# Supplementary material for: A pocket-based 3D molecule generative model fueled by experimental electron density
Source: Sci Rep. 2022 Sep 6;12:15100. doi: 10.1038/s41598-022-19363-6 (PMC9448726; doi:10.1038/s41598-022-19363-6)
Supplement: Supplementary file 2 — Supplementary Information 2. [file 41598_2022_19363_MOESM2_ESM.csv]

Target	Ref Activity Group	Ref	Generated	Tanimoto Similarity (ECFP4)	activity of Ref (nM)	Measurement
HPK1	Active	Cc1cc(-c2cnc3[nH]cc(-c4ccc(C(=O)N(C)C[C@H]5CCOC5)cc4)c3c2)cc2c1N1CCN(C)C[C@H]1CC2	c1(cccc(C(=O)N(C)C[C@@H]2CCOC2)c1)c1c[nH]c2ncc(C#N)cc12	0.51	32	ic50
HPK1	Active	CN1CCN(c2ccc(-c3cnc4[nH]cc(-c5ccc(O)cc5F)c4c3)cc2)CC1	c1(cc(N2CCN(C)CC2)ccc1NC(=O)C)c1c[nH]c2ncc(F)cc12	0.51	14	ic50
HPK1	Active	COc1ccc(-c2c[nH]c3ncc(-c4cnn(C)c4)cc23)cc1	c1(c[nH]c2ncc(c3cnn(C)c3)cc12)c1cc(F)cc(COC)c1	0.6	5.9	ic50
HPK1	Active	COc1ccc(-c2c[nH]c3ncc(-c4cnn(C)c4)cc23)cc1	COc1ccc(-c2c[nH]c3ncc(Nc4cnn(C)n4)cc23)cc1	0.58	5.9	ic50
HPK1	Active	COc1ccc(-c2c[nH]c3ncc(-c4cnn(C)c4)cc23)cc1	c1(sccc1CC(=O)OC)c1c[nH]c2ncc(c3cnn(C)c3)cc12	0.56	5.9	ic50
HPK1	Active	COc1ccc(-c2c[nH]c3ncc(-c4cnn(C)c4)cc23)cc1	c1(sccc1CCCC)c1c[nH]c2ncc(c3cnn(C)c3)cc12	0.53	5.9	ic50
HPK1	Active	COc1ccc(-c2c[nH]c3ncc(-c4cnn(C)c4)cc23)cc1	[C@H](C)(c1cnn(C)c1)c1c[nH]c2ncc(c3cnn(C)c3)cc12	0.53	5.9	ic50
HPK1	Active	COc1ccc(-c2c[nH]c3ncc(-c4cnn(C)c4)cc23)cc1	C[C@@H](c1cnn(C)c1)c1c[nH]c2ncc(-c3cnn(C)c3)cc12	0.53	5.9	ic50
HPK1	Active	COc1ccc(-c2c[nH]c3ncc(-c4cnn(C)c4)cc23)cc1	[C@H](CO)(c1ccccc1)c1c[nH]c2ncc(c3cnn(C)c3)cc12	0.53	5.9	ic50
HPK1	Active	COc1ccc(-c2c[nH]c3ncc(-c4cnn(C)c4)cc23)cc1	c1(c[nH]c2ncc(c3cnn(C)c3)cc12)c1ccccc1SCC(=O)O	0.52	5.9	ic50
HPK1	Active	COc1ccc(-c2c[nH]c3ncc(-c4cnn(C)c4)cc23)cc1	[C@H](CC)(c1cnn(C)c1)c1c[nH]c2ncc(c3cnn(C)c3)cc12	0.51	5.9	ic50
HPK1	Active	COc1ccc(-c2c[nH]c3ncc(-c4cnn(C)c4)cc23)cc1	[C@H](C)(c1ccn(C)c1)c1c[nH]c2ncc(c3cnn(C)c3)cc12	0.51	5.9	ic50
HPK1	Active	COc1ccc(-c2c[nH]c3ncc(-c4cnn(C)c4)cc23)cc1	c1(c[nH]c2ncc(c3cnn(C)c3)cc12)c1cc(CCC(=O)O)ccc1F	0.51	5.9	ic50
HPK1	Active	COc1ccc(-c2c[nH]c3ncc(-c4cnn(C)c4)cc23)cc1	c1(c[nH]c2ncc(c3cnn(C)c3)cc12)[C@@H](c1ccccc1)C(Cl)Cl	0.5	5.9	ic50
HPK1	Active	COc1ccc(-c2c[nH]c3ncc(-c4cnn(C)c4)cc23)cc1	[C@H](CN)(c1ccccc1)c1c[nH]c2ncc(c3cnn(C)c3)cc12	0.5	5.9	ic50
HPK1	Active	COc1ccc(-c2c[nH]c3ncc(-c4cnn(C)c4)cc23)cc1	C(c1cnc(CCOC)nc1)c1c[nH]c2ncc(c3cnn(C)c3)cc12	0.5	5.9	ic50
HPK1	Active	COc1ccc(-c2c[nH]c3ncc(-c4ccc(N5CCN(C)CC5)cc4)cc23)cc1	COc1ccc(-c2c[nH]c3ncc(Nc4cnn(C)n4)cc23)cc1	0.52	98	ic50
HPK1	Active	CN1CCN(c2ccc(-c3cnc4[nH]cc(-c5ccc(C(=O)NCC6CCCO6)cc5)c4c3)cc2)CC1	c1(cc(N2CCN(C)CC2)ccc1NC(=O)C)C(=O)NC[C@@H]1CCCO1	0.5	6	ic50
HPK1	Active	Cc1cc(-c2cnc3[nH]cc(-c4ccc(C(=O)N(C)C[C@@H]5CCOC5)cc4)c3c2)cc2c1CCN(C)C2	c1(cccc(C(=O)N(C)C[C@@H]2CCOC2)c1)c1c[nH]c2ncc(C#N)cc12	0.53	12	ic50
HPK1	Active	Cc1cc(-c2cnc3[nH]cc(-c4ccc(C(=O)N(C)C[C@@H]5CCOC5)cc4)c3c2)cc2c1CCN(C)C2	c1(cccc(C(=O)N(C)C[C@@H]2CCOC2)c1)c1cnc2[nH]cc(CN(C)C)c2c1	0.52	12	ic50
HPK1	Active	CN1CCN(c2ccc(-c3cnc4[nH]cc(-c5ccc(C(=O)N(C)C)cc5F)c4c3)cc2)CC1	c1(cc(N2CCN(C)CC2)ccc1NC(=O)C)c1c[nH]c2ncc(F)cc12	0.51	92	ic50
HPK1	Active	Cc1cc(-c2cnc3[nH]cc(-c4ccc(C(=O)N(C)C[C@@H]5CCOC5)cc4)c3c2)cc2c1N1CCN(C)C[C@@H]1CC2	c1(cccc(C(=O)N(C)C[C@@H]2CCOC2)c1)c1c[nH]c2ncc(C#N)cc12	0.51	15	ic50
HPK1	Active	Cc1cc(-c2cnc3[nH]cc(-c4ccc(C(=O)N(C)C[C@@H]5CCOC5)cc4)c3c2)cc2c1N1CCN(C)C[C@H]1CC2	c1(cccc(C(=O)N(C)C[C@@H]2CCOC2)c1)c1c[nH]c2ncc(C#N)cc12	0.51	14	ic50
HPK1	Active	Cc1cc(-c2cnc3[nH]cc(-c4ccc(C(=O)N(C)C[C@H]5CCOC5)cc4)c3c2)cc2c1N1CCN(C)C[C@@H]1CC2	c1(cccc(C(=O)N(C)C[C@@H]2CCOC2)c1)c1c[nH]c2ncc(C#N)cc12	0.51	27	ic50
HPK1	Active	COc1cc(-c2cnc3[nH]cc(-c4ccc(C(=O)N(C)CC5CCOC5)cc4)c3c2)cc2c1CN(C)CC2	c1(cccc(C(=O)N(C)C[C@@H]2CCOC2)c1)c1c[nH]c2ncc(C#N)cc12	0.52	52	ic50
HPK1	Active	COc1cc(-c2cnc3[nH]cc(-c4ccc(C(=O)N(C)CC5CCOC5)cc4)c3c2)cc2c1CN(C)CC2	c1(cccc(C(=O)N(C)C[C@@H]2CCOC2)c1)c1cnc2[nH]cc(CN(C)C)c2c1	0.51	52	ic50
HPK1	Active	CN(C)CC(=O)Nc1ccc(-c2c[nH]c3ncc(-c4ccc(N5CCN(C)CC5)cc4)cc23)cc1	c1(cc(N2CCN(C)CC2)ccc1NC(=O)CC)c1cnc2[nH]cc(C(=O)OC)c2c1	0.51	7	ic50
HPK1	Active	Cc1cc(-c2cnc3[nH]cc(-c4ccc(C(=O)N(C)CC5CCOC5)cc4)c3c2)ccc1N1CCN(C)CC1	c1(cccc(C(=O)N(C)C[C@@H]2CCOC2)c1)c1cnc2[nH]cc(CN(C)C)c2c1	0.56	19	ic50
HPK1	Active	Cc1cc(-c2cnc3[nH]cc(-c4ccc(C(=O)N(C)CC5CCOC5)cc4)c3c2)ccc1N1CCN(C)CC1	c1(cccc(C(=O)N(C)C[C@@H]2CCOC2)c1)c1c[nH]c2ncc(C#N)cc12	0.55	19	ic50
HPK1	Active	COc1cc(-c2cnc3[nH]cc(-c4ccc(C(=O)N(C)C[C@@H]5CCOC5)cc4)c3c2)cc2c1CN(C)CC2	c1(cccc(C(=O)N(C)C[C@@H]2CCOC2)c1)c1c[nH]c2ncc(C#N)cc12	0.52	14	ic50
HPK1	Active	COc1cc(-c2cnc3[nH]cc(-c4ccc(C(=O)N(C)C[C@@H]5CCOC5)cc4)c3c2)cc2c1CN(C)CC2	c1(cccc(C(=O)N(C)C[C@@H]2CCOC2)c1)c1cnc2[nH]cc(CN(C)C)c2c1	0.51	14	ic50
HPK1	Active	CN1CCN(c2ccc(-c3cnc4[nH]cc(-c5ccc(NC(=O)CN6CCCC6)cc5)c4c3)cc2)CC1	c1(cc(N2CCN(C)CC2)ccc1NC(=O)CC)c1cnc2[nH]cc(C(=O)OC)c2c1	0.5	2.4	ic50
HPK1	Active	CC(=O)c1ccc(-c2c[nH]c3ncc(-c4ccc(N5CCN(C)CC5)cc4)cc23)cc1	c1(cc(N2CCN(C)CC2)ccc1NC(=O)C)c1c[nH]c2ncc(F)cc12	0.53	57	ic50
HPK1	Active	CC(=O)c1ccc(-c2c[nH]c3ncc(-c4ccc(N5CCN(C)CC5)cc4)cc23)cc1	c1(cc(N2CCN(C)CC2)ccc1NC(=O)C)c1cnc2[nH]cc(C(=O)OC)c2c1	0.52	57	ic50
HPK1	Active	CC(=O)Nc1ccc(-c2c[nH]c3ncc(-c4ccc(N5CCN(C)CC5)cc4)cc23)cc1	c1(cc(N2CCN(C)CC2)ccc1NC(=O)C)c1cnc2[nH]cc(C(=O)OC)c2c1	0.6	12	ic50
HPK1	Active	CC(=O)Nc1ccc(-c2c[nH]c3ncc(-c4ccc(N5CCN(C)CC5)cc4)cc23)cc1	c1(cc(N2CCN(C)CC2)ccc1NC(=O)C)c1c[nH]c2ncc(F)cc12	0.58	12	ic50
HPK1	Active	CC(=O)Nc1ccc(-c2c[nH]c3ncc(-c4ccc(N5CCN(C)CC5)cc4)cc23)cc1	c1(cc(N2CCN(C)CC2)ccc1NC(=O)CC)c1cnc2[nH]cc(C(=O)OC)c2c1	0.51	12	ic50
HPK1	Active	CN1CCN(c2ccc(-c3cnc4[nH]cc(-c5ccc(NC(=O)N(C)C)cc5)c4c3)cc2)CC1	c1(cc(N2CCN(C)CC2)ccc1NC(=O)C)c1c[nH]c2ncc(F)cc12	0.51	16	ic50
HPK1	Active	CN1CCN(c2ccc(-c3cnc4[nH]cc(-c5ccc(NC(=O)N(C)C)cc5)c4c3)cc2)CC1	c1(cc(N2CCN(C)CC2)ccc1NC(=O)C)c1cnc2[nH]cc(C(=O)OC)c2c1	0.51	16	ic50
HPK1	Active	Cc1cc(-c2cnc3[nH]cc(-c4ccc(C(=O)N(C)CC5CCOC5)cc4)c3c2)cc2c1CCN(C)C2	c1(cccc(C(=O)N(C)C[C@@H]2CCOC2)c1)c1c[nH]c2ncc(C#N)cc12	0.53	41	ic50
HPK1	Active	Cc1cc(-c2cnc3[nH]cc(-c4ccc(C(=O)N(C)CC5CCOC5)cc4)c3c2)cc2c1CCN(C)C2	c1(cccc(C(=O)N(C)C[C@@H]2CCOC2)c1)c1cnc2[nH]cc(CN(C)C)c2c1	0.52	41	ic50
HPK1	Active	CNC(=O)Nc1ccc(-c2c[nH]c3ncc(-c4ccc(N5CCN(C)CC5)cc4)cc23)cc1	c1(cc(N2CCN(C)CC2)ccc1NC(=O)C)c1cnc2[nH]cc(C(=O)OC)c2c1	0.51	10	ic50
HPK1	Active	CNC(=O)Nc1ccc(-c2c[nH]c3ncc(-c4ccc(N5CCN(C)CC5)cc4)cc23)cc1	c1(cc(N2CCN(C)CC2)ccc1NC(=O)C)c1c[nH]c2ncc(F)cc12	0.5	10	ic50
HPK1	Active	COc1ccc(-c2c[nH]c3ncc(-c4cnc(N5CCN(C)CC5)nc4)cc23)cc1	COc1ccc(-c2c[nH]c3ncc(Nc4cnn(C)n4)cc23)cc1	0.54	10	ic50
HPK1	Active	Cc1cc(-c2cnc3[nH]cc(-c4ccc(OC5CCNCC5)cc4)c3c2)cc(C)c1N1CCN(C)CC1	c1(ccc(OC2CCNCC2)cc1)c1ccccc1N1CCN(C)CC1	0.5	6.2	ic50
HPK1	Active	CN1CCN(c2ccc(-c3cnc4[nH]cc(-c5ccccc5F)c4c3)cc2)CC1	c1(cc(N2CCN(C)CC2)ccc1NC(=O)C)c1c[nH]c2ncc(F)cc12	0.52	37	ic50
HPK1	Active	CCn1cc(-c2cnc3[nH]cc(-c4ccc(OC)cc4)c3c2)cn1	COc1ccc(-c2c[nH]c3ncc(Nc4cnn(C)n4)cc23)cc1	0.52	19	ic50
HPK1	Medium	CN1CCN(c2ccc(-c3cnc4[nH]cc(-c5ccc(NC(=O)CC6CCCC6)cc5)c4c3)cc2)CC1	N(c1ccc(N2CCN(C)CC2)cc1)C(=O)C[C@@H]1C[C@@H](O)C1	0.5	313	ic50
HPK1	Medium	CCc1c[nH]c2ncc(-c3ccc(NC)c(P(C)(C)=O)c3)cc12	c1(ccc(NC)c(C(=O)c2ccccc2)c1)c1cnc2[nH]cc(CC(=O)O)c2c1	0.52	500	ic50
HPK1	Medium	CCc1c[nH]c2ncc(-c3ccc(NC)c(P(C)(C)=O)c3)cc12	c1(ccc(NC)c(C(=O)c2ccccc2)c1)c1cnc2[nH]cc(CN(C)C)c2c1	0.5	500	ic50
HPK1	Medium	CN1CCN(c2ccc(-c3n[nH]c4ccc(-c5cccnc5)nc34)cc2)CC1	Cc1c(-c2ccc3[nH]nc(-c4ccc(-c5cccnc5)cc4)c3n2)nn(C)c1Cl	0.57	100	Ki
HPK1	Medium	O=C1NCCCN1c1cccc(-c2cnc3c(c2)C2(CC2)CN3)n1	O=C1NCCCN1c1cccc(-c2cncc(-c3cccc(-c4ccncc4)c3)c2)n1	0.58	101.7	Ki
HPK1	Medium	CC(=O)Nc1ccccc1-c1ccc2[nH]nc(-c3ccc(N4CCN(C)CC4)cc3)c2n1	c1(cccc(Br)n1)c1cc(N2CCN(C)CC2)ccc1NC(=O)C	0.51	500	Ki
HPK1	Medium	CC(=O)Nc1ccccc1-c1ccc2[nH]nc(-c3ccc(N4CCN(C)CC4)cc3)c2n1	c1(cc(N2CCN(C)CC2)ccc1NC(=O)C)c1ccc2cccc(C(=O)O)c2n1	0.51	500	Ki
HPK1	Medium	CC(=O)Nc1ccccc1-c1ccc2[nH]nc(-c3ccc(N4CCN(C)CC4)cc3)c2n1	c1(cc(N2CCN(CC)CC2)ccc1NC(=O)C)c1n[nH]c2ccc(Cl)nc12	0.51	500	Ki
HPK1	Medium	CC(=O)Nc1ccccc1-c1ccc2[nH]nc(-c3ccc(N4CCN(C)CC4)cc3)c2n1	c1(cc(N2CCN(C)CC2)ccc1NC(=O)C)c1ccc2[nH]nc(C(=O)OC)c2c1	0.51	500	Ki
HPK1	Medium	CC(=O)Nc1cc(-c2cnc3[nH]cc(-c4ccc(C(=O)N(C)C)cc4)c3c2)ccc1N1CCN(C)CC1	c1(cc(N2CCN(C)CC2)ccc1NC(=O)C)c1cnc2[nH]cc(C(=O)OC)c2c1	0.51	126	ic50
HPK1	Medium	COc1ccc(NC(=O)c2ccc(-c3c[nH]c4ncc(-c5ccc(N6CCN(C)CC6)cc5)cc34)cc2)cc1	c1(cc(N2CCN(C)CC2)ccc1NC(=O)C)c1cnc2[nH]cc(C(=O)OC)c2c1	0.51	330	ic50
HPK1	Not Active	CCc1c[nH]c2ncc(-c3ccc(CN(C)C)c(P(C)(C)=O)c3)cc12	c1(ccc(NC)c(C(=O)c2ccccc2)c1)c1cnc2[nH]cc(CN(C)C)c2c1	0.51	1000	ic50
HPK1	Not Active	CCc1c[nH]c2ncc(-c3ccc(CN(C)C)c(P(C)(C)=O)c3)cc12	c1(ccc(Cl)c(Cc2ccc(O)cc2)c1)c1cnc2[nH]cc(CN(C)C)c2c1	0.5	1000	ic50
3CL	Active	O=C(Oc1cncc(Cl)c1)c1ccc(-c2ccc(Cl)cc2)o1	C(=O)(c1ccc(c2cc(Cl)cc(Cl)c2)o1)Oc1ccc(Oc2ccc(Cl)cc2)cc1	0.58333	63	ic50
3CL	Active	O=C(Oc1cncc(Cl)c1)c1ccc(-c2ccc(Cl)cc2)o1	C(=O)(c1ccc(c2cccc(Cl)c2)o1)Oc1ccc(Oc2ccc(Cl)cc2)cc1	0.56	63	ic50
3CL	Active	O=C(Oc1cncc(Cl)c1)c1ccc(-c2ccc(Cl)cc2)o1	C(=O)(c1ccc(c2ccc(Cl)c(C(=O)O)c2)o1)Oc1ccc(Oc2ccc(Cl)cc2)cc1	0.53704	63	ic50
3CL	Active	O=C(Oc1cncc(Cl)c1)c1ccc(-c2ccc(Cl)cc2)o1	C(=O)(c1ccc(c2cccc(Br)c2)o1)Oc1ccc(Oc2ccc(Cl)cc2)cc1	0.5283	63	ic50
3CL	Active	O=C(Oc1cncc(Cl)c1)c1ccc(-c2ccc(Cl)cc2)o1	C(=O)(c1ccc(c2cccc(C)c2)o1)Oc1ccc(Oc2ccc(Cl)cc2)cc1	0.5283	63	ic50
3CL	Active	CC(=O)c1ccc2c(c1)C(=O)C(=O)N2Cc1ccc2ccccc2c1	c1(ccc(CN2C(=O)C(=O)c3ccccc23)cc1)CC(=O)c1ccc2c(c1)Cc1cc(C(=O)C)ccc21	0.53333	45	ic50
3CL	Active	CC(=O)c1ccc2c(c1)C(=O)C(=O)N2Cc1ccc2ccccc2c1	c1(ccc(CN2C(=O)C(=O)c3ccccc23)cc1)CC(=O)c1ccc2c(c1)[nH]c1cc(C(=O)C)ccc21	0.52459	45	ic50
3CL	Active	CC(=O)c1ccc2c(c1)C(=O)C(=O)N2Cc1ccc2ccccc2c1	O(Cc1ccc2ccc(C(=O)OC)cc2c1)c1ccc(CN2C(=O)C(=O)c3cc(OC)ccc23)cc1	0.52381	45	ic50
3CL	Active	CC(=O)c1ccc2c(c1)C(=O)C(=O)N2Cc1ccc2ccccc2c1	C(C(=O)Nc1cccc(C(=O)C)c1)c1cccc(CN2C(=O)C(=O)c3ccccc23)c1	0.51667	45	ic50
3CL	Active	CC(=O)c1ccc2c(c1)C(=O)C(=O)N2Cc1ccc2ccccc2c1	C(C(=O)c1ccc(c2ccc(C)cc2)cc1)c1ccc2c(c1)C(=O)C(=O)N2Cc1ccccc1	0.50847	45	ic50
3CL	Active	CC(=O)c1ccc2c(c1)C(=O)C(=O)N2Cc1ccc2ccccc2c1	C(C(=O)c1ccc(c2ccc(C(=O)O)cc2)cc1)c1ccc2c(c1)C(=O)C(=O)N2Cc1ccccc1	0.5	45	ic50
3CL	Active	CC(=O)c1ccc2c(c1)C(=O)C(=O)N2Cc1ccc2ccccc2c1	O(Cc1ccc2cc3cc(CO)ccc3cc2c1)c1ccc2c(c1)C(=O)C(=O)N2Cc1ccccc1	0.5	45	ic50
3CL	Active	CC(=O)c1ccc2c(c1)C(=O)C(=O)N2Cc1ccc2cc(Br)ccc2c1	C(C(=O)c1ccc2c(c1)Cc1cc(Br)ccc21)c1ccc(CN2C(=O)C(=O)c3cc(OC)ccc23)cc1	0.50746	47	ic50
3CL	Active	CC(=O)c1ccc2c(c1)C(=O)C(=O)N2Cc1ccc2cc(Br)ccc2c1	C(=O)(c1ccc(COc2ccc(Br)cc2)cc1)c1ccc(CN2C(=O)C(=O)c3cc(Br)ccc23)s1	0.5	47	ic50
3CL	Medium	O=C(N[C@@H](Cc1ccc2ccccc2c1)C(=O)CCl)OCc1ccccc1	N([C@H](Cc1ccc2ccccc2c1)C(=O)O)C(=O)[C@H]1CN(Cc2ccccc2)C[C@@H]1C(=O)OCc1ccccc1	0.51562	370	Ki
3CL	Medium	CCCCNC(=O)c1ccc(-n2sc3ccccc3c2=O)cc1	C(=O)(c1ccc(n2sc3ccccc3c2=O)cc1)NCCc1cn2nc(CC)sc2n1	0.60317	910	ic50
3CL	Medium	CCCCNC(=O)c1ccc(-n2sc3ccccc3c2=O)cc1	C(=O)(c1ccc(n2sc3ccccc3c2=O)cc1)NCCc1cn2cc(C)sc2n1	0.59677	910	ic50
3CL	Medium	CCCCNC(=O)c1ccc(-n2sc3ccccc3c2=O)cc1	C(=O)(c1ccc(n2sc3ccccc3c2=O)cc1)NCCc1cn2c(C)c(C)sc2n1	0.5873	910	ic50
3CL	Medium	CCCCNC(=O)c1ccc(-n2sc3ccccc3c2=O)cc1	C(=O)(c1ccc(n2sc3ccccc3c2=O)cc1)NCCc1nc2cc(C)c(C)cc2[nH]1	0.57812	910	ic50
3CL	Medium	CCCCNC(=O)c1ccc(-n2sc3ccccc3c2=O)cc1	C(=O)(c1ccc(n2sc3ccccc3c2=O)cc1)c1ccc(CNC(=O)c2ccccc2)o1	0.57627	910	ic50
3CL	Medium	CCCCNC(=O)c1ccc(-n2sc3ccccc3c2=O)cc1	C(=O)(c1ccc(n2sc3ccccc3c2=O)cc1)NCCc1nc2cc(C)ccc2[nH]1	0.56923	910	ic50
3CL	Medium	CCCCNC(=O)c1ccc(-n2sc3ccccc3c2=O)cc1	C(=O)(c1ccc(n2sc3ccccc3c2=O)cc1)NCCc1nc2ccc(C)cc2[nH]1	0.56923	910	ic50
3CL	Medium	CCCCNC(=O)c1ccc(-n2sc3ccccc3c2=O)cc1	C(=O)(c1ccc(n2sc3ccccc3c2=O)cc1)NCCc1nc2cc(C)ccc2o1	0.56923	910	ic50
3CL	Medium	CCCCNC(=O)c1ccc(-n2sc3ccccc3c2=O)cc1	C(=O)(c1ccc(n2sc3ccccc3c2=O)cc1)NCCc1nc2c(C)c(C)ccc2[nH]1	0.56923	910	ic50
3CL	Medium	CCCCNC(=O)c1ccc(-n2sc3ccccc3c2=O)cc1	C(=O)(c1ccc(n2sc3ccccc3c2=O)cc1)NCCc1cn2cc(Br)ccc2n1	0.5625	910	ic50
3CL	Medium	CCCCNC(=O)c1ccc(-n2sc3ccccc3c2=O)cc1	C(=O)(c1ccc(n2sc3ccccc3c2=O)cc1)NCCc1nc2cc(Cl)ccc2n1C	0.56061	910	ic50
3CL	Medium	CCCCNC(=O)c1ccc(-n2sc3ccccc3c2=O)cc1	C(=O)(c1ccc(n2sc3ccccc3c2=O)cc1)NCCc1cn2cc(Br)cc(C)c2n1	0.55224	910	ic50
3CL	Medium	CCCCNC(=O)c1ccc(-n2sc3ccccc3c2=O)cc1	C(=O)(c1ccc(n2sc3ccccc3c2=O)cc1)NCCc1nc2ccc(Cl)cc2[nH]1	0.54545	910	ic50
3CL	Medium	CCCCNC(=O)c1ccc(-n2sc3ccccc3c2=O)cc1	C(=O)(c1ccc(n2sc3ccccc3c2=O)cc1)NCCc1nc2cc(Cl)ccc2[nH]1	0.54545	910	ic50
3CL	Medium	CCCCNC(=O)c1ccc(-n2sc3ccccc3c2=O)cc1	C(=O)(c1ccc(n2sc3ccccc3c2=O)cc1)NCCc1nc2cc(Cl)ccc2o1	0.54545	910	ic50
3CL	Medium	CCCCNC(=O)c1ccc(-n2sc3ccccc3c2=O)cc1	C(=O)(c1ccc(n2sc3ccccc3c2=O)cc1)NCCc1nc2ccc(F)cc2[nH]1	0.54545	910	ic50
3CL	Medium	CCCCNC(=O)c1ccc(-n2sc3ccccc3c2=O)cc1	C(=O)(c1ccc(n2sc3ccccc3c2=O)cc1)[C@@H](C)c1ccc(CCC)cc1	0.54237	910	ic50
3CL	Medium	CCCCNC(=O)c1ccc(-n2sc3ccccc3c2=O)cc1	C(=O)(c1ccc(n2sc3ccccc3c2=O)cc1)NCCC1=NC2=N[C@@H](C(=NN2C1)C)C	0.53623	910	ic50
3CL	Medium	CCCCNC(=O)c1ccc(-n2sc3ccccc3c2=O)cc1	C(=O)(c1ccc(n2sc3ccccc3c2=O)cc1)C(=O)COc1ccc(OCC)cc1	0.52542	910	ic50
3CL	Medium	CCCCNC(=O)c1ccc(-n2sc3ccccc3c2=O)cc1	C(=O)(c1ccc(n2sc3ccccc3c2=O)cc1)C(=S)NCc1ccc(OC)cc1	0.52459	910	ic50
3CL	Medium	CCCCNC(=O)c1ccc(-n2sc3ccccc3c2=O)cc1	C(=O)(c1ccc(n2sc3ccccc3c2=O)cc1)C(=O)c1ccc(COc2ccc(CC)cc2)cc1	0.51667	910	ic50
3CL	Medium	CCCCNC(=O)c1ccc(-n2sc3ccccc3c2=O)cc1	C(=O)(c1ccc(n2sc3ccccc3c2=O)cc1)C(=O)COc1ccc(C(=O)CC)cc1	0.5082	910	ic50
3CL	Medium	CCCCNC(=O)c1ccc(-n2sc3ccccc3c2=O)cc1	C(=O)(c1ccc(n2sc3ccccc3c2=O)cc1)C(=O)COc1ccc(C(=O)OC)cc1	0.5082	910	ic50
3CL	Medium	CCCCNC(=O)c1ccc(-n2sc3ccccc3c2=O)cc1	C(=O)(c1ccc(n2sc3ccccc3c2=O)cc1)N[C@H](C)c1cc2cc(Cl)ccc2o1	0.5	910	ic50
3CL	Medium	CCCCNC(=O)c1ccc(-n2sc3ccccc3c2=O)cc1	C(=O)(c1ccc(n2sc3ccccc3c2=O)cc1)[C@@H](C)c1ccc(c2ccccc2)cc1	0.5	910	ic50
3CL	Medium	CCCCNC(=O)c1ccc(-n2sc3ccccc3c2=O)cc1	C(=O)(c1ccc(n2sc3ccccc3c2=O)cc1)C(=O)c1ccc(COc2ccc(OC)cc2)cc1	0.5	910	ic50
3CL	Medium	CCCCNC(=O)c1ccc(-n2sc3ccccc3c2=O)cc1	C(=O)(c1ccc(n2sc3ccccc3c2=O)cc1)[C@@H](C)c1ccc(CC(C)C)cc1	0.5	910	ic50
3CL	Medium	CCCCNC(=O)c1ccc(-n2sc3ccccc3c2=O)cc1	C(=O)(c1ccc(n2sc3ccccc3c2=O)cc1)C(=O)COc1ccc(C(C)(C)C)cc1	0.5	910	ic50
3CL	Medium	CCCCNC(=O)c1ccc(-n2sc3ccccc3c2=O)cc1	C(=O)(c1ccc(n2sc3ccccc3c2=O)cc1)C(=O)c1ccc(COc2ccccc2)cc1	0.5	910	ic50
3CL	Medium	O=c1cc(-c2ccccc2)oc2cc(O)c(O)c(O)c12	O(c1cc2oc(c3ccccc3)cc(=O)c2c(O)c1O)C(=O)c1ccc(c2ccc(CC)cc2)cc1	0.53846	940	ic50
3CL	Medium	O=c1cc(-c2ccccc2)oc2cc(O)c(O)c(O)c12	O(c1cc2oc(c3ccccc3)cc(=O)c2c(O)c1O)C(=O)c1ccc(c2ccc(CO)cc2)cc1	0.53846	940	ic50
3CL	Medium	O=c1cc(-c2ccccc2)oc2cc(O)c(O)c(O)c12	O(c1cc2oc(c3ccccc3)cc(=O)c2c(O)c1O)c1ccccc1C(=O)c1ccc(c2ccccc2)cc1	0.53846	940	ic50
3CL	Medium	O=c1cc(-c2ccccc2)oc2cc(O)c(O)c(O)c12	O(c1cc2oc(c3ccccc3)cc(=O)c2c(O)c1O)C(C)(C)c1ccc(C(F)(F)C(F)(F)c2ccccc2)cc1	0.5283	940	ic50
3CL	Medium	O=c1cc(-c2ccccc2)oc2cc(O)c(O)c(O)c12	O(c1cc2oc(c3ccccc3)cc(=O)c2c(O)c1O)C(=O)c1ccc(CNCc2ccccc2)cc1	0.5283	940	ic50
3CL	Medium	O=c1cc(-c2ccccc2)oc2cc(O)c(O)c(O)c12	O(c1cc2oc(c3ccccc3)cc(=O)c2c(O)c1O)C(=O)c1ccc(Oc2ccc(C(=O)O)cc2)cc1	0.5283	940	ic50
3CL	Medium	O=c1cc(-c2ccccc2)oc2cc(O)c(O)c(O)c12	O(c1cc2oc(c3ccccc3)cc(=O)c2c(O)c1O)C(=O)c1ccc(c2ccc(OC)cc2)cc1	0.51852	940	ic50
3CL	Medium	O=c1cc(-c2ccccc2)oc2cc(O)c(O)c(O)c12	O(c1cc2oc(c3ccccc3)cc(=O)c2c(O)c1O)C(=O)c1ccc(C(=O)Nc2ccccc2)cc1	0.51852	940	ic50
3CL	Medium	O=c1cc(-c2ccccc2)oc2cc(O)c(O)c(O)c12	O(c1cc(O)c2c(=O)cc(c3ccccc3)oc2c1)c1cccc(CC(=O)c2ccccc2)c1	0.51852	940	ic50
3CL	Medium	O=c1cc(-c2ccccc2)oc2cc(O)c(O)c(O)c12	O(c1cc2oc(c3ccccc3)cc(=O)c2c(O)c1O)C(=O)c1ccc(c2ccc(C=O)cc2)cc1	0.51852	940	ic50
3CL	Medium	O=c1cc(-c2ccccc2)oc2cc(O)c(O)c(O)c12	O(c1cc(O)c2c(=O)cc(c3ccccc3)oc2c1)Oc1ccc(NCc2ccccc2)cc1	0.50943	940	ic50
3CL	Medium	O=c1cc(-c2ccccc2)oc2cc(O)c(O)c(O)c12	O(c1cc2oc(c3ccccc3)cc(=O)c2c(O)c1O)C(=O)c1ccc(c2ccc(C#N)cc2)cc1	0.50909	940	ic50
3CL	Medium	O=c1cc(-c2ccccc2)oc2cc(O)c(O)c(O)c12	O(c1cc2oc(c3ccccc3)cc(=O)c2c(O)c1O)C(=O)c1ccc(OCc2ccccc2)cc1	0.50909	940	ic50
3CL	Medium	O=c1cc(-c2ccccc2)oc2cc(O)c(O)c(O)c12	O(c1cc2oc(c3ccccc3)cc(=O)c2c(O)c1O)C(=O)c1ccc(c2ccc(CCC)cc2)cc1	0.50909	940	ic50
3CL	Medium	O=c1cc(-c2ccccc2)oc2cc(O)c(O)c(O)c12	O(c1cc2oc(c3ccccc3)cc(=O)c2c(O)c1O)C(=O)c1ccc(c2ccc(C(C)(C)C)cc2)cc1	0.50909	940	ic50
3CL	Medium	O=c1cc(-c2ccccc2)oc2cc(O)c(O)c(O)c12	O(c1cc2oc(c3ccccc3)cc(=O)c2c(O)c1O)[C@@H](C)c1ccc(c2ccc(C(=O)O)cc2)cc1	0.50909	940	ic50
3CL	Medium	O=c1cc(-c2ccccc2)oc2cc(O)c(O)c(O)c12	O(c1cc2oc(c3ccccc3)cc(=O)c2c(O)c1O)C(=O)c1ccc(NC(=O)Cc2ccccc2)cc1	0.50877	940	ic50
3CL	Medium	O=c1cc(-c2ccccc2)oc2cc(O)c(O)c(O)c12	O(c1cc2oc(c3ccccc3)cc(=O)c2c(O)c1O)[C@@H](C)c1ccc(c2ccc(C(=O)C)cc2)cc1	0.5	940	ic50
3CL	Medium	O=c1cc(-c2ccccc2)oc2cc(O)c(O)c(O)c12	O(c1cc2oc(c3ccccc3)cc(=O)c2c(O)c1O)C(=O)c1ccc2nc(c3ccccc3)c(c3ccccc3)nc2c1	0.5	940	ic50
3CL	Medium	O=c1cc(-c2ccccc2)oc2cc(O)c(O)c(O)c12	c1(ccc(Oc2ccc(N)cc2)cc1)Oc1cc2oc(c3ccccc3)cc(=O)c2c(O)c1OC	0.5	940	ic50
3CL	Medium	O=c1cc(-c2ccccc2)oc2cc(O)c(O)c(O)c12	c1(ccc(C(=O)Cc2ccccc2)cc1)Oc1cc2oc(c3ccccc3)cc(=O)c2c(O)c1OC	0.5	940	ic50
3CL	Medium	O=c1cc(-c2ccccc2)oc2cc(O)c(O)c(O)c12	O(c1cc2oc(c3ccccc3)cc(=O)c2c(O)c1O)[C@@H](C)c1ccc(OCc2ccccc2)cc1O	0.5	940	ic50
3CL	Medium	O=c1cc(-c2ccccc2)oc2cc(O)c(O)c(O)c12	O(c1cc2oc(c3ccccc3)cc(=O)c2c(O)c1O)C(=O)c1ccc(c2ccc(C(=O)O)cn2)nc1	0.5	940	ic50
3CL	Medium	CCCNC(=O)c1ccc(-n2sc3ccccc3c2=O)cc1	C(=O)(c1ccc(n2sc3ccccc3c2=O)cc1)NCCc1cn2nc(CC)sc2n1	0.62295	230	ic50
3CL	Medium	CCCNC(=O)c1ccc(-n2sc3ccccc3c2=O)cc1	C(=O)(c1ccc(n2sc3ccccc3c2=O)cc1)NCCc1cn2cc(C)sc2n1	0.61667	230	ic50
3CL	Medium	CCCNC(=O)c1ccc(-n2sc3ccccc3c2=O)cc1	C(=O)(c1ccc(n2sc3ccccc3c2=O)cc1)NCCc1cn2c(C)c(C)sc2n1	0.60656	230	ic50
3CL	Medium	CCCNC(=O)c1ccc(-n2sc3ccccc3c2=O)cc1	C(=O)(c1ccc(n2sc3ccccc3c2=O)cc1)NCCc1nc2cc(C)c(C)cc2[nH]1	0.59677	230	ic50
3CL	Medium	CCCNC(=O)c1ccc(-n2sc3ccccc3c2=O)cc1	C(=O)(c1ccc(n2sc3ccccc3c2=O)cc1)c1ccc(CNC(=O)c2ccccc2)o1	0.59649	230	ic50
3CL	Medium	CCCNC(=O)c1ccc(-n2sc3ccccc3c2=O)cc1	C(=O)(c1ccc(n2sc3ccccc3c2=O)cc1)NCCc1nc2cc(C)ccc2[nH]1	0.5873	230	ic50
3CL	Medium	CCCNC(=O)c1ccc(-n2sc3ccccc3c2=O)cc1	C(=O)(c1ccc(n2sc3ccccc3c2=O)cc1)NCCc1nc2c(C)c(C)ccc2[nH]1	0.5873	230	ic50
3CL	Medium	CCCNC(=O)c1ccc(-n2sc3ccccc3c2=O)cc1	C(=O)(c1ccc(n2sc3ccccc3c2=O)cc1)NCCc1nc2cc(C)ccc2o1	0.5873	230	ic50
3CL	Medium	CCCNC(=O)c1ccc(-n2sc3ccccc3c2=O)cc1	C(=O)(c1ccc(n2sc3ccccc3c2=O)cc1)NCCc1nc2ccc(C)cc2[nH]1	0.5873	230	ic50
3CL	Medium	CCCNC(=O)c1ccc(-n2sc3ccccc3c2=O)cc1	C(=O)(c1ccc(n2sc3ccccc3c2=O)cc1)NCCc1cn2cc(Br)ccc2n1	0.58065	230	ic50
3CL	Medium	CCCNC(=O)c1ccc(-n2sc3ccccc3c2=O)cc1	C(=O)(c1ccc(n2sc3ccccc3c2=O)cc1)NCCc1nc2cc(Cl)ccc2n1C	0.57812	230	ic50
3CL	Medium	CCCNC(=O)c1ccc(-n2sc3ccccc3c2=O)cc1	C(=O)(c1ccc(n2sc3ccccc3c2=O)cc1)NCCc1cn2cc(Br)cc(C)c2n1	0.56923	230	ic50
3CL	Medium	CCCNC(=O)c1ccc(-n2sc3ccccc3c2=O)cc1	C(=O)(c1ccc(n2sc3ccccc3c2=O)cc1)NCCc1nc2ccc(Cl)cc2[nH]1	0.5625	230	ic50
3CL	Medium	CCCNC(=O)c1ccc(-n2sc3ccccc3c2=O)cc1	C(=O)(c1ccc(n2sc3ccccc3c2=O)cc1)NCCc1nc2cc(Cl)ccc2[nH]1	0.5625	230	ic50
3CL	Medium	CCCNC(=O)c1ccc(-n2sc3ccccc3c2=O)cc1	C(=O)(c1ccc(n2sc3ccccc3c2=O)cc1)NCCc1nc2cc(Cl)ccc2o1	0.5625	230	ic50
3CL	Medium	CCCNC(=O)c1ccc(-n2sc3ccccc3c2=O)cc1	C(=O)(c1ccc(n2sc3ccccc3c2=O)cc1)NCCc1nc2ccc(F)cc2[nH]1	0.5625	230	ic50
3CL	Medium	CCCNC(=O)c1ccc(-n2sc3ccccc3c2=O)cc1	C(=O)(c1ccc(n2sc3ccccc3c2=O)cc1)[C@@H](C)c1ccc(CCC)cc1	0.5614	230	ic50
3CL	Medium	CCCNC(=O)c1ccc(-n2sc3ccccc3c2=O)cc1	C(=O)(c1ccc(n2sc3ccccc3c2=O)cc1)NCCC1=NC2=N[C@@H](C(=NN2C1)C)C	0.55224	230	ic50
3CL	Medium	CCCNC(=O)c1ccc(-n2sc3ccccc3c2=O)cc1	C(=O)(c1ccc(n2sc3ccccc3c2=O)cc1)C(=O)COc1ccc(OCC)cc1	0.54386	230	ic50
3CL	Medium	CCCNC(=O)c1ccc(-n2sc3ccccc3c2=O)cc1	C(=O)(c1ccc(n2sc3ccccc3c2=O)cc1)C(=S)NCc1ccc(OC)cc1	0.54237	230	ic50
3CL	Medium	CCCNC(=O)c1ccc(-n2sc3ccccc3c2=O)cc1	C(=O)(c1ccc(n2sc3ccccc3c2=O)cc1)C(=O)c1ccc(COc2ccc(CC)cc2)cc1	0.53448	230	ic50
3CL	Medium	CCCNC(=O)c1ccc(-n2sc3ccccc3c2=O)cc1	C(=O)(c1ccc(n2sc3ccccc3c2=O)cc1)C(=O)COc1ccc(C(=O)CC)cc1	0.52542	230	ic50
3CL	Medium	CCCNC(=O)c1ccc(-n2sc3ccccc3c2=O)cc1	C(=O)(c1ccc(n2sc3ccccc3c2=O)cc1)C(=O)COc1ccc(C(=O)OC)cc1	0.52542	230	ic50
3CL	Medium	CCCNC(=O)c1ccc(-n2sc3ccccc3c2=O)cc1	C(=O)(c1ccc(n2sc3ccccc3c2=O)cc1)[C@@H](C)c1ccc(c2ccccc2)cc1	0.51786	230	ic50
3CL	Medium	CCCNC(=O)c1ccc(-n2sc3ccccc3c2=O)cc1	C(=O)(c1ccc(n2sc3ccccc3c2=O)cc1)C(=O)c1ccc(COc2ccccc2)cc1	0.51786	230	ic50
3CL	Medium	CCCNC(=O)c1ccc(-n2sc3ccccc3c2=O)cc1	C(=O)(c1ccc(n2sc3ccccc3c2=O)cc1)[C@@H](C)c1ccc(CC(C)C)cc1	0.51724	230	ic50
3CL	Medium	CCCNC(=O)c1ccc(-n2sc3ccccc3c2=O)cc1	C(=O)(c1ccc(n2sc3ccccc3c2=O)cc1)C(=O)c1ccc(COc2ccc(OC)cc2)cc1	0.51724	230	ic50
3CL	Medium	CCCNC(=O)c1ccc(-n2sc3ccccc3c2=O)cc1	C(=O)(c1ccc(n2sc3ccccc3c2=O)cc1)C(=O)COc1ccc(C(C)(C)C)cc1	0.51667	230	ic50
3CL	Medium	CCCNC(=O)c1ccc(-n2sc3ccccc3c2=O)cc1	C(=O)(c1ccc(n2sc3ccccc3c2=O)cc1)N[C@H](C)c1cc2cc(Cl)ccc2o1	0.51562	230	ic50
3CL	Medium	CCCNC(=O)c1ccc(-n2sc3ccccc3c2=O)cc1	C(=O)(c1ccc(n2sc3ccccc3c2=O)cc1)[C@@H](C)c1ccc(n2cccc2)cc1	0.50877	230	ic50
3CL	Medium	CCCNC(=O)c1ccc(-n2sc3ccccc3c2=O)cc1	C(=O)(c1ccc(n2sc3ccccc3c2=O)cc1)[C@@H](C)c1ccc(NC(=O)C)cc1	0.50847	230	ic50
3CL	Medium	CCCNC(=O)c1ccc(-n2sc3ccccc3c2=O)cc1	C(=O)(c1ccc(n2sc3ccccc3c2=O)cc1)C(=O)CCc1ccc(OCC)cc1	0.5082	230	ic50
3CL	Medium	CCCNC(=O)c1ccc(-n2sc3ccccc3c2=O)cc1	C(=O)(c1ccc(n2sc3ccccc3c2=O)cc1)C(=O)CCc1ccc(NC(=O)C)cc1	0.5082	230	ic50
3CL	Medium	CCCNC(=O)c1ccc(-n2sc3ccccc3c2=O)cc1	C(=O)(c1ccc(n2sc3ccccc3c2=O)cc1)c1ccc(CNC(=O)c2ccccc2O)o1	0.50794	230	ic50
3CL	Medium	CCCNC(=O)c1ccc(-n2sc3ccccc3c2=O)cc1	C(=O)(c1ccc(n2sc3ccccc3c2=O)cc1)[C@@H](C)c1cccc(NC(=O)CC)c1	0.50794	230	ic50
3CL	Medium	CCCNC(=O)c1ccc(-n2sc3ccccc3c2=O)cc1	C(=O)(c1ccc(n2sc3ccccc3c2=O)cc1)c1ccc(CNC(=O)c2cccc(F)c2)o1	0.50769	230	ic50
3CL	Medium	CCCNC(=O)c1ccc(-n2sc3ccccc3c2=O)cc1	C(=O)(c1ccc(n2sc3ccccc3c2=O)cc1)C(=O)NC[C@@H]1CC[C@@H](C(=O)OCC)CC1	0.50769	230	ic50
3CL	Medium	CCCNC(=O)c1ccc(-n2sc3ccccc3c2=O)cc1	C(=O)(c1ccc(n2sc3ccccc3c2=O)cc1)[C@@H](Cl)C(=O)Nc1ccc(C)cc1	0.5	230	ic50
3CL	Medium	CCCNC(=O)c1ccc(-n2sc3ccccc3c2=O)cc1	C(=O)(c1ccc(n2sc3ccccc3c2=O)cc1)[C@@H](C)C(=O)Nc1ccc(Br)cc1	0.5	230	ic50
3CL	Medium	CCCNC(=O)c1ccc(-n2sc3ccccc3c2=O)cc1	C(=O)(c1ccc(n2sc3ccccc3c2=O)cc1)c1ccc(CNC(=O)c2ccccc2N)o1	0.5	230	ic50
3CL	Medium	CCCNC(=O)c1ccc(-n2sc3ccccc3c2=O)cc1	C(=O)(c1ccc(n2sc3ccccc3c2=O)cc1)C(=S)Nc1cc(C)[nH]c1C(=O)OCC	0.5	230	ic50
3CL	Medium	CCCNC(=O)c1ccc(-n2sc3ccccc3c2=O)cc1	C(=O)(c1ccc(n2sc3ccccc3c2=O)cc1)C(=O)CCc1ccc(CBr)cc1	0.5	230	ic50
3CL	Medium	CCCNC(=O)c1ccc(-n2sc3ccccc3c2=O)cc1	C(=O)(c1ccc(n2sc3ccccc3c2=O)cc1)[C@@H](C)C(=O)Nc1ccc(F)cc1	0.5	230	ic50
3CL	Medium	CCCNC(=O)c1ccc(-n2sc3ccccc3c2=O)cc1	C(=O)(c1ccc(n2sc3ccccc3c2=O)cc1)C(=O)CCc1ccc(c2ccccc2)cc1	0.5	230	ic50
3CL	Medium	CCCNC(=O)c1ccc(-n2sc3ccccc3c2=O)cc1	C(=O)(c1ccc(n2sc3ccccc3c2=O)cc1)C(=O)C[C@H](C)N1CCN(CC)CC1	0.5	230	ic50
3CL	Medium	CCCNC(=O)c1ccc(-n2sc3ccccc3c2=O)cc1	C(=O)(c1ccc(n2sc3ccccc3c2=O)cc1)[C@@H](C)C(=O)Nc1ccc(Cl)cc1	0.5	230	ic50
3CL	Medium	O=c1c2ccccc2sn1-c1ccc(Cl)cc1	C(=O)(c1ccc(n2sc3ccccc3c2=O)cc1)C(=O)c1ccc(COc2ccc(Cl)cc2)cc1	0.60417	390	ic50
3CL	Medium	O=c1c2ccccc2sn1-c1ccc(Cl)cc1	C(=O)(c1ccc(n2sc3ccccc3c2=O)cc1)[C@@H](C)C(=O)Nc1ccc(Cl)cc1	0.59184	390	ic50
3CL	Medium	O=c1c2ccccc2sn1-c1ccc(Cl)cc1	C(=O)(c1ccc(n2sc3ccccc3c2=O)cc1)N1CC[C@@H](c2ccc(Cl)cc2)C1	0.56863	390	ic50
3CL	Medium	O=c1c2ccccc2sn1-c1ccc(Cl)cc1	C(=O)(c1ccc(n2sc3ccccc3c2=O)cc1)C(=O)C1CN(Cc2ccc(Cl)cc2)C1	0.56863	390	ic50
3CL	Medium	O=c1c2ccccc2sn1-c1ccc(Cl)cc1	C(=O)(c1ccc(n2sc3ccccc3c2=O)cc1)C(=O)c1cnc(COc2ccc(Cl)cc2)nc1	0.55769	390	ic50
3CL	Medium	O=c1c2ccccc2sn1-c1ccc(Cl)cc1	C(=O)(c1ccc(n2sc3ccccc3c2=O)cc1)C(=O)c1ccc(COc2ccc(Cl)cc2)o1	0.53704	390	ic50
3CL	Medium	O=c1c2ccccc2sn1-c1ccc(Cl)cc1	C(=O)(c1ccc(n2sc3ccccc3c2=O)cc1)C(=O)c1ccc(CSc2ccc(Cl)cc2)o1	0.53704	390	ic50
3CL	Medium	O=c1c2ccccc2sn1-c1ccc(Cl)cc1	C(=O)(c1ccc(n2sc3ccccc3c2=O)cc1)C(=O)c1ccc(COc2ccc(Cl)cc2Cl)cc1	0.5283	390	ic50
3CL	Medium	O=c1c2ccccc2sn1-c1ccc(Cl)cc1	C(=O)(c1ccc(n2sc3ccccc3c2=O)cc1)[C@@H](C)C(=O)Nc1ccc(Cl)cc1Cl	0.51852	390	ic50
3CL	Medium	O=c1c2ccccc2sn1-c1ccc(Cl)cc1	C(=O)(c1ccc(n2sc3ccccc3c2=O)cc1)C(=O)c1cc(OCc2ccc(Cl)cc2)cs1	0.51786	390	ic50
3CL	Medium	O=c1c2ccccc2sn1-c1ccc(Cl)cc1	C(=O)(c1ccc(n2sc3ccccc3c2=O)cc1)C(=O)c1ccn(COc2ccc(Cl)cc2)n1	0.51786	390	ic50
3CL	Medium	O=c1c2ccccc2sn1-c1ccc(Cl)cc1	C(=O)(c1ccc(n2sc3ccccc3c2=O)cc1)C(=O)c1ccc(COc2cccc(Cl)c2)cc1	0.50943	390	ic50
3CL	Medium	O=c1c2ccccc2sn1-c1ccc(Cl)cc1	C(=O)(c1ccc(n2sc3ccccc3c2=O)cc1)[C@@H](C)C(=O)Nc1ccc(Cl)cc1C	0.50909	390	ic50
3CL	Medium	O=c1c2ccccc2sn1-c1ccc(Cl)cc1	C(=O)(c1ccc(n2sc3ccccc3c2=O)cc1)[C@@H](C)C(=O)Nc1ccc(Cl)cn1	0.50909	390	ic50
3CL	Medium	O=c1c2ccccc2sn1-c1ccc(Cl)cc1	C(=O)(c1ccc(n2sc3ccccc3c2=O)cc1)[C@@H](C)C(=O)Nc1ccc(Cl)cc1F	0.5	390	ic50
3CL	Medium	CC(=O)N1Cc2ccccc2CC1C(=O)Oc1cncc(Cl)c1	C(=O)([C@@H]1Cc2ccccc2CN1C(=O)C)Oc1cc(C(=O)OCC)cc(C(=O)OCC)c1	0.57627	140	ic50
3CL	Medium	CC(=O)N1Cc2ccccc2CC1C(=O)Oc1cncc(Cl)c1	C(=O)([C@@H]1Cc2ccccc2CN1C(=O)C)Oc1cc(OCc2ccccc2)cc(C(=O)OC)c1	0.52308	140	ic50
3CL	Medium	CC(=O)N1Cc2ccccc2CC1C(=O)Oc1cncc(Cl)c1	C(=O)([C@@H]1Cc2ccccc2CN1C(=O)C)Oc1cc(CC(=O)OC)nn1c1cccc(Cl)c1	0.51429	140	ic50
3CL	Medium	O=c1c2ccccc2sn1-c1ccccc1	C(=O)(c1ccc(n2sc3ccccc3c2=O)cc1)[C@@H](C)c1ccc(c2ccccc2)cc1	0.53333	490	ic50
3CL	Medium	O=c1c2ccccc2sn1-c1ccccc1	C(=O)(c1ccc(n2sc3ccccc3c2=O)cc1)C(=O)c1ccc(COc2ccccc2)cc1	0.53333	490	ic50
3CL	Medium	O=c1c2ccccc2sn1-c1ccccc1	C(=O)(c1ccc(n2sc3ccccc3c2=O)cc1)C(=O)CCc1ccc(c2ccccc2)cc1	0.51064	490	ic50
3CL	Medium	O=c1c2ccccc2sn1-c1ccccc1	C(=O)(c1ccc(n2sc3ccccc3c2=O)cc1)[C@@H](C)c1ccc(Oc2ccccc2)cc1	0.5	490	ic50
3CL	Medium	O=c1c2ccccc2sn1-c1ccccc1	C(=O)(c1ccc(n2sc3ccccc3c2=O)cc1)C(=O)Cc1cccc(c2ccccc2)c1	0.5	490	ic50
3CL	Medium	NC(=O)c1ccc2c(c1)C(=O)C(=O)N2Cc1ccc2ccccc2c1	C(C(=O)Nc1cccc(C(=O)N)c1)c1cccc(CN2C(=O)C(=O)c3ccccc23)c1	0.5082	370	ic50
3CL	Medium	NC(=O)c1ccc2c(c1)C(=O)C(=O)N2Cc1ccc2ccccc2c1	C(C(=O)c1ccc(c2ccc(C(=O)O)cc2)cc1)c1ccc2c(c1)C(=O)C(=O)N2Cc1ccccc1	0.5	370	ic50
3CL	Medium	NC(=O)c1ccc2c(c1)C(=O)C(=O)N2Cc1ccc2ccccc2c1	O(Cc1ccc2cc3cc(CO)ccc3cc2c1)c1ccc2c(c1)C(=O)C(=O)N2Cc1ccccc1	0.5	370	ic50
3CL	Medium	NC(=O)c1ccc2c(c1)C(=O)C(=O)N2Cc1ccc2ccccc2c1	O(Cc1ccc2ccc(C(=O)OC)cc2c1)c1ccc(CN2C(=O)C(=O)c3cc(OC)ccc23)cc1	0.5	370	ic50
3CL	Medium	O=C(Oc1cncc(Cl)c1)c1cccnc1	C(=O)(c1ccc(Oc2cccnc2)cc1)Oc1ccc(Oc2ccc(Cl)cc2)cc1	0.55556	697	ic50
3CL	Medium	O=C(Oc1cncc(Cl)c1)c1cccnc1	C(=O)(c1cncc(Oc2ccccc2)c1)Oc1ccc(Oc2ccc(Cl)cc2)cc1	0.51064	697	ic50
3CL	Medium	O=C(Oc1cncc(Cl)c1)c1ccc(Cl)cc1	C(=O)(c1ccc(Oc2cccnc2)cc1)Oc1ccc(Oc2ccc(Cl)cc2)cc1	0.57143	434	ic50
3CL	Medium	O=C(Oc1cncc(Cl)c1)c1ccc(Cl)cc1	C(=O)(c1cncc(Oc2ccccc2)c1)Oc1ccc(Oc2ccc(Cl)cc2)cc1	0.55814	434	ic50
3CL	Medium	O=C(Oc1cncc(Cl)c1)c1ccc(Cl)cc1	C(=O)(c1ccc(Oc2ccccc2)cc1)Oc1ccc(Oc2ccc(Cl)cc2)cc1	0.51282	434	ic50
3CL	Medium	O=C(Oc1cncc(Cl)c1)c1ccc(Cl)cc1	C(=O)(c1cncc(C(=O)OCC)c1)Oc1ccc(Oc2ccc(Cl)cc2)cc1	0.5	434	ic50
3CL	Medium	O=C(Oc1cncc(Cl)c1)c1ccc(-c2cccc([N+](=O)[O-])c2)o1	C(=O)(c1ccc(c2cccc(Cl)c2)o1)Oc1ccc(Oc2ccc(Cl)cc2)cc1	0.5	500	ic50
3CL	Medium	O=C(NCc1ccco1)c1ccc(-n2sc3ccccc3c2=O)cc1	C(=O)(c1ccc(n2sc3ccccc3c2=O)cc1)c1ccc(CNC(=O)c2ccccc2)o1	0.68421	380	ic50
3CL	Medium	O=C(NCc1ccco1)c1ccc(-n2sc3ccccc3c2=O)cc1	C(=O)(c1ccc(n2sc3ccccc3c2=O)cc1)c1ccc(CNC(=O)c2ccccc2O)o1	0.5873	380	ic50
3CL	Medium	O=C(NCc1ccco1)c1ccc(-n2sc3ccccc3c2=O)cc1	C(=O)(c1ccc(n2sc3ccccc3c2=O)cc1)c1ccc(CNC(=O)c2cccc(F)c2)o1	0.58462	380	ic50
3CL	Medium	O=C(NCc1ccco1)c1ccc(-n2sc3ccccc3c2=O)cc1	C(=O)(c1ccc(n2sc3ccccc3c2=O)cc1)c1ccc(CNC(=O)c2ccccc2N)o1	0.57812	380	ic50
3CL	Medium	O=C(NCc1ccco1)c1ccc(-n2sc3ccccc3c2=O)cc1	C(=O)(c1ccc(n2sc3ccccc3c2=O)cc1)c1ccc(CNC(=O)c2cnccn2)o1	0.54412	380	ic50
3CL	Medium	O=C(NCc1ccco1)c1ccc(-n2sc3ccccc3c2=O)cc1	C(=O)(c1ccc(n2sc3ccccc3c2=O)cc1)c1ccc(CNC(=O)c2cc(C)on2)o1	0.54412	380	ic50
3CL	Medium	O=C(NCc1ccco1)c1ccc(-n2sc3ccccc3c2=O)cc1	C(=O)(c1ccc(n2sc3ccccc3c2=O)cc1)c1ccc(CNC(=O)c2nn(C)cc2N)o1	0.52113	380	ic50
3CL	Medium	O=C(NCc1ccco1)c1ccc(-n2sc3ccccc3c2=O)cc1	C(=O)(c1ccc(n2sc3ccccc3c2=O)cc1)c1ccc(c2ocnc2C(=O)NCc2ccccc2)o1	0.50704	380	ic50
3CL	Medium	O=C(NCc1ccco1)c1ccc(-n2sc3ccccc3c2=O)cc1	C(=O)(c1ccc(n2sc3ccccc3c2=O)cc1)c1ccc(CNC(=O)c2nn(CC)cc2N)o1	0.50685	380	ic50
3CL	Medium	O=C(NCc1ccco1)c1ccc(-n2sc3ccccc3c2=O)cc1	C(=O)(c1ccc(n2sc3ccccc3c2=O)cc1)NCCc1nc2cc(Cl)ccc2o1	0.5	380	ic50
3CL	Medium	O=C(NCc1ccco1)c1ccc(-n2sc3ccccc3c2=O)cc1	C(=O)(c1ccc(n2sc3ccccc3c2=O)cc1)C(=S)NCc1ccc(OC)cc1	0.5	380	ic50
3CL	Medium	O=C(NCc1ccco1)c1ccc(-n2sc3ccccc3c2=O)cc1	C(=O)(c1ccc(n2sc3ccccc3c2=O)cc1)NCCc1cn2cc(C)sc2n1	0.5	380	ic50
3CL	Medium	O=C(NCc1ccco1)c1ccc(-n2sc3ccccc3c2=O)cc1	C(=O)(c1ccc(n2sc3ccccc3c2=O)cc1)NCCc1nc2cc(C)ccc2o1	0.5	380	ic50
3CL	Medium	COC(=O)c1ccc(-n2sc3ccccc3c2=O)cc1	C(=O)(c1ccc(n2sc3ccccc3c2=O)cc1)C(=O)COc1ccc(C(=O)OC)cc1	0.73469	360	ic50
3CL	Medium	COC(=O)c1ccc(-n2sc3ccccc3c2=O)cc1	C(=O)(c1ccc(n2sc3ccccc3c2=O)cc1)C(=O)c1ccc(COc2ccc(OC)cc2)cc1	0.59615	360	ic50
3CL	Medium	COC(=O)c1ccc(-n2sc3ccccc3c2=O)cc1	C(=O)(c1ccc(n2sc3ccccc3c2=O)cc1)C(=S)NCc1ccc(OC)cc1	0.59259	360	ic50
3CL	Medium	COC(=O)c1ccc(-n2sc3ccccc3c2=O)cc1	C(=O)(c1ccc(n2sc3ccccc3c2=O)cc1)C(=O)c1ccc(COc2ccc(CC)cc2)cc1	0.58491	360	ic50
3CL	Medium	COC(=O)c1ccc(-n2sc3ccccc3c2=O)cc1	C(=O)(c1ccc(n2sc3ccccc3c2=O)cc1)[C@@H](C)C(=O)Nc1cc(OC)cc(OC)c1	0.58182	360	ic50
3CL	Medium	COC(=O)c1ccc(-n2sc3ccccc3c2=O)cc1	C(=O)(c1ccc(n2sc3ccccc3c2=O)cc1)[C@@H](C)c1ccc(c2ccccc2)cc1	0.56863	360	ic50
3CL	Medium	COC(=O)c1ccc(-n2sc3ccccc3c2=O)cc1	C(=O)(c1ccc(n2sc3ccccc3c2=O)cc1)C(=O)c1ccc(COc2ccccc2)cc1	0.56863	360	ic50
3CL	Medium	COC(=O)c1ccc(-n2sc3ccccc3c2=O)cc1	C(=O)(c1ccc(n2sc3ccccc3c2=O)cc1)C(=O)COc1ccc(OCC)cc1	0.56604	360	ic50
3CL	Medium	COC(=O)c1ccc(-n2sc3ccccc3c2=O)cc1	C(=O)(c1ccc(n2sc3ccccc3c2=O)cc1)[C@@H](C)c1ccc(Oc2ccccc2)cc1	0.56604	360	ic50
3CL	Medium	COC(=O)c1ccc(-n2sc3ccccc3c2=O)cc1	C(=O)(c1ccc(n2sc3ccccc3c2=O)cc1)[C@@H](C)c1ccc(n2cccc2)cc1	0.55769	360	ic50
3CL	Medium	COC(=O)c1ccc(-n2sc3ccccc3c2=O)cc1	C(=O)(c1ccc(n2sc3ccccc3c2=O)cc1)[C@@H](C)c1ccc(NC(=O)C)cc1	0.55556	360	ic50
3CL	Medium	COC(=O)c1ccc(-n2sc3ccccc3c2=O)cc1	C(=O)(c1ccc(n2sc3ccccc3c2=O)cc1)[C@@H](C)c1ccc(OC(=O)C)cc1	0.55556	360	ic50
3CL	Medium	COC(=O)c1ccc(-n2sc3ccccc3c2=O)cc1	C(=O)(c1ccc(n2sc3ccccc3c2=O)cc1)C(=O)c1cnc(COc2ccc(OC)cc2)nc1	0.55357	360	ic50
3CL	Medium	COC(=O)c1ccc(-n2sc3ccccc3c2=O)cc1	C(=O)(c1ccc(n2sc3ccccc3c2=O)cc1)C(=O)c1ccc(COc2ccc(CC)cc2)o1	0.55172	360	ic50
3CL	Medium	COC(=O)c1ccc(-n2sc3ccccc3c2=O)cc1	C(=O)(c1ccc(n2sc3ccccc3c2=O)cc1)OC(=O)N1CCCN(C(=O)c2ccccc2OC)CC1	0.55	360	ic50
3CL	Medium	COC(=O)c1ccc(-n2sc3ccccc3c2=O)cc1	C(=O)(c1ccc(n2sc3ccccc3c2=O)cc1)C(=O)COc1ccc(C(=O)CC)cc1	0.54545	360	ic50
3CL	Medium	COC(=O)c1ccc(-n2sc3ccccc3c2=O)cc1	C(=O)(c1ccc(n2sc3ccccc3c2=O)cc1)[C@@H](Cl)C(=O)Nc1ccc(C)cc1	0.54545	360	ic50
3CL	Medium	COC(=O)c1ccc(-n2sc3ccccc3c2=O)cc1	C(=O)(c1ccc(n2sc3ccccc3c2=O)cc1)[C@@H](C)C(=O)Nc1ccc(Cl)cc1	0.54545	360	ic50
3CL	Medium	COC(=O)c1ccc(-n2sc3ccccc3c2=O)cc1	C(=O)(c1ccc(n2sc3ccccc3c2=O)cc1)[C@@H](C)C(=O)Nc1ccc(F)cc1	0.54545	360	ic50
3CL	Medium	COC(=O)c1ccc(-n2sc3ccccc3c2=O)cc1	C(=O)(c1ccc(n2sc3ccccc3c2=O)cc1)[C@@H](C)C(=O)Nc1ccc(Br)cc1	0.54545	360	ic50
3CL	Medium	COC(=O)c1ccc(-n2sc3ccccc3c2=O)cc1	C(=O)(c1ccc(n2sc3ccccc3c2=O)cc1)[C@@H](C)c1ccc(OC(C)C)cn1	0.54386	360	ic50
3CL	Medium	COC(=O)c1ccc(-n2sc3ccccc3c2=O)cc1	C(=O)(c1ccc(n2sc3ccccc3c2=O)cc1)n1cccc1CNc1ccc(OC)cc1	0.54237	360	ic50
3CL	Medium	COC(=O)c1ccc(-n2sc3ccccc3c2=O)cc1	C(=O)(c1ccc(n2sc3ccccc3c2=O)cc1)[C@@H](C)C(=O)Nc1ccc(OC)cc1OC	0.54237	360	ic50
3CL	Medium	COC(=O)c1ccc(-n2sc3ccccc3c2=O)cc1	C(=O)(c1ccc(n2sc3ccccc3c2=O)cc1)[C@@H](C)C(=O)Nc1cc(OC)ccc1OC	0.54237	360	ic50
3CL	Medium	COC(=O)c1ccc(-n2sc3ccccc3c2=O)cc1	C(=O)(c1ccc(n2sc3ccccc3c2=O)cc1)[C@@H](C)c1ccc(CC(C)C)cc1	0.53704	360	ic50
3CL	Medium	COC(=O)c1ccc(-n2sc3ccccc3c2=O)cc1	C(=O)(c1ccc(n2sc3ccccc3c2=O)cc1)C(=O)COc1ccc(OC(F)(F)F)cc1	0.53571	360	ic50
3CL	Medium	COC(=O)c1ccc(-n2sc3ccccc3c2=O)cc1	C(=O)(c1ccc(n2sc3ccccc3c2=O)cc1)C(=O)COc1ccc(C(C)C)cc1	0.53571	360	ic50
3CL	Medium	COC(=O)c1ccc(-n2sc3ccccc3c2=O)cc1	C(=O)(c1ccc(n2sc3ccccc3c2=O)cc1)C(=O)COc1ccc(C(C)(C)C)cc1	0.53571	360	ic50
3CL	Medium	COC(=O)c1ccc(-n2sc3ccccc3c2=O)cc1	C(=O)(c1ccc(n2sc3ccccc3c2=O)cc1)N1CC[C@@H](c2ccc(OC)cc2)C1	0.53448	360	ic50
3CL	Medium	COC(=O)c1ccc(-n2sc3ccccc3c2=O)cc1	C(=O)(c1ccc(n2sc3ccccc3c2=O)cc1)[C@@H](C)C(=O)Nc1sc2c(c1C(=O)OC)CCCC2	0.53125	360	ic50
3CL	Medium	COC(=O)c1ccc(-n2sc3ccccc3c2=O)cc1	C(=O)(c1ccc(n2sc3ccccc3c2=O)cc1)C(=O)c1ccc(COc2ccc(Cl)cc2)cc1	0.52727	360	ic50
3CL	Medium	COC(=O)c1ccc(-n2sc3ccccc3c2=O)cc1	C(=O)(c1ccc(n2sc3ccccc3c2=O)cc1)[C@@H](C)c1ccc(CCC)cc1	0.52727	360	ic50
3CL	Medium	COC(=O)c1ccc(-n2sc3ccccc3c2=O)cc1	C(=O)(c1ccc(n2sc3ccccc3c2=O)cc1)C(=O)c1ccc(COc2ccc(F)cc2)cc1	0.52727	360	ic50
3CL	Medium	COC(=O)c1ccc(-n2sc3ccccc3c2=O)cc1	C(=O)(c1ccc(n2sc3ccccc3c2=O)cc1)[C@@H](C)C(=O)Nc1cc(Cl)c(Cl)cc1Cl	0.52632	360	ic50
3CL	Medium	COC(=O)c1ccc(-n2sc3ccccc3c2=O)cc1	C(=O)(c1ccc(n2sc3ccccc3c2=O)cc1)C(=O)CCc1ccc(OCC)cc1	0.52632	360	ic50
3CL	Medium	COC(=O)c1ccc(-n2sc3ccccc3c2=O)cc1	C(=O)(c1ccc(n2sc3ccccc3c2=O)cc1)C(=O)CCc1ccc(NC(=O)C)cc1	0.52632	360	ic50
3CL	Medium	COC(=O)c1ccc(-n2sc3ccccc3c2=O)cc1	C(=O)(c1ccc(n2sc3ccccc3c2=O)cc1)C(=O)c1ccc(COc2ccc(C)cc2)o1	0.52542	360	ic50
3CL	Medium	COC(=O)c1ccc(-n2sc3ccccc3c2=O)cc1	C(=O)(c1ccc(n2sc3ccccc3c2=O)cc1)[C@@H](C)C(=O)Nc1cc(OC)c(Cl)cc1OC	0.52459	360	ic50
3CL	Medium	COC(=O)c1ccc(-n2sc3ccccc3c2=O)cc1	C(=O)(c1ccc(n2sc3ccccc3c2=O)cc1)C(=O)CCc1ccc(c2ccccc2)cc1	0.51852	360	ic50
3CL	Medium	COC(=O)c1ccc(-n2sc3ccccc3c2=O)cc1	C(=O)(c1ccc(n2sc3ccccc3c2=O)cc1)C(=O)CCc1ccc(CBr)cc1	0.51852	360	ic50
3CL	Medium	COC(=O)c1ccc(-n2sc3ccccc3c2=O)cc1	C(=O)(c1ccc(n2sc3ccccc3c2=O)cc1)[C@@H](C)C(=O)Nc1ccc(F)c(F)c1	0.51724	360	ic50
3CL	Medium	COC(=O)c1ccc(-n2sc3ccccc3c2=O)cc1	C(=O)(c1ccc(n2sc3ccccc3c2=O)cc1)[C@@H](C)c1ccc(OC(C)C)c(F)c1	0.51724	360	ic50
3CL	Medium	COC(=O)c1ccc(-n2sc3ccccc3c2=O)cc1	C(=O)(c1ccc(n2sc3ccccc3c2=O)cc1)C(=O)c1cnc(COc2ccc(C)cc2)nc1	0.51724	360	ic50
3CL	Medium	COC(=O)c1ccc(-n2sc3ccccc3c2=O)cc1	C(=O)(c1ccc(n2sc3ccccc3c2=O)cc1)C(=O)CCc1ccc(OC(F)(F)F)cc1	0.51724	360	ic50
3CL	Medium	COC(=O)c1ccc(-n2sc3ccccc3c2=O)cc1	C(=O)(c1ccc(n2sc3ccccc3c2=O)cc1)[C@@H](C)C(=O)Nc1ccc(C)cc1C	0.51724	360	ic50
3CL	Medium	COC(=O)c1ccc(-n2sc3ccccc3c2=O)cc1	C(=O)(c1ccc(n2sc3ccccc3c2=O)cc1)C(=O)c1ccc(COc2ccc(C)cc2C)cc1	0.51724	360	ic50
3CL	Medium	COC(=O)c1ccc(-n2sc3ccccc3c2=O)cc1	C(=O)(c1ccc(n2sc3ccccc3c2=O)cc1)C(=O)CCc1ccc(OC(C)C)cc1	0.51724	360	ic50
3CL	Medium	COC(=O)c1ccc(-n2sc3ccccc3c2=O)cc1	C(=O)(c1ccc(n2sc3ccccc3c2=O)cc1)[C@@H](C)C(=O)Nc1ccc(Cl)c(Cl)c1	0.51724	360	ic50
3CL	Medium	COC(=O)c1ccc(-n2sc3ccccc3c2=O)cc1	C(=O)(c1ccc(n2sc3ccccc3c2=O)cc1)[C@@H](C)C(=O)Nc1cccc(C(C)C)c1	0.51724	360	ic50
3CL	Medium	COC(=O)c1ccc(-n2sc3ccccc3c2=O)cc1	C(=O)(c1ccc(n2sc3ccccc3c2=O)cc1)C(=S)Nc1cc(C)[nH]c1C(=O)OCC	0.51613	360	ic50
3CL	Medium	COC(=O)c1ccc(-n2sc3ccccc3c2=O)cc1	C(=O)(c1ccc(n2sc3ccccc3c2=O)cc1)C(=O)N[C@@H]1COc2ccc(OC)cc2C1	0.51562	360	ic50
3CL	Medium	COC(=O)c1ccc(-n2sc3ccccc3c2=O)cc1	C(=O)(c1ccc(n2sc3ccccc3c2=O)cc1)C(=O)N[C@@H]1COc2cc(OC)ccc2C1	0.51562	360	ic50
3CL	Medium	COC(=O)c1ccc(-n2sc3ccccc3c2=O)cc1	C(=O)(c1ccc(n2sc3ccccc3c2=O)cc1)C(=O)Cc1cccc(c2ccccc2)c1	0.50909	360	ic50
3CL	Medium	COC(=O)c1ccc(-n2sc3ccccc3c2=O)cc1	C(=O)(c1ccc(n2sc3ccccc3c2=O)cc1)c1ccc(CNC(=O)c2ccccc2)o1	0.50877	360	ic50
3CL	Medium	COC(=O)c1ccc(-n2sc3ccccc3c2=O)cc1	C(=O)(c1ccc(n2sc3ccccc3c2=O)cc1)C(=O)c1ccc(COc2ccc(C=O)cc2)cc1	0.50877	360	ic50
3CL	Medium	COC(=O)c1ccc(-n2sc3ccccc3c2=O)cc1	C(=O)(c1ccc(n2sc3ccccc3c2=O)cc1)[C@@H](C)c1ccc(C(F)(F)C(=O)O)cc1	0.50877	360	ic50
3CL	Medium	COC(=O)c1ccc(-n2sc3ccccc3c2=O)cc1	C(=O)(c1ccc(n2sc3ccccc3c2=O)cc1)C(=O)COc1ccc(N(C)C(=O)C)cc1	0.50847	360	ic50
3CL	Medium	COC(=O)c1ccc(-n2sc3ccccc3c2=O)cc1	C(=O)(c1ccc(n2sc3ccccc3c2=O)cc1)C(=O)COc1ccc([C@H](C)CC)cc1	0.50847	360	ic50
3CL	Medium	COC(=O)c1ccc(-n2sc3ccccc3c2=O)cc1	C(=O)(c1ccc(n2sc3ccccc3c2=O)cc1)[C@@H](C)c1ccc(NC(=O)C)cc1C	0.50847	360	ic50
3CL	Medium	COC(=O)c1ccc(-n2sc3ccccc3c2=O)cc1	C(=O)(c1ccc(n2sc3ccccc3c2=O)cc1)[C@@H](C)C(=O)Nc1ccc(F)cc1F	0.50847	360	ic50
3CL	Medium	COC(=O)c1ccc(-n2sc3ccccc3c2=O)cc1	C(=O)(c1ccc(n2sc3ccccc3c2=O)cc1)[C@@H](C)C(=O)Nc1ccc(Cl)cc1Cl	0.50847	360	ic50
3CL	Medium	COC(=O)c1ccc(-n2sc3ccccc3c2=O)cc1	C(=O)(c1ccc(n2sc3ccccc3c2=O)cc1)C(=O)CCn1ccc2c(OC)cccc12	0.5082	360	ic50
3CL	Medium	COC(=O)c1ccc(-n2sc3ccccc3c2=O)cc1	C(=O)(c1ccc(n2sc3ccccc3c2=O)cc1)C(=O)C1CCN(C(=O)c2ccccc2OC)CC1	0.5082	360	ic50
3CL	Medium	COC(=O)c1ccc(-n2sc3ccccc3c2=O)cc1	C(=O)(c1ccc(n2sc3ccccc3c2=O)cc1)C(=O)c1nnn(Cc2ccc(OC)cc2)c1C	0.5082	360	ic50
3CL	Medium	COC(=O)c1ccc(-n2sc3ccccc3c2=O)cc1	C(=O)(c1ccc(n2sc3ccccc3c2=O)cc1)O[C@H]1CCN(C(=O)OCc2ccccc2)C1	0.5082	360	ic50
3CL	Medium	COC(=O)c1ccc(-n2sc3ccccc3c2=O)cc1	C(=O)(c1ccc(n2sc3ccccc3c2=O)cc1)C(=O)CCN1CCN(C(=O)OCC)CC1	0.5	360	ic50
3CL	Medium	COC(=O)c1ccc(-n2sc3ccccc3c2=O)cc1	C(=O)(c1ccc(n2sc3ccccc3c2=O)cc1)C(=O)c1ccc(COc2ccc(Br)cc2)o1	0.5	360	ic50
3CL	Medium	COC(=O)c1ccc(-n2sc3ccccc3c2=O)cc1	C(=O)(c1ccc(n2sc3ccccc3c2=O)cc1)C(=O)Cc1c(C)[nH]n(c2ccccc2)c1=O	0.5	360	ic50
3CL	Medium	COC(=O)c1ccc(-n2sc3ccccc3c2=O)cc1	C(=O)(c1ccc(n2sc3ccccc3c2=O)cc1)[C@@H](C)C(=O)Nc1ccc(Cl)cc1C	0.5	360	ic50
3CL	Medium	COC(=O)c1ccc(-n2sc3ccccc3c2=O)cc1	C(=O)(c1ccc(n2sc3ccccc3c2=O)cc1)C(=O)c1ccc(COc2ccc(Cl)cc2)o1	0.5	360	ic50
3CL	Medium	COC(=O)c1ccc(-n2sc3ccccc3c2=O)cc1	C(=O)(c1ccc(n2sc3ccccc3c2=O)cc1)[C@@H](C)c1ccc(C2CCCCC2)cc1	0.5	360	ic50
3CL	Medium	COC(=O)c1ccc(-n2sc3ccccc3c2=O)cc1	C(=O)(c1ccc(n2sc3ccccc3c2=O)cc1)[C@@H](C)c1ccc(NC(=O)C)c(Br)c1	0.5	360	ic50
3CL	Medium	COC(=O)c1ccc(-n2sc3ccccc3c2=O)cc1	C(=O)(c1ccc(n2sc3ccccc3c2=O)cc1)[C@@H](C)C(=O)Nc1ccc(C)cc1F	0.5	360	ic50
3CL	Medium	COC(=O)c1ccc(-n2sc3ccccc3c2=O)cc1	C(=O)(c1ccc(n2sc3ccccc3c2=O)cc1)[C@@H](C)C(=O)Nc1ccc(F)c(C)c1	0.5	360	ic50
3CL	Medium	COC(=O)c1ccc(-n2sc3ccccc3c2=O)cc1	C(=O)(c1ccc(n2sc3ccccc3c2=O)cc1)C(=O)[C@H]1C[C@H]1C(=O)OCc1ccccc1	0.5	360	ic50
3CL	Medium	COC(=O)c1ccc(-n2sc3ccccc3c2=O)cc1	C(=O)(c1ccc(n2sc3ccccc3c2=O)cc1)C(=O)c1ccc(COc2ccc(F)cc2)o1	0.5	360	ic50
3CL	Medium	COC(=O)c1ccc(-n2sc3ccccc3c2=O)cc1	C(=O)(c1ccc(n2sc3ccccc3c2=O)cc1)C(=O)c1ccc(COc2cccc(Cl)c2)cc1	0.5	360	ic50
3CL	Medium	COC(=O)c1ccc(-n2sc3ccccc3c2=O)cc1	C(=O)(c1ccc(n2sc3ccccc3c2=O)cc1)[C@@H](C)c1cnc(c2ccccc2)s1	0.5	360	ic50
3CL	Medium	COC(=O)c1ccc(-n2sc3ccccc3c2=O)cc1	C(=O)(c1ccc(n2sc3ccccc3c2=O)cc1)[C@@H](C)C(=O)Nc1ccc(C)cc1Cl	0.5	360	ic50
3CL	Medium	COC(=O)c1ccc(-n2sc3ccccc3c2=O)cc1	C(=O)(c1ccc(n2sc3ccccc3c2=O)cc1)[C@@H](C)c1cccc(NC(=O)CC)c1	0.5	360	ic50
3CL	Medium	COC(=O)c1ccc(-n2sc3ccccc3c2=O)cc1	C(=O)(c1ccc(n2sc3ccccc3c2=O)cc1)C(=O)Cn1nc(c2ccccc2OC)ccc1=O	0.5	360	ic50
3CL	Medium	COC(=O)c1ccc(-n2sc3ccccc3c2=O)cc1	C(=O)(c1ccc(n2sc3ccccc3c2=O)cc1)C(=O)NC[C@@H]1CC[C@@H](C(=O)OCC)CC1	0.5	360	ic50
3CL	Medium	COC(=O)c1ccc(-n2sc3ccccc3c2=O)cc1	C(=O)(c1ccc(n2sc3ccccc3c2=O)cc1)[C@@H](C)C(=O)Nc1ccc(Cl)cn1	0.5	360	ic50
3CL	Medium	COc1cccc(C(=O)Oc2cncc(Cl)c2)c1	C(=O)(c1cncc(Oc2ccccc2)c1)Oc1ccc(Oc2ccc(Cl)cc2)cc1	0.5102	340	ic50
3CL	Medium	Cc1ccc(-n2sc3ccccc3c2=O)cc1	C(=O)(c1ccc(n2sc3ccccc3c2=O)cc1)[C@@H](Cl)C(=O)Nc1ccc(C)cc1	0.59184	330	ic50
3CL	Medium	Cc1ccc(-n2sc3ccccc3c2=O)cc1	C(=O)(c1ccc(n2sc3ccccc3c2=O)cc1)C(=O)c1cnc(COc2ccc(C)cc2)nc1	0.55769	330	ic50
3CL	Medium	Cc1ccc(-n2sc3ccccc3c2=O)cc1	C(=O)(c1ccc(n2sc3ccccc3c2=O)cc1)C(=O)c1cn(Cc2ccc(C)cc2)nn1	0.54717	330	ic50
3CL	Medium	Cc1ccc(-n2sc3ccccc3c2=O)cc1	C(=O)(c1ccc(n2sc3ccccc3c2=O)cc1)C(=O)c1ccc(COc2ccc(C)cc2)o1	0.53704	330	ic50
3CL	Medium	Cc1ccc(-n2sc3ccccc3c2=O)cc1	C(=O)(c1ccc(n2sc3ccccc3c2=O)cc1)[C@@H](C)C(=O)Nc1ccc(C)cc1C	0.5283	330	ic50
3CL	Medium	Cc1ccc(-n2sc3ccccc3c2=O)cc1	C(=O)(c1ccc(n2sc3ccccc3c2=O)cc1)C(=O)c1ccc(COc2ccc(C)cc2C)cc1	0.5283	330	ic50
3CL	Medium	Cc1ccc(-n2sc3ccccc3c2=O)cc1	C(=O)(c1ccc(n2sc3ccccc3c2=O)cc1)C(=O)c1ccn(COc2ccc(C)cc2)n1	0.52727	330	ic50
3CL	Medium	Cc1ccc(-n2sc3ccccc3c2=O)cc1	C(=O)(c1ccc(n2sc3ccccc3c2=O)cc1)[C@@H](C)c1ccc(c2ccccc2)cc1	0.52083	330	ic50
3CL	Medium	Cc1ccc(-n2sc3ccccc3c2=O)cc1	C(=O)(c1ccc(n2sc3ccccc3c2=O)cc1)[C@@H](C)c1ccc(n2cccc2)cc1	0.5102	330	ic50
3CL	Medium	Cc1ccc(-n2sc3ccccc3c2=O)cc1	C(=O)(c1ccc(n2sc3ccccc3c2=O)cc1)[C@@H](C)C(=O)Nc1ccc(C)cc1F	0.50909	330	ic50
3CL	Medium	Cc1ccc(-n2sc3ccccc3c2=O)cc1	C(=O)(c1ccc(n2sc3ccccc3c2=O)cc1)[C@@H](C)C(=O)Nc1ccc(C)cc1Cl	0.50909	330	ic50
3CL	Medium	Cc1ccc(-n2sc3ccccc3c2=O)cc1	C(=O)(c1ccc(n2sc3ccccc3c2=O)cc1)C(=O)c1nn(COc2ccc(C)cc2)cc1Cl	0.5	330	ic50
3CL	Medium	Cc1ccc(-n2sc3ccccc3c2=O)cc1	C(=O)(c1ccc(n2sc3ccccc3c2=O)cc1)C(=O)c1cnc(COc2ccc(C)cc2)nc1C	0.5	330	ic50
3CL	Medium	Cc1ccc(-n2sc3ccccc3c2=O)cc1	C(=O)(c1ccc(n2sc3ccccc3c2=O)cc1)C(=O)[C@@H]1CC(=O)N(CCc2ccc(C)cc2)C1	0.5	330	ic50
3CL	Not Active	O=C1C(=O)N(Cc2ccc3ccccc3c2)c2ccc(C(=O)N3CCCCC3)cc21	N(Cc1ccc(C(=O)N2CCCC2)cc1)c1cccc(CN2C(=O)C(=O)c3ccccc23)c1	0.57812	87760	ic50
3CL	Not Active	O=C1C(=O)N(Cc2ccc3ccccc3c2)c2ccc(C(=O)N3CCCCC3)cc21	c1(ccc(CN2C(=O)C(=O)c3ccccc23)cc1)N(CC)Cc1nc2cc(C(=O)N3CCCCCC3)ccc2n1C	0.50649	87760	ic50
3CL	Not Active	O=C1C(=O)N(Cc2ccccc2)c2ccc(C(=O)N3CCCC3)cc21	N(Cc1ccc(C(=O)N2CCCC2)cc1)c1cccc(CN2C(=O)C(=O)c3ccccc23)c1	0.61017	22930	ic50
3CL	Not Active	O=C1C(=O)N(Cc2ccccc2)c2ccc(C(=O)N3CCCC3)cc21	C(C(=O)c1ccc(c2ccc(C(=O)O)cc2)cc1)c1ccc2c(c1)C(=O)C(=O)N2Cc1ccccc1	0.55357	22930	ic50
3CL	Not Active	O=C1C(=O)N(Cc2ccccc2)c2ccc(C(=O)N3CCCC3)cc21	c1(cccc(CN2C(=O)C(=O)c3ccccc23)c1)C(=O)C1CCN(C(=O)c2cccc(Cl)c2)CC1	0.53968	22930	ic50
3CL	Not Active	O=C1C(=O)N(Cc2ccccc2)c2ccc(C(=O)N3CCCC3)cc21	C(C(=O)c1ccc(c2ccc(C)cc2)cc1)c1ccc2c(c1)C(=O)C(=O)N2Cc1ccccc1	0.53448	22930	ic50
3CL	Not Active	O=C1C(=O)N(Cc2ccccc2)c2ccc(C(=O)N3CCCC3)cc21	N1(CCCN(C(=O)Cc2cccc(F)c2)CC1)C(=O)c1ccc2c(c1)C(=O)N(Cc1ccccc1)C2=O	0.53226	22930	ic50
3CL	Not Active	O=C1C(=O)N(Cc2ccccc2)c2ccc(C(=O)N3CCCC3)cc21	C(C(=O)c1ccc(N2CCN(C(=O)C)CC2)c(F)c1)c1ccc2c(c1)C(=O)C(=O)N2Cc1ccccc1	0.52308	22930	ic50
3CL	Not Active	O=C1C(=O)N(Cc2ccccc2)c2ccc(C(=O)N3CCCC3)cc21	C(=O)([C@H]1CCCN1C(=O)OCC1c2ccccc2c2ccccc12)c1ccc2c(c1)C(=O)C(=O)N2Cc1ccccc1	0.52239	22930	ic50
3CL	Not Active	O=C1C(=O)N(Cc2ccccc2)c2ccc(C(=O)N3CCCC3)cc21	c1(ccc(CN2C(=O)C(=O)c3ccccc23)cc1)C(=O)CCN1CCN(Cc2ccccc2)CC1	0.51724	22930	ic50
3CL	Not Active	O=C1C(=O)N(Cc2ccccc2)c2ccc(C(=O)N3CCCC3)cc21	O(CC1CCN(C(=O)c2ccccc2)CC1)c1cccc(CN2C(=O)C(=O)c3ccccc23)c1	0.51562	22930	ic50
3CL	Not Active	O=C1C(=O)N(Cc2ccccc2)c2ccc(C(=O)N3CCCC3)cc21	C(=O)(C1CCN(C(=O)c2cccc(C)c2)CC1)c1cccc(CN2C(=O)C(=O)c3ccccc23)c1	0.51562	22930	ic50
3CL	Not Active	O=C1C(=O)N(Cc2ccccc2)c2ccc(C(=O)N3CCCC3)cc21	C(=O)(C1CCN(C(=O)c2cccc(F)c2)CC1)c1cccc(CN2C(=O)C(=O)c3ccccc23)c1	0.51562	22930	ic50
3CL	Not Active	O=C1C(=O)N(Cc2ccccc2)c2ccc(C(=O)N3CCCC3)cc21	c1(ccc(CN2C(=O)C(=O)c3cc(OC)ccc23)cc1)C(=O)C1CCN(C(=O)c2cccc(C)c2)CC1	0.51471	22930	ic50
3CL	Not Active	O=C1C(=O)N(Cc2ccccc2)c2ccc(C(=O)N3CCCC3)cc21	c1(ccc(CN2C(=O)C(=O)c3cc(OC)ccc23)cc1)C(=O)C1CCN(C(=O)c2cccc(Cl)c2)CC1	0.51471	22930	ic50
3CL	Not Active	O=C1C(=O)N(Cc2ccccc2)c2ccc(C(=O)N3CCCC3)cc21	c1(cccc(C(=O)N2CCC(C(=O)O)CC2)c1)C(=O)c1ccc2c(c1)C(=O)N(Cc1ccccc1)C2=O	0.5082	22930	ic50
3CL	Not Active	O=C1C(=O)N(Cc2ccccc2)c2ccc(C(=O)N3CCCC3)cc21	c1(ccc(CN2C(=O)C(=O)c3cc(OC)ccc23)cc1)C(=O)C1CCN(C(=O)c2cccc(F)c2)CC1	0.50725	22930	ic50
3CL	Not Active	O=C1C(=O)N(Cc2ccccc2)c2ccc(C(=O)N3CCCC3)cc21	c1(ccc(CN2C(=O)C(=O)c3ccccc23)cc1)N(CC)Cc1nc2cc(C(=O)N3CCCCCC3)ccc2n1C	0.50685	22930	ic50
3CL	Not Active	O=C1C(=O)N(Cc2ccccc2)c2ccc(C(=O)N3CCCC3)cc21	O(Cc1ccc(OCc2ccccc2)cc1)c1ccc2c(c1)C(=O)C(=O)N2Cc1ccccc1	0.5	22930	ic50
3CL	Not Active	O=C1C(=O)N(Cc2ccccc2)c2ccc(C(=O)N3CCCC3)cc21	N(C1CCN(C(=O)c2ccc(C)cc2)CC1)c1cccc(CN2C(=O)C(=O)c3ccccc23)c1	0.5	22930	ic50
3CL	Not Active	O=C1C(=O)N(Cc2ccccc2)c2ccc(C(=O)N3CCCC3)cc21	c1(ccc(CN2C(=O)C(=O)c3ccccc23)cc1)c1ccccc1C(=O)N1CCN(c2ccccc2)CC1	0.5	22930	ic50
3CL	Not Active	O=C1C(=O)N(Cc2ccccc2)c2ccc(C(=O)N3CCCC3)cc21	c1(cccc(CN2C(=O)C(=O)c3ccccc23)c1)NC1CCN(C(=O)c2ccc(C)cc2)CC1	0.5	22930	ic50
3CL	Not Active	N#Cc1c(-c2ccc(Cl)cc2)nc(SCc2ccc([N+](=O)[O-])cc2)[nH]c1=O	C(c1cnc(c2ccc(Cl)cc2)nc1)C(=O)CSc1nc(c2ccccc2)c(C#N)c(=O)[nH]1	0.50704	6100	ic50
3CL	Not Active	CC1CCN(C(=O)c2ccc3c(c2)C(=O)C(=O)N3Cc2ccc3ccccc3c2)CC1	c1(ccc(CN2C(=O)C(=O)c3cc(OC)ccc23)cc1)C(=O)C1CCN(C(=O)c2cccc(C)c2)CC1	0.54795	19730	ic50
3CL	Not Active	CC1CCN(C(=O)c2ccc3c(c2)C(=O)C(=O)N3Cc2ccc3ccccc3c2)CC1	c1(ccc(CN2C(=O)C(=O)c3cc(OC)ccc23)cc1)C(=O)C1CCN(C(=O)c2cccc(Cl)c2)CC1	0.54795	19730	ic50
3CL	Not Active	CC1CCN(C(=O)c2ccc3c(c2)C(=O)C(=O)N3Cc2ccc3ccccc3c2)CC1	C(=O)(CN1C(=O)CSc2ccc(C(=O)N3CCC(C)CC3)cc12)C(=O)CCc1ccc2ccccc2c1	0.54054	19730	ic50
3CL	Not Active	CC1CCN(C(=O)c2ccc3c(c2)C(=O)C(=O)N3Cc2ccc3ccccc3c2)CC1	c1(ccc(CN2C(=O)C(=O)c3cc(OC)ccc23)cc1)C(=O)C1CCN(C(=O)c2cccc(F)c2)CC1	0.54054	19730	ic50
3CL	Not Active	CC1CCN(C(=O)c2ccc3c(c2)C(=O)C(=O)N3Cc2ccc3ccccc3c2)CC1	c1(ccccc1CN1C(=O)C(=O)c2cc(Cl)ccc12)n1c(C)c(C)c2cc(C(=O)N3CCC(C)CC3)ccc12	0.53247	19730	ic50
3CL	Not Active	CC1CCN(C(=O)c2ccc3c(c2)C(=O)C(=O)N3Cc2ccc3ccccc3c2)CC1	C(=O)(C1CCN(C(=O)c2cccc(C)c2)CC1)c1cccc(CN2C(=O)C(=O)c3ccccc23)c1	0.52857	19730	ic50
3CL	Not Active	CC1CCN(C(=O)c2ccc3c(c2)C(=O)C(=O)N3Cc2ccc3ccccc3c2)CC1	C(=O)(CN1C(=O)[C@H]2CCCCN2c2ccc(C(=O)N3CC[C@@H](C)CC3)cc12)C(=O)CCc1ccc2ccccc2c1	0.52632	19730	ic50
3CL	Not Active	CC1CCN(C(=O)c2ccc3c(c2)C(=O)C(=O)N3Cc2ccc3ccccc3c2)CC1	C(=O)(CN1C(=O)CSc2ccc(C(=O)N3CCC(C)CC3)cc12)OCCc1ccc2ccccc2c1	0.52632	19730	ic50
3CL	Not Active	CC1CCN(C(=O)c2ccc3c(c2)C(=O)C(=O)N3Cc2ccc3ccccc3c2)CC1	c1(ccc(CN2C(=O)C(=O)c3ccccc23)cc1)C(=O)CC1CCN(C(=O)c2ccc(OC)cc2)CC1	0.52113	19730	ic50
3CL	Not Active	CC1CCN(C(=O)c2ccc3c(c2)C(=O)C(=O)N3Cc2ccc3ccccc3c2)CC1	N(C1CCN(C(=O)c2ccc(C)cc2)CC1)c1cccc(CN2C(=O)C(=O)c3ccccc23)c1	0.51389	19730	ic50
3CL	Not Active	CC1CCN(C(=O)c2ccc3c(c2)C(=O)C(=O)N3Cc2ccc3ccccc3c2)CC1	c1(cccc(CN2C(=O)C(=O)c3ccccc23)c1)NC1CCN(C(=O)c2ccc(C)cc2)CC1	0.51389	19730	ic50
3CL	Not Active	CC1CCN(C(=O)c2ccc3c(c2)C(=O)C(=O)N3Cc2ccc3ccccc3c2)CC1	c1(ccc(CN2C(=O)C(=O)c3cc(OC)ccc23)cc1)NC1CCN(C(=O)c2ccc(C)cc2)CC1	0.51351	19730	ic50
3CL	Not Active	CC1CCN(C(=O)c2ccc3c(c2)C(=O)C(=O)N3Cc2ccc3ccccc3c2)CC1	C(=O)(CN1C(=O)[C@H]2CCCCN2c2ccc(C(=O)N3CC[C@@H](C)CC3)cc12)OCCc1ccc2ccccc2c1	0.51282	19730	ic50
3CL	Not Active	CC1CCN(C(=O)c2ccc3c(c2)C(=O)C(=O)N3Cc2ccc3ccccc3c2)CC1	C(=O)(C1CCN(C(=O)c2cccc(F)c2)CC1)c1cccc(CN2C(=O)C(=O)c3ccccc23)c1	0.50704	19730	ic50
3CL	Not Active	CC1CCN(C(=O)c2ccc3c(c2)C(=O)C(=O)N3Cc2ccc3ccccc3c2)CC1	c1(cccc(CN2C(=O)C(=O)c3ccccc23)c1)C(=O)C1CCN(C(=O)c2cccc(Cl)c2)CC1	0.50704	19730	ic50
3CL	Not Active	CC1CCN(C(=O)c2ccc3c(c2)C(=O)C(=O)N3Cc2ccc3ccccc3c2)CC1	O(CC1CCN(C(=O)c2ccccc2)CC1)c1cccc(CN2C(=O)C(=O)c3ccccc23)c1	0.50704	19730	ic50
3CL	Not Active	O=C(CSc1nccc(-c2cc(-c3ccccc3)no2)n1)Nc1ccc(Cl)cc1	C(=O)(CSc1nccc(c2ccco2)n1)Nc1ccc(C(=O)Nc2ccccc2)cc1	0.56061	15000	ic50
3CL	Not Active	O=C(CSc1nccc(-c2cc(-c3ccccc3)no2)n1)Nc1ccc(Cl)cc1	C(=O)(CSc1nccc(c2ccco2)n1)Nc1ccc(Nc2ccc(N)cc2)cc1	0.52239	15000	ic50
3CL	Not Active	O=C(CSc1nccc(-c2cc(-c3ccccc3)no2)n1)Nc1ccc(Cl)cc1	C(=O)(CSc1nccc(c2ccco2)n1)Nc1ccc(Nc2ccc(Cl)nn2)cc1	0.52113	15000	ic50
3CL	Not Active	O=C(CSc1nccc(-c2cc(-c3ccccc3)no2)n1)Nc1ccc(Cl)cc1	C(=O)(CSc1nccc(c2cnn(C)c2C)n1)Nc1ccc(Sc2ccc(Cl)cc2)cc1	0.51389	15000	ic50
3CL	Not Active	O=C(CSc1nccc(-c2cc(-c3ccccc3)no2)n1)Nc1ccc(Cl)cc1	C(=O)(CSc1nccc(c2ccco2)n1)NCc1nc(c2ccc(Cl)cc2)cs1	0.50685	15000	ic50
3CL	Not Active	O=C(Cc1cncc(Br)c1)c1ccc(-c2ccc(Cl)cc2)o1	C(=O)(c1ccc(c2cc(Cl)cc(Cl)c2)o1)Cc1ccc(Oc2ccc(Br)cc2)cc1	0.54717	13000	ic50
3CL	Not Active	O=C(Cc1cncc(Br)c1)c1ccc(-c2ccc(Cl)cc2)o1	C(=O)(c1ccc(c2ccc(C(C)C)cc2)o1)Cc1ccc(Oc2ccc(Cl)cc2)cc1	0.50909	13000	ic50
3CL	Not Active	O=C(Cc1cncc(Br)c1)c1ccc(-c2ccc(Cl)cc2)o1	C(c1ccc(Oc2ccc(Cl)cc2)cc1)C(=O)c1ccc(c2ccc(C(C)C)cc2)o1	0.50909	13000	ic50
3CL	Not Active	CC(=O)n1ccc2c(C(=O)Oc3cncc(Cl)c3)cccc21	C(=O)(c1cccc2c1ccn2C(=O)OC(C)(C)C)Oc1ccc(Oc2ccc(Cl)cc2)cc1	0.5082	1000	ic50
3CL	Not Active	Cc1nc(-c2nc(-c3ccnc(SCC(=O)Nc4ccc(Cl)cc4)n3)cs2)cs1	C(=O)(CSc1nccc(c2cnn(C)c2C)n1)Nc1ccc(Sc2ccc(Cl)cc2)cc1	0.55714	14000	ic50
3CL	Not Active	Cn1cnc2cc(NC(=O)c3ccc(Cl)cc3)ccc21	C(=O)(c1ccc2c(c1)ncn2CCO)[C@@H](C)c1cccc(NC(=O)c2ccc(Cl)cc2)c1	0.53226	18200	ic50
3CL	Not Active	O=C1C(=O)N(Cc2ccc3ccccc3c2)c2ccc(C(=O)N3CCCC3)cc21	N(Cc1ccc(C(=O)N2CCCC2)cc1)c1cccc(CN2C(=O)C(=O)c3ccccc23)c1	0.5873	70350	ic50
3CL	Not Active	O=C1C(=O)N(Cc2ccc3ccccc3c2)c2ccc(C(=O)N3CCCC3)cc21	c1(ccc(CN2C(=O)C(=O)c3cc(OC)ccc23)cc1)C(=O)C1CCN(C(=O)c2cccc(C)c2)CC1	0.5	70350	ic50
3CL	Not Active	O=C1C(=O)N(Cc2ccc3ccccc3c2)c2ccc(C(=O)N3CCCC3)cc21	c1(ccc(CN2C(=O)C(=O)c3cc(OC)ccc23)cc1)C(=O)C1CCN(C(=O)c2cccc(Cl)c2)CC1	0.5	70350	ic50
3CL	Not Active	Cn1nc(-c2ccc(-c3ccnc(SCC(=O)Nc4ccc(Cl)cc4)n3)s2)cc1C(F)(F)F	C(=O)(CSc1nccc(c2cnn(C)c2C)n1)Nc1ccc(Sc2ccc(Cl)cc2)cc1	0.53333	10000	ic50
3CL	Not Active	Cn1nc(-c2ccc(-c3ccnc(SCC(=O)Nc4ccc(Cl)cc4)n3)s2)cc1C(F)(F)F	C(=O)(CSc1nccc(c2cnn(C)c2C)n1)Nc1ccc(n2nc(C(F)(F)F)cc2C(F)(F)F)cc1	0.53086	10000	ic50
3CL	Not Active	Cn1nc(-c2ccc(-c3ccnc(SCC(=O)Nc4ccc(Cl)cc4)n3)s2)cc1C(F)(F)F	C(=O)(CSc1nccc(c2c(C)nn(C)c2C)n1)Nc1ccc(Oc2ccc(C(F)(F)F)cc2)cc1	0.52564	10000	ic50
3CL	Not Active	Cn1nc(-c2ccc(-c3ccnc(SCC(=O)Nc4ccc(Cl)cc4)n3)s2)cc1C(F)(F)F	C(=O)(CSc1nccc(c2c(C)nn(C)c2C)n1)Nc1ccc(Sc2ccc(C(F)(F)F)cn2)cc1	0.5122	10000	ic50
3CL	Not Active	Cn1nc(-c2ccc(-c3ccnc(SCC(=O)Nc4ccc(Cl)cc4)n3)s2)cc1C(F)(F)F	C(=O)(CSc1nccc(c2cnn(C)c2C)n1)Nc1ccc(n2nc(C(F)(F)F)cc2C)cc1	0.5	10000	ic50
HPK1	Active	COc1ccc(-c2c[nH]c3ncc(-c4cnn(C)c4)cc23)cc1	c1(c[nH]c2ncc(c3cnn(C)c3)cc12)c1ccc(OCCCC)cc1	0.76471	5.9	ic50
HPK1	Active	COc1ccc(-c2c[nH]c3ncc(-c4cnn(C)c4)cc23)cc1	c1(c[nH]c2ncc(c3cnn(C)c3)cc12)/C=C/c1ccc(OC)cc1	0.68519	5.9	ic50
HPK1	Active	Cc1cc(-c2cnc3[nH]cc(-c4ccc(C(=O)N(C)C)cc4)c3c2)cc2c1CCN(C)C2	Cc1ccc(-c2c[nH]c3ncc(-c4ccc5c(c4)CN(C)CCO5)cc23)cc1	0.50685	7.3	ic50
HPK1	Active	Cc1cc(-c2cnc3[nH]cc(-c4ccc5c(c4)OCCN(C)C5=O)c3c2)ccc1C1CCN(C)CC1	Cc1ccc(-c2c[nH]c3ncc(-c4ccc5c(c4)CN(C)CCO5)cc23)cc1	0.53425	17	ic50
HPK1	Active	COc1cc(-c2cnc3[nH]cc(-c4ccc(C(=O)N5CC(O)C5)cc4)c3c2)cc2c1CN(C)CCO2	Cc1ccc(-c2c[nH]c3ncc(-c4ccc5c(c4)CN(C)CCO5)cc23)cc1	0.5	45	ic50
HPK1	Active	CN1CCN(c2ccc(-c3cnc4[nH]cc(-c5ccc(OCCCN)cc5)c4c3)cc2)CC1	c1(c[nH]c2ncc(c3cnn(C)c3)cc12)c1ccc(OCCCC)cc1	0.5873	1.6	ic50
HPK1	Active	CN1CCc2cc(-c3cnc4[nH]cc(-c5ccc(C(=O)C6CC(O)C6)cc5)c4c3)ccc2C1	Cc1ccc(-c2c[nH]c3ncc(-c4ccc5c(c4)CN(C)CCO5)cc23)cc1	0.50685	91	ic50
HPK1	Active	CC1=CNNN1c1ccc(-c2c[nH]c3ncc(-c4ccc(C5CCN(C)CC5)c(C#N)c4)cc23)cc1	C1CC(c2c[nH]c3ncc(-c4ccc(C#N)cc4)cc23)CCN1C	0.52778	35	ic50
HPK1	Active	COc1ccc(-c2c[nH]c3ncc(-c4cnc(N5CCN(C)CC5)nc4)cc23)cc1	c1(c[nH]c2ncc(c3cnn(C)c3)cc12)c1ccc(OCCCC)cc1	0.51613	10	ic50
HPK1	Active	CN(C)CCOc1ccc(-c2c[nH]c3ncc(-c4ccc(N5CCN(C)CC5)cc4)cc23)cc1	c1(c[nH]c2ncc(c3cnn(C)c3)cc12)c1ccc(OCCCC)cc1	0.55385	5	ic50
HPK1	Active	COc1ccc(-c2c[nH]c3ncc(-c4ccc(N5CCN(C)CC5)c(C)c4)cc23)cc1	Cc1ccc(-c2c[nH]c3ncc(-c4ccc5c(c4)CN(C)CCO5)cc23)cc1	0.5	44	ic50
HPK1	Active	CN1CCN(c2ccc(-c3cnc4[nH]cc(-c5ccc(Cl)cc5)c4c3)cc2)CC1	Cc1ccc(-c2c[nH]c3ncc(-c4ccc5c(c4)CN(C)CCO5)cc23)cc1	0.5	41	ic50
HPK1	Active	CN1CCc2ccc(-c3cnc4[nH]cc(-c5ccc(C(=O)N6CC(O)C6)cc5)c4c3)cc2C1	Cc1ccc(-c2c[nH]c3ncc(-c4ccc5c(c4)CN(C)CCO5)cc23)cc1	0.51389	29	ic50
HPK1	Active	CN1CCN(c2ccc(-c3cnc4[nH]cc(-c5ccc(OCCC(=O)N(C)C)cc5)c4c3)cc2)CC1	c1(c[nH]c2ncc(c3cnn(C)c3)cc12)c1ccc(OCCCC)cc1	0.51429	5.7	ic50
HPK1	Active	COc1ccc(-c2c[nH]c3ncc(-c4ccc(CN5CCN(C)CC5)cc4)cc23)cc1	c1(c[nH]c2ncc(c3cnn(C)c3)cc12)c1ccc(OCCCC)cc1	0.51562	16	ic50
HPK1	Active	CN1CCN(c2ccc(-c3cnc4[nH]cc(-c5ccncc5)c4c3)cc2)CC1	Cc1ccc(-c2c[nH]c3ncc(-c4ccc5c(c4)CN(C)CCO5)cc23)cc1	0.5	7.8	ic50
HPK1	Active	CN1CCc2cc(-c3cnc4[nH]cc(-c5ccc(C(O)C6CN(C)C6)cc5)c4c3)ccc2C1	Cc1ccc(-c2c[nH]c3ncc(-c4ccc5c(c4)CN(C)CCO5)cc23)cc1	0.52113	42	ic50
HPK1	Active	CN1CCc2cc(-c3cnc4[nH]cc(-c5ccc6c(c5)CCN(C)C6=O)c4c3)ccc2C1	Cc1ccc(-c2c[nH]c3ncc(-c4ccc5c(c4)CN(C)CCO5)cc23)cc1	0.52941	43	ic50
HPK1	Active	CN1CCc2ccc(-c3cnc4[nH]cc(-c5ccc(C(=O)N6CC7(COC7)C6)cc5)c4c3)cc2C1	Cc1ccc(-c2c[nH]c3ncc(-c4ccc5c(c4)CN(C)CCO5)cc23)cc1	0.50667	73	ic50
HPK1	Active	Cc1cc(-c2cnc3[nH]cc(-c4ccc(OCCCCN)cc4)c3c2)cc(C)c1N1CCN(C)CC1	c1(c[nH]c2ncc(c3cnn(C)c3)cc12)c1ccc(OCCCC)cc1	0.55224	9.8	ic50
HPK1	Active	CN1CCC(c2ccc(-c3cnc4[nH]cc(-c5ccc(OCCN)cc5)c4c3)cc2F)CC1	c1(c[nH]c2ncc(c3cnn(C)c3)cc12)c1ccc(OCCCC)cc1	0.52174	45	ic50
HPK1	Active	CN1CCC(c2ccc(-c3cnc4[nH]cc(-c5ccc(OCCN)cc5)c4c3)cc2F)CC1	C1CC(c2c[nH]c3ncc(-c4ccc(C#N)cc4)cc23)CCN1C	0.50725	45	ic50
HPK1	Active	COc1ccc(-c2c[nH]c3ncc(-c4ccc(N5CCN(C)CC5)cc4)cc23)cc1	c1(c[nH]c2ncc(c3cnn(C)c3)cc12)c1ccc(OCCCC)cc1	0.51613	98	ic50
HPK1	Active	CN1CCN(c2ccc(-c3cnc4[nH]cc(-c5ccc(OCCN)cc5)c4c3)cc2)CC1	c1(c[nH]c2ncc(c3cnn(C)c3)cc12)c1ccc(OCCCC)cc1	0.57143	1.4	ic50
HPK1	Active	CN1CCN(c2ccc(-c3cnc4[nH]cc(-c5ccccc5)c4c3)cc2)CC1	c1ccc(-c2c[nH]c3ncc(-c4ccc5c(c4)OCCCO5)cc23)cc1	0.52632	19	ic50
HPK1	Active	CN1CCN(c2ccc(-c3cnc4[nH]cc(-c5ccccc5)c4c3)cc2)CC1	Cc1ccc(-c2c[nH]c3ncc(-c4ccc5c(c4)CN(C)CCO5)cc23)cc1	0.50794	19	ic50
HPK1	Active	Cc1cc(-c2cnc3[nH]cc(-c4ccc5c(c4)OCCN(C)C5=O)c3c2)cc(C)c1N1CCN(C)CC1	Cc1ccc(-c2c[nH]c3ncc(-c4ccc5c(c4)CN(C)CCO5)cc23)cc1	0.52778	13	ic50
HPK1	Active	CN1CCC(c2ccc(-c3cnc4[nH]cc(-c5ccc(C(=O)N(C)C)cc5)c4c3)cc2C#N)CC1	C1CC(c2c[nH]c3ncc(-c4ccc(C#N)cc4)cc23)CCN1C	0.55072	37	ic50
HPK1	Active	CN1CCc2ccc(-c3cnc4[nH]cc(-c5ccc(C(=O)N(C)C)cc5)c4c3)cc2C1	Cc1ccc(-c2c[nH]c3ncc(-c4ccc5c(c4)CN(C)CCO5)cc23)cc1	0.54412	78	ic50
HPK1	Active	Cc1cc(-c2cnc3[nH]cc(-c4ccc(OCCCN)cc4)c3c2)cc(C)c1N1CCN(C)CC1	c1(c[nH]c2ncc(c3cnn(C)c3)cc12)c1ccc(OCCCC)cc1	0.56061	5.3	ic50
HPK1	Active	CCOc1ccc(-c2c[nH]c3ncc(-c4ccc(N5CCN(C)CC5)cc4)cc23)cc1	c1(c[nH]c2ncc(c3cnn(C)c3)cc12)c1ccc(OCCCC)cc1	0.57377	38	ic50
HPK1	Active	Cc1cc(-c2cnc3[nH]cc(-c4cnc5c(c4)N(C)CCO5)c3c2)ccc1N1CCN(C)CC1	Cc1ccc(-c2c[nH]c3ncc(-c4ccc5c(c4)CN(C)CCO5)cc23)cc1	0.52113	12	ic50
HPK1	Active	CCn1cc(-c2cnc3[nH]cc(-c4ccc(OC)cc4)c3c2)cn1	c1(c[nH]c2ncc(c3cnn(C)c3)cc12)c1ccc(OCCCC)cc1	0.63158	19	ic50
HPK1	Active	CCn1cc(-c2cnc3[nH]cc(-c4ccc(OC)cc4)c3c2)cn1	c1(c[nH]c2ncc(c3cnn(C)c3)cc12)/C=C/c1ccc(OC)cc1	0.51613	19	ic50
HPK1	Active	CC(=O)c1ccc(-c2c[nH]c3ncc(-c4ccc(N5CCN(C)CC5)cc4)cc23)cc1	n1cc(-c2cc(N)c3ncn(C)c3n2)cc2c(-c3ccc(C(C)=O)cc3)c[nH]c12	0.55224	57	ic50
HPK1	Active	COc1cc(-c2cnc3[nH]cc(-c4ccc(C(=O)N(C)C)cc4)c3c2)cc2c1CN(C)CCO2	Cc1ccc(-c2c[nH]c3ncc(-c4ccc5c(c4)CN(C)CCO5)cc23)cc1	0.52632	38	ic50
HPK1	Active	CN1CCc2cc(-c3cnc4[nH]cc(-c5ccc(C(=O)N(C)C)cc5)c4c3)ccc2C1	Cc1ccc(-c2c[nH]c3ncc(-c4ccc5c(c4)CN(C)CCO5)cc23)cc1	0.53623	72	ic50
HPK1	Active	CN1CCN(c2ccc(-c3cnc4[nH]cc(-c5ccc(OCCC(=O)O)cc5)c4c3)cc2)CC1	c1(c[nH]c2ncc(c3cnn(C)c3)cc12)c1ccc(OCCCC)cc1	0.53731	15	ic50
HPK1	Active	Cc1cc(-c2c[nH]c3ncc(-c4ccc(C5CCN(C)CC5)c(C#N)c4)cc23)ccc1C(=O)N(C)C	C1CC(c2c[nH]c3ncc(-c4ccc(C#N)cc4)cc23)CCN1C	0.52055	22	ic50
HPK1	Active	Cc1cc(-c2cnc3[nH]cc(-c4ccc(OCCN)cc4)c3c2)ccc1N1CCN(C)CC1	c1(c[nH]c2ncc(c3cnn(C)c3)cc12)c1ccc(OCCCC)cc1	0.53731	25	ic50
HPK1	Active	CN(C)CCN(C)C(=O)c1ccc(-c2c[nH]c3ncc(-c4ccc5c(c4)CN(C)CC5)cc23)cc1	Cc1ccc(-c2c[nH]c3ncc(-c4ccc5c(c4)CN(C)CCO5)cc23)cc1	0.5	50	ic50
HPK1	Active	CN(C)Cc1ccc(-c2c[nH]c3ncc(-c4ccc(N5CCN(C)CC5)cc4)cc23)cc1	C(c1ccc(-c2ccccc2-c2cnc(N3CCN(C)CC3)nc2)cc1)N(C)C	0.52542	6.4	ic50
HPK1	Active	CN1CCN(c2ccc(-c3cnc4[nH]cc(-c5ccccc5)c4c3)cc2)CC1	c1cc(-c2cnc3ncnc(N4CCN(c5ccccc5)CC4)c3c2)ccc1N1CCN(C)CC1	0.55357	19	ic50
HPK1	Active	Cc1cc(-c2cnc3[nH]cc(-c4ccc(C(=O)N(C)C5CCN(C)C5)cc4)c3c2)ccc1N1CCN(C)CC1	O=C(c1cc(O)cc(-c2cnc(C)c(C)c2)c1)N(C)[C@H]1CCN(C)C1	0.5	65	ic50
HPK1	Medium	CN1CCN(c2ccc(-c3n[nH]c4ccc(-c5cccc6ncccc56)nc34)cc2)CC1	Cc1cc(C)ccc1-c1ccc2[nH]nc(-c3ccc(N4CCCC4)cc3)c2n1	0.51515	100	Ki
HPK1	Medium	Cc1cc(-c2cnc3[nH]cc(-c4ccc5c(c4)NCCO5)c3c2)ccc1N1CCN(C)CC1	Cc1ccc(-c2c[nH]c3ncc(-c4ccc5c(c4)CN(C)CCO5)cc23)cc1	0.5493	117	ic50
HPK1	Medium	CN1CCN(c2ccc(-c3n[nH]c4ccc(-c5cncnc5)nc34)cc2)CC1	Cc1cc(C)ccc1-c1ccc2[nH]nc(-c3ccc(N4CCCC4)cc3)c2n1	0.55172	100	Ki
HPK1	Medium	CN1CCN(c2ccc(-c3n[nH]c4ccc(-c5cncnc5)nc34)cc2)CC1	C[C@H](c1ccc2[nH]nc(-c3ccc(N4CCN(C)CC4)cn3)c2n1)N1CCCC1	0.50794	100	Ki
HPK1	Medium	CN1CCN(c2ccc(-c3n[nH]c4ccc(-c5cccnc5)nc34)cc2)CC1	Cc1cc(C)ccc1-c1ccc2[nH]nc(-c3ccc(N4CCCC4)cc3)c2n1	0.52459	100	Ki
HPK1	Medium	CN1CCN(c2ccc(-c3n[nH]c4ccc(-c5cccnc5)nc34)cc2)CC1	Clc1cc(-c2ccc3[nH]nc(-c4cnc(-c5cccnc5)cc4)c3n2)ccc1N	0.5	100	Ki
HPK1	Medium	CN1CCN(c2ccc(-c3n[nH]c4ccc(-c5cccc6c5OCCO6)nc34)cc2)CC1	Cc1cc(C)ccc1-c1ccc2[nH]nc(-c3ccc(N4CCCC4)cc3)c2n1	0.51515	100	Ki
HPK1	Medium	CN1CCN(c2ccc(-c3cnc4[nH]cc(-c5ccc(OCc6ccccc6)cc5)c4c3)cc2)CC1	c1(c[nH]c2ncc(c3cnn(C)c3)cc12)c1ccc(OCCCC)cc1	0.50746	140	ic50
HPK1	Medium	CNC(=O)c1ccc(-c2n[nH]c3ccc(-c4ccccc4F)nc23)cc1	O=C(NC)c1ccc(-c2ccc3[nH]nc(-c4ccccc4)c3c2)nc1	0.5082	100	Ki
HPK1	Medium	CN1CCN(c2ccc(-c3n[nH]c4ccc(-c5ccccc5O)nc34)cc2)CC1	Cc1cc(C)ccc1-c1ccc2[nH]nc(-c3ccc(N4CCCC4)cc3)c2n1	0.57627	100	Ki
HPK1	Medium	Cc1c(N)cccc1-c1ccc2[nH]nc(-c3ccc(N4CCN(C)CC4)cc3)c2n1	Cc1cc(C)ccc1-c1ccc2[nH]nc(-c3ccc(N4CCCC4)cc3)c2n1	0.56452	100	Ki
HPK1	Medium	CN1CCN(c2ccc(-c3n[nH]c4ccc(-c5ccccc5-c5ccccc5)nc34)cc2)CC1	Cc1cc(C)ccc1-c1ccc2[nH]nc(-c3ccc(N4CCCC4)cc3)c2n1	0.57627	100	Ki
HPK1	Medium	CN1CCN(c2ccc(-c3n[nH]c4ccc(-c5ccccc5-c5ccccc5)nc34)cc2)CC1	Clc1c(-c2ccc3[nH]nc(-c4ccc(-c5ccccc5)cc4)c3n2)nnn1C	0.5	100	Ki
HPK1	Medium	CN1CCN(c2ccc(-c3n[nH]c4ccc(-c5cnn6ccccc56)nc34)cc2)CC1	Cc1cc(C)ccc1-c1ccc2[nH]nc(-c3ccc(N4CCCC4)cc3)c2n1	0.51515	100	Ki
HPK1	Medium	CN1CCN(c2ccc(-c3n[nH]c4ccc(-c5cnc6nccnc6c5)nc34)cc2)CC1	Cc1cc(C)ccc1-c1ccc2[nH]nc(-c3ccc(N4CCCC4)cc3)c2n1	0.5	100	Ki
HPK1	Medium	Fc1ccccc1-c1ccc2[nH]nc(-c3ccccc3)c2n1	Clc1c(-c2ccc3[nH]nc(-c4ccc(-c5ccccc5)cc4)c3n2)nnn1C	0.5	500	Ki
HPK1	Medium	Cc1ccccc1-c1ccc2[nH]nc(-c3ccc(N4CCN(C)CC4)cc3)c2n1	Cc1cc(C)ccc1-c1ccc2[nH]nc(-c3ccc(N4CCCC4)cc3)c2n1	0.66071	100	Ki
HPK1	Medium	CN1CCN(c2ccc(-c3n[nH]c4ccc(-c5ccccc5C#N)nc34)cc2)CC1	Cc1cc(C)ccc1-c1ccc2[nH]nc(-c3ccc(N4CCCC4)cc3)c2n1	0.53968	100	Ki
HPK1	Medium	CN1CCN(c2ccc(-c3n[nH]c4ccc(-c5cccc6c5ccn6C)nc34)cc2)CC1	Cc1cc(C)ccc1-c1ccc2[nH]nc(-c3ccc(N4CCCC4)cc3)c2n1	0.52308	100	Ki
HPK1	Medium	CN1CCN(c2ccc(-c3cnc4[nH]cc(-c5ccc(N6CCCCC6)cc5)c4c3)cc2)CC1	Cc1ccc(-c2c[nH]c3ncc(-c4ccc5c(c4)CN(C)CCO5)cc23)cc1	0.50794	112	ic50
HPK1	Medium	CN1CCN(c2ccc(-c3cnc4[nH]cc(-c5ccc(N)cc5)c4c3)cc2)CC1	Cc1ccc(-c2c[nH]c3ncc(-c4ccc5c(c4)CN(C)CCO5)cc23)cc1	0.5	113	ic50
HPK1	Medium	Cc1ccc(-c2c[nH]c3ncc(-c4ccc(N5CCN(C)CC5)cc4)cc23)cc1	Cc1ccc(-c2c[nH]c3ncc(-c4ccc5c(c4)CN(C)CCO5)cc23)cc1	0.61017	110	ic50
HPK1	Medium	COc1ccc(-c2c[nH]c3ncc(-c4cnn(C5CCN(C)CC5)c4)cc23)cc1	c1(c[nH]c2ncc(c3cnn(C)c3)cc12)c1ccc(OCCCC)cc1	0.5625	129	ic50
HPK1	Medium	COc1ccc(-c2c[nH]c3ncc(-c4cnn(C5CCN(C)CC5)c4)cc23)cc1	c1(c[nH]c2ncc(c3cnn(C)c3)cc12)/C=C/c1ccc(OC)cc1	0.50746	129	ic50
HPK1	Medium	CN1CCN(c2ccc(-c3n[nH]c4ccc(-c5cncc6ccccc56)nc34)cc2)CC1	Cc1cc(C)ccc1-c1ccc2[nH]nc(-c3ccc(N4CCCC4)cc3)c2n1	0.53125	100	Ki
HPK1	Medium	Cc1ccccc1-c1ccc(-c2c[nH]c3ncc(-c4ccc(N5CCN(C)CC5)cc4)cc23)cc1	Cc1ccc(-c2c[nH]c3ncc(-c4ccc5c(c4)CN(C)CCO5)cc23)cc1	0.5	380	ic50
HPK1	Medium	CN1CCN(c2ccc(-c3n[nH]c4ccc(-c5cccc6c5CC(=O)N6)nc34)cc2)CC1	Cc1cc(C)ccc1-c1ccc2[nH]nc(-c3ccc(N4CCCC4)cc3)c2n1	0.5	100	Ki
HPK1	Medium	CN1CCN(c2ccc(-c3n[nH]c4ccc(-c5ccccc5F)nc34)cc2)CC1	Cc1cc(C)ccc1-c1ccc2[nH]nc(-c3ccc(N4CCCC4)cc3)c2n1	0.56667	100	Ki
HPK1	Medium	Cc1cccc(F)c1-c1ccc2[nH]nc(-c3ccc(N4CCN(C)CC4)cc3)c2n1	Cc1cc(C)ccc1-c1ccc2[nH]nc(-c3ccc(N4CCCC4)cc3)c2n1	0.53968	100	Ki
HPK1	Medium	CN1CCN(c2ccc(-c3n[nH]c4ccc(-c5cnc6c(c5)ncn6C)nc34)cc2)CC1	Cc1cc(C)ccc1-c1ccc2[nH]nc(-c3ccc(N4CCCC4)cc3)c2n1	0.5	100	Ki
HPK1	Medium	CC(=O)Nc1ccccc1-c1ccc2[nH]nc(-c3ccc(N4CCN(C)CC4)cc3)c2n1	Cc1cc(C)ccc1-c1ccc2[nH]nc(-c3ccc(N4CCCC4)cc3)c2n1	0.50746	500	Ki
HPK1	Medium	CN1CCN(c2ccc(-c3n[nH]c4ccc(-c5cccc6[nH]ncc56)nc34)cc2)CC1	Cc1cc(C)ccc1-c1ccc2[nH]nc(-c3ccc(N4CCCC4)cc3)c2n1	0.53125	100	Ki
HPK1	Medium	Cc1n[nH]cc1-c1ccc2[nH]nc(-c3ccc(N4CCN(C)CC4)cc3)c2n1	Cc1cc(C)ccc1-c1ccc2[nH]nc(-c3ccc(N4CCCC4)cc3)c2n1	0.59322	100	Ki
HPK1	Medium	CN1CCN(c2ccc(-c3n[nH]c4ccc(-c5cccc6c5CCNC6)nc34)cc2)CC1	Cc1cc(C)ccc1-c1ccc2[nH]nc(-c3ccc(N4CCCC4)cc3)c2n1	0.50746	100	Ki
HPK1	Medium	CN1CCOc2cc(-c3cnc4[nH]cc(-c5ccc(C(=O)N(C)C)cc5)c4c3)ccc2C1	Cc1ccc(-c2c[nH]c3ncc(-c4ccc5c(c4)CN(C)CCO5)cc23)cc1	0.64179	119	ic50
HPK1	Medium	CN1CCN(c2ccc(-c3n[nH]c4ccc(-c5ccccc5)nc34)cc2)CC1	Cc1cc(C)ccc1-c1ccc2[nH]nc(-c3ccc(N4CCCC4)cc3)c2n1	0.5614	100	Ki
HPK1	Medium	CN1CCN(c2ccc(-c3n[nH]c4ccc(-c5ccccc5)nc34)cc2)CC1	Clc1c(-c2ccc3[nH]nc(-c4ccc(-c5ccccc5)cc4)c3n2)nnn1C	0.53571	100	Ki
HPK1	Medium	CN1CCN(c2ccc(-c3n[nH]c4ccc(-c5cccc(N(C)C)c5)nc34)cc2)CC1	Cc1cc(C)ccc1-c1ccc2[nH]nc(-c3ccc(N4CCCC4)cc3)c2n1	0.52381	500	Ki
HPK1	Medium	CN1CCC(c2c[nH]c3ncc(-c4ccc(N5CCN(C)CC5)cc4)cc23)CC1	C1CC(c2c[nH]c3ncc(-c4ccc(C#N)cc4)cc23)CCN1C	0.71698	127	ic50
HPK1	Medium	CN1CCc2cc(-c3cnc4[nH]cc(-c5ccc(C(=O)N6CC7(COC7)C6)cc5)c4c3)ccc2C1	Cc1ccc(-c2c[nH]c3ncc(-c4ccc5c(c4)CN(C)CCO5)cc23)cc1	0.5	125	ic50
HPK1	Medium	COc1ccccc1-c1ccc2[nH]nc(-c3ccc(N4CCN(C)CC4)cc3)c2n1	Cc1cc(C)ccc1-c1ccc2[nH]nc(-c3ccc(N4CCCC4)cc3)c2n1	0.54839	100	Ki
HPK1	Medium	CN1CCN(c2ccc(-c3n[nH]c4ccc(-c5cccc(F)c5F)nc34)cc2)CC1	Cc1cc(C)ccc1-c1ccc2[nH]nc(-c3ccc(N4CCCC4)cc3)c2n1	0.54839	100	Ki
HPK1	Medium	CN1CCN(c2ccc(-c3n[nH]c4ccc(-c5cccn6ccnc56)nc34)cc2)CC1	Cc1cc(C)ccc1-c1ccc2[nH]nc(-c3ccc(N4CCCC4)cc3)c2n1	0.53846	100	Ki
HPK1	Medium	CN1CCN(c2ccc(-c3cnc4[nH]cc(-c5ccc(OCC6CC6)cc5)c4c3)cc2)CC1	c1(c[nH]c2ncc(c3cnn(C)c3)cc12)c1ccc(OCCCC)cc1	0.51515	110	ic50
HPK1	Medium	CN1CCN(c2ccc(-c3n[nH]c4ccc(-c5ccc(=O)n(C)c5)nc34)cc2)CC1	Cc1cc(C)ccc1-c1ccc2[nH]nc(-c3ccc(N4CCCC4)cc3)c2n1	0.51613	500	Ki
HPK1	Medium	CN1CCN(c2ccc(-c3n[nH]c4ccc(-c5cccc6c5OCC6)nc34)cc2)CC1	Cc1cc(C)ccc1-c1ccc2[nH]nc(-c3ccc(N4CCCC4)cc3)c2n1	0.51515	100	Ki
HPK1	Medium	CCc1cn2cccc(-c3ccc4[nH]nc(-c5ccc(N6CCN(C)CC6)cc5)c4n3)c2n1	Cc1cc(C)ccc1-c1ccc2[nH]nc(-c3ccc(N4CCCC4)cc3)c2n1	0.50725	100	Ki
HPK1	Medium	CN1CCN(c2ccc(-c3n[nH]c4ccc(-c5ccncc5)nc34)cc2)CC1	Cc1cc(C)ccc1-c1ccc2[nH]nc(-c3ccc(N4CCCC4)cc3)c2n1	0.55172	100	Ki
HPK1	Medium	CN1CCN(c2ccc(-c3n[nH]c4ccc(-c5ccccc5C(F)(F)F)nc34)cc2)CC1	Cc1cc(C)ccc1-c1ccc2[nH]nc(-c3ccc(N4CCCC4)cc3)c2n1	0.53968	100	Ki
HPK1	Medium	COC(=O)c1ccccc1-c1ccc2[nH]nc(-c3ccc(N4CCN(C)CC4)cc3)c2n1	Cc1cc(C)ccc1-c1ccc2[nH]nc(-c3ccc(N4CCCC4)cc3)c2n1	0.50746	500	Ki
HPK1	Medium	CN(C)C(=O)c1ccc(-c2c[nH]c3ncc(-c4ccc5c(c4)OCCN(C)C5=O)cc23)cc1	Cc1ccc(-c2c[nH]c3ncc(-c4ccc5c(c4)CN(C)CCO5)cc23)cc1	0.51389	594	ic50
HPK1	Medium	Cn1cc(-c2n[nH]c3cc(C#N)c(-c4ccccc4F)cc23)cn1	c1cccc(-c2cnn(C)c2)c1C#N	0.5	100	Ki
HPK1	Medium	Cc1ccccc1-c1cc2c(-c3cnn(C)c3)n[nH]c2cc1C#N	c1cccc(-c2cnn(C)c2)c1C#N	0.5098	100	Ki
VDR	Active	COc1ccc2oc(cc2c1)C(=O)N[C@H]1CC[C@H](CCN2CCN(CC2)c2nsc3ccccc23)CC1	C(=O)(c1cc2cc(OC)ccc2o1)N[C@@H]1CC[C@@H](CCCC)CC1	0.56579	1.87	Ki
VDR	Not Active	COC(=O)CCc1ccc(OCc2oc(nc2C)-c2cccc(OC)c2)cc1	O(Cc1oc(C)nc1C)c1ccc(CNc2cccc(OC)c2)cc1	0.52381	6700	IC50
VDR	Not Active	COC(=O)c1cccc(OCc2oc(nc2C)-c2cccc(OC)c2)c1	O(Cc1oc(=O)oc1C)c1cccc(c2ccc(C(=O)OC)cc2)c1	0.52459	5560	IC50
VDR	Not Active	COC(=O)c1cccc(OCc2oc(nc2C)-c2cccc(OC)c2)c1	O(Cc1nc(C)oc1C)c1cccc(c2ccc(C(=O)OC)cc2)c1	0.51613	5560	IC50
VDR	Not Active	COC(=O)c1cccc(OCc2oc(nc2C)-c2cccc(OC)c2)c1	O(Cc1cnc(C)o1)c1cccc(c2ccc(C(=O)OC)cc2)c1	0.5	5560	IC50
VDR	Not Active	COC(=O)c1cccc(OCc2oc(nc2C)-c2cccc(OC)c2)c1	O(Cc1nnc(C)o1)c1cccc(c2ccc(C(=O)OC)cc2)c1	0.5	5560	IC50
VDR	Not Active	COc1cccc(c1)-c1nc(C)c(COc2ccc(CC(O)=O)cc2)o1	O(Cc1oc(C)nc1C)c1ccc(CNc2cccc(OC)c2)cc1	0.52459	3600	IC50
VDR	Not Active	COc1cccc(c1)-c1nc(C)c(COc2ccc(CCC(O)=O)cc2)o1	O(Cc1oc(C)nc1C)c1ccc(CNc2cccc(OC)c2)cc1	0.50794	3350	IC50
VDR	Not Active	COC(=O)Cc1ccc(OCc2oc(nc2C)-c2cccc(OC)c2)cc1	O(Cc1oc(C)nc1C)c1ccc(CNc2cccc(OC)c2)cc1	0.54098	13900	IC50
VDR	Not Active	COC(=O)Cc1ccc(OCc2oc(nc2C)-c2cccc(OC)c2)cc1	O(Cc1oc(C)nc1C)c1cnc2ccc(CC(=O)OC)cc2c1	0.53968	13900	IC50
VDR	Not Active	COC(=O)c1ccc(OCc2oc(nc2C)-c2cccc(OC)c2)cc1	O(Cc1oc(=O)oc1C)c1cccc(c2ccc(C(=O)OC)cc2)c1	0.55	5670	IC50
VDR	Not Active	COC(=O)c1ccc(OCc2oc(nc2C)-c2cccc(OC)c2)cc1	O(Cc1nc(C)oc1C)c1cccc(c2ccc(C(=O)OC)cc2)c1	0.54098	5670	IC50
VDR	Not Active	COC(=O)c1ccc(OCc2oc(nc2C)-c2cccc(OC)c2)cc1	O(Cc1cnc(C)o1)c1cccc(c2ccc(C(=O)OC)cc2)c1	0.52459	5670	IC50
VDR	Not Active	COC(=O)c1ccc(OCc2oc(nc2C)-c2cccc(OC)c2)cc1	O(Cc1nnc(C)o1)c1cccc(c2ccc(C(=O)OC)cc2)c1	0.52459	5670	IC50
VDR	Not Active	COC(=O)c1ccc(OCc2oc(nc2C)-c2cccc(OC)c2)cc1	O(Cc1ccc(C)o1)c1cccc(c2ccc(C(=O)OC)cc2)c1	0.51667	5670	IC50
VDR	Not Active	COC(=O)c1ccc(OCc2oc(nc2C)-c2cccc(OC)c2)cc1	O(Cc1coc(C)n1)c1cccc(c2ccc(C(=O)OC)cc2)c1	0.51613	5670	IC50
VDR	Not Active	COC(=O)c1ccc(OCc2oc(nc2C)-c2cccc(OC)c2)cc1	O(Cc1oc(C)nc1C)c1ccc(CNc2cccc(OC)c2)cc1	0.5082	5670	IC50
VDR	Not Active	COC(=O)c1ccc(OCc2oc(nc2C)-c2cccc(OC)c2)cc1	O(Cc1cc(C)no1)c1cccc(c2ccc(C(=O)OC)cc2)c1	0.5	5670	IC50
VDR	Not Active	COC(=O)c1ccc(OCc2oc(nc2C)-c2cccc(OC)c2)cc1	O(Cc1cc(C)on1)c1cccc(c2ccc(C(=O)OC)cc2)c1	0.5	5670	IC50
VDR	Not Active	COC(=O)Cc1ccc(OCc2oc(nc2C)-c2ccccc2OC)cc1	O(Cc1oc(C)nc1C)c1cnc2ccc(CC(=O)OC)cc2c1	0.5	3820	IC50
