# Supplementary material for: A pocket-based 3D molecule generative model fueled by experimental electron density
Source: Sci Rep. 2022 Sep 6;12:15100. doi: 10.1038/s41598-022-19363-6 (PMC9448726; doi:10.1038/s41598-022-19363-6)
Supplement: Supplementary file 3 — Supplementary Information 3. [file 41598_2022_19363_MOESM3_ESM.csv]

target	smiles	label	chemical space location X	chemical space location Y
VDR	O=C(N[C@H]1CC[C@H](CCN2CCN(CC2)c2nsc3ccccc23)CC1)c1cc2ccccc2[nH]1	active ref.	35	-77
VDR	O=C(N[C@H]1CC[C@H](CCN2CCN(CC2)c2nsc3ccccc23)CC1)c1cc2ccccc2s1	active ref.	36	-78
VDR	O=S(=O)(N[C@H]1CC[C@H](CCN2CCN(CC2)c2nsc3ccccc23)CC1)c1cccs1	active ref.	28	-80
VDR	O=C(N[C@H]1CC[C@H](CCN2CCN(CC2)c2nsc3ccccc23)CC1)c1cccs1	active ref.	30	-78
VDR	CCOC(=O)N[C@H]1CC[C@H](CCN2CCN(CC2)c2nsc3ccccc23)CC1	active ref.	28	-84
VDR	O=C(N[C@H]1CC[C@H](CCN2CCN(CC2)c2nsc3ccccc23)CC1)OCc1ccccc1	active ref.	30	-79
VDR	O=S(=O)(N[C@H]1CC[C@H](CCN2CCN(CC2)c2nsc3ccccc23)CC1)c1ccco1	active ref.	30	-78
VDR	O=C(N[C@H]1CC[C@H](CCN2CCN(CC2)c2nsc3ccccc23)CC1)Nc1cccnc1	active ref.	30	-79
VDR	O=C(N[C@@H]1CC[C@H](CCN2CCN(CC2)c2nsc3ccccc23)CC1)c1cc2ccccc2[nH]1	active ref.	35	-77
VDR	O=C(N[C@H]1CC[C@H](CCN2CCN(CC2)c2nsc3ccccc23)CC1)c1cc2ccccc2o1	active ref.	35	-77
VDR	O=S(=O)(N[C@H]1CC[C@H](CCN2CCN(CC2)c2nsc3ccccc23)CC1)c1cc2ccccc2o1	active ref.	31	-73
VDR	COC(=O)N[C@@H]1CC[C@H](CCN2CCN(CC2)c2nsc3ccccc23)CC1	active ref.	28	-84
VDR	CN(C)C(=O)NC1CCC(CCN2CCN(CC2)c2cccc(Cl)c2Cl)CC1	active ref.	27	-85
VDR	O=S(=O)(N[C@@H]1CC[C@H](CCN2CCN(CC2)c2nsc3ccccc23)CC1)c1ccc[nH]1	active ref.	30	-78
VDR	CC(C)COC(=O)N[C@H]1CC[C@H](CCN2CCN(CC2)c2nsc3ccccc23)CC1	active ref.	30	-80
VDR	O=C(Cc1cccs1)N[C@H]1CC[C@H](CCN2CCN(CC2)c2nsc3ccccc23)CC1	active ref.	30	-79
VDR	COC(=O)N[C@H]1CC[C@H](CCN2CCN(CC2)c2nsc3ccccc23)CC1	active ref.	28	-84
VDR	C[C@@H](CCCCO)C1CCC2\C(CCC[C@]12C)=C\C=C1C[C@@H](O)C(C)[C@H](O)C1	active ref.	30	-79
VDR	CN(C(=O)N[C@H]1CC[C@H](CCN2CCN(CC2)c2nsc3ccccc23)CC1)c1ccccc1	active ref.	30	-79
VDR	O=C(N[C@H]1CC[C@H](CCN2CCN(CC2)c2nsc3ccccc23)CC1)c1ccco1	active ref.	28	-81
VDR	O=C(NCc1ccccc1)N[C@H]1CC[C@H](CCN2CCN(CC2)c2nsc3ccccc23)CC1	active ref.	30	-79
VDR	O=C(Cc1coc2ccccc12)N[C@H]1CC[C@H](CCN2CCN(CC2)c2nsc3ccccc23)CC1	active ref.	33	-72
VDR	O=C(N[C@@H]1CC[C@H](CCN2CCN(CC2)c2nsc3ccccc23)CC1)c1cccs1	active ref.	30	-78
VDR	CCCC[C@H](C)C1CCC2\C(CCC[C@]12C)=C\C=C1C[C@@H](O)C(C)[C@H](O)C1	active ref.	29	-82
VDR	C[C@H](CCCCO)C1CCC2\C(CCC[C@]12C)=C\C=C1C[C@@H](O)C(=C)[C@H](O)C1	active ref.	30	-79
VDR	O=S(=O)(N[C@@H]1CC[C@H](CCN2CCN(CC2)c2nsc3ccccc23)CC1)c1cccs1	active ref.	28	-80
VDR	O=C(N[C@@H]1CC[C@H](CCN2CCN(CC2)c2nsc3ccccc23)CC1)c1ccco1	active ref.	28	-81
VDR	C[C@H](CCC(O)=O)[C@H]1CC[C@H]2[C@@H]3CC[C@@H]4C[C@@H](CC(C)(C)O)CC[C@]4(C)[C@H]3CC[C@]12C	active ref.	33	-73
VDR	C[C@H](CCC(O)=O)[C@H]1CC[C@H]2[C@@H]3CC[C@@H]4C[C@H](CC(C)(C)O)CC[C@]4(C)[C@H]3CC[C@]12C	active ref.	33	-73
VDR	CCN(CC)CCNC(=O)c1ccc(n1CC)C(CC)(CC)c1ccc(OCC(=O)C(C)(C)C)c(C)c1	active ref.	37	-72
VDR	CCn1c(ccc1C(CC)(CC)c1ccc(OCC(O)C(C)(C)C)c(C)c1)C(=O)NCCCN1CCOCC1	active ref.	37	-72
VDR	CCn1c(ccc1C(CC)(CC)c1ccc(OCC(O)C(C)(C)C)c(C)c1)C(=O)NCCN	active ref.	34	-73
VDR	CC[C@@H](C)[C@H](NC(=O)c1ccc(n1CC)C(CC)(CC)c1ccc(OCC(=O)C(C)(C)C)c(C)c1)C(O)=O	active ref.	32	-31
VDR	CCN(CC)CCCNC(=O)c1ccc(n1CC)C(CC)(CC)c1ccc(OCC(=O)C(C)(C)C)c(C)c1	active ref.	37	-72
VDR	CCn1c(ccc1C(CC)(CC)c1ccc(OCC(O)C(C)(C)C)c(C)c1)C(=O)NCCCN(C)C	active ref.	37	-72
VDR	CCn1c(ccc1C(CC)(CC)c1ccc(OCC(=O)C(C)(C)C)c(C)c1)C(=O)NCCN(C)C	active ref.	37	-72
VDR	CCn1c(ccc1C(CC)(CC)c1ccc(OCC(=O)C(C)(C)C)c(C)c1)C(=O)NCCCN(C)C	active ref.	37	-72
VDR	CC[C@@H](C)[C@H](NC(=O)c1ccc(n1CC)C(CC)(CC)c1ccc(OCC(O)C(C)(C)C)c(C)c1)C(=O)OC	active ref.	32	-31
VDR	CCn1c(ccc1C(CC)(CC)c1ccc(OCC(O)C(C)(C)C)c(C)c1)C(=O)NCCN(C)C	active ref.	37	-72
VDR	CC[C@@H](C)[C@H](NC(=O)c1ccc(n1CC)C(CC)(CC)c1ccc(OCC(O)C(C)(C)C)c(C)c1)C(O)=O	active ref.	32	-31
VDR	CCN(CC)CCCNC(=O)c1ccc(n1CC)C(CC)(CC)c1ccc(OCC(O)C(C)(C)C)c(C)c1	active ref.	37	-72
VDR	CCC(CC)(c1ccc(OCCC(C)(C)O)c(C)c1)c1ccc(OCC(CO)CO)c(C)c1	active ref.	34	-73
VDR	CCC(CC)(c1ccc(OCCC(C)(C)O)c(C)c1)c1ccc(OC[C@@H](O)CO)c(C)c1	active ref.	40	-91
VDR	CCC(O)(CC)COc1ccc(cc1C)C(CC)(CC)c1ccc(OC(CO)CO)c(C)c1	active ref.	34	-73
VDR	CCC(O)(CC)COc1ccc(cc1C)C(CC)(CC)c1ccc(OC[C@@H](O)CO)c(C)c1	active ref.	34	-73
VDR	CCC(CC)(c1ccc(OC[C@@H](O)CO)c(C)c1)c1ccc(OC[C@H](O)C(C)(C)C)c(C)c1	active ref.	34	-73
VDR	CCC(CC)(c1ccc(OCC(CO)CO)c(C)c1)c1ccc(OCC(C)(C)O)c(C)c1	active ref.	40	-91
VDR	CCC(O)(CC)COc1ccc(cc1C)C(CC)(CC)c1ccc(OCC(CO)CO)c(C)c1	active ref.	34	-73
VDR	CCCCC(=O)c1cc(cn1CC)C(CC)(CC)c1ccc(C#CC(O)(CC)CC)c(C)c1	active ref.	34	-73
VDR	CCn1cc(cc1C(=O)N[C@@H](C(C)C)C(O)=O)C(CC)(CC)c1ccc(C#CC(O)(CC)CC)c(C)c1	active ref.	34	-35
VDR	CCOC(=O)C(CC(=O)OC)NC(=O)c1ccc(n1CC)C(CC)(CC)c1ccc(OCCC(O)(CC)CC)c(C)c1	active ref.	37	-8
VDR	CCn1c(ccc1C(CC)(CC)c1ccc(OCCC(O)(CC)CC)c(C)c1)C(=O)NC(C)C(O)=O	active ref.	37	-72
VDR	CCn1c(ccc1C(CC)(CC)c1ccc(OCCC(O)(CC)CC)c(C)c1)C(=O)N(C)CCO	active ref.	37	-72
VDR	CCn1c(ccc1C(CC)(CC)c1ccc(OCCC(O)(CC)CC)c(C)c1)C(=O)NC(C)CO	active ref.	37	-72
VDR	CCn1c(ccc1C(CC)(CC)c1ccc(OCCC(O)(CC)CC)c(C)c1)C(=O)NCCCN(C)C	active ref.	37	-72
VDR	CCN(CC)CCNC(=O)c1ccc(n1CC)C(CC)(CC)c1ccc(OCCC(O)(CC)CC)c(C)c1	active ref.	38	-71
VDR	CCn1c(ccc1C(CC)(CC)c1ccc(OCCC(O)(CC)CC)c(C)c1)C(=O)NCCN(C)C	active ref.	37	-72
VDR	CCn1c(ccc1C(CC)(CC)c1ccc(OCCC(O)(CC)CC)c(C)c1)C(=O)NC(CC(O)=O)C(=O)OC	active ref.	30	-30
VDR	CCn1c(ccc1C(CC)(CC)c1ccc(OCC(O)C(C)(C)C)c(C)c1)C(=O)NC(C)CO	active ref.	35	-34
VDR	C[C@H](CC#C[C@@H](O)C12CC3CC(CC(C3)C1)C2)[C@H]1CC[C@H]2\C(CCC[C@]12C)=C\C=C1\C[C@@H](O)C[C@H](O)C1=C	active ref.	39	0
VDR	C[C@H](CC#C[C@H](O)C12CC3CC(CC(C3)C1)C2)[C@H]1CC[C@H]2\C(CCC[C@]12C)=C\C=C1\C[C@@H](O)C[C@H](O)C1=C	active ref.	39	0
VDR	CC\C(=C/C=C1/C[C@@H](O)C[C@H](O)C1=C)c1cccc(CCCCCC(C)(C)O)c1	active ref.	33	-82
VDR	CCCC\C(=C/C=C1/C[C@@H](O)C[C@H](O)C1=C)c1cccc(CCCCCC(C)(C)O)c1	active ref.	13	-31
VDR	CCCCCCC\C(=C/C=C1/C[C@@H](O)C[C@H](O)C1=C)c1cccc(CCCCCC(C)(C)O)c1	active ref.	35	-71
VDR	CCCCCC\C(=C/C=C1/C[C@@H](O)C[C@H](O)C1=C)c1cccc(CCCCCC(C)(C)O)c1	active ref.	13	-31
VDR	CCC\C(=C/C=C1/C[C@@H](O)C[C@H](O)C1=C)c1cccc(CCCCCC(C)(C)O)c1	active ref.	13	-31
VDR	CCn1c(ccc1C(CC)(CC)c1ccc(OCCC(O)(CC)CC)c(C)c1)C(=O)N(C)CC(O)=O	active ref.	37	-72
VDR	CCN(CC)CCCNC(=O)c1ccc(n1CC)C(CC)(CC)c1ccc(OCCC(O)(CC)CC)c(C)c1	active ref.	38	-71
VDR	CCC(CC)(c1ccc(OC[C@H](O)CO)c(C)c1)c1ccc(OC[C@@H](O)C(C)(C)C)c(C)c1	active ref.	34	-73
VDR	CCC(CC)(c1ccc(OC[C@H](O)CO)c(C)c1)c1ccc(OC[C@H](O)C(C)(C)C)c(C)c1	active ref.	34	-73
VDR	CCC(CC)(c1ccc(OC[C@@H](O)CO)c(C)c1)c1ccc(OC[C@@H](O)C(C)(C)C)c(C)c1	active ref.	34	-73
VDR	C[C@@H](CCCCO)C1CCC2\C(CCC[C@]12C)=C\C=C1C[C@@H](O)C(=C)[C@H](O)C1	active ref.	30	-79
VDR	CCCC[C@@H](C)C1CCC2\C(CCC[C@]12C)=C\C=C1C[C@@H](O)C(=C)[C@H](O)C1	active ref.	29	-82
VDR	CCCC[C@H](C)C1CCC2\C(CCC[C@]12C)=C\C=C1C[C@@H](O)C(=C)[C@H](O)C1	active ref.	29	-82
VDR	O=C(N[C@H]1CC[C@H](CCN2CCN(CC2)c2nsc3ccccc23)CC1)c1ccc[nH]1	active ref.	29	-79
VDR	Cc1ccsc1C(=O)N[C@H]1CC[C@H](CCN2CCN(CC2)c2nsc3ccccc23)CC1	active ref.	30	-78
VDR	CCOC(=O)N[C@@H]1CC[C@H](CCN2CCN(CC2)c2nsc3ccccc23)CC1	active ref.	28	-84
VDR	CC(CCCC(C)(C)O)C1CCC2CC(CCC12C)\C=C\C=C1\C[C@@H](C)C[C@H](C)C1=C	active ref.	30	-79
VDR	O=S(=O)(N[C@H]1CC[C@H](CCN2CCN(CC2)c2nsc3ccccc23)CC1)c1cc[nH]c1	active ref.	30	-78
VDR	O=C(NCc1ccccc1)N[C@@H]1CC[C@H](CCN2CCN(CC2)c2nsc3ccccc23)CC1	active ref.	30	-79
VDR	O=C(N[C@H]1CC[C@H](CCN2CCN(CC2)c2nsc3ccccc23)CC1)Oc1ccccc1	active ref.	30	-79
VDR	O=C(N[C@@H]1CC[C@H](CCN2CCN(CC2)c2nsc3ccccc23)CC1)c1ccc[nH]1	active ref.	29	-79
VDR	Cc1ccc2sc(cc2c1)S(=O)(=O)N[C@H]1CC[C@H](CCN2CCN(CC2)c2nsc3ccccc23)CC1	active ref.	45	-77
VDR	O=S(=O)(N[C@@H]1CC[C@H](CCN2CCN(CC2)c2nsc3ccccc23)CC1)c1cc2ccccc2[nH]1	active ref.	33	-73
VDR	O=C(N[C@H]1CC[C@H](CCN2CCN(CC2)c2nsc3ccccc23)CC1)OCc1cccs1	active ref.	30	-79
VDR	C[C@H](CCCCO)C1CCC2\C(CCC[C@]12C)=C\C=C1C[C@@H](O)C(C)[C@H](O)C1	active ref.	30	-79
VDR	Brc1ccsc1C(=O)N[C@H]1CC[C@H](CCN2CCN(CC2)c2nsc3ccccc23)CC1	active ref.	36	-78
VDR	O=S(=O)(N[C@H]1CC[C@H](CCN2CCN(CC2)c2nsc3ccccc23)CC1)c1cc2ccccc2s1	active ref.	38	-76
VDR	O=C(N[C@@H]1CC[C@H](CCN2CCN(CC2)c2nsc3ccccc23)CC1)OCc1ccccc1	active ref.	30	-79
VDR	O=C(N[C@H]1CC[C@H](CCN2CCN(CC2)c2nsc3ccccc23)CC1)Nc1ccco1	active ref.	30	-80
VDR	O=C(N[C@@H]1CC[C@H](CCN2CCN(CC2)c2nsc3ccccc23)CC1)c1cc2ccccc2o1	active ref.	35	-77
VDR	COc1cccc(OC(=O)N[C@H]2CC[C@H](CCN3CCN(CC3)c3nsc4ccccc34)CC2)c1	active ref.	35	-77
VDR	CCc1c(sc2ccccc12)C(=O)N[C@H]1CC[C@H](CCN2CCN(CC2)c2nsc3ccccc23)CC1	active ref.	33	-72
VDR	O=C(N[C@H]1CC[C@H](CCN2CCN(CC2)c2nsc3ccccc23)CC1)Nc1ccccc1	active ref.	30	-79
VDR	Cc1ccc([nH]1)C(=O)N[C@H]1CC[C@H](CCN2CCN(CC2)c2nsc3ccccc23)CC1	active ref.	30	-78
VDR	Cc1ccc(o1)S(=O)(=O)N[C@@H]1CC[C@H](CCN2CCN(CC2)c2nsc3ccccc23)CC1	active ref.	30	-78
VDR	O=S(=O)(N[C@@H]1CC[C@H](CCN2CCN(CC2)c2nsc3ccccc23)CC1)c1cc2ccccc2s1	active ref.	38	-76
VDR	Cc1ccc(o1)S(=O)(=O)N[C@H]1CC[C@H](CCN2CCN(CC2)c2nsc3ccccc23)CC1	active ref.	30	-78
VDR	O=C(N[C@H]1CC[C@H](CCN2CCN(CC2)c2nsc3ccccc23)CC1)OC1CC1	active ref.	29	-82
VDR	C[C@H](C[C@H]1CC(=C)C(=O)O1)[C@H]1CC[C@H]2\C(CCC[C@]12C)=C\C=C1C[C@@H](O)C(=C)[C@H](O)C1	active ref.	33	-71
VDR	C[C@@H](C[C@H]1CC(=C)C(=O)O1)[C@H]1CC[C@H]2\C(CCC[C@]12C)=C\C=C1C[C@@H](O)C(=C)[C@H](O)C1	active ref.	33	-71
VDR	C[C@@H](C[C@@H]1CC(=C)C(=O)O1)[C@H]1CC[C@H]2\C(CCC[C@]12C)=C\C=C1C[C@@H](O)C(=C)[C@H](O)C1	active ref.	33	-71
VDR	CCCCOC(=O)C1(CC1)[C@H](O)\C=C\[C@@H](C)[C@H]1CC[C@H]2\C(CCC[C@]12C)=C\C=C1\C[C@@H](O)C[C@H](O)C1=C	active ref.	37	-71
VDR	CCOC(=O)\C=C\C1(CC1)[C@H](O)\C=C\[C@@H](C)[C@H]1CC[C@H]2\C(CCC[C@]12C)=C\C=C1\C[C@@H](O)C[C@H](O)C1=C	active ref.	37	-71
VDR	CCC(CC)(c1ccc(OCC(O)CO)c(C)c1)c1ccc(OCC(=O)C(C)(C)C)c(C)c1	active ref.	34	-73
VDR	CCn1cc(cc1C(=O)N[C@@H](C)CO)C(CC)(CC)c1ccc(C#CC(O)(CC)CC)c(C)c1	active ref.	35	-34
VDR	CCn1c(ccc1C(CC)(CC)c1ccc(C#CC(O)(CC)CC)c(C)c1)C(=O)NCCC(=O)OC	active ref.	37	-72
VDR	CCN(CC)CCCNC(=O)c1ccc(n1CC)C(CC)(CC)c1ccc(C#CC(O)(CC)CC)c(C)c1	active ref.	37	-72
VDR	CCn1c(ccc1C(CC)(CC)c1ccc(C#CC(O)(CC)CC)c(C)c1)C(=O)NCc1ccc(OC)cc1	active ref.	34	-35
VDR	CCn1c(ccc1C(CC)(CC)c1ccc(C#CC(O)(CC)CC)c(C)c1)C(=O)OCCC#C	active ref.	34	-73
VDR	CCCCC(=O)c1ccc(n1CC)C(CC)(CC)c1ccc(C#CC(O)(CC)CC)c(C)c1	active ref.	34	-73
VDR	CCn1c(ccc1C(CC)(CC)c1ccc(C#CC(O)(CC)CC)c(C)c1)C(=O)NCC(O)=O	active ref.	34	-73
VDR	CCn1c(ccc1C(CC)(CC)c1ccc(C#CC(O)(CC)CC)c(C)c1)C(=O)N[C@@H](C(C)C)C(O)=O	active ref.	34	-35
VDR	CCn1cc(cc1C(=O)NCCN(C)C)C(CC)(CC)c1ccc(C#CC(O)(CC)CC)c(C)c1	active ref.	37	-72
VDR	CCn1cc(cc1C(=O)OCCO)C(CC)(CC)c1ccc(C#CC(O)(CC)CC)c(C)c1	active ref.	34	-73
VDR	CCn1cc(cc1C(=O)NCC(O)=O)C(CC)(CC)c1ccc(C#CC(O)(CC)CC)c(C)c1	active ref.	35	-34
VDR	CCn1cc(cc1C(=O)NCCC(O)=O)C(CC)(CC)c1ccc(C#CC(O)(CC)CC)c(C)c1	active ref.	37	-72
VDR	CCn1cc(cc1C(=O)N[C@H](C(C)C)C(O)=O)C(CC)(CC)c1ccc(C#CC(O)(CC)CC)c(C)c1	active ref.	34	-35
VDR	CC(CCCC(C)(C)O)C1CC[C@H]2\C(CCC[C@]12C)=C\C=C1\C[C@@H](O)C[C@H](O)C1=C	active ref.	13	-31
VDR	CCN(CC)CCNC(=O)c1ccc(n1CC)C(CC)(CC)c1ccc(C#CC(O)(CC)CC)c(C)c1	active ref.	37	-72
VDR	CCn1c(ccc1C(CC)(CC)c1ccc(C#CC(O)(CC)CC)c(C)c1)C(=O)On1nnc2ccccc12	active ref.	40	-1
VDR	CCN(CC)CCNC(=O)c1cc(cn1CC)C(CC)(CC)c1ccc(C#CC(O)(CC)CC)c(C)c1	active ref.	37	-72
VDR	C[C@@H](\C=C\C[C@@H](O)CC12CC3CC(CC(C3)C1)C2)[C@H]1CC[C@H]2\C(CCC[C@]12C)=C\C=C1C[C@@H](O)C(=C)[C@H](O)C1	active ref.	39	0
VDR	C[C@@H](\C=C\C[C@@H](O)C12CC3CC(CC(C3)C1)C2)[C@H]1CC[C@H]2\C(CCC[C@]12C)=C\C=C1C[C@@H](O)C(=C)[C@H](O)C1	active ref.	39	0
VDR	C[C@H](\C=C\[C@@H](O)C12CC3CC(CC(C3)C1)C2)[C@H]1CC[C@H]2\C(CCC[C@]12C)=C\C=C1C[C@@H](O)C(=C)[C@H](O)C1	active ref.	22	-32
VDR	CCC(CC)(c1ccc(OC[C@H](O)C(C)(C)C)c(C)c1)c1ccc(OC(CCO)CCO)c(C)c1	active ref.	34	-73
VDR	CCC(CC)(c1ccc(OCC(CO)CO)c(C)c1)c1ccc(OC[C@H](O)C(C)(C)C)c(C)c1	active ref.	34	-73
VDR	CCC(CC)(c1ccc(OC[C@H](O)C(C)(C)C)c(C)c1)c1ccc(O[C@@H](CO)[C@@H](O)CO)c(C)c1	active ref.	34	-73
VDR	CCC(CC)(c1ccc(OC[C@H](O)C(C)(C)C)c(C)c1)c1ccc(O[C@H](CO)[C@H](O)CO)c(C)c1	active ref.	34	-73
VDR	CCC(CC)(c1ccc(OC[C@H](O)C(C)(C)C)c(C)c1)c1ccc(O[C@@H](CO)CCO)c(C)c1	active ref.	34	-73
VDR	CCC(CC)(c1ccc(OC[C@H](O)C(C)(C)C)c(C)c1)c1ccc(O[C@H](CO)CCO)c(C)c1	active ref.	34	-73
VDR	C[C@H](\C=C\[C@@H](O)C1CC1)[C@H]1CC[C@H]2\C(CCC[C@]12C)=C\C=C1\C[C@@H](O)C[C@H](O)C1=C	active ref.	13	-31
VDR	C[C@@H](COc1ccc(cc1)C(C)(C)O)C1CC[C@H]2\C(CCC[C@]12C)=C\C=C1\C[C@@H](O)C[C@H](O)C1=C	active ref.	34	-71
VDR	C[C@@H](CSc1ccc(cc1)C(C)(C)O)C1CC[C@H]2\C(CCC[C@]12C)=C\C=C1\C[C@@H](O)C[C@H](O)C1=C	active ref.	34	-71
VDR	CC\C(=C/C=C/C(O)(C(F)(F)F)C(F)(F)F)c1cccc(OCc2ccc(CO)c(CO)c2)c1	active ref.	32	-69
VDR	CC\C(=C/C=C/C(O)(CC)CC)c1cccc(OCc2ccc(CO)c(CO)c2)c1	active ref.	31	-80
VDR	CC\C(=C/C=C/C(O)(C(F)(F)F)C(F)(F)F)c1cccc(CCc2ccc(CO)c(CO)c2)c1	active ref.	32	-69
VDR	CCCc1cc(ccc1-c1cc(OCc2ccc(CO)c(CO)c2)ccc1CC)C(O)(CC)CC	active ref.	37	-71
VDR	CCCc1cc(ccc1-c1cc(CCc2ccc(CO)c(CO)c2)ccc1C)C(O)(CC)CC	active ref.	34	-72
VDR	C[C@H](CCCO)[C@H]1CC[C@H]2\C(CC[C@@H](CCCCCCC(C)(C)O)[C@]12C)=C\C=C1\C[C@@H](O)C[C@H](O)C1=C	active ref.	37	-71
VDR	C[C@H](CCO)[C@H]1CC[C@H]2\C(CC[C@@H](CCCCCCC(C)(C)O)[C@]12C)=C\C=C1\C[C@@H](O)C[C@H](O)C1=C	active ref.	37	-71
VDR	C[C@H](CO)[C@H]1CC[C@H]2\C(CC[C@@H](CCCCCCC(C)(C)O)[C@]12C)=C\C=C1\C[C@@H](O)C[C@H](O)C1=C	active ref.	35	-71
VDR	C[C@H](CCC(C)(C)O)[C@H](C)[C@H]1CCC2\C(CCC[C@]12C)=C\C=C1\C[C@@H](O)C[C@H](O)C1=C	active ref.	34	-72
VDR	CC[C@H](CCC(C)(C)O)[C@H](C)[C@H]1CCC2\C(CCC[C@]12C)=C\C=C1\C[C@@H](O)C[C@H](O)C1=C	active ref.	34	-72
VDR	CCCC[C@H](CCC(C)(C)O)[C@H](C)[C@H]1CCC2\C(CCC[C@]12C)=C\C=C1\C[C@@H](O)C[C@H](O)C1=C	active ref.	36	-71
VDR	CC(C)[C@H](O)CC[C@@H](C)[C@H]1CC[C@H]2\C(CCC[C@]12C)=C\C=C1\C[C@@H](O)C[C@H](O)C1=C	active ref.	33	-71
VDR	CCn1c(ccc1C(CC)(CC)c1ccc(OCC(O)C(C)(C)C)c(C)c1)C(=O)N[C@@H](C)C(O)=O	active ref.	37	-72
VDR	CCC(CC)(c1ccc(C(=O)NCC(=O)OC)n1C)c1ccc(OCC(=O)C(C)(C)C)c(C)c1	active ref.	34	-73
VDR	CC[Si](CC)(c1ccc(OCC2CO2)c(C)c1)c1ccc(OCC(=O)C(C)(C)C)c(C)c1	active ref.	34	-73
VDR	C[C@]12CCC\C(=C/C=C3C[C@@H](O)C(=C)[C@H](O)C3)[C@@H]1CC[C@@H]2C#CC#C[C@H](O)C12CC3CC(CC(C3)C1)C2	active ref.	33	-72
VDR	C[C@]12CCC\C(=C/C=C3C[C@@H](O)C(=C)[C@H](O)C3)[C@@H]1CC[C@@H]2C#CC#C[C@@H](O)C12CC3CC(CC(C3)C1)C2	active ref.	33	-72
VDR	C[C@]12CCC\C(=C/C=C3C[C@@H](O)C(=C)[C@H](O)C3)[C@@H]1CC[C@@H]2C#CC#C[C@H](O)CC12CC3CC(CC(C3)C1)C2	active ref.	34	-71
VDR	C[C@]12CCC\C(=C/C=C3C[C@@H](O)C(=C)[C@H](O)C3)[C@@H]1CC[C@@H]2C#CC#C[C@@H](O)CC12CC3CC(CC(C3)C1)C2	active ref.	34	-71
VDR	CC(C)(O)CCCC1(CC1)C1=CC[C@H]2\C(CCC[C@]12C)=C\C=C1\C[C@@H](O)C[C@H](O)C1=C	active ref.	34	-72
VDR	CC(C)(O)C(=O)CCC1(CC1)C1=CC[C@H]2\C(CCC[C@]12C)=C\C=C1\C[C@@H](O)C[C@H](O)C1=C	active ref.	34	-71
VDR	C[C@H](OCCC(C)(C)O)[C@H]1CC[C@H]2\C(CCC[C@]12C)=C\C=C1\C[C@@H](O)C[C@H](O)C1=C	active ref.	13	-31
VDR	C[C@H](CCCC(C)(C)O)[C@H]1CC[C@H]2\C(CCC[C@]12C)=C\C=C1\C[C@@H](O)[C@H](CCn2ccnc2)[C@H](O)C1=C	active ref.	37	-71
VDR	C[C@H](CCCC(C)(C)O)[C@H]1CC[C@H]2\C(CCC[C@]12C)=C\C=C1\C[C@@H](O)[C@H](CCn2ccnn2)[C@H](O)C1=C	active ref.	37	-71
VDR	C[C@H](CCCC(C)(C)O)[C@H]1CC[C@H]2\C(CCC[C@]12C)=C\C=C1\C[C@@H](O)[C@H](CCn2nccn2)[C@H](O)C1=C	active ref.	37	-71
VDR	C[C@H](CCCC(C)(C)O)[C@H]1CC[C@H]2\C(CCC[C@]12C)=C\C=C1\C[C@@H](O)[C@H](CCn2cncn2)[C@H](O)C1=C	active ref.	37	-71
VDR	C[C@H](CCCC(C)(C)O)[C@H]1CC[C@H]2\C(CCC[C@]12C)=C\C=C1\C[C@@H](O)[C@H](CCn2cnnn2)[C@H](O)C1=C	active ref.	37	-71
VDR	C[C@H](CCCC(C)(C)O)[C@H]1CC[C@H]2\C(CCC[C@]12C)=C\C=C1\C[C@@H](O)[C@H](CCn2ncnn2)[C@H](O)C1=C	active ref.	37	-71
VDR	C[C@H](CC#C[C@H](O)C12CC3CC(CC(C3)C1)C2)[C@H]1CC[C@H]2\C(CCC[C@]12C)=C\C=C1C[C@@H](O)C(=C)[C@H](O)C1	active ref.	39	0
VDR	C[C@H](CC#C[C@@H](O)CC12CC3CC(CC(C3)C1)C2)[C@H]1CC[C@H]2\C(CCC[C@]12C)=C\C=C1C[C@@H](O)C(=C)[C@H](O)C1	active ref.	39	0
VDR	C[C@H](CC#C[C@H](O)CC12CC3CC(CC(C3)C1)C2)[C@H]1CC[C@H]2\C(CCC[C@]12C)=C\C=C1C[C@@H](O)C(=C)[C@H](O)C1	active ref.	39	0
VDR	C[C@H](CC#C[C@@H](O)C12CC3CC(CC(C3)C1)C2)[C@H]1CC[C@H]2\C(CCC[C@]12C)=C\C=C1C[C@@H](O)C(=C)[C@H](O)C1	active ref.	39	0
VDR	CC(C)CCC[C@@H](C)[C@H]1CC[C@H]2\C(CCC[C@]12C)=C\C=C1\C[C@@H](O)CCC1=C	active ref.	30	-79
VDR	C[C@H](CCCC(C)(C)O)C1CC[C@@]2(C)\C(CCC[C@]12C)=C/C=C1\C[C@@H](O)C[C@H](O)C1=C	active ref.	33	-71
VDR	C[C@H](CCCC(C)(C)O)C1CCC2\C(CCCC12C)=C\C=C1C[C@@H](O)C(=CCF)[C@H](O)C1	active ref.	34	-72
VDR	C[C@@H](CCCC(C)(C)O)C1CCC2\C(CCCC12C)=C\C=C1C[C@@H](O)C(=CCF)[C@H](O)C1	active ref.	34	-72
VDR	CC(C)[C@H](O)CC[C@](C)(O)[C@H]1CC[C@H]2\C(CCC[C@]12C)=C\C=C1\C[C@@H](O)C[C@H](O)C1=C	active ref.	34	-72
VDR	COc1ccc2oc(cc2c1)C(=O)N[C@H]1CC[C@H](CCN2CCN(CC2)c2nsc3ccccc23)CC1	active ref.	33	-72
VDR	O=S(=O)(N[C@H]1CC[C@H](CCN2CCN(CC2)c2nsc3ccccc23)CC1)c1cc2cc(ccc2s1)[N+]#[C-]	active ref.	73	-52
VDR	CCCC[C@@H](C)C1CCC2\C(CCC[C@]12C)=C\C=C1C[C@@H](O)C(C)[C@H](O)C1	active ref.	29	-82
VDR	O=S(=O)(N[C@@H]1CC[C@H](CCN2CCN(CC2)c2nsc3ccccc23)CC1)c1cc2ccccc2o1	active ref.	31	-73
VDR	O=C(N[C@@H]1CC[C@H](CCN2CCN(CC2)c2nsc3ccccc23)CC1)Nc1ccccc1	active ref.	30	-79
VDR	COc1ccc2sc(cc2c1)S(=O)(=O)N[C@H]1CC[C@H](CCN2CCN(CC2)c2nsc3ccccc23)CC1	active ref.	73	-52
VDR	O=C(N[C@@H]1CC[C@H](CCN2CCN(CC2)c2nsc3ccccc23)CC1)Nc1ccco1	active ref.	30	-80
VDR	COc1cccc(NC(=O)N[C@H]2CC[C@H](CCN3CCN(CC3)c3nsc4ccccc34)CC2)c1	active ref.	35	-77
VDR	O=S(=O)(N[C@H]1CC[C@H](CCN2CCN(CC2)c2nsc3ccccc23)CC1)c1c[nH]c2ccccc12	active ref.	33	-73
VDR	CC(C)(C)c1ccoc1C(=O)N[C@H]1CC[C@H](CCN2CCN(CC2)c2nsc3ccccc23)CC1	active ref.	33	-73
VDR	Clc1c(sc2ccccc12)C(=O)N[C@H]1CC[C@H](CCN2CCN(CC2)c2nsc3ccccc23)CC1	active ref.	45	-77
VDR	O=C(N[C@H]1CC[C@H](CCN2CCN(CC2)c2nsc3ccccc23)CC1)c1ccc(o1)C#N	active ref.	30	-78
VDR	Clc1ccc2sc(cc2c1)S(=O)(=O)N[C@H]1CC[C@H](CCN2CCN(CC2)c2nsc3ccccc23)CC1	active ref.	44	-77
VDR	O=C(N[C@@H]1CC[C@H](CCN2CCN(CC2)c2nsc3ccccc23)CC1)c1cc2ccccc2s1	active ref.	36	-78
VDR	O=C(NCCc1ccccc1)N[C@H]1CC[C@H](CCN2CCN(CC2)c2nsc3ccccc23)CC1	active ref.	30	-79
VDR	[O-][N+](=O)c1ccc2[nH]c(cc2c1)C(=O)N[C@H]1CC[C@H](CCN2CCN(CC2)c2nsc3ccccc23)CC1	active ref.	32	-72
VDR	[O-][N+](=O)c1cccc(NC(=O)N[C@H]2CC[C@H](CCN3CCN(CC3)c3nsc4ccccc34)CC2)c1	active ref.	35	-77
VDR	Clc1ccc(o1)S(=O)(=O)N[C@H]1CC[C@H](CCN2CCN(CC2)c2nsc3ccccc23)CC1	active ref.	36	-78
VDR	O=S(=O)(N[C@@H]1CC[C@H](CCN2CCN(CC2)c2nsc3ccccc23)CC1)c1ccco1	active ref.	30	-78
VDR	CN(C(=O)N[C@H]1CC[C@H](CCN2CCN(CC2)c2nsc3ccccc23)CC1)c1cccs1	active ref.	30	-79
VDR	O=C(N[C@H]1CC[C@H](CCN2CCN(CC2)c2nsc3ccccc23)CC1)OCc1cc2ccccc2o1	active ref.	35	-77
VDR	CC(=O)c1ccc(o1)C(=O)N[C@H]1CC[C@H](CCN2CCN(CC2)c2nsc3ccccc23)CC1	active ref.	30	-78
VDR	CC(C)(C)c1ccc(s1)S(=O)(=O)N[C@H]1CC[C@H](CCN2CCN(CC2)c2nsc3ccccc23)CC1	active ref.	38	-76
VDR	[O-][N+](=O)c1ccc(OC(=O)N[C@H]2CC[C@H](CCN3CCN(CC3)c3nsc4ccccc34)CC2)cc1	active ref.	35	-77
VDR	O=S(=O)(N[C@H]1CC[C@H](CCN2CCN(CC2)c2nsc3ccccc23)CC1)c1ccc(o1)[N+]#[C-]	active ref.	35	-77
VDR	CCCCN(C(=O)N[C@H]1CC[C@H](CCN2CCN(CC2)c2nsc3ccccc23)CC1)c1ccccc1	active ref.	34	-72
VDR	Cc1ccccc1OC(=O)N[C@H]1CC[C@H](CCN2CCN(CC2)c2nsc3ccccc23)CC1	active ref.	30	-79
VDR	[O-][N+](=O)c1ccc2sc(cc2c1)S(=O)(=O)N[C@H]1CC[C@H](CCN2CCN(CC2)c2nsc3ccccc23)CC1	active ref.	73	-52
VDR	O=C(N[C@H]1CC[C@H](CCN2CCN(CC2)c2nsc3ccccc23)CC1)Nc1cc2ccccc2s1	active ref.	33	-72
VDR	Clc1ccc(OC(=O)N[C@H]2CC[C@H](CCN3CCN(CC3)c3nsc4ccccc34)CC2)cc1	active ref.	36	-78
VDR	CCC(O)(CC)CC[C@@H](C)[C@H]1CC[C@H]2\C(CCC[C@]12C)=C\C=C1C[C@@H](O)C(=C)[C@H](O)C1	active ref.	33	-71
VDR	CCCC[C@H](CC(C)(C)O)[C@@H](C)[C@H]1CC[C@H]2\C(CCC[C@]12C)=C\C=C1C[C@@H](O)C(=C)[C@H](O)C1	active ref.	35	-71
VDR	CCCCCC[C@@H](CCO)[C@@H](C)[C@H]1CC[C@H]2\C(CCC[C@]12C)=C\C=C1C[C@@H](O)C(=C)[C@H](O)C1	active ref.	34	-72
VDR	CCCC[C@H](CCO)[C@@H](C)[C@H]1CC[C@H]2\C(CCC[C@]12C)=C\C=C1C[C@@H](O)C(=C)[C@H](O)C1	active ref.	34	-72
VDR	CCCC[C@H](CCC(C)(C)O)[C@@H](C)[C@H]1CC[C@H]2\C(CCC[C@]12C)=C\C=C1C[C@@H](O)C(=C)[C@H](O)C1	active ref.	36	-71
VDR	CC[C@@H](CC(O)(CC)CC)[C@@H](C)[C@H]1CC[C@H]2\C(CCC[C@]12C)=C\C=C1C[C@@H](O)C(=C)[C@H](O)C1	active ref.	35	-71
VDR	CCCC[C@@H](CC(O)(CC)CC)[C@@H](C)[C@H]1CC[C@H]2\C(CCC[C@]12C)=C\C=C1C[C@@H](O)C(=C)[C@H](O)C1	active ref.	37	-71
VDR	CCCC[C@H](CCCO)[C@@H](C)[C@H]1CC[C@H]2\C(CCC[C@]12C)=C\C=C1C[C@@H](O)C(=C)[C@H](O)C1	active ref.	34	-72
VDR	C[C@H](CCC(=O)C=C)[C@H]1CC[C@H]2\C(CCC[C@]12C)=C\C=C1C[C@@H](O)C(=C)[C@H](O)C1	active ref.	30	-79
VDR	C[C@H](CCC(O)=O)[C@H]1CC[C@H]2[C@@H]3CC[C@@H]4C[C@@H](CC[C@]4(C)[C@H]3CC[C@]12C)OS(C)(=O)=O	active ref.	33	-73
VDR	CC[C@H](CC(O)(CC)CC)[C@@H](C)[C@H]1CC[C@H]2\C(CCC[C@]12C)=C\C=C1C[C@@H](O)C(=C)[C@H](O)C1	active ref.	35	-71
VDR	CC[C@H](CC(C)(C)O)[C@@H](C)[C@H]1CC[C@H]2\C(CCC[C@]12C)=C\C=C1C[C@@H](O)C(=C)[C@H](O)C1	active ref.	34	-72
VDR	CCCC[C@H](CC(O)(CC)CC)[C@@H](C)[C@H]1CC[C@H]2\C(CCC[C@]12C)=C\C=C1C[C@@H](O)C(=C)[C@H](O)C1	active ref.	37	-71
VDR	C\C=C\C(=O)CC[C@@H](C)[C@H]1CC[C@H]2\C(CCC[C@]12C)=C\C=C1C[C@@H](O)C(=C)[C@H](O)C1	active ref.	30	-79
VDR	C\C=C\C#CC(=O)CC[C@@H](C)[C@H]1CC[C@H]2\C(CCC[C@]12C)=C\C=C1C[C@@H](O)C(=C)[C@H](O)C1	active ref.	34	-72
VDR	C[C@H](\C=C\[C@@H](O)C1CC1)[C@H]1CC[C@H]2\C(CCC[C@]12C)=C\C=C1/C[C@@H](O)C[C@H](O)C1=C	active ref.	13	-31
VDR	C\C=C\C=C\C(=O)[C@@H](C)[C@H]1CC[C@H]2\C(CCC[C@]12C)=C\C=C1C[C@@H](O)C(=C)[C@H](O)C1	active ref.	30	-79
VDR	CC[C@H](CCC(C)(C)O)[C@@H](C)[C@H]1CC[C@H]2\C(CCC[C@]12C)=C\C=C1C[C@@H](O)C(=C)[C@H](O)C1	active ref.	34	-72
VDR	CC[C@H](CCO)[C@@H](C)[C@H]1CC[C@H]2\C(CCC[C@]12C)=C\C=C1C[C@@H](O)C(=C)[C@H](O)C1	active ref.	30	-79
VDR	C[C@H](\C=C\C[C@H](O)CC12CC3CC(CC(C3)C1)C2)[C@H]1CC[C@H]2\C(CCC[C@]12C)=C\C=C1C[C@@H](O)C(=C)[C@H](O)C1	active ref.	39	0
VDR	CCC[C@@H]1[C@H](C[C@@H](C)[C@H]2CC[C@H]3\C(CCC[C@]23C)=C\C=C2\C[C@@H](O)C[C@H](O)C2=C)OC(=O)C1=C	active ref.	35	-71
VDR	CCC[C@H]1[C@@H](C[C@@H](C)[C@H]2CC[C@H]3\C(CCC[C@]23C)=C\C=C2\C[C@@H](O)C[C@H](O)C2=C)OC(=O)C1=C	active ref.	35	-71
VDR	CCC[C@@H]1[C@@H](C[C@@H](C)[C@H]2CC[C@H]3\C(CCC[C@]23C)=C\C=C2\C[C@@H](O)C[C@H](O)C2=C)OC(=O)C1=C	active ref.	35	-71
VDR	CCC[C@H]1[C@H](C[C@@H](C)[C@H]2CC[C@H]3\C(CCC[C@]23C)=C\C=C2\C[C@@H](O)C[C@H](O)C2=C)OC(=O)C1=C	active ref.	35	-71
VDR	C[C@H](C[C@H]1OC(=O)C(=C)C1(C)C)[C@H]1CC[C@H]2\C(CCC[C@]12C)=C\C=C1\C[C@@H](O)C[C@H](O)C1=C	active ref.	34	-71
VDR	C[C@H](C[C@@H]1CC(=C)C(=O)O1)[C@H]1CC[C@H]2\C(CCC[C@]12C)=C\C=C1\C[C@@H](O)C[C@H](O)C1=C	active ref.	34	-72
VDR	C[C@H](C[C@H]1OC(=O)C(=C)C11CCCC1)[C@H]1CC[C@H]2\C(CCC[C@]12C)=C\C=C1\C[C@@H](O)C[C@H](O)C1=C	active ref.	22	-32
VDR	C[C@H](C[C@@H]1OC(=O)C(=C)[C@@H]1C)[C@H]1CC[C@H]2\C(CCC[C@]12C)=C\C=C1\C[C@@H](O)[C@H](OCCCO)[C@H](O)C1=C	active ref.	37	-71
VDR	C[C@H](C[C@H]1OC(=O)C(=C)[C@@H]1C)[C@H]1CC[C@H]2\C(CCC[C@]12C)=C\C=C1\C[C@@H](O)[C@H](OCCCO)[C@H](O)C1=C	active ref.	37	-71
VDR	C[C@H](C[C@@H]1OC(=O)C(=C)[C@H]1C)[C@H]1CC[C@H]2\C(CCC[C@]12C)=C\C=C1\C[C@@H](O)[C@H](OCCCO)[C@H](O)C1=C	active ref.	37	-71
VDR	C[C@H](C[C@H]1OC(=O)C(=C)[C@H]1C)[C@H]1CC[C@H]2\C(CCC[C@]12C)=C\C=C1\C[C@@H](O)[C@H](OCCCO)[C@H](O)C1=C	active ref.	37	-71
VDR	C[C@H](C[C@@H]1OC(=O)C(=C)[C@H]1C)[C@H]1CC[C@H]2\C(CCC[C@]12C)=C\C=C1\C[C@@H](O)[C@H](CCCO)[C@H](O)C1=C	active ref.	37	-71
VDR	C[C@H](C[C@H]1OC(=O)C(=C)[C@H]1C)[C@H]1CC[C@H]2\C(CCC[C@]12C)=C\C=C1\C[C@@H](O)[C@H](CCCO)[C@H](O)C1=C	active ref.	37	-71
VDR	C[C@H](C[C@H]1OC(=O)C(=C)[C@@H]1C)[C@H]1CC[C@H]2\C(CCC[C@]12C)=C\C=C1\C[C@@H](O)[C@H](CCCO)[C@H](O)C1=C	active ref.	37	-71
VDR	C[C@H](C[C@@H]1OC(=O)C(=C)[C@@H]1C)[C@H]1CC[C@H]2\C(CCC[C@]12C)=C\C=C1\C[C@@H](O)[C@H](CCCO)[C@H](O)C1=C	active ref.	37	-71
VDR	CCC[C@H]1[C@H](C[C@@H](C)[C@H]2CC[C@H]3\C(CCC[C@]23C)=C\C=C2\C[C@@H](O)[C@H](C)[C@H](O)C2=C)OC(=O)C1=C	active ref.	37	-71
VDR	CCC[C@H]1[C@H](C[C@@H](C)[C@H]2CC[C@H]3\C(CCC[C@]23C)=C\C=C2\C[C@@H](O)[C@H](CCCO)[C@H](O)C2=C)OC(=O)C1=C	active ref.	39	-1
VDR	CCC[C@@H]1[C@@H](C[C@@H](C)[C@H]2CC[C@H]3\C(CCC[C@]23C)=C\C=C2\C[C@@H](O)[C@H](C)[C@H](O)C2=C)OC(=O)C1=C	active ref.	37	-71
VDR	CCC[C@@H]1[C@H](C[C@@H](C)[C@H]2CC[C@H]3\C(CCC[C@]23C)=C\C=C2\C[C@@H](O)[C@H](OCCCO)[C@H](O)C2=C)OC(=O)C1=C	active ref.	35	-7
VDR	CCC[C@H]1[C@@H](C[C@@H](C)[C@H]2CC[C@H]3\C(CCC[C@]23C)=C\C=C2\C[C@@H](O)[C@H](C)[C@H](O)C2=C)OC(=O)C1=C	active ref.	37	-71
VDR	CCC[C@@H]1[C@@H](C[C@@H](C)[C@H]2CC[C@H]3\C(CCC[C@]23C)=C\C=C2\C[C@@H](O)[C@H](OCCCO)[C@H](O)C2=C)OC(=O)C1=C	active ref.	35	-7
VDR	CCC[C@H]1[C@@H](C[C@@H](C)[C@H]2CC[C@H]3\C(CCC[C@]23C)=C\C=C2\C[C@@H](O)[C@H](OCCCO)[C@H](O)C2=C)OC(=O)C1=C	active ref.	35	-7
VDR	CCC[C@@H]1[C@@H](C[C@@H](C)[C@H]2CC[C@H]3\C(CCC[C@]23C)=C\C=C2\C[C@@H](O)[C@H](CCCO)[C@H](O)C2=C)OC(=O)C1=C	active ref.	39	-1
VDR	CCC[C@H]1[C@H](C[C@@H](C)[C@H]2CC[C@H]3\C(CCC[C@]23C)=C\C=C2\C[C@@H](O)[C@H](OCCCO)[C@H](O)C2=C)OC(=O)C1=C	active ref.	35	-7
VDR	C[C@H](C[C@H]1CC(=C)C(=O)O1)[C@H]1CC[C@H]2\C(CCC[C@]12C)=C\C=C1\C[C@@H](O)C[C@H](O)C1=C	active ref.	34	-72
VDR	CCC[C@@H]1[C@H](C[C@@H](C)[C@H]2CC[C@H]3\C(CCC[C@]23C)=C\C=C2\C[C@@H](O)[C@H](CCCO)[C@H](O)C2=C)OC(=O)C1=C	active ref.	39	-1
VDR	CCC[C@@H]1[C@H](C[C@@H](C)[C@H]2CC[C@H]3\C(CCC[C@]23C)=C\C=C2\C[C@@H](O)[C@H](C)[C@H](O)C2=C)OC(=O)C1=C	active ref.	37	-71
VDR	CCC[C@H]1[C@@H](C[C@@H](C)[C@H]2CC[C@H]3\C(CCC[C@]23C)=C\C=C2\C[C@@H](O)[C@H](CCCO)[C@H](O)C2=C)OC(=O)C1=C	active ref.	39	-1
VDR	CC[C@@H]1[C@H](C[C@@H](C)[C@H]2CC[C@H]3\C(CCC[C@]23C)=C\C=C2\C[C@@H](O)[C@H](C)[C@H](O)C2=C)OC(=O)C1=C	active ref.	34	-71
VDR	CC[C@@H]1[C@@H](C[C@@H](C)[C@H]2CC[C@H]3\C(CCC[C@]23C)=C\C=C2\C[C@@H](O)[C@H](C)[C@H](O)C2=C)OC(=O)C1=C	active ref.	34	-71
VDR	CCCC[C@H]1[C@@H](C[C@@H](C)[C@H]2CC[C@H]3\C(CCC[C@]23C)=C\C=C2\C[C@@H](O)[C@H](C)[C@H](O)C2=C)OC(=O)C1=C	active ref.	37	-71
VDR	CCCC[C@H]1[C@H](C[C@@H](C)[C@H]2CC[C@H]3\C(CCC[C@]23C)=C\C=C2\C[C@@H](O)[C@H](C)[C@H](O)C2=C)OC(=O)C1=C	active ref.	37	-71
VDR	CCCC[C@@H]1[C@@H](C[C@@H](C)[C@H]2CC[C@H]3\C(CCC[C@]23C)=C\C=C2\C[C@@H](O)[C@H](C)[C@H](O)C2=C)OC(=O)C1=C	active ref.	37	-71
VDR	CC[C@H]1[C@H](C[C@@H](C)[C@H]2CC[C@H]3\C(CCC[C@]23C)=C\C=C2\C[C@@H](O)[C@H](C)[C@H](O)C2=C)OC(=O)C1=C	active ref.	34	-71
VDR	CCCC[C@@H]1[C@H](C[C@@H](C)[C@H]2CC[C@H]3\C(CCC[C@]23C)=C\C=C2\C[C@@H](O)[C@H](C)[C@H](O)C2=C)OC(=O)C1=C	active ref.	37	-71
VDR	CC[C@H]1[C@@H](C[C@@H](C)[C@H]2CC[C@H]3\C(CCC[C@]23C)=C\C=C2\C[C@@H](O)[C@H](C)[C@H](O)C2=C)OC(=O)C1=C	active ref.	34	-71
VDR	C[C@H](C[C@@H]1OC(=O)C(=C)[C@H]1C)[C@H]1CC[C@H]2\C(CCC[C@]12C)=C\C=C1\C[C@@H](O)[C@H](C)[C@H](O)C1=C	active ref.	34	-71
VDR	C[C@H](C[C@@H]1OC(=O)C(=C)[C@@H]1C)[C@H]1CC[C@H]2\C(CCC[C@]12C)=C\C=C1\C[C@@H](O)[C@H](C)[C@H](O)C1=C	active ref.	34	-71
VDR	CC[C@H](CCCO)[C@@H](C)[C@H]1CC[C@H]2\C(CCC[C@]12C)=C\C=C1C[C@@H](O)C(=C)[C@H](O)C1	active ref.	30	-79
VDR	C[C@H](C[C@@H]1OC(=O)C(=C)[C@@H]1C)[C@H]1CC[C@H]2\C(CCC[C@]12C)=C\C=C1\C[C@@H](O)C[C@H](O)C1=C	active ref.	34	-71
VDR	C[C@H](C[C@@H]1OC(=O)C(=C)[C@H]1C)[C@H]1CC[C@H]2\C(CCC[C@]12C)=C\C=C1\C[C@@H](O)C[C@H](O)C1=C	active ref.	34	-71
VDR	C[C@H](C[C@H]1OC(=O)C(=C)[C@H]1C)[C@H]1CC[C@H]2\C(CCC[C@]12C)=C\C=C1\C[C@@H](O)[C@H](C)[C@H](O)C1=C	active ref.	34	-71
VDR	C[C@H](C[C@H]1OC(=O)C(=C)[C@@H]1C)[C@H]1CC[C@H]2\C(CCC[C@]12C)=C\C=C1\C[C@@H](O)[C@H](C)[C@H](O)C1=C	active ref.	34	-71
VDR	CCCC[C@H]1[C@@H](C[C@@H](C)[C@H]2CC[C@H]3\C(CCC[C@]23C)=C\C=C2\C[C@@H](O)C[C@H](O)C2=C)OC(=O)C1=C	active ref.	37	-71
VDR	CCCC[C@@H]1[C@H](C[C@@H](C)[C@H]2CC[C@H]3\C(CCC[C@]23C)=C\C=C2\C[C@@H](O)C[C@H](O)C2=C)OC(=O)C1=C	active ref.	37	-71
VDR	CCCC[C@@H]1[C@@H](C[C@@H](C)[C@H]2CC[C@H]3\C(CCC[C@]23C)=C\C=C2\C[C@@H](O)C[C@H](O)C2=C)OC(=O)C1=C	active ref.	37	-71
VDR	CCCC[C@H]1[C@H](C[C@@H](C)[C@H]2CC[C@H]3\C(CCC[C@]23C)=C\C=C2\C[C@@H](O)C[C@H](O)C2=C)OC(=O)C1=C	active ref.	37	-71
VDR	CC[C@H]1[C@H](C[C@@H](C)[C@H]2CC[C@H]3\C(CCC[C@]23C)=C\C=C2\C[C@@H](O)[C@H](OCCCO)[C@H](O)C2=C)OC(=O)C1=C	active ref.	35	-7
VDR	CC[C@H]1[C@@H](C[C@@H](C)[C@H]2CC[C@H]3\C(CCC[C@]23C)=C\C=C2\C[C@@H](O)[C@H](CCCO)[C@H](O)C2=C)OC(=O)C1=C	active ref.	37	-71
VDR	CC[C@@H]1[C@H](C[C@@H](C)[C@H]2CC[C@H]3\C(CCC[C@]23C)=C\C=C2\C[C@@H](O)[C@H](OCCCO)[C@H](O)C2=C)OC(=O)C1=C	active ref.	35	-7
VDR	CC[C@@H]1[C@H](C[C@@H](C)[C@H]2CC[C@H]3\C(CCC[C@]23C)=C\C=C2\C[C@@H](O)[C@H](CCCO)[C@H](O)C2=C)OC(=O)C1=C	active ref.	37	-71
VDR	CC[C@@H]1[C@@H](C[C@@H](C)[C@H]2CC[C@H]3\C(CCC[C@]23C)=C\C=C2\C[C@@H](O)[C@H](CCCO)[C@H](O)C2=C)OC(=O)C1=C	active ref.	37	-71
VDR	CC[C@H]1[C@@H](C[C@@H](C)[C@H]2CC[C@H]3\C(CCC[C@]23C)=C\C=C2\C[C@@H](O)[C@H](OCCCO)[C@H](O)C2=C)OC(=O)C1=C	active ref.	35	-7
VDR	CC[C@@H]1[C@@H](C[C@@H](C)[C@H]2CC[C@H]3\C(CCC[C@]23C)=C\C=C2\C[C@@H](O)[C@H](OCCCO)[C@H](O)C2=C)OC(=O)C1=C	active ref.	35	-7
VDR	CC[C@H]1[C@H](C[C@@H](C)[C@H]2CC[C@H]3\C(CCC[C@]23C)=C\C=C2\C[C@@H](O)[C@H](CCCO)[C@H](O)C2=C)OC(=O)C1=C	active ref.	37	-71
VDR	CC[C@@H]1[C@@H](C[C@@H](C)[C@H]2CC[C@H]3\C(CCC[C@]23C)=C\C=C2\C[C@@H](O)C[C@H](O)C2=C)OC(=O)C1=C	active ref.	34	-71
VDR	CC[C@@H]1[C@H](C[C@@H](C)[C@H]2CC[C@H]3\C(CCC[C@]23C)=C\C=C2\C[C@@H](O)C[C@H](O)C2=C)OC(=O)C1=C	active ref.	34	-71
VDR	CC[C@H]1[C@H](C[C@@H](C)[C@H]2CC[C@H]3\C(CCC[C@]23C)=C\C=C2\C[C@@H](O)C[C@H](O)C2=C)OC(=O)C1=C	active ref.	34	-71
VDR	CC[C@H]1[C@@H](C[C@@H](C)[C@H]2CC[C@H]3\C(CCC[C@]23C)=C\C=C2\C[C@@H](O)C[C@H](O)C2=C)OC(=O)C1=C	active ref.	34	-71
VDR	CCCC[C@H]1[C@H](C[C@@H](C)[C@H]2CC[C@H]3\C(CCC[C@]23C)=C\C=C2\C[C@@H](O)[C@H](CCCO)[C@H](O)C2=C)OC(=O)C1=C	active ref.	35	-7
VDR	CCCC[C@@H]1[C@H](C[C@@H](C)[C@H]2CC[C@H]3\C(CCC[C@]23C)=C\C=C2\C[C@@H](O)[C@H](OCCCO)[C@H](O)C2=C)OC(=O)C1=C	active ref.	35	-7
VDR	CCCC[C@H]1[C@H](C[C@@H](C)[C@H]2CC[C@H]3\C(CCC[C@]23C)=C\C=C2\C[C@@H](O)[C@H](OCCCO)[C@H](O)C2=C)OC(=O)C1=C	active ref.	35	-7
VDR	CCCC[C@H]1[C@@H](C[C@@H](C)[C@H]2CC[C@H]3\C(CCC[C@]23C)=C\C=C2\C[C@@H](O)[C@H](OCCCO)[C@H](O)C2=C)OC(=O)C1=C	active ref.	35	-7
VDR	CCCC[C@@H]1[C@@H](C[C@@H](C)[C@H]2CC[C@H]3\C(CCC[C@]23C)=C\C=C2\C[C@@H](O)[C@H](OCCCO)[C@H](O)C2=C)OC(=O)C1=C	active ref.	35	-7
VDR	CCCC[C@@H]1[C@@H](C[C@@H](C)[C@H]2CC[C@H]3\C(CCC[C@]23C)=C\C=C2\C[C@@H](O)[C@H](CCCO)[C@H](O)C2=C)OC(=O)C1=C	active ref.	35	-7
VDR	CCCC[C@@H]1[C@H](C[C@@H](C)[C@H]2CC[C@H]3\C(CCC[C@]23C)=C\C=C2\C[C@@H](O)[C@H](CCCO)[C@H](O)C2=C)OC(=O)C1=C	active ref.	35	-7
VDR	CCCC[C@H]1[C@@H](C[C@@H](C)[C@H]2CC[C@H]3\C(CCC[C@]23C)=C\C=C2\C[C@@H](O)[C@H](CCCO)[C@H](O)C2=C)OC(=O)C1=C	active ref.	35	-7
VDR	C[C@H](C[C@H]1OC(=O)C(=C)[C@H]1C)[C@H]1CC[C@H]2\C(CCC[C@]12C)=C\C=C1\C[C@@H](O)C[C@H](O)C1=C	active ref.	34	-71
VDR	CC(C)C[C@H]1[C@H](C[C@@H](C)[C@H]2CC[C@H]3\C(CCC[C@]23C)=C\C=C2\C[C@@H](O)[C@H](OCCCO)[C@H](O)C2=C)OC(=O)C1=C	active ref.	35	-7
VDR	CC(C)C[C@H]1[C@H](C[C@@H](C)[C@H]2CC[C@H]3\C(CCC[C@]23C)=C\C=C2\C[C@@H](O)[C@H](CCCO)[C@H](O)C2=C)OC(=O)C1=C	active ref.	39	-1
VDR	CC(C)C[C@@H]1[C@H](C[C@@H](C)[C@H]2CC[C@H]3\C(CCC[C@]23C)=C\C=C2\C[C@@H](O)[C@H](OCCCO)[C@H](O)C2=C)OC(=O)C1=C	active ref.	35	-7
VDR	CC(C)C[C@H]1[C@H](C[C@@H](C)[C@H]2CC[C@H]3\C(CCC[C@]23C)=C\C=C2\C[C@@H](O)C[C@H](O)C2=C)OC(=O)C1=C	active ref.	37	-71
VDR	CC(C)C[C@H]1[C@@H](C[C@@H](C)[C@H]2CC[C@H]3\C(CCC[C@]23C)=C\C=C2\C[C@@H](O)[C@H](OCCCO)[C@H](O)C2=C)OC(=O)C1=C	active ref.	35	-7
VDR	CC(C)C[C@@H]1[C@H](C[C@@H](C)[C@H]2CC[C@H]3\C(CCC[C@]23C)=C\C=C2\C[C@@H](O)[C@H](CCCO)[C@H](O)C2=C)OC(=O)C1=C	active ref.	39	-1
VDR	CC(C)C[C@H]1[C@@H](C[C@@H](C)[C@H]2CC[C@H]3\C(CCC[C@]23C)=C\C=C2\C[C@@H](O)[C@H](CCCO)[C@H](O)C2=C)OC(=O)C1=C	active ref.	39	-1
VDR	CC(C)C[C@@H]1[C@@H](C[C@@H](C)[C@H]2CC[C@H]3\C(CCC[C@]23C)=C\C=C2\C[C@@H](O)[C@H](OCCCO)[C@H](O)C2=C)OC(=O)C1=C	active ref.	35	-7
VDR	CC(C)C[C@@H]1[C@@H](C[C@@H](C)[C@H]2CC[C@H]3\C(CCC[C@]23C)=C\C=C2\C[C@@H](O)[C@H](CCCO)[C@H](O)C2=C)OC(=O)C1=C	active ref.	39	-1
VDR	CC(C)C[C@@H]1[C@H](C[C@@H](C)[C@H]2CC[C@H]3\C(CCC[C@]23C)=C\C=C2\C[C@@H](O)C[C@H](O)C2=C)OC(=O)C1=C	active ref.	37	-71
VDR	CC(C)C[C@@H]1[C@@H](C[C@@H](C)[C@H]2CC[C@H]3\C(CCC[C@]23C)=C\C=C2\C[C@@H](O)C[C@H](O)C2=C)OC(=O)C1=C	active ref.	37	-71
VDR	CC(C)C[C@H]1[C@@H](C[C@@H](C)[C@H]2CC[C@H]3\C(CCC[C@]23C)=C\C=C2\C[C@@H](O)C[C@H](O)C2=C)OC(=O)C1=C	active ref.	37	-71
VDR	CC(C)C[C@H]1[C@@H](C[C@@H](C)[C@H]2CC[C@H]3\C(CCC[C@]23C)=C\C=C2\C[C@@H](O)[C@H](C)[C@H](O)C2=C)OC(=O)C1=C	active ref.	37	-71
VDR	CC(C)C[C@@H]1[C@H](C[C@@H](C)[C@H]2CC[C@H]3\C(CCC[C@]23C)=C\C=C2\C[C@@H](O)[C@H](C)[C@H](O)C2=C)OC(=O)C1=C	active ref.	37	-71
VDR	CC(C)C[C@H]1[C@H](C[C@@H](C)[C@H]2CC[C@H]3\C(CCC[C@]23C)=C\C=C2\C[C@@H](O)[C@H](C)[C@H](O)C2=C)OC(=O)C1=C	active ref.	37	-71
VDR	C[C@H](C[C@H]1OC(=O)C(=C)[C@@H]1C)[C@H]1CC[C@H]2\C(CCC[C@]12C)=C\C=C1\C[C@@H](O)C[C@H](O)C1=C	active ref.	34	-71
VDR	CC(C)C[C@@H]1[C@@H](C[C@@H](C)[C@H]2CC[C@H]3\C(CCC[C@]23C)=C\C=C2\C[C@@H](O)[C@H](C)[C@H](O)C2=C)OC(=O)C1=C	active ref.	37	-71
VDR	C[C@H](CCCCNS(=O)(=O)C(F)(F)F)[C@H]1CC[C@H]2\C(CCC[C@]12C)=C\C=C1C[C@@H](O)C[C@H](O)C1	active ref.	33	-71
VDR	C[C@H](CCCCNS(=O)(=O)c1ccccc1)[C@H]1CC[C@H]2\C(CCC[C@]12C)=C\C=C1C[C@@H](O)C[C@H](O)C1	active ref.	34	-71
VDR	CCCC[C@@H](CCC(O)c1ccc(O)cc1)[C@@H](C)[C@H]1CC[C@H]2\C(CCC[C@]12C)=C\C=C1C[C@@H](O)C(=C)[C@H](O)C1	active ref.	35	-8
VDR	CCC(O)(CC)CCCO[C@H](C)[C@H]1CC[C@H]2\C(CCC[C@]12C)=C\C=C1\C[C@@H](O)C[C@H](C(F)F)C1=C	active ref.	34	-71
VDR	CCCC[C@@H](CCC(=O)c1ccc(O)cc1)[C@@H](C)[C@H]1CC[C@H]2\C(CCC[C@]12C)=C\C=C1C[C@@H](O)C(=C)[C@H](O)C1	active ref.	35	-8
VDR	CCCC[C@@H](CCC(OC)c1ccc(O)cc1)[C@@H](C)[C@H]1CC[C@H]2\C(CCC[C@]12C)=C\C=C1C[C@@H](O)C(=C)[C@H](O)C1	active ref.	35	-8
VDR	CCCCS(=O)(=O)NCCCC[C@@H](C)[C@H]1CC[C@H]2\C(CCC[C@]12C)=C\C=C1C[C@@H](O)C[C@H](O)C1	active ref.	34	-72
VDR	C[C@H](CCCC(C)(C)O)[C@H]1CC[C@H]2\C(CCC[C@]12C)=C\C=C1\C[C@@H](O)C[C@H](C(F)F)C1=C	active ref.	34	-71
VDR	C[C@H](CCCCNC(=O)CS)[C@H]1CC[C@H]2\C(CCC[C@]12C)=C\C=C1C[C@@H](O)C[C@H](O)C1	active ref.	30	-79
VDR	C[C@H](CCCC(O)c1ccc(O)cc1)[C@H]1CC[C@H]2\C(CCC[C@]12C)=C\C=C1C[C@@H](O)C(=C)[C@H](O)C1	active ref.	34	-71
VDR	C[C@@H](CO[C@H](C)[C@H]1CC[C@H]2\C(CCC[C@]12C)=C\C=C1C[C@@H](O)C(=C)[C@H](O)C1)C(C)(C)O	active ref.	33	-71
VDR	C[C@H](COCC#CC(C)(C)C)[C@H]1CC[C@H]2\C(CCC[C@]12C)=C\C=C1\C[C@@H](O)C[C@H](O)C1=C	active ref.	33	-71
VDR	C[C@H](\C=C\C[C@H](O)C12CC3CC(CC(C3)C1)C2)C1CCC2\C(CCCC12C)=C\C=C1C[C@@H](O)C[C@H](O)C1	active ref.	34	-71
VDR	CCC(O)(CC)C(F)(F)CC[C@@H](C)C1=CC[C@H]2\C(CCC[C@]12C)=C\C=C1\C[C@@H](O)C[C@H](C(F)F)C1=C	active ref.	22	-32
VDR	CCn1cc(cc1C(=O)NCCN1CCN(C)CC1)C(CC)(CC)c1ccc(OCC(C)O)c(C)c1	active ref.	37	-72
VDR	C[C@H](COCc1ccccc1)[C@H]1CC[C@H]2\C(CCC[C@]12C)=C\C=C1\C[C@@H](O)C[C@H](O)C1=C	active ref.	33	-71
VDR	CCn1cc(cc1C(=O)NC(O)CO)C(CC)(CC)c1ccc(OCC(C)O)c(C)c1	active ref.	40	-91
VDR	C[C@H](CCCC(=O)c1ccc(O)cc1)[C@H]1CC[C@H]2\C(CCC[C@]12C)=C\C=C1C[C@@H](O)C(=C)[C@H](O)C1	active ref.	34	-71
VDR	C[C@H](COCC(=C)C(C)(C)C)[C@H]1CC[C@H]2\C(CCC[C@]12C)=C\C=C1\C[C@@H](O)C[C@H](O)C1=C	active ref.	33	-71
VDR	C[C@H](\C=C(/C)\C=C\C(=O)NO)[C@H]1CC[C@H]2\C(CCC[C@]12C)=C\C=C1/C[C@@H](O)C[C@@H](O)C1	active ref.	36	-77
VDR	CCN(CC)CCNC(=O)c1ccc(n1CC)C(CC)(CC)c1ccc(OCSC)c(C)c1	active ref.	36	-73
VDR	CCOc1cc(CN2[C@@H](C[C@@H](C)[C@H]3CC[C@H]4\C(CCC[C@]34C)=C\C=C3\C[C@@H](O)C[C@H](O)C3=C)C[C@](C)(O)C2=O)cc(OCC)c1	active ref.	35	-10
VDR	CCN(CC)CCCNC(=O)c1ccc(n1CC)C(CC)(CC)c1ccc(OCCC(C)(C)O)c(C)c1	active ref.	37	-72
HPK1	CC[C@](C)(N)c1cnc(OC)c2cnc(Nc3ccc4c(n3)CC(C)(C)OC4=O)cc12	active ref.	35	-77
HPK1	CC[C@@](C)(N)c1cnc(OC)c2cnc(Nc3ccc4c(n3)CC(C)(C)OC4=O)cc12	active ref.	35	-77
HPK1	CCOc1ncc(C(C)(C)N)c2cc(Nc3ccc4c(n3)[C@H](C)[C@H](C)OC4=O)ncc12	active ref.	35	-77
HPK1	CCOc1ncc(C(C)(C)N)c2cc(Nc3ccc4c(n3)[C@@H](C)[C@@H](C)OC4=O)ncc12	active ref.	35	-77
HPK1	CCOc1ncc(C(C)(C)N)c2cc(Nc3ccc4c(n3)[C@H](C)[C@@H](C)OC4=O)ncc12	active ref.	35	-77
HPK1	CCOc1ncc(C(C)(C)N)c2cc(Nc3ccc4c(n3)[C@@H](C)[C@H](C)OC4=O)ncc12	active ref.	35	-77
HPK1	COc1ncc(C(C)(C)N)c2cc(Nc3ccc4c(n3)[C@@H](C)C(C)(C)OC4=O)ncc12	active ref.	35	-77
HPK1	COc1ncc(C(C)(C)N)c2cc(Nc3ccc4c(n3)[C@H](C)C(C)(C)OC4=O)ncc12	active ref.	35	-77
HPK1	CCOc1ncc(C(C)(C)N)c2cc(Nc3ccc4c(n3)CC(C)(C)OC4=O)ncc12	active ref.	35	-77
HPK1	CCNc1ncc(C(C)(C)N)c2cc(Nc3ccc4c(n3)CC(C)(C)OC4=O)ncc12	active ref.	35	-77
HPK1	COc1ncc(C(C)(C)N)c2cc(Nc3ccc4c(n3)[C@@H]3CCC[C@@H]3OC4=O)ncc12	active ref.	35	-77
HPK1	COc1ncc(C(C)(C)N)c2cc(Nc3ccc4c(n3)[C@H]3CCC[C@H]3OC4=O)ncc12	active ref.	35	-77
HPK1	COc1ncc(C(C)(C)N)c2cc(Nc3cnc(C#N)c(N4CCC[C@@H]4C)n3)ncc12	active ref.	32	-75
HPK1	COc1cnc(C(C)(C)N)c2cc(Nc3ccc4c(n3)CC(C)(C)OC4=O)ncc12	active ref.	30	-77
HPK1	CCOc1ncc(C(C)(C)N)c2cc(Nc3ccc4c(n3)C(C)(C)OC4=O)ncc12	active ref.	34	-77
HPK1	CCOc1ncc(C(C)(C)N)c2c1=CNC(Nc1ccc3c(n1)[C@H](C)COC3=O)C=2	active ref.	31	-78
HPK1	CCOc1ncc(C(C)(C)N)c2cc(Nc3ccc4c(n3)[C@@H](C)COC4=O)ncc12	active ref.	31	-78
HPK1	CCOc1ncc(C(C)(C)N)c2cc(Nc3ccc4c(n3)C[C@@H](C)OC4=O)ncc12	active ref.	31	-78
HPK1	CCOc1ncc(C(C)(C)N)c2cc(Nc3ccc4c(n3)C[C@H](C)OC4=O)ncc12	active ref.	31	-78
HPK1	COc1ncc(C(C)(C)N)c2cc(Nc3ccc4c(n3)[C@H](C)[C@H](C)OC4=O)ncc12	active ref.	30	-77
HPK1	COc1ncc(C(C)(C)N)c2cc(Nc3ccc4c(n3)[C@@H](C)[C@@H](C)OC4=O)ncc12	active ref.	30	-77
HPK1	COc1ncc(C(C)(C)N)c2cc(Nc3ccc4c(n3)[C@H](C)[C@@H](C)OC4=O)ncc12	active ref.	30	-77
HPK1	COc1ncc(C(C)(C)N)c2cc(Nc3ccc4c(n3)[C@@H](C)[C@H](C)OC4=O)ncc12	active ref.	30	-77
HPK1	COc1ncc(C(C)(C)N)c2cc(Nc3ccc4c(n3)CC(C)(C)OC4=O)ncc12	active ref.	30	-77
HPK1	CNc1ncc(C(C)(C)N)c2cc(Nc3ccc4c(n3)CC(C)(C)OC4=O)ncc12	active ref.	30	-78
HPK1	COc1ncc(C(C)(C)N)c2cc(Nc3ccc4c(n3)CC(C)(C)CC4=O)ncc12	active ref.	30	-78
HPK1	COc1ncc(C(C)(C)N)c2cc(Nc3ccc4c(n3)CC3(CC3)OC4=O)ncc12	active ref.	30	-77
HPK1	CC[C@@H](F)c1nc(Nc2cc3c(C(C)(C)N)cnc(OC)c3cn2)cnc1C#N	active ref.	31	-77
HPK1	CC[C@H](F)c1nc(Nc2cc3c(C(C)(C)N)cnc(OC)c3cn2)cnc1C#N	active ref.	31	-77
HPK1	COc1ncc(C(C)(C)N)c2cc(Nc3cnc(C#N)c(C(C)(C)F)n3)ncc12	active ref.	31	-77
HPK1	COc1ncc(C(C)(C)N)c2cc(Nc3ccc(C#N)c(C(C)(C)F)n3)ncc12	active ref.	30	-77
HPK1	COc1ncc(C(C)(C)N)c2cc(Nc3ccnc(N4CCC[C@@H]4C)n3)ncc12	active ref.	31	-78
HPK1	COc1ncc(C(C)(C)N)c2cc(Nc3ccc4c(n3)C(C)(C)OC4=O)ncc12	active ref.	30	-80
HPK1	COc1ncc(C(C)(C)N)c2cc(Nc3ccc4c(n3)C[C@H](C)OC4=O)ncc12	active ref.	30	-77
HPK1	COc1ncc(C(C)(C)N)c2cc(Nc3ccc4c(n3)C[C@@H](C)OC4=O)ncc12	active ref.	30	-77
HPK1	COc1ncc(C(C)(C)N)c2cc(Nc3ccc4c(n3)[C@H](C)COC4=O)ncc12	active ref.	30	-77
HPK1	COc1ncc(C(C)(C)N)c2cc(Nc3ccc4c(n3)[C@@H](C)COC4=O)ncc12	active ref.	30	-77
HPK1	CC[C@@H](C)c1nc(Nc2cc3c(C(C)(C)N)cnc(OC)c3cn2)cnc1C#N	active ref.	31	-78
HPK1	CC[C@H](C)c1nc(Nc2cc3c(C(C)(C)N)cnc(OC)c3cn2)cnc1C#N	active ref.	31	-78
HPK1	CC[C@H](C)c1nc(Nc2cc3c(C(C)(C)N)cnc(OC)c3cn2)ccc1C#N	active ref.	31	-78
HPK1	CC[C@@H](C)c1nc(Nc2cc3c(C(C)(C)N)cnc(OC)c3cn2)ccc1C#N	active ref.	31	-78
HPK1	CNC(C)(C)c1cnc(OC)c2cnc(Nc3ccnc(C(C)(C)F)n3)cc12	active ref.	31	-80
HPK1	CCOc1ncc(C(C)(C)N)c2cc(Nc3ccnc(C(C)(C)F)n3)ncc12	active ref.	31	-80
HPK1	CC[C@@H](C)n1nc(Nc2cc3c(C(C)(C)N)cnc(OC)c3cn2)ccc1=O	active ref.	15	-68
HPK1	CC[C@H](C)n1nc(Nc2cc3c(C(C)(C)N)cnc(OC)c3cn2)ccc1=O	active ref.	15	-68
HPK1	COc1ncc(C(C)(C)N)c2cc(Nc3ccnc(N4CC[C@@H]4C)n3)ncc12	active ref.	15	-68
HPK1	COc1ncc(C(C)(C)N)c2cc(Nc3ccc4c(n3)CCOC4=O)ncc12	active ref.	30	-81
HPK1	COc1ncc(C(C)(C)N)c2cc(Nc3ccc4c(n3)CCNC4=O)ncc12	active ref.	30	-81
HPK1	COc1ncc(C(C)(C)N)c2cc(Nc3cnc(C#N)c(C(C)C)n3)ncc12	active ref.	15	-68
HPK1	COc1ncc(C(C)(C)N)c2cc(Nc3ccc4c(n3)CCCC4=O)ncc12	active ref.	30	-80
HPK1	COc1ncc(C(C)(C)N)c2cc(Nc3ccnc(C(C)(C)F)n3)ncc12	active ref.	15	-68
HPK1	CNc1ncc(C(C)(C)N)c2cc(Nc3ccnc(C(C)(C)F)n3)ncc12	active ref.	15	-68
HPK1	COc1ccc(C(C)(C)N)c2cc(Nc3ccnc(C(C)(C)F)n3)ncc12	active ref.	15	-68
HPK1	COc1ncc(C(C)(C)N)c2cc(Nc3ccnc(OC(C)C)n3)ncc12	active ref.	15	-68
HPK1	CNc1ncc(C(C)(C)N)c2cc(Nc3ccnc(C(C)(C)C)n3)ncc12	active ref.	29	-82
HPK1	CCN(CC)CCNC(=O)c1c(C)[nH]c(/C=C2\C(=O)Nc3ccc(-c4cnc5c(c4C)NCCO5)cc32)c1C	active ref.	38	-70
HPK1	CCN(CC)CCNC(=O)c1c(C)[nH]c(/C=C2\C(=O)Nc3c(F)cc(-c4cnc5c(c4C)NCCO5)cc32)c1C	active ref.	36	-7
HPK1	Cc1c(-c2ccc3c(c2)/C(=C/c2c[nH]c4ccccc24)C(=O)N3)cnc2c1NCCO2	active ref.	34	-72
HPK1	Cc1c(-c2ccc3c(c2)/C(=C/c2ncc[nH]2)C(=O)N3)cnc2c1NCC1(CC1)O2	active ref.	31	-79
HPK1	Cc1c(-c2ccc3c(c2)/C(=C/c2cn[nH]c2)C(=O)N3)cnc2c1NCCO2	active ref.	29	-82
HPK1	Cc1n[nH]cc1/C=C1\C(=O)Nc2ccc(-c3cnc4c(c3C)NCCO4)cc21	active ref.	31	-78
HPK1	Cc1cc(-c2cnc3c(c2C)NCCO3)cc2c1NC(=O)/C2=C\c1cn[nH]c1	active ref.	31	-78
HPK1	Cc1c(-c2cc(Cl)c3c(c2)/C(=C/c2cn[nH]c2)C(=O)N3)cnc2c1NCCO2	active ref.	32	-79
HPK1	Cc1c(-c2cc(F)c3c(c2C)/C(=C/c2cn[nH]c2)C(=O)N3)cnc2c1NCCO2	active ref.	32	-75
HPK1	Cc1c(-c2cc(F)c3c(c2C)/C(=C/c2cc4ncccc4[nH]2)C(=O)N3)cnc2c1NCCO2	active ref.	37	-73
HPK1	Cc1c(-c2cc(F)c3c(c2C)/C(=C/c2cc4ccncc4[nH]2)C(=O)N3)cnc2c1NCCO2	active ref.	37	-73
HPK1	Cc1c(-c2ccc3c(c2)/C(=C/c2cc4ccccc4[nH]2)C(=O)N3)cnc2c1NCCO2	active ref.	36	-77
HPK1	Cc1c(-c2ccc3c(c2)/C(=C/c2cc4cccnc4[nH]2)C(=O)N3)cnc2c1NCCO2	active ref.	36	-77
HPK1	Cc1c(-c2ccc3c(c2)/C(=C/c2cc4cnccc4[nH]2)C(=O)N3)cnc2c1NCCO2	active ref.	36	-77
HPK1	Cc1c(-c2ccc3c(c2)/C(=C/c2nc4ccccc4[nH]2)C(=O)N3)cnc2c1NCCO2	active ref.	36	-77
HPK1	Cc1c(-c2ccc3c(c2)/C(=C/c2cc4ccncc4[nH]2)C(=O)N3)cnc2c1NCCO2	active ref.	36	-77
HPK1	Cc1c(-c2ccc3c(c2)/C(=C/c2cc4ncccc4[nH]2)C(=O)N3)cnc2c1NCCO2	active ref.	36	-77
HPK1	Cc1c(-c2cnc3c(c2)/C(=C/c2cc4ccccc4[nH]2)C(=O)N3)cnc2c1NCCO2	active ref.	36	-77
HPK1	Cc1c(-c2cc(F)c3c(c2C)/C(=C/c2cc4ccccc4[nH]2)C(=O)N3)cnc2c1NCCO2	active ref.	37	-73
HPK1	Cc1c(-c2cc(F)c3c(c2C)/C(=C/c2cc4cnccc4[nH]2)C(=O)N3)cnc2c1NCCO2	active ref.	37	-73
HPK1	Cc1c(-c2cc(F)c3c(c2)/C(=C/c2cc4ccccc4[nH]2)C(=O)N3)cnc2c1NCCO2	active ref.	36	-75
HPK1	Cc1c(-c2cc3c(cc2F)NC(=O)/C3=C\c2cc3ccccc3[nH]2)cnc2c1NCCO2	active ref.	36	-75
HPK1	Cc1c(-c2cc(F)c3c(c2)/C(=C/c2cc4cnccc4[nH]2)C(=O)N3)cnc2c1NCCO2	active ref.	36	-75
HPK1	Cc1c(-c2cc3c(cc2Cl)NC(=O)/C3=C\c2cc3ccccc3[nH]2)cnc2c1NCCO2	active ref.	36	-74
HPK1	Cc1c(-c2cc3c(cc2F)NC(=O)/C3=C\c2cc3cnccc3[nH]2)cnc2c1NCCO2	active ref.	36	-75
HPK1	Cc1c(-c2cc3c(cc2Cl)NC(=O)/C3=C\c2cc3cnccc3[nH]2)cnc2c1NCCO2	active ref.	36	-74
HPK1	Cc1c(-c2cnc3c(c2)/C(=C/c2cc4cnccc4[nH]2)C(=O)N3)cnc2c1NCCO2	active ref.	36	-77
HPK1	Cc1c(-c2cc(F)c3c(c2)/C(=C/c2cc4ncccc4[nH]2)C(=O)N3)cnc2c1NCCO2	active ref.	36	-75
HPK1	Cc1c(-c2cc(F)c3c(c2)/C(=C/c2cc4ccncc4[nH]2)C(=O)N3)cnc2c1NCCO2	active ref.	36	-75
HPK1	Cc1c(-c2cc3c(cc2F)NC(=O)/C3=C\c2cc3ncccc3[nH]2)cnc2c1NCCO2	active ref.	36	-75
HPK1	Cc1c(-c2cc3c(cc2F)NC(=O)/C3=C\c2cc3ccncc3[nH]2)cnc2c1NCCO2	active ref.	36	-75
HPK1	Cc1cc2c(cc1-c1cnc3c(c1)NCCO3)/C(=C/c1cc3cnccc3[nH]1)C(=O)N2	active ref.	36	-77
HPK1	Cc1c(-c2cnc3c(c2)NCCO3)cc(F)c2c1/C(=C/c1cc3cnccc3[nH]1)C(=O)N2	active ref.	36	-74
HPK1	Cc1cc2c(cc1-c1cnc3c(c1C)NCCO3)/C(=C/c1cc3cnccc3[nH]1)C(=O)N2	active ref.	34	-72
HPK1	Cc1c(-c2ccc3c(c2)/C(=C/c2cc4cnccc4[nH]2)C(=O)N3)ccc2c1NC(=O)CO2	active ref.	34	-72
HPK1	Cc1cc2c(cc1-c1cnc3c(c1C)NCCO3)/C(=C/c1cc3ccncc3[nH]1)C(=O)N2	active ref.	34	-72
HPK1	Cc1cc2c(cc1-c1cnc3c(c1C)NCCO3)/C(=C/c1cc3ncccc3[nH]1)C(=O)N2	active ref.	34	-72
HPK1	CC/C(=C1/C(=O)Nc2ccc(-c3cnc4c(c3C)NCCO4)cc21)c1cnc[nH]1	active ref.	31	-78
HPK1	Cc1c(-c2cc(F)c3c(c2)/C(=C/c2cnc(C4CC4)[nH]2)C(=O)N3)cnc2c1NCCO2	active ref.	35	-75
HPK1	Cc1c(-c2ccc3c(c2)/C(=C/c2cnc(C4CC4)[nH]2)C(=O)N3)cnc2c1NCCO2	active ref.	32	-79
HPK1	Cc1c(-c2ccc3c(c2)/C(=C/c2ncc[nH]2)C(=O)N3)cnc2c1NC(=O)C1(CC1)O2	active ref.	32	-79
HPK1	Cc1c(-c2ccc3c(c2)/C(=C/c2cnc[nH]2)C(=O)N3)cnc2c1NCCO2	active ref.	29	-82
HPK1	Cc1c(-c2ccc3c(c2)/C(=C/c2ccn[nH]2)C(=O)N3)cnc2c1NCCO2	active ref.	29	-82
HPK1	Cc1c(-c2ccc3c(c2)/C(=C/c2ncc[nH]2)C(=O)N3)cnc2c1NCCO2	active ref.	29	-82
HPK1	Cc1c(-c2ccc3c(c2)/C(=C/c2ccc[nH]2)C(=O)N3)cnc2c1NCCO2	active ref.	29	-82
HPK1	Cc1c[nH]c(/C=C2\C(=O)Nc3ccc(-c4cnc5c(c4C)NCCO5)cc32)c1	active ref.	31	-79
HPK1	Cc1c(-c2ccc3c(c2)/C(=C/c2cnn[nH]2)C(=O)N3)cnc2c1NCCO2	active ref.	29	-82
HPK1	Cc1c[nH]c(/C=C2\C(=O)Nc3c(C)cc(-c4cnc5c(c4C)NCCO5)cc32)c1	active ref.	31	-79
HPK1	Cc1c(-c2cc(F)c3c(c2)/C(=C/c2ccc[nH]2)C(=O)N3)cnc2c1NCCO2	active ref.	32	-78
HPK1	Cc1c[nH]c(/C=C2\C(=O)Nc3c(F)cc(-c4cnc5c(c4C)NCCO5)cc32)c1	active ref.	32	-79
HPK1	Cc1c(-c2ccc3c(c2)/C(=C/c2cc(C#N)c[nH]2)C(=O)N3)cnc2c1NCCO2	active ref.	31	-79
HPK1	Cc1c(-c2cc(Cl)c3c(c2)/C(=C/c2ccc[nH]2)C(=O)N3)cnc2c1NCCO2	active ref.	32	-79
HPK1	Cc1c[nH]c(/C=C2\C(=O)Nc3c(Cl)cc(-c4cnc5c(c4C)NCCO5)cc32)c1	active ref.	35	-74
HPK1	Cc1c(-c2ccc3c(c2)/C(=C/c2cc(Br)c[nH]2)C(=O)N3)cnc2c1NCCO2	active ref.	32	-79
HPK1	Cc1c(-c2ccc3c(c2)/C(=C/c2cccs2)C(=O)N3)cnc2c1NCCO2	active ref.	31	-78
HPK1	Cc1c(-c2ccc3c(c2)/C(=C/c2ccns2)C(=O)N3)cnc2c1NCCO2	active ref.	31	-78
HPK1	Cc1ccc(/C=C2\C(=O)Nc3ccc(-c4cnc5c(c4C)NCCO5)cc32)[nH]1	active ref.	31	-79
HPK1	Cc1ncc(/C=C2\C(=O)Nc3ccc(-c4cnc5c(c4C)NCCO5)cc32)[nH]1	active ref.	31	-78
HPK1	Cc1c(-c2cc(F)c3c(c2C)/C(=C/c2ccc[nH]2)C(=O)N3)cnc2c1NCCO2	active ref.	34	-74
HPK1	C/C(=C1/C(=O)Nc2ccc(-c3cnc4c(c3C)NCCO4)cc21)c1cnc[nH]1	active ref.	31	-78
HPK1	Cc1c[nH]c(/C=C2\C(=O)Nc3c(F)cc(-c4cnc5c(c4C)NCCO5)c(C)c32)c1	active ref.	35	-74
HPK1	Cc1c(-c2cc(F)c3c(c2C)/C(=C/c2cc(C#N)c[nH]2)C(=O)N3)cnc2c1NCCO2	active ref.	36	-74
HPK1	Cc1ncc(/C=C2\C(=O)Nc3c(F)cc(-c4cnc5c(c4C)NCCO5)cc32)[nH]1	active ref.	32	-79
HPK1	Cc1ncc(/C=C2\C(=O)Nc3cc(Cl)c(-c4cnc5c(c4C)NCCO5)cc32)[nH]1	active ref.	35	-74
HPK1	Cc1ncc(/C=C2\C(=O)Nc3cc(F)c(-c4cnc5c(c4C)NCCO5)cc32)[nH]1	active ref.	32	-78
HPK1	CCc1nc(C)c(/C=C2\C(=O)Nc3ccc(-c4cnc5c(c4C)NCCO5)cc32)[nH]1	active ref.	32	-79
HPK1	Cc1ncc(/C=C2\C(=O)Nc3c(F)cc(-c4cnc5c(c4)NCCO5)c(C)c32)[nH]1	active ref.	32	-79
HPK1	Cc1ncc(/C=C2\C(=O)Nc3cc(C)c(-c4cnc5c(c4C)NCCO5)cc32)[nH]1	active ref.	31	-79
HPK1	Cc1ncc(/C=C2\C(=O)Nc3c(F)cc(-c4cnc5c(c4C)NCCO5)c(C)c32)[nH]1	active ref.	35	-74
HPK1	Cc1ncc(/C=C2\C(=O)Nc3ccc(-c4ccc5c(c4C)NCCO5)cc32)[nH]1	active ref.	31	-79
HPK1	CCN(CC)CCNC(=O)c1c(C)[nH]c(/C=C2\C(=O)Nc3cc(F)c(-c4cnc5c(c4C)NCCO5)cc32)c1C	active ref.	29	-29
HPK1	CCOCCN(C)C(=O)c1cnn(-c2nc(-c3cc(C)c4c(c3)CN(C)CC4)cnc2N)c1	active ref.	35	-74
HPK1	Cc1cc(-c2cnc(N)c(Oc3cnn(C(C)C)c3)n2)cc2c1CCN(C)C2	active ref.	31	-80
HPK1	Cc1cc(-c2cnc(N)c(Oc3cnn(CC4(F)CCOCC4)c3)n2)cc2c1CCN(C)C2	active ref.	35	-77
HPK1	Cc1cc(-c2cnc(N)c(Oc3cnn(C(C)(C)CC#N)c3)n2)cc2c1CCN(C)C2	active ref.	32	-79
HPK1	Cc1cc(-c2cnc(N)c(Oc3cnn([C@H]4CC[C@@](C)(O)CC4)c3)n2)cc2c1CCN(C)C2	active ref.	36	-77
HPK1	Cc1cc(-c2cnc(N)c(-n3cc(C(=O)NC4CCOC4)cn3)n2)cc2c1CCN(C)C2	active ref.	35	-74
HPK1	Cc1cc(-c2cnc(N)c(-n3cc(C(=O)NCc4ccc(F)cc4Cl)cn3)n2)cc2c1CCN(C)C2	active ref.	37	-74
HPK1	Cc1cc(-c2cnc(N)c(-n3cc(C(=O)NC4CC4)cn3)n2)cc2c1CCN(C)C2	active ref.	32	-79
HPK1	Cc1cc(-c2cnc(N)c(-n3cc(C(=O)NCC4CC4)cn3)n2)cc2c1CCN(C)C2	active ref.	32	-79
HPK1	Cc1cc(-c2cnc(N)c(-n3cc(C(=O)NCCN4CCOCC4)cn3)n2)cc2c1CCN(C)C2	active ref.	36	-75
HPK1	Cc1cc(-c2cnc(N)c(-n3cc(C(=O)N(C)C4CC4)cn3)n2)cc2c1CCN(C)C2	active ref.	36	-77
HPK1	CNc1cc(-c2cnc(N)c(-n3cc(C(=O)N(C)C)cn3)n2)cc2c1CCN(C)C2	active ref.	32	-79
HPK1	Cc1cc(-c2cnc(N)c(-n3cc(C(=O)N(C)c4ccccc4Cl)cn3)n2)cc2c1CCN(C)C2	active ref.	37	-74
HPK1	Cc1cc(-c2cnc(N)c(OCc3ccnc(N)c3O[C@H]3CCOC3)n2)cc2c1CCN(C)C2	active ref.	36	-75
HPK1	COCCN(C)C(=O)c1cnn(-c2nc(-c3cc(C)c4c(c3)CN(C)CC4)cnc2N)c1	active ref.	35	-74
HPK1	Cc1cc(-c2cnc(N)c(Oc3cnn(CCC#N)c3)n2)cc2c1CCN(C)C2	active ref.	31	-80
HPK1	[2H]C([2H])(Oc1nc(-c2cc(C)c3c(c2)CN(C)CC3)cnc1N)c1ccnc(N)c1	active ref.	31	-80
HPK1	Cc1cc(-c2cnc(N)c(OCc3ccnc(N)c3OC3CCOCC3)n2)cc2c1CCN(C)C2	active ref.	36	-72
HPK1	Cc1cc(-c2cnc(N)c(OCc3cc(N)nc(N)c3)n2)cc2c1CCN(C)C2	active ref.	31	-80
HPK1	CNc1cc(-c2cnc(N)c(OCc3ccnc(N)c3)n2)cc2c1CCN(C)C2	active ref.	31	-80
HPK1	COc1cnc2[nH]ccc2c1COc1nc(-c2cc(C)c3c(c2)CN(C)CC3)cnc1N	active ref.	36	-77
HPK1	COc1cc(-c2cnc(N)c(OCc3ccnc(N)c3)n2)cc2c1CCN(C)C2	active ref.	31	-80
HPK1	Cc1cc(-c2cnc(N)c(OCc3cc(N)ncc3OC3CC3)n2)cc2c1CCN(C)C2	active ref.	35	-74
HPK1	Cc1cc(-c2cnc(N)c(OCc3ccncc3OC3CCOCC3)n2)cc2c1CCN(C)C2	active ref.	35	-74
HPK1	Cc1cc(-c2cnc(N)c(Oc3cnn(C4CCN(C)CC4)c3)n2)cc2c1CCN(C)C2	active ref.	36	-77
HPK1	CCOc1c(COc2nc(-c3cc(C)c4c(c3)CN(C)CC4)cnc2N)ccnc1N	active ref.	33	-79
HPK1	Cc1cc(-c2cnc(N)c(OCc3ccncc3OCC3CCOCC3)n2)cc2c1CCN(C)C2	active ref.	10	-32
HPK1	Cc1cc(-c2cnc(N)c(OCc3ccncc3OCc3ccccc3)n2)cc2c1CCN(C)C2	active ref.	35	-71
HPK1	Cc1cnc(N)cc1COc1nc(-c2cc(C)c3c(c2)CN(C)CC3)cnc1N	active ref.	31	-80
HPK1	Cc1cc(-c2cnc(N)c(OCc3ccncc3OC(C)C)n2)cc2c1CCN(C)C2	active ref.	32	-79
HPK1	Cc1cc(-c2cnc(N)c(OCc3ccnc(C#CC(C)(C)O)c3)n2)cc2c1CCN(C)C2	active ref.	36	-77
HPK1	Cc1cc(-c2cnc(N)c(OCc3ccnc(N)c3)n2)cc2c1CCN(C)C2	active ref.	31	-80
HPK1	CC1(C)OC(=O)c2ccc(Nc3ncc(-c4nnc(C5CC5)o4)c(N[C@H](CO)c4ccccc4)n3)cc21	active ref.	36	-68
HPK1	Cc1nnc(-c2cnc(Nc3ccc4c(c3)C(C)(C)OC4=O)nc2N[C@H](CO)c2ccccc2)o1	active ref.	36	-67
HPK1	CC1(C)OC(=O)c2ccc(Nc3ncc(-c4nc(C56CCN(CC5)CC6)no4)c(N[C@H](CO)c4ccccc4)n3)cc21	active ref.	36	-7
HPK1	CN1CCC(c2noc(-c3cnc(Nc4ccc5c(c4)C(C)(C)OC5=O)nc3N[C@H](CO)c3ccccc3)n2)CC1	active ref.	23	-31
HPK1	CC1(C)OC(=O)c2ccc(Nc3ncc(-c4nc(-c5ccncc5)no4)c(N[C@H](CO)c4ccccc4)n3)cc21	active ref.	23	-31
HPK1	CC1(C)OC(=O)c2ccc(Nc3ncc(-c4nc(C5CC5)no4)c(N[C@H](CO)c4ccccc4)n3)cc21	active ref.	36	-68
HPK1	CC(C)(C)c1noc(-c2cnc(Nc3ccc4c(c3)C(C)(C)OC4=O)nc2N[C@H](CO)c2ccccc2)n1	active ref.	23	-31
HPK1	CC(C)c1noc(-c2cnc(Nc3ccc4c(c3)C(C)(C)OC4=O)nc2N[C@H](CO)c2ccccc2)n1	active ref.	36	-68
HPK1	CCc1noc(-c2cnc(Nc3ccc4c(c3)C(C)(C)OC4=O)nc2N[C@H](CO)c2ccccc2)n1	active ref.	36	-68
HPK1	Cc1noc(-c2cnc(Nc3ccc4c(c3)C(C)(C)OC4=O)nc2N[C@H](CO)c2ccccc2)n1	active ref.	36	-67
HPK1	CCOC(=O)c1cnc(Nc2ccc3c(c2)C(C)(C)OC3=O)nc1N[C@H](CO)c1ccccc1	active ref.	10	-32
HPK1	CCCNC(=O)c1cnc(Nc2ccc3c(c2)C(C)(C)OC3=O)nc1N[C@H](CO)c1ccccc1	active ref.	9	-32
HPK1	CNC(=O)c1cnc(Nc2ccc3c(c2)C(C)(C)OC3=O)nc1N[C@H](CO)c1ccccc1	active ref.	10	-33
HPK1	COc1cccc(F)c1-c1cc2c(cnn2-c2cccc(N3CCN(C)CC3)n2)cc1C#N	active ref.	36	-73
HPK1	COc1cccc(F)c1-c1cc2c(cn1)cnn2-c1cccc(N2CC3CCC(C2)N3C)n1	active ref.	36	-74
HPK1	COc1cccc(F)c1-c1cc2c(cn1)cnn2-c1cccc(N2C[C@@H]3C[C@H]2CN3C)n1	active ref.	35	-74
HPK1	COc1cccc(F)c1-c1cc2c(cn1)cnn2-c1cccc(N2CC[C@H](N(C)C)C2)n1	active ref.	35	-74
HPK1	COc1cccc(F)c1-c1cc2c(cn1)cnn2-c1cc(Cl)cc(N2CCN(C)CC2)n1	active ref.	36	-74
HPK1	COc1cccc(F)c1-c1cc2c(cn1)cnn2-c1cccc(N2CCNCC2)n1	active ref.	32	-79
HPK1	COc1cccc(F)c1-c1cc2c(cn1)cnn2-c1ccnc(N2CCN(C)CC2)n1	active ref.	35	-74
HPK1	COc1cccc(F)c1-c1cc2c(cn1)cnn2-c1cccc(N2CCN(C)CC2)n1	active ref.	35	-74
HPK1	CN1CCN(c2cc(-c3n[nH]c4ccc(-c5cnn6c5CCC6)cc34)ccn2)CC1	active ref.	31	-79
HPK1	COc1cc2c(cc1Nc1ncc(C(N)=O)c(Nc3ccccc3CO)n1)CN(C)CC2	active ref.	35	-74
HPK1	COc1cc2c(cc1Nc1ncc(C(N)=O)c(Nc3ccccc3[C@H](C)OC)n1)CN(C)CC2	active ref.	36	-72
HPK1	COc1cc2c(cc1Nc1ncc(C(N)=O)c(Nc3ccccc3C(C)OC)n1)CN(C)CC2	active ref.	36	-72
HPK1	COCc1ccccc1Nc1nc(Nc2cc3c(cc2OC)CCN(C)C3)ncc1C(N)=O	active ref.	9	-33
HPK1	COc1cc2c(cc1Nc1ncc(C(N)=O)c(Nc3c(F)cccc3F)n1)CN(C)CC2	active ref.	8	-34
HPK1	COc1cc2c(cc1Nc1ncc(C(N)=O)c(Nc3ccccc3S(N)(=O)=O)n1)CN(C)CC2	active ref.	37	-67
HPK1	CC(C)n1cnc2cc(-c3cnc4c(c3)N([C@]3(I)C[C@H](N5CCCCC5)C3)C(=O)C4(C)C)nc(Nc3cc(C(=O)NC4(C(F)F)CC4)c(Cl)c(F)c3F)c21	active ref.	38	-10
HPK1	Cc1cc(F)c(Nc2nc(-c3ccc4c(c3)N([C@]3(C)C[C@H](N5CCCCC5)C3)C(=O)C4(C)C)cc3ncn(C(C)C)c23)cc1C(=O)NC1(C(F)F)CC1	active ref.	38	-10
HPK1	CC(C)n1cnc2cc(-c3ccc4c(c3)N([C@H]3C[C@@](C)(N5CCCCC5)C3)C(=O)C4(C)C)nc(Nc3cc(C(=O)NC4(C(F)F)CC4)cc(F)c3F)c21	active ref.	38	-10
HPK1	CC(C)n1cnc2cc(-c3cnc4c(c3)N([C@H]3C[C@@](C)(N5CCCCC5)C3)C(=O)C4(C)C)nc(Nc3cc(C(=O)NC4(C(F)F)CC4)cc(F)c3F)c21	active ref.	38	-10
HPK1	CC(C)n1cnc2cc(-c3ccc4c(c3)N([C@H]3C[C@@](C)(N5CCCCC5)C3)C(=O)C4(C)C)nc(Nc3cc(C(=O)NC4(CF)CC4)c(Cl)c(F)c3F)c21	active ref.	38	-10
HPK1	CCNC(=O)c1cc(Nc2nc(-c3ccc4c(c3)N([C@H]3C[C@@](C)(N5CCCCC5)C3)C(=O)C4(C)C)cc3ncn(C(C)C)c23)c(F)cc1Cl	active ref.	38	-10
HPK1	CC(C)n1cnc2cc(-c3ccc4c(c3)N([C@H]3C[C@@](C)(N5CCCCC5)C3)C(=O)C4(C)C)nc(Nc3cc(C(=O)NCC(F)F)c(Cl)cc3F)c21	active ref.	38	-10
HPK1	CCNC(=O)c1cc(Nc2nc(-c3ccc4c(c3)N([C@H]3C[C@@](C)(N5CCCCC5)C3)C(=O)C4(C)C)cc3ncn(C(C)C)c23)c(F)c(F)c1Cl	active ref.	38	-10
HPK1	CCNC(=O)c1cc(Nc2nc(-c3cnc4c(c3)N([C@H]3C[C@@](C)(N5CCCCC5)C3)C(=O)C4(C)C)cc3ncn(C(C)C)c23)c(F)c(F)c1Cl	active ref.	38	-10
HPK1	CCNC(=O)c1cc(Nc2nc(-c3cnc4c(c3)N([C@H]3C[C@@](C)(N5CCCC6(CC6)C5)C3)C(=O)C4(C)C)cc3ncn(C(C)C)c23)c(F)c(F)c1C	active ref.	38	-10
HPK1	CCNC(=O)c1cc(Nc2nc(-c3cnc4c(c3)N([C@H]3C[C@@](C)(N5CCCC6(CC6)C5)C3)C(=O)C4(C)C)cc3ncn(C(C)C)c23)c(F)c(F)c1Cl	active ref.	38	-10
HPK1	CNC(=O)c1cc(Nc2nc(-c3cnc4c(c3)N([C@H]3C[C@@](C)(N5CCCCC5)C3)C(=O)C4(C)C)cc3ncn(C(C)C)c23)c(F)c(F)c1Cl	active ref.	38	-10
HPK1	CC(C)n1cnc2cc(-c3cnc4c(c3)N([C@H]3C[C@@](C)(N5CCCCC5)C3)C(=O)C4(C)C)nc(Nc3cc(C(=O)NC4(C(F)F)CC4)c(F)c(F)c3F)c21	active ref.	38	-10
HPK1	CCNC(=O)c1cc(Nc2nc(-c3cc4c(nc3F)C(C)(C)C(=O)N4[C@H]3C[C@@](C)(N4CCCC5(CC5)C4)C3)cc3ncn(C(C)C)c23)c(F)c(F)c1C	active ref.	38	-10
HPK1	CCNC(=O)c1cc(Nc2nc(-c3cnc4c(c3)N([C@H]3C[C@@](C)(N5CCCCC5)C3)C(=O)C4(C)C)cc3ncn(C(C)C)c23)c(F)c(F)c1F	active ref.	38	-10
HPK1	Cc1c(C(=O)NCC(F)F)cc(Nc2nc(-c3cc4c(nc3F)C(C)(C)C(=O)N4[C@H]3C[C@@](C)(N4CCCC5(CC5)C4)C3)cc3ncn(C(C)C)c23)c(F)c1F	active ref.	38	-10
HPK1	CCNC(=O)c1cc(Nc2nc(-c3ccc4c(c3)N([C@H]3C[C@@](C)(N5CCCCC5)C3)C(=O)C4(C)C)cc3ncn(C(C)C)c23)c(F)cc1C	active ref.	38	-10
HPK1	CC(C)n1cnc2cc(-c3cnc4c(c3)N([C@H]3C[C@@](C)(N5CCCCC5)C3)C(=O)C43CC3)nc(Nc3cc(C(=O)NCC(F)F)c(Cl)c(F)c3F)c21	active ref.	38	-10
HPK1	CC(C)n1cnc2cc(-c3cc4c(nc3F)C(C)(C)C(=O)N4[C@H]3C[C@@](C)(N4CCCCC4)C3)nc(Nc3cc(C(=O)NCC(F)F)c(Cl)c(F)c3F)c21	active ref.	38	-10
HPK1	CCNC(=O)c1cc(Nc2nc(-c3cc4c(nc3F)C(C)(C)C(=O)N4[C@H]3C[C@@](C)(N4CCCCC4)C3)cc3ncn(C(C)C)c23)c(F)c(F)c1C	active ref.	38	-10
HPK1	CCNC(=O)c1cc(Nc2nc(-c3cc4c(nc3F)C(C)(C)C(=O)N4[C@H]3C[C@@](C)(N4CCCC5(CC5)C4)C3)cc3ncn(C(C)C)c23)c(F)c(F)c1Cl	active ref.	38	-10
HPK1	Cc1c(C(=O)NCC(F)F)cc(Nc2nc(-c3cc4c(nc3F)C(C)(C)C(=O)N4[C@H]3C[C@@](C)(N4CCCCC4)C3)cc3ncn(C(C)C)c23)c(F)c1F	active ref.	38	-10
HPK1	Cc1c(C(=O)NCC(F)F)cc(Nc2nc(-c3ccc4c(c3)N([C@H]3C[C@@](C)(N5CCCCC5)C3)C(=O)C4(C)C)cc3ncn(C(C)C)c23)c(F)c1F	active ref.	38	-10
HPK1	CC(C)NC(=O)c1cc(Nc2nc(-c3cnc4c(c3)N([C@H]3C[C@@](C)(N5CCCCC5)C3)C(=O)C4(C)C)cc3ncn(C(C)C)c23)c(F)c(F)c1Cl	active ref.	38	-10
HPK1	Cc1cc(F)c(Nc2nc(-c3cnc4c(c3)N([C@H]3C[C@@](C)(N5CCCCC5)C3)C(=O)C4(C)C)cc3ncn(C(C)C)c23)cc1C(=O)NCC(F)F	active ref.	38	-10
HPK1	CC(C)n1cnc2cc(-c3cnc4c(c3)N([C@H]3C[C@@](C)(N5CCCCC5)C3)C(=O)C4(C)C)nc(Nc3cc(C(=O)NC4CC4)c(Cl)c(F)c3F)c21	active ref.	38	-10
HPK1	Cc1c(F)c(Nc2nc(-c3cnc4c(c3)N([C@H]3C[C@@](C)(N5CCCCC5)C3)C(=O)C4(C)C)cc3ncn(C(C)C)c23)cc(C(=O)NC2(C(F)F)CC2)c1Cl	active ref.	38	-10
HPK1	CC(C)n1cnc2cc(-c3cnc4c(c3)N([C@H]3C[C@@](C)(N5C[C@H]6CC[C@@H]5C6)C3)C(=O)C4(C)C)nc(Nc3cc(C(=O)NC4(C(F)F)CC4)c(Cl)c(F)c3F)c21	active ref.	38	-10
HPK1	CCNC(=O)c1ccc(F)c(Nc2nc(-c3ccc4c(c3)N([C@H]3C[C@@](C)(N5CCCCC5)C3)C(=O)C4(C)C)cc3ncn(C(C)C)c23)c1	active ref.	3	-9
HPK1	CCNC(=O)c1cc(Nc2nc(-c3ccc4c(c3)N([C@H]3C[C@@](C)(N5CCCCC5)C3)C(=O)C4(C)C)cc3ncn(C(C)C)c23)c(F)c(F)c1C	active ref.	38	-10
HPK1	Cc1c(C(=O)NC2(C(F)F)CC2)cc(Nc2nc(-c3ccc4c(c3)N([C@H]3C[C@@](C)(N5CCCCC5)C3)CC4(C)C)cc3ncn(C(C)C)c23)c(F)c1F	active ref.	38	-10
HPK1	Cc1c(C(=O)NC2(C(F)F)CC2)cc(Nc2nc(-c3ccc4c(c3)N([C@H]3C[C@@](C)(N5CCCCC5)C3)C(=O)C4(C)C)cc3ncn(C(C)C)c23)c(F)c1F	active ref.	38	-10
HPK1	CC(C)NC(=O)c1cc(Nc2nc(-c3cnc4c(c3)N([C@H]3C[C@@](C)(N5CCC6CC6C5)C3)C(=O)C4(C)C)cc3ncn(C(C)C)c23)c(F)c(F)c1Cl	active ref.	38	-10
HPK1	CCNC(=O)c1cc(Nc2nc(-c3cnc4c(c3)N([C@H]3C[C@@](C)(N5CCC6CC6C5)C3)C(=O)C4(C)C)cc3ncn(C(C)C)c23)c(F)c(F)c1Cl	active ref.	38	-10
HPK1	CC(C)n1cnc2cc(-c3cnc4c(c3)N([C@H]3C[C@@](C)(N5CCCCC5)C3)C(=O)C4(C)C)nc(Nc3cc(C(=O)NCC(F)F)c(Cl)c(F)c3F)c21	active ref.	38	-10
HPK1	CCNC(=O)c1cc(Nc2nc(-c3cnc4c(c3)N([C@H]3C[C@@](C)(N5CCCCCC5)C3)C(=O)C4(C)C)cc3ncn(C(C)C)c23)c(F)c(F)c1Cl	active ref.	38	-10
HPK1	Cc1c(C(=O)NC2(C(F)F)CC2)cc(Nc2nc(-c3cnc4c(c3)N([C@H]3C[C@@](C)(N5CCC6CC6C5)C3)C(=O)C4(C)C)cc3ncn(C(C)C)c23)c(F)c1F	active ref.	38	-10
HPK1	Cc1c(C(=O)NC2(C(F)F)CC2)cc(Nc2nc(-c3cnc4c(c3)N([C@H]3C[C@@](C)(N5CC6CCC(C6)C5)C3)C(=O)C4(C)C)cc3ncn(C(C)C)c23)c(F)c1F	active ref.	38	-10
HPK1	Cc1c(C(=O)NC2(C(F)F)CC2)cc(Nc2nc(-c3cnc4c(c3)N([C@H]3C[C@@](C)(N5CC6CCC(C5)O6)C3)C(=O)C4(C)C)cc3ncn(C(C)C)c23)c(F)c1F	active ref.	38	-10
HPK1	CC(C)n1cnc2cc(-c3cnc4c(c3)N([C@H]3C[C@@](C)(N5CCC6CC6C5)C3)C(=O)C4(C)C)nc(Nc3cc(C(=O)NC4(CF)CC4)c(Cl)c(F)c3F)c21	active ref.	38	-10
HPK1	CC(C)n1cnc2cc(-c3cnc4c(c3)N([C@H]3C[C@@](C)(N5CCCCCC5)C3)C(=O)C4(C)C)nc(Nc3cc(C(=O)NC4(C(F)F)CC4)c(Cl)c(F)c3F)c21	active ref.	38	-10
HPK1	CC(C)n1cnc2cc(-c3cnc4c(c3)N([C@H]3C[C@@](C)(N5CCC6CC6C5)C3)C(=O)C4(C)C)nc(Nc3cc(C(=O)NC4(C(F)F)CC4)c(Cl)c(F)c3F)c21	active ref.	38	-10
HPK1	Cc1c(C(=O)NC2(C(F)F)CC2)cc(Nc2nc(-c3cnc4c(c3)N([C@H]3C[C@@H](N5CCCCC5)C3)C(=O)C4(C)C)cc3ncn(C(C)C)c23)c(F)c1F	active ref.	38	-10
HPK1	CC(C)n1cnc2cc(-c3cnc4c(c3)N([C@H]3C[C@@H](N5CCCCC5)C3)C(=O)C4(C)C)nc(Nc3cc(C(=O)NC4(C(F)F)CC4)c(Cl)c(F)c3F)c21	active ref.	38	-10
HPK1	CCNC(=O)c1ccc(F)c(Nc2nc(-c3cnc4c(c3)N([C@H]3C[C@@](C)(N5CCCCC5)C3)C(=O)C4(C)C)cc3ncn(C(C)C)c23)c1	active ref.	38	-10
HPK1	CCNC(=O)c1cc(Nc2nc(-c3cnc4c(c3)N([C@H]3C[C@@](C)(N5CCCCC5)C3)C(=O)C4(C)C)cc3ncn(C(C)C)c23)c(F)c(F)c1C	active ref.	38	-10
HPK1	Cc1c(C(=O)NC2CC2)cc(Nc2nc(-c3cnc4c(c3)N([C@H]3C[C@@](C)(N5CCCCC5)C3)C(=O)C4(C)C)cc3ncn(C(C)C)c23)c(F)c1F	active ref.	38	-10
HPK1	Cc1c(C(=O)NC(C)C)cc(Nc2nc(-c3cnc4c(c3)N([C@H]3C[C@@](C)(N5CCCCC5)C3)C(=O)C4(C)C)cc3ncn(C(C)C)c23)c(F)c1F	active ref.	38	-10
HPK1	Cc1cc(F)c(Nc2nc(-c3cnc4c(c3)N([C@H]3C[C@@](C)(N5CCCCC5)C3)CC4(C)C)cc3ncn(C(C)C)c23)cc1C(=O)NC1(C(F)F)CC1	active ref.	38	-10
HPK1	CC(C)n1cnc2cc(-c3cnc4c(c3)N([C@H]3C[C@@](C)(N5CCCCC5)C3)C(=O)C4(C)C)nc(Nc3cc(C(=O)NC4(C(F)F)CC4)ccc3F)c21	active ref.	38	-10
HPK1	Cc1c(C(=O)NCC(F)F)cc(Nc2nc(-c3cnc4c(c3)N([C@H]3C[C@@](C)(N5CCCCC5)C3)C(=O)C4(C)C)cc3ncn(C(C)C)c23)c(F)c1F	active ref.	38	-10
HPK1	Cc1cc(F)c(Nc2nc(-c3cnc4c(c3)N([C@H]3C[C@@](C)(N5CCCCC5)C3)C(=O)C4(C)C)cc3ncn(C(C)C)c23)cc1C(=O)NC1(C(F)F)CC1	active ref.	38	-10
HPK1	Cc1cc(F)c(Nc2nc(-c3cnc4c(c3)N([C@H]3C[C@@](C)(N5CCOCC5)C3)C(=O)C4(C)C)cc3ncn(C(C)C)c23)cc1C(=O)NC1(C(F)F)CC1	active ref.	38	-10
HPK1	CC(C)n1cnc2cc(-c3cnc4c(c3)N([C@H]3C[C@@](C)(N5CCCCC5)C3)C(=O)C4(C)C)nc(Nc3cc(C(=O)NC4(CF)CC4)c(Cl)c(F)c3F)c21	active ref.	38	-10
HPK1	Cc1c(C(=O)NC2(C(F)F)CC2)cc(Nc2nc(-c3cnc4c(c3)N([C@H]3C[C@@](C)(N5CC6CCC6C5)C3)C(=O)C4(C)C)cc3ncn(C(C)C)c23)c(F)c1F	active ref.	38	-10
HPK1	Cc1c(C(=O)NC2(C(F)F)CC2)cc(Nc2nc(-c3cnc4c(c3)N([C@H]3C[C@@](C)(N5CCCOCC5)C3)C(=O)C4(C)C)cc3ncn(C(C)C)c23)c(F)c1F	active ref.	38	-10
HPK1	CC(C)n1cnc2cc(-c3cnc4c(c3)N([C@H]3C[C@@](C)(N5CCCCC5)C3)C(=O)C4(C)C)nc(Nc3cc(C(=O)NC4(C(F)F)CC4)c(Cl)c(F)c3F)c21	active ref.	38	-10
HPK1	Cc1cc(F)c(Nc2nc(-c3cnc4c(c3)N([C@H]3C[C@@](C)(N5CCCCC5)C3)C(=O)C43CCOCC3)cc3ncn(C(C)C)c23)cc1C(=O)NC1(C(F)F)CC1	active ref.	38	-10
HPK1	CC(C)n1cnc2cc(-c3cnc4c(c3)N([C@H]3C[C@@](C)(N5CC6CCC6C5)C3)C(=O)C4(C)C)nc(Nc3cc(C(=O)NC4(C(F)F)CC4)c(Cl)c(F)c3F)c21	active ref.	38	-10
HPK1	CC(C)n1cnc2cc(-c3cnc4c(c3)N([C@H]3C[C@@](C)(N5CCCCC5)C3)C(=O)C4(C)C)nc(Nc3cc(C(=O)NC4(C(F)F)CC4)c(Cl)cc3F)c21	active ref.	38	-10
HPK1	CC(C)n1cnc2cc(-c3cnc4c(c3)N([C@H]3C[C@@](C)(N5CCC[C@@H](F)C5)C3)C(=O)C4(C)C)nc(Nc3cc(C(=O)NC4(C(F)F)CC4)c(Cl)c(F)c3F)c21	active ref.	38	-10
HPK1	CC(C)n1cnc2cc(-c3cnc4c(c3)N([C@H]3C[C@@](C)(N5CC[C@@H](F)C5)C3)C(=O)C4(C)C)nc(Nc3cc(C(=O)NC4(C(F)F)CC4)c(Cl)c(F)c3F)c21	active ref.	38	-10
HPK1	CC(C)n1cnc2cc(-c3cnc4c(c3)N([C@H]3C[C@@](C)(N5CCOCC5)C3)C(=O)C4(C)C)nc(Nc3cc(C(=O)NC4(C(F)F)CC4)c(Cl)c(F)c3F)c21	active ref.	38	-10
HPK1	CC(C)n1cnc2cc(-c3cnc4c(c3)N([C@H]3C[C@@](C)(N5CCCOCC5)C3)C(=O)C4(C)C)nc(Nc3cc(C(=O)NC4(C(F)F)CC4)c(Cl)c(F)c3F)c21	active ref.	38	-10
HPK1	Cc1c(C(=O)NC2(C(F)F)CC2)cc(Nc2nc(-c3cc4c(nc3F)C(C)(C)C(=O)N4[C@H]3C[C@@](C)(N4CCCCC4)C3)cc3ncn(C(C)C)c23)c(F)c1F	active ref.	38	-10
HPK1	Cc1c(C(=O)NC2(C(F)F)CC2)cc(Nc2nc(-c3cnc4c(c3)N([C@H]3C[C@@](C)(N5CCCC6(CC6)C5)C3)C(=O)C4(C)C)cc3ncn(C(C)C)c23)c(F)c1F	active ref.	38	-10
HPK1	Cc1c(C(=O)NC2(C(F)F)CC2)cc(Nc2nc(-c3cnc4c(c3)N([C@H]3C[C@@](C)(N5C[C@H]6COC[C@H]6C5)C3)C(=O)C4(C)C)cc3ncn(C(C)C)c23)c(F)c1F	active ref.	38	-10
HPK1	Cc1c(C(=O)NC2(C(F)F)CC2)cc(Nc2nc(-c3cnc4c(c3)N([C@H]3C[C@@](C)(N5CCCCC5)C3)C(=O)C4(C)C)cc3ncn(C(C)C)c23)c(F)c1F	active ref.	38	-10
HPK1	Cc1ccc(Nc2nc(-c3ccc4c(c3)N([C@H]3C[C@@H](N5CCCCC5)C3)C(=O)C4(C)C)cc3ncn(C(C)C)c23)cc1C(=O)N[C@H](C)C(F)F	active ref.	38	-10
HPK1	Cc1ccc(Nc2nc(-c3ccc4c(c3)N([C@H]3C[C@@H](N5CCCCC5)C3)C(=O)C4(C)C)cc3ncn(C(C)C)c23)cc1C(=O)N[C@@H](C)C(F)F	active ref.	38	-10
HPK1	CNC(=O)c1cc(Nc2nc(-c3ccc4c(c3)N([C@H]3C[C@@H](N5CC[C@@H](C(F)F)C5)C3)C(=O)C4(C)C)cc3ncn(C(C)C)c23)ccc1C	active ref.	37	-5
HPK1	Cc1ccc(Nc2nc(-c3ccc4c(c3)N([C@H]3C[C@@H](N5CCCCC5)C3)C(=O)C4(F)F)cc3ncn(C4CC4)c23)cc1C(N)=O	active ref.	37	-9
HPK1	CNC(=O)c1cc(Oc2nc(-c3ccc4c(c3)N([C@H]3C[C@@H](N5CCC(C)(C)C5)C3)C(=O)C43CCN(C(C)=O)CC3)cc3ncn(C(C)C)c23)ccc1C	active ref.	3	-9
HPK1	CC(=O)N1CC2(C1)C(=O)N([C@H]1C[C@@H](N3CCCCC3)C1)c1cc(-c3cc4ncn(C(C)C)c4c(Nc4cc(C(=O)NC(C)C)c(C)cc4F)n3)ccc12	active ref.	3	-9
HPK1	CCNC(=O)c1cc(Nc2nc(-c3ccc4c(c3)N([C@H]3C[C@@H](N5CCCCC5)C3)C(=O)C43CN(C(C)=O)C3)cc3ncn(C(C)C)c23)c(F)cc1C	active ref.	3	-9
HPK1	Cc1ccc(Nc2nc(-c3ccc4c(c3)N([C@H]3C[C@@H](N5CCCCC5)C3)C(=O)C43CCN(C4COC4)CC3)cc3ncn(C(C)C)c23)cc1C(=O)NC1(CF)CC1	active ref.	3	-9
HPK1	CCNC(=O)c1cc(Nc2nc(-c3ccc4c(c3)N([C@H]3C[C@@H](N5CCC[C@@H](F)C5)C3)C(=O)C43CCN(C4COC4)CC3)cc3ncn(C(C)C)c23)c(F)cc1C	active ref.	3	-9
HPK1	CNC(=O)c1cc(Nc2nc(-c3ccc4c(c3)N([C@H]3C[C@@H](NC5CC(F)(F)C5)C3)C(=O)C4(C)C)cc3ncn(C(C)C)c23)ccc1C	active ref.	37	-9
HPK1	CNC(=O)c1cc(Nc2nc(-c3ccc4c(c3)N([C@H]3C[C@@H](NC5CCC(F)(F)CC5)C3)C(=O)C4(C)C)cc3ncn(C(C)C)c23)ccc1C	active ref.	37	-5
HPK1	CNC(=O)c1cc(Nc2nc(-c3ccc4c(c3)N([C@H]3C[C@@H](N5CCCCC5)C3)C(=O)C4(C)C)cc3ncn(C4CC4)c23)ccc1C	active ref.	37	-9
HPK1	CC(=O)N1CCC2(CC1)C(=O)N([C@H]1C[C@@H](N3CC4CCC(C3)O4)C1)c1cc(-c3cc4ncn(C(C)C)c4c(Nc4cc(C(=O)NC(C)C)c(C)cc4F)n3)ccc12	active ref.	38	-10
HPK1	CC(=O)N1CCC2(CC1)C(=O)N([C@H]1C[C@@H](N3C4CCC3COC4)C1)c1cc(-c3cc4ncn(C(C)C)c4c(Nc4cc(C(=O)NC(C)C)c(C)cc4F)n3)ccc12	active ref.	38	-10
HPK1	Cc1cc(F)c(Nc2nc(-c3cnc4c(c3)N([C@H]3C[C@@H](N5CCCCC5)C3)C(=O)C4(C)C)cc3ncn(C(C)C)c23)cc1C(=O)NC1(C(F)F)CC1	active ref.	38	-10
HPK1	Cc1cc(F)c(Nc2nc(-c3ccc4c(c3)N([C@H]3C[C@@H](N5C[C@H]6CC[C@@H]5C6)C3)C(=O)C4(C)C)cc3ncn(C(C)C)c23)cc1C(=O)NC1(C(F)F)CC1	active ref.	38	-10
HPK1	Cc1cc(F)c(Nc2nc(-c3ccc4c(c3)N([C@H]3C[C@@H](N5CCCCC5)C3)C(=O)C4(C)C)cc3ncn(C(C)C)c23)cc1C(=O)NC1(C(F)F)CC1	active ref.	38	-10
HPK1	Cc1c(C(=O)NC2(C(F)F)CC2)cc(Nc2nc(-c3cnc4c(c3)N([C@H]3C[C@@H](N5C[C@H]6CC[C@@H]5C6)C3)C(=O)C4(C)C)cc3ncn(C(C)C)c23)c(F)c1F	active ref.	38	-10
HPK1	CNC(=O)c1cc(Nc2nc(-c3ccc4c(c3)N([C@H]3C[C@@H](N5CCCCC5)C3)C(=O)C4(C)O)cc3ncn(C(C)C)c23)ccc1Cl	active ref.	37	-6
HPK1	Cc1ccc(Nc2nc(-c3ccc4c(c3)N([C@H]3C[C@@H](N5CCCCC5)C3)C(=O)C43CCC(CC(F)F)CC3)cc3ncn(C(C)C)c23)cc1C(=O)NC(C)C	active ref.	3	-9
HPK1	CNC(=O)c1cc(Nc2nc(-c3ccc4c(c3)N([C@H]3C[C@@H](N5CCCCC5)C3)C(=O)C43CCC(CC(F)F)CC3)cc3ncn(C(C)C)c23)c(F)cc1C	active ref.	3	-9
HPK1	CCNC(=O)c1cc(Nc2nc(-c3ccc4c(c3)N([C@H]3C[C@@H](N5CCCCC5)C3)C(=O)C43CCC(C(=O)CC)CC3)cc3ncn(C(C)C)c23)c(F)cc1C	active ref.	3	-9
HPK1	CC(=O)C1CCC2(CC1)C(=O)N([C@H]1C[C@@H](N3CCCCC3)C1)c1cc(-c3cc4ncn(C(C)C)c4c(Nc4cc(C(=O)NC(C)(C)C)c(C)cc4F)n3)ccc12	active ref.	3	-9
HPK1	CNC(=O)c1cc(Nc2nc(-c3ccc4c(c3)N([C@H]3C[C@@H](N5CCCCC5)C3)C(=O)C43CCC(C(C)=O)CC3)cc3ncn(C4CC4)c23)ccc1C	active ref.	3	-9
HPK1	CNC(=O)c1cc(Nc2nc(-c3ccc4c(c3)N([C@H]3C[C@@H](N5CCCCC5)C3)CC4(C)C)cc3ncn(C4CC4)c23)ccc1C	active ref.	37	-9
HPK1	CNC(=O)c1cc(Nc2nc(-c3ccc4c(c3)N([C@H]3C[C@@H](N5CCCCC5)C3)CC4(C)C)cc3ncn(C(C)C)c23)ccc1C	active ref.	37	-9
HPK1	Cc1cc(F)c(Nc2nc(-c3ccc4c(c3)N([C@H]3C[C@@H](N5CCCCC5)C3)C(=O)C43CCN(C(=O)C(C)(C)O)CC3)cc3ncn(C(C)C)c23)cc1C(=O)NC(C)C	active ref.	3	-9
HPK1	CCn1cnc2cc(-c3ccc4c(c3)N([C@H]3C[C@@H](N5CCCCC5)C3)C(=O)C43CCN(C(C)=O)CC3)nc(Nc3cc(C(=O)NC(C)C)c(C)cc3F)c21	active ref.	38	-10
HPK1	CCC(=O)N1CCC2(CC1)C(=O)N([C@H]1C[C@@H](N3CCCCC3)C1)c1cc(-c3cc4ncn(C(C)C)c4c(Nc4cc(C(=O)NC(C)C)c(C)cc4F)n3)ccc12	active ref.	3	-9
HPK1	CCn1cnc2cc(-c3ccc4c(c3)N([C@H]3C[C@@H](N5CCCCC5)C3)C(=O)C43CCN(C(C)=O)CC3)nc(Nc3ccc(C)c(C(=O)NC)c3)c21	active ref.	38	-10
HPK1	CC[C@H](C)n1cnc2cc(-c3ccc4c(c3)N([C@H]3C[C@@H](N5CCCCC5)C3)C(=O)C43CCN(C(C)=O)CC3)nc(Nc3ccc(C)c(C(=O)NC)c3)c21	active ref.	3	-9
HPK1	CNC(=O)c1cc(Nc2nc(-c3ccc4c(c3)N([C@H]3C[C@@H](N5CCCCC5)C3)C(=O)C43CCN(C(C)=O)CC3)cc3ncn(C4CC4)c23)ccc1Cl	active ref.	38	-10
HPK1	CNC(=O)c1cc(Nc2nc(-c3ccc4c(c3)N([C@H]3C[C@@H](N5CCCCC5)C3)C(=O)C43CCN(C(C)=O)CC3)cc3ncn(C(C)C)c23)ccc1C	active ref.	3	-9
HPK1	CCC1(CC)C(=O)N([C@H]2C[C@@H](N3CCCCC3)C2)c2cc(-c3cc4ncn(C(C)C)c4c(Nc4ccc(C)c(C(=O)NC)c4)n3)ccc21	active ref.	37	-5
HPK1	CNC(=O)c1cc(Nc2nc(-c3ccc4c(c3)N([C@H]3C[C@@H](N5C[C@H]6CC[C@@H]5C6)C3)C(=O)C43CCN(C(C)=O)CC3)cc3ncn(C4CC4)c23)ccc1C	active ref.	3	-9
HPK1	CNC(=O)c1cc(Nc2nc(-c3ccc4c(c3)N([C@H]3C[C@@H](N5C[C@H]6CC[C@@H]5C6)C3)C(=O)C43CCN(C(=O)C4CCC4)CC3)cc3ncn(C4CC4)c23)ccc1C	active ref.	3	-9
HPK1	CNC(=O)c1cc(Nc2nc(-c3ccc4c(c3)N([C@H]3C[C@@H](N5C[C@H]6CC[C@@H]5C6)C3)C(=O)C43CCN(C(=O)C4COC4)CC3)cc3ncn(C4CC4)c23)ccc1C	active ref.	3	-9
HPK1	CNC(=O)c1cc(Nc2nc(-c3ccc4c(c3)N([C@H]3C[C@@H](N5CCCCC5)C3)C(=O)C4(C)C)cc3ncn(C4CC4)c23)ccc1Cl	active ref.	37	-5
HPK1	CNC(=O)c1cc(Nc2nc(-c3ccc4c(c3)N([C@H]3C[C@@H](N5CCOCC5)C3)C(=O)C4(C)C)cc3ncn(C(C)C)c23)ccc1C	active ref.	37	-9
HPK1	CNC(=O)c1cc(Oc2nc(-c3ccc4c(c3)N([C@H]3C[C@@H](N5CCCCC5)C3)C(=O)C43CCOCC3)cc3ncn(C(C)C)c23)c(F)cc1C	active ref.	38	-10
HPK1	Cc1ccc(Nc2nc(-c3ccc4c(c3)N([C@H]3C[C@@H](N5CCCCC5)C3)C(=O)C4(C)C)cc3ncn(C(C)C)c23)cc1C(=O)NC(CF)CF	active ref.	38	-10
HPK1	Cc1ccc(Nc2nc(-c3ccc4c(c3)N([C@H]3C[C@@H](N5CCCCC5)C3)C(=O)C4(C)C)cc3ncn(C(C)C)c23)cc1C(=O)NCC(C)(F)F	active ref.	3	-9
HPK1	Cc1ccc(Nc2nc(-c3ccc4c(c3)N([C@H]3C[C@@H](N5CCCCC5)C3)C(=O)C4(C)C)cc3ncn(C(C)C)c23)cc1C(=O)NC1CC1	active ref.	37	-5
HPK1	Cc1ccc(Nc2nc(-c3ccc4c(c3)N([C@H]3C[C@@H](N5CCCCC5)C3)C(=O)C4(C)C)cc3ncn(C(C)C)c23)cc1C(=O)NCCC(F)F	active ref.	3	-9
HPK1	CCCNC(=O)c1cc(Nc2nc(-c3ccc4c(c3)N([C@H]3C[C@@H](N5CCCCC5)C3)C(=O)C4(C)C)cc3ncn(C(C)C)c23)ccc1C	active ref.	37	-5
HPK1	CCNC(=O)c1cc(Nc2nc(-c3ccc4c(c3)N([C@H]3C[C@@H](N5CCCCC5)C3)C(=O)C43CCOCC3)cc3ncn(C(C)C)c23)ccc1C	active ref.	38	-10
HPK1	Cc1ccc(Nc2nc(-c3ccc4c(c3)N([C@H]3C[C@@H](N5CCCCC5)C3)C(=O)C4(C)C)cc3ncn(C(C)C)c23)cc1C(=O)NC(C)C(F)F	active ref.	38	-10
HPK1	Cc1ccc(Nc2nc(-c3ccc4c(c3)N([C@H]3C[C@@H](N5CCCCC5)C3)C(=O)C4(C)C)cc3ncn(C(C)C)c23)cc1C(=O)NCC(F)F	active ref.	38	-10
HPK1	Cc1ccc(Nc2nc(-c3cnc4c(c3)N([C@H]3C[C@@H](N5CCCCC5)C3)C(=O)C4(C)C)cc3ncn(C(C)C)c23)cc1C(=O)NC1(C(F)F)CC1	active ref.	38	-10
HPK1	CNC(=O)c1cc(Nc2nc(-c3cnc4c(c3)N([C@H]3C[C@@H](N5CCCCC5)C3)C(=O)C4(C)C)cc3ncn(C(C)C)c23)ccc1C	active ref.	37	-9
HPK1	CNC(=O)c1cc(Nc2nc(-c3ccc4c(c3)N([C@H]3C[C@@H](NCC(C)(C)O)C3)C(=O)C4(C)C)cc3ncn(C(C)C)c23)c(F)cc1C	active ref.	37	-9
HPK1	CNC(=O)c1cc(Nc2nc(-c3ccc4c(c3)N([C@H]3C[C@@H](NC(C)C)C3)C(=O)C4(C)C)cc3ncn(C(C)C)c23)c(F)cc1C	active ref.	37	-9
HPK1	CNC(=O)c1cc(Nc2nc(-c3ccc4c(c3)N([C@H]3C[C@@H](N5CC6CCC(C5)O6)C3)C(=O)C4(C)C)cc3ncn(C(C)C)c23)c(F)cc1C	active ref.	37	-5
HPK1	CNC(=O)c1cc(Nc2nc(-c3ccc4c(c3)N([C@H]3C[C@@H](N5CC6C(C5)C6(F)F)C3)C(=O)C4(C)C)cc3ncn(C(C)C)c23)ccc1C	active ref.	37	-5
HPK1	CNC(=O)C1=C(C)CCC(Nc2nc(-c3ccc4c(c3)N([C@H]3C[C@@H](N5CC[C@@H](F)C5)C3)C(=O)C4(C)C)cc3ncn(C(C)C)c23)=C1	active ref.	37	-9
HPK1	Cc1ccc(Nc2nc(-c3ccc4c(c3)N([C@H]3C[C@@H](N5CCCCC5)C3)C(=O)C4(C)C)cc3ncn(C(C)C)c23)cc1C(=O)NC1CCC1	active ref.	3	-9
HPK1	CC(=O)N1CCC2(CC1)C(=O)N([C@H]1C[C@@H](N3CCCCC3)C1)c1cc(-c3cc4ncn(C(C)C)c4c(Nc4cc(C(=O)NC5CCC5)c(C)cc4F)n3)ccc12	active ref.	3	-9
HPK1	CC(=O)N1CCC2(CC1)C(=O)N([C@H]1C[C@@H](N3CCCCC3)C1)c1cc(-c3cc4ncn(C(C)C)c4c(Nc4cc(C(=O)NCC(C)C)c(C)cc4F)n3)ccc12	active ref.	3	-9
HPK1	CCNC(=O)c1cc(Nc2nc(-c3ccc4c(c3)N([C@H]3C[C@@H](N5CCCCC5)C3)C(=O)C43CCN(C(C)=O)CC3)cc3ncn(C(C)C)c23)c(F)cc1C	active ref.	3	-9
HPK1	Cc1ccc(Nc2nc(-c3ccc4c(c3)N([C@H]3C[C@@H](N5CCCCC5)C3)C(=O)C43CCN(C4COC4)CC3)cc3ncn(C(C)C)c23)cc1C(=O)NC(C)C	active ref.	3	-9
HPK1	CNC(=O)c1cc(Nc2nc(-c3ccc4c(c3)N([C@H]3C[C@@H](N5CC[C@H](F)C5)C3)C(=O)C43CCN(C4COC4)CC3)cc3ncn(C(C)C)c23)c(F)cc1C	active ref.	3	-9
HPK1	CNC(=O)c1cc(Nc2nc(-c3ccc4c(c3)N([C@H]3C[C@@H](N5CC[C@@H](F)C5)C3)C(=O)C43CCN(C4COC4)CC3)cc3ncn(C(C)C)c23)c(F)cc1C	active ref.	3	-9
HPK1	CNC(=O)c1cc(Nc2nc(-c3ccc4c(c3)N([C@H]3C[C@@H](N5CC6C(C5)C6(F)F)C3)C(=O)C43CCN(C4COC4)CC3)cc3ncn(C(C)C)c23)c(F)cc1C	active ref.	38	-10
HPK1	CCNC(=O)c1cc(Nc2nc(-c3ccc4c(c3)N([C@H]3C[C@@H](N5CCCCC5)C3)C(=O)C43CCN(C4COC4)CC3)cc3ncn(C(C)C)c23)c(F)cc1C	active ref.	3	-9
HPK1	CNC(=O)c1cc(Nc2nc(-c3ccc4c(c3)N([C@H]3C[C@@H](N5CCCCC5)C3)C(=O)C43CCN(C(=O)C4(O)CCC4)CC3)cc3ncn(C4CC4)c23)ccc1C	active ref.	3	-9
HPK1	CNC(=O)c1cc(Nc2nc(-c3ccc4c(c3)N([C@H]3C[C@@H](N5CCCCC5)C3)C(=O)C43CCN(C(=O)C4(O)CC4)CC3)cc3ncn(C4CC4)c23)ccc1C	active ref.	3	-9
HPK1	CC(=O)N1CCC2(CC1)C(=O)N([C@H]1C[C@@H](N3CCCCC3)C1)c1cc(-c3cc4ncn(C(C)C)c4c(Nc4ccc(C)c(C(=O)NC(C)C)c4)n3)ccc12	active ref.	3	-9
HPK1	CC(=O)N1CCC2(CC1)C(=O)N([C@H]1C[C@@H](N3CCCCC3)C1)c1cc(-c3cc4ncn(C(C)C)c4c(Nc4cc(C(=O)NC5CC5)c(C)cc4F)n3)ccc12	active ref.	3	-9
HPK1	COCC1(NC(=O)c2cc(Nc3nc(-c4ccc5c(c4)N([C@H]4C[C@@H](N6CCCCC6)C4)C(=O)C54CCN(C(C)=O)CC4)cc4ncn(C(C)C)c34)c(F)cc2C)CC1	active ref.	3	-9
HPK1	CC(=O)N1CCC2(CC1)C(=O)N([C@H]1C[C@@H](N3CCCCC3)C1)c1cc(-c3cc4ncn(C(C)C)c4c(Nc4cc(C(=O)NC(C)C)c(Cl)cc4F)n3)ccc12	active ref.	38	-10
HPK1	CC[C@H](C)NC(=O)c1cc(Nc2nc(-c3ccc4c(c3)N([C@H]3C[C@@H](N5CCCCC5)C3)C(=O)C43CCN(C(C)=O)CC3)cc3ncn(C(C)C)c23)c(F)cc1C	active ref.	3	-9
HPK1	CNC(=O)c1cc(Nc2nc(-c3ccc4c(c3)N([C@H]3C[C@@H](N5CCCCC5)C3)C(=O)C43CCN(C(C)=O)CC3)cc3ncn(C4CC4)c23)cc(C)c1C	active ref.	3	-9
HPK1	CNC(=O)c1cc(Nc2nc(-c3ccc4c(c3)N([C@H]3C[C@@H](N5CCCCC5)C3)C(=O)C43CCN(C(C)=O)CC3)cc3ncn(C4CC4)c23)c(F)cc1C	active ref.	38	-10
HPK1	CC(=O)N1CCC2(CC1)C(=O)N([C@H]1C[C@@H](N3CCCCC3)C1)c1cc(-c3cc4ncn(C(C)C)c4c(Nc4ccc(C)c(C(=O)NC5CC5)c4)n3)ccc12	active ref.	3	-9
HPK1	CNC(=O)c1cc(Nc2nc(-c3ccc4c(c3)N([C@H]3C[C@@H](N5CCCCC5)C3)C(=O)C43CCN(C(C)=O)CC3)cc3ncn(C4CC4)c23)c(F)cc1Cl	active ref.	38	-10
HPK1	CNC(=O)c1ccc(F)c(Nc2nc(-c3ccc4c(c3)N([C@H]3C[C@@H](N5CCCCC5)C3)C(=O)C43CCN(C(=O)C(C)(C)C)CC3)cc3ncn(C4CC4)c23)c1	active ref.	3	-9
HPK1	Cc1cc(F)c(Nc2nc(-c3ccc4c(c3)N([C@H]3C[C@@H](N5CCC(C)(C)C5)C3)C(=O)C43CCN(C4COC4)CC3)cc3ncn(C(C)C)c23)cc1C(=O)NC(C)C	active ref.	3	-9
HPK1	CC[C@H](C)n1cnc2cc(-c3ccc4c(c3)N([C@H]3C[C@@H](N5CC[C@@H](F)C5)C3)C(=O)C4(C)C)nc(Nc3cc(C(=O)NC)c(C)cc3F)c21	active ref.	38	-10
HPK1	CNC(=O)c1cc(Nc2nc(-c3ccc4c(c3)N([C@H]3C[C@@H](N5CC[C@@H](F)C5)C3)C(=O)C4(C)C)cc3ncn(C(C)C)c23)c(F)cc1C	active ref.	37	-5
HPK1	CNC(=O)c1cc(Nc2nc(-c3ccc4c(c3)N([C@H]3C[C@@H](N5CCC[C@@H](F)C5)C3)C(=O)C4(C)C)cc3ncn(C(C)C)c23)c(F)cc1C	active ref.	37	-5
HPK1	CNC(=O)c1cc(Nc2nc(-c3ccc4c(c3)N([C@H]3C[C@@H](N5CCC[C@@H](F)C5)C3)C(=O)C4(C)C)cc3ncn(C(C)C)c23)ccc1C	active ref.	37	-5
HPK1	CNC(=O)c1cc(Nc2nc(-c3ccc4c(c3)N([C@H]3C[C@@H](N5CCCC(C(F)F)C5)C3)C(=O)C4(C)C)cc3ncn(C(C)C)c23)ccc1C	active ref.	37	-5
HPK1	CNC(=O)c1cc(Nc2nc(-c3cnc4c(c3)N([C@H]3C[C@@H](N5CCCCC5)C3)C(=O)C4(C)C)cc3ncn(C(C)C)c23)c(F)cc1C	active ref.	37	-6
HPK1	CC[C@H](C)n1cnc2cc(-c3ccc4c(c3)N([C@H]3C[C@@H](N5CCCCC5)C3)C(=O)C4(C)C)nc(Nc3ccc(Cl)c(C(=O)NC)c3)c21	active ref.	37	-5
HPK1	CC[C@H](C)n1cnc2cc(-c3ccc4c(c3)N([C@H]3C[C@@H](N5CCC[C@@H](F)C5)C3)C(=O)C4(C)C)nc(Nc3cc(C(=O)NC)c(C)cc3F)c21	active ref.	38	-10
HPK1	CNC(=O)c1cc(Nc2nc(-c3ccc4c(c3)N([C@H]3C[C@@H](N5CC(C)(C)C5)C3)C(=O)C4(C)C)cc3ncn(C(C)C)c23)ccc1C	active ref.	37	-9
HPK1	Cc1ccc(Nc2nc(-c3ccc4c(c3)N([C@H]3C[C@@H](N5CC(C)(C)C5)C3)C(=O)C4(C)C)cc3ncn(C(C)C)c23)cc1C(=O)NC1CC1	active ref.	3	-9
HPK1	CNC(=O)c1cc(Nc2nc(-c3ccc4c(c3)N([C@H]3C[C@@H](N5CC(C)(C)C5)C3)C(=O)C4(C)C)cc3ncn(C(C)C)c23)c(F)cc1C	active ref.	37	-9
HPK1	CNC(=O)c1cc(Nc2nc(-c3ccc4c(c3)N([C@H]3C[C@@H](N5CCCCC5)C3)C(=O)C4(C)C)cc3ncn(C(C)C)c23)ccc1Cl	active ref.	37	-5
HPK1	CNC(=O)c1cc(Nc2nc(-c3ccc4c(c3)N([C@H]3C[C@@H](N5CCCCC5)C3)C(=O)C4(C)C)cc3ncn(C(C)C)c23)c(F)cc1Cl	active ref.	37	-5
HPK1	CC(C)NC(=O)c1cc(Nc2nc(-c3ccc4c(c3)N([C@H]3C[C@@H](N5CCCCC5)C3)C(=O)C4(C)C)cc3ncn(C(C)C)c23)c(F)cc1Cl	active ref.	38	-10
HPK1	CC[C@H](C)n1cnc2cc(-c3ccc4c(c3)N([C@H]3C[C@@H](N5CCCCC5)C3)C(=O)C4(C)C)nc(Nc3ccc(C)c(C(=O)NC)c3)c21	active ref.	37	-5
HPK1	CNC(=O)c1cc(Nc2nc(-c3ccc4c(c3)N([C@H]3C[C@@H](N5CCCCC5)C3)C(=O)C43CCOCC3)cc3ncn(C4CC4)c23)ccc1C	active ref.	37	-5
HPK1	Cc1ccc(Nc2nc(-c3ccc4c(c3)N([C@H]3C[C@@H](N5CCCCC5)C3)C(=O)C43CCOCC3)cc3ncn(C4CC4)c23)cc1C(N)=O	active ref.	37	-5
HPK1	Cc1cc(F)c(Nc2nc(-c3ccc4c(c3)N([C@H]3C[C@@H](N5CCCCC5)C3)C(=O)C43CCOCC3)cc3ncn(C(C)C)c23)cc1C(=O)NC(C)C	active ref.	38	-10
HPK1	Cc1ccc(Nc2nc(-c3ccc4c(c3)N([C@H]3C[C@@H](N5CCCCC5)C3)C(=O)C43CCOCC3)cc3ncn(C(C)C)c23)cc1C(=O)NC(C)C	active ref.	38	-10
HPK1	CC(=O)N1CCC2(CC1)C(=O)N([C@H]1C[C@@H](N3CCCCC3)C1)c1cc(-c3cc4ncn(C(C)C)c4c(Nc4ccc(C)c(C(=O)NCCO)c4)n3)ccc12	active ref.	3	-9
HPK1	COCCNC(=O)c1cc(Nc2nc(-c3ccc4c(c3)N([C@H]3C[C@@H](N5CCCCC5)C3)C(=O)C43CCN(C(C)=O)CC3)cc3ncn(C(C)C)c23)ccc1C	active ref.	3	-9
HPK1	Cc1cc(F)c(Nc2nc(-c3cnc4c(c3)N([C@H]3C[C@@H](N5CCCCC5)C3)C(=O)C4(C)C)cc3ncn(C(C)C)c23)cc1C(=O)NC1(CF)CC1	active ref.	38	-10
HPK1	CNC(=O)c1cc(Nc2nc(-c3ccc4c(c3)N([C@H]3C[C@@H](N5CCCCC5)C3)C(=O)C4(C)C)cc3ncn(C(C)C)c23)ccc1CC(F)(F)F	active ref.	38	-10
HPK1	Cc1ccc(Nc2nc(-c3ccc4c(c3)N([C@H]3C[C@@H](N5CCCCC5)C3)C(=O)C4(C)C)cc3ncn(C(C)C)c23)cc1C(=O)NCC(C)C	active ref.	3	-9
HPK1	CCNC(=O)c1cc(Nc2nc(-c3ccc4c(c3)N([C@H]3C[C@@H](N5CCCCC5)C3)C(=O)C4(C)C)cc3ncn(C(C)C)c23)ccc1C	active ref.	37	-5
HPK1	COCCNC(=O)c1cc(Nc2nc(-c3ccc4c(c3)N([C@H]3C[C@@H](N5CCCCC5)C3)C(=O)C4(C)C)cc3ncn(C(C)C)c23)ccc1C	active ref.	3	-9
HPK1	Cc1ccc(Nc2nc(-c3ccc4c(c3)N([C@H]3C[C@@H](N5CCCCC5)C3)C(=O)C4(C)C)cc3ncn(C(C)C)c23)cc1C(=O)NC(C)C	active ref.	37	-5
HPK1	CNC(=O)c1cc(Nc2nc(-c3ccc4c(c3)N([C@H]3C[C@@H](N5CCCCC5)C3)C(=O)C4(C)C)cc3ncn(C(C)C)c23)ccc1C1CC1	active ref.	37	-5
HPK1	Cc1c(C(=O)NC2(C(F)F)CC2)cc(Nc2nc(-c3ccc4c(c3)N([C@H]3C[C@@H](N5CCCCC5)C3)C(=O)C4(C)C)cc3ncn(C(C)C)c23)c(F)c1F	active ref.	38	-10
HPK1	Cc1c(C(=O)NC2(C(F)F)CC2)cc(Nc2nc(-c3ccc4c(c3)N([C@H]3C[C@@H](N5C[C@H]6CC[C@@H]5C6)C3)C(=O)C4(C)C)cc3ncn(C(C)C)c23)c(F)c1F	active ref.	38	-10
HPK1	C=C(N1CCC2(CC1)C(=O)N([C@H]1C[C@@H](N3CCCCC3)C1)c1cc(-c3cc4ncn(C(C)C)c4c(Nc4ccc(C)c(C(=O)NC)c4)n3)ccc12)C(C)(C)O	active ref.	3	-9
HPK1	CNC(=O)C1CC(Nc2nc(-c3ccc4c(c3)N([C@H]3C[C@@H](N5CCCCC5)C3)C(=O)C43CC[SH](C(=O)C4(C)CC4)CC3)cc3ncn(C4CC4)c23)=CC=C1C	active ref.	3	-9
HPK1	CNC(=O)C1CC(Nc2nc(-c3ccc4c(c3)N([C@H]3C[C@@H](N5CCCCC5)C3)C(=O)C43CC[SH](C(=O)C4(C)CCC4)CC3)cc3ncn(C4CC4)c23)=CC=C1C	active ref.	3	-9
HPK1	CNC(=O)C1CC(Nc2nc(-c3ccc4c(c3)N([C@H]3C[C@@H](N5CCCCC5)C3)C(=O)C43CC[SH](C(=O)C45CC(O)(C4)C5)CC3)cc3ncn(C(C)C)c23)=CC=C1C	active ref.	3	-9
HPK1	CNC(=O)c1cc(Nc2nc(-c3ccc4c(c3)N([C@H]3C[C@@H](N5CCCCC5)C3)C(=O)C43CCN(C(=O)C4COC4)CC3)cc3ncn(C4CC4)c23)ccc1C	active ref.	3	-9
HPK1	CNC(=O)c1cc(Nc2nc(-c3ccc4c(c3)N([C@H]3C[C@@H](N5CCCCC5)C3)C(=O)C43CCN(C(=O)C4(C)CC4)CC3)cc3ncn(C(C)C)c23)ccc1C	active ref.	3	-9
HPK1	CNC(=O)c1cc(Nc2nc(-c3ccc4c(c3)N([C@H]3C[C@@H](N5CCCCC5)C3)C(=O)C43CCN(C(=O)C45CC(C4)C5)CC3)cc3ncn(C4CC4)c23)ccc1C	active ref.	3	-9
HPK1	CNC(=O)c1cc(Nc2nc(-c3ccc4c(c3)N([C@H]3C[C@@H](N5CCCCC5)C3)C(=O)C43CCN(C(=O)C4CCC4)CC3)cc3ncn(C4CC4)c23)ccc1C	active ref.	3	-9
HPK1	CNC(=O)c1cc(Nc2nc(-c3ccc4c(c3)N([C@H]3C[C@@H](N5CCC(C)(C)C5)C3)C(=O)C43CCN(C(C)=O)CC3)cc3ncn(C(C)C)c23)ccc1C	active ref.	3	-9
HPK1	CNC(=O)c1cc(Nc2nc(-c3ccc4c(c3)N([C@H]3C[C@@H](N5CCC6(C5)CC6(F)F)C3)C(=O)C43CCN(C(C)=O)CC3)cc3ncn(C(C)C)c23)ccc1C	active ref.	38	-10
HPK1	CNC(=O)c1cc(Nc2nc(-c3ccc4c(c3)N([C@H]3C[C@@H](N5CCCC6(C5)CC6(F)F)C3)C(=O)C43CCN(C(C)=O)CC3)cc3ncn(C4CC4)c23)ccc1C	active ref.	38	-10
HPK1	CNC(=O)c1cc(Nc2nc(-c3ccc4c(c3)N([C@H]3C[C@@H](N5CCC[C@@H](F)C5)C3)C(=O)C43CCN(C(C)=O)CC3)cc3ncn(C(C)C)c23)ccc1C	active ref.	38	-10
HPK1	CNC(=O)c1cc(Nc2nc(-c3ccc4c(c3)N([C@H]3C[C@@H](N5CCCC(C)(C)C5)C3)C(=O)C43CCN(C(C)=O)CC3)cc3ncn(C4CC4)c23)ccc1C	active ref.	3	-9
HPK1	CNC(=O)c1cc(Nc2nc(-c3ccc4c(c3)N([C@H]3C[C@@H](N5CC(C)(C)CC(C)(C)C5)C3)C(=O)C43CCN(C(C)=O)CC3)cc3ncn(C4CC4)c23)ccc1C	active ref.	38	-10
HPK1	CC(C)n1cnc2cc(-c3ccc4c(c3)N([C@]3(I)C[C@H](N5CCCCC5)C3)C(=O)C4(C)C)nc(Nc3cc(C(=O)NC4(C(F)F)CC4)c(Cl)c(F)c3F)c21	active ref.	38	-10
HPK1	CC(C)n1cnc2cc(-c3ccc4c(c3)N([C@H]3C[C@@](C)(N5CCCCC5)C3)C(=O)C4(C)C)nc(Nc3cc(C(=O)NC4(C(F)F)CC4)c(Cl)cc3F)c21	active ref.	38	-10
HPK1	CC(C)n1cnc2cc(-c3ccc4c(c3)N([C@H]3C[C@@](C)(N5CCCCC5)C3)C(=O)C4(C)C)nc(Nc3cc(C(=O)NC4(CF)CC4)c(Cl)cc3F)c21	active ref.	38	-10
HPK1	CC(C)n1cnc2cc(-c3cc4c(nc3F)C(C)(C)C(=O)N4[C@H]3C[C@@](C)(N4CCCCC4)C3)nc(Nc3cc(C(=O)NC4(C(F)F)CC4)c(Cl)c(F)c3F)c21	active ref.	38	-10
HPK1	CC(C)n1cnc2cc(-c3ccc4c(c3)N([C@H]3C[C@@](C)(N5CCCCC5)C3)C(=O)C4(C)C)nc(Nc3cc(C(=O)NCC(F)F)c(Cl)c(F)c3F)c21	active ref.	38	-10
HPK1	Cc1c(C(=O)NCC(F)F)cc(Nc2nc(-c3cnc4c(c3)N([C@H]3C[C@@](C)(N5CCCC6(CC6)C5)C3)C(=O)C4(C)C)cc3ncn(C(C)C)c23)c(F)c1F	active ref.	38	-10
HPK1	CC(C)n1cnc2cc(-c3cnc4c(c3)N([C@H]3C[C@@](C)(N5CCCC6(CC6)C5)C3)C(=O)C4(C)C)nc(Nc3cc(C(=O)NCC(F)F)c(Cl)c(F)c3F)c21	active ref.	38	-10
HPK1	CC(C)n1cnc2cc(-c3cnc4c(c3)N([C@H]3C[C@@](C)(N5CCCCC5)C3)C(=O)C4(C)C)nc(Nc3cc(C(=O)NCC(F)F)c(F)c(F)c3F)c21	active ref.	38	-10
HPK1	CCNC(=O)c1cc(Nc2nc(-c3cc4c(nc3F)C(C)(C)C(=O)N4[C@H]3C[C@@](C)(N4CCCCC4)C3)cc3ncn(C(C)C)c23)c(F)c(F)c1Cl	active ref.	38	-10
HPK1	CC(C)n1cnc2cc(-c3ccc4c(c3)N([C@H]3C[C@@](C)(N5CCCCC5)C3)C(=O)C4(C)C)nc(Nc3cc(C(=O)NC4(C(F)F)CC4)c(Cl)c(F)c3F)c21	active ref.	38	-10
HPK1	CC(C)n1cnc2cc(-c3ccc4c(c3)N([C@H]3C[C@@](C)(N5CCCCC5)C3)C(=O)C4(C)C)nc(Nc3cc(C(=O)NC4(C(F)F)CC4)ccc3F)c21	active ref.	38	-10
HPK1	Cc1cc(F)c(Nc2nc(-c3ccc4c(c3)N([C@H]3C[C@@](C)(N5CCCCC5)C3)C(=O)C4(C)C)cc3ncn(C(C)C)c23)cc1C(=O)NC1(C(F)F)CC1	active ref.	38	-10
HPK1	CC(C)n1cnc2cc(-c3cnc4c(c3)N([C@H]3C[C@@](C)(N5CCC6CC6C5)C3)C(=O)C4(C)C)nc(Nc3cc(C(=O)NCC(F)F)c(Cl)c(F)c3F)c21	active ref.	38	-10
HPK1	CCNC(=O)c1cc(Nc2nc(-c3cc4c(nc3F)C(C)(C)C(=O)N4[C@H]3C[C@@](C)(N4CCC5CC5C4)C3)cc3ncn(C(C)C)c23)c(F)c(F)c1C	active ref.	38	-10
HPK1	CC(C)n1cnc2cc(-c3cnc4c(c3)N([C@H]3C[C@@](C)(N5CCCCCC5)C3)C(=O)C4(C)C)nc(Nc3cc(C(=O)NC4(CF)CC4)c(Cl)c(F)c3F)c21	active ref.	38	-10
HPK1	CC(C)n1cnc2cc(-c3cnc4c(c3)N([C@H]3C[C@@H](N5CCCCCC5)C3)C(=O)C4(C)C)nc(Nc3cc(C(=O)NCC(F)F)c(Cl)c(F)c3F)c21	active ref.	38	-10
HPK1	CC(C)n1cnc2cc(-c3cnc4c(c3)N([C@H]3C[C@@](C)(N5CC6CC6C5)C3)C(=O)C4(C)C)nc(Nc3cc(C(=O)NC4(C(F)F)CC4)c(Cl)c(F)c3F)c21	active ref.	38	-10
HPK1	Cc1c(C(=O)NC2(C(F)F)CC2)cc(Nc2nc(-c3cnc4c(c3)N([C@H]3C[C@@](C)(N5CCCCCC5)C3)C(=O)C4(C)C)cc3ncn(C(C)C)c23)c(F)c1F	active ref.	38	-10
HPK1	Cc1c(C(=O)NC2(C(F)F)CC2)cc(Nc2nc(-c3cnc4c(c3)N([C@H]3C[C@@](C)(N5CC6CCC5CO6)C3)C(=O)C4(C)C)cc3ncn(C(C)C)c23)c(F)c1F	active ref.	38	-10
HPK1	Cc1c(C(=O)NC2(C(F)F)CC2)cc(Nc2nc(-c3cnc4c(c3)N([C@H]3C[C@@](C)(N5CCCCC5)C3)CC4(C)C)cc3ncn(C(C)C)c23)c(F)c1F	active ref.	38	-10
HPK1	CC[C@]1(N2CCCCC2)C[C@@H](N2C(=O)C(C)(C)c3ncc(-c4cc5ncn(C(C)C)c5c(Nc5cc(C(=O)NC6(C(F)F)CC6)c(C)cc5F)n4)cc32)C1	active ref.	38	-10
HPK1	Cc1cc(F)c(Nc2nc(-c3cnc4c(c3)N([C@H]3C[C@@](C)(N5C6CCC5COC6)C3)C(=O)C4(C)C)cc3ncn(C(C)C)c23)cc1C(=O)NC1(C(F)F)CC1	active ref.	38	-10
HPK1	CC(C)n1cnc2cc(-c3cnc4c(c3)N([C@H]3C[C@@](C)(N5CCCCC5)C3)C(=O)C43CCOCC3)nc(Nc3cc(C(=O)NC4(C(F)F)CC4)c(Cl)c(F)c3F)c21	active ref.	38	-10
HPK1	CC(C)n1cnc2cc(-c3cnc4c(c3)N([C@H]3C[C@@](C)(N5CCCC6(CC6)C5)C3)C(=O)C4(C)C)nc(Nc3cc(C(=O)NC4(C(F)F)CC4)c(Cl)c(F)c3F)c21	active ref.	38	-10
HPK1	Cc1c(C(=O)NC2(C(F)F)CC2)cc(Nc2nc(-c3cnc4c(c3)N([C@H]3C[C@@H](N5CCC(F)CC5)C3)C(=O)C4(C)C)cc3ncn(C(C)C)c23)c(F)c1F	active ref.	38	-10
HPK1	Cc1c(C(=O)NC2(C(F)F)CC2)cc(Nc2nc(-c3cnc4c(c3)N([C@H]3C[C@@](C)(N5CCC[C@@H](F)C5)C3)C(=O)C4(C)C)cc3ncn(C(C)C)c23)c(F)c1F	active ref.	38	-10
HPK1	Cc1c(C(=O)NC2(C(F)F)CC2)cc(Nc2nc(-c3cnc4c(c3)N([C@H]3C[C@@](C)(N5CCOC6(CC6)C5)C3)C(=O)C4(C)C)cc3ncn(C(C)C)c23)c(F)c1F	active ref.	38	-10
HPK1	Cc1c(C(=O)NC2(C(F)F)CC2)cc(Nc2nc(-c3cnc4c(c3)N([C@H]3C[C@@](C)(N5CCC6CC5CO6)C3)C(=O)C4(C)C)cc3ncn(C(C)C)c23)c(F)c1F	active ref.	38	-10
HPK1	Cc1c(C(=O)NC2(C(F)F)CC2)cc(Nc2nc(-c3cnc4c(c3)N([C@H]3C[C@@](C)(N5CCOC(C)(C)C5)C3)C(=O)C4(C)C)cc3ncn(C(C)C)c23)c(F)c1F	active ref.	38	-10
HPK1	Cc1c(C(=O)NC2(C(F)F)CC2)cc(Nc2nc(-c3cnc4c(c3)N([C@H]3C[C@@](C)(N5CCC(F)C6(CC6)C5)C3)C(=O)C4(C)C)cc3ncn(C(C)C)c23)c(F)c1F	active ref.	38	-10
HPK1	Cc1c(C(=O)NC2(CF)CC2)cc(Nc2nc(-c3cnc4c(c3)N([C@H]3C[C@@](C)(N5CCCCC5)C3)C(=O)C4(C)C)cc3ncn(C(C)C)c23)c(F)c1F	active ref.	38	-10
HPK1	CNC(=O)c1cc(Nc2nc(-c3ccc4c(c3)N([C@H]3C[C@@H](N5CCC[C@H](C(F)F)C5)C3)C(=O)C4(C)C)cc3ncn(C(C)C)c23)ccc1C	active ref.	37	-5
HPK1	CNC(=O)c1cc(Nc2nc(-c3ccc4c(c3)N([C@H]3C[C@@H](N5CCC[C@@H](C(F)F)C5)C3)C(=O)C4(C)C)cc3ncn(C(C)C)c23)ccc1C	active ref.	37	-5
HPK1	CNC(=O)c1cc(Nc2nc(-c3ccc4c(c3)N([C@H]3C[C@@H](N5CC[C@H](C(F)F)C5)C3)C(=O)C4(C)C)cc3ncn(C(C)C)c23)ccc1C	active ref.	37	-5
HPK1	Cc1ccc(Nc2nc(-c3ccc4c(c3)N([C@H]3C[C@@](C)(N5CCCCC5)C3)C(=O)C4(C)C)cc3ncn(C4CC4)c23)cc1C(N)=O	active ref.	37	-5
HPK1	CNC(=O)c1cc(Nc2nc(-c3ccc4c(c3)N([C@H]3C[C@@H](N5CCCCC5)C3)C(=O)C4(C)C)cc3ncn(C(C)C)c23)c(F)cc1F	active ref.	37	-6
HPK1	CC(=O)N1CCC2(CC1)C(=O)N([C@H]1C[C@@H](N3CCCCC3)C1)c1cc(-c3cc4ncn(C(C)C)c4c(Nc4cc(C(=O)NC(C)C)c(F)cc4F)n3)ccc12	active ref.	38	-10
HPK1	CNC(=O)c1cc(Nc2nc(-c3ccc4c(c3)N([C@H]3C[C@@H](N5CCCCC5)C3)C(=O)C43CN(C(C)=O)C3)cc3ncn(C(C)C)c23)c(F)cc1C	active ref.	3	-9
HPK1	Cc1cc(F)c(Nc2nc(-c3ccc4c(c3)N([C@H]3C[C@@H](N5CCCCC5)C3)C(=O)C4(C)C)cc3ncn(C(C)C)c23)cc1C(=O)NC(C)C	active ref.	38	-10
HPK1	CNC(=O)c1cc(Nc2nc(-c3ccc4c(c3)N([C@H]3C[C@@H](N5CCCCC5)C3)C(=O)C4(C)C)cc3ncn(C(C)C)c23)c(F)cc1C	active ref.	37	-5
HPK1	CNC(=O)c1cc(Nc2nc(-c3ccc4c(c3)N([C@H]3C[C@@H](N5CCCCC5)C3)C(=O)C43CCN(C4COC4)CC3)cc3ncn(C4CC4)c23)ccc1C	active ref.	3	-9
HPK1	Cc1cc(F)c(Nc2nc(-c3ccc4c(c3)N([C@H]3C[C@@H](N5CCC[C@@H](F)C5)C3)C(=O)C43CCN(C4COC4)CC3)cc3ncn(C(C)C)c23)cc1C(=O)NC(C)C	active ref.	3	-9
HPK1	CNC(=O)c1cc(Nc2nc(-c3ccc4c(c3)N([C@H]3C[C@@H](N5CCC[C@@H](F)C5)C3)C(=O)C43CCN(C4COC4)CC3)cc3ncn(C(C)C)c23)c(F)cc1C	active ref.	38	-10
HPK1	CC[C@H](C)n1cnc2cc(-c3ccc4c(c3)N([C@H]3C[C@@H](N5CCCCC5)C3)C(=O)C43CCN(C(=O)OC)CC3)nc(Nc3ccc(C)c(C(=O)NC)c3)c21	active ref.	3	-9
HPK1	CNC(=O)c1cc(Nc2nc(-c3ccc4c(c3)N([C@H]3C[C@@H](N5CCCCC5)C3)C(=O)C43CCN(S(C)(=O)=O)CC3)cc3ncn(C4CC4)c23)ccc1C	active ref.	3	-9
HPK1	CNC(=O)c1cc(Nc2nc(-c3ccc4c(c3)N([C@H]3C[C@@H](N5CCCCC5)C3)C(=O)C43CCN(S(=O)(=O)C4CC4)CC3)cc3ncn(C4CC4)c23)ccc1C	active ref.	3	-9
HPK1	CNC(=O)c1cc(Nc2nc(-c3ccc4c(c3)N([C@H]3C[C@@H](N5CCCC6(CC6)C5)C3)C(=O)C43CCN(C(C)=O)CC3)cc3ncn(C4CC4)c23)ccc1C	active ref.	3	-9
HPK1	CNC(=O)c1cc(Nc2nc(-c3ccc4c(c3)N([C@H]3C[C@@H](N5CCC(C)(C)C5)C3)C(=O)C43CCN(C(C)=O)CC3)cc3ncn(C4CC4)c23)ccc1C	active ref.	3	-9
HPK1	CC[C@H](C)n1cnc2cc(-c3ccc4c(c3)N([C@H]3C[C@@H](N5CCC6(C5)CC6(F)F)C3)C(=O)C43CCN(C(C)=O)CC3)nc(Nc3ccc(C)c(C(=O)NC)c3)c21	active ref.	38	-10
HPK1	CC[C@H](C)n1cnc2cc(-c3ccc4c(c3)N([C@H]3C[C@@H](N5CCC[C@@H](F)C5)C3)C(=O)C43CCN(C(C)=O)CC3)nc(Nc3ccc(C)c(C(=O)NC)c3)c21	active ref.	3	-9
HPK1	CNC(=O)c1cc(Nc2nc(-c3ccc4c(c3)N([C@H]3C[C@@H](N5CCCCC5)C3)C(=O)C43CCN(C(=O)C45CC(F)(C4)C5)CC3)cc3ncn(C4CC4)c23)ccc1C	active ref.	3	-9
HPK1	CNC(=O)c1cc(Nc2nc(-c3ccc4c(c3)N([C@H]3C[C@@H](N5CCCCC5)C3)C(=O)C43CCN(C(=O)[C@@H](C)O)CC3)cc3ncn(C4CC4)c23)ccc1C	active ref.	3	-9
HPK1	CNC(=O)C1CC(Nc2nc(-c3ccc4c(c3)N([C@H]3C[C@@H](N5CCCCC5)C3)C(=O)C43CC[SH](C(=O)[C@@H](C)O)CC3)cc3ncn(C(C)C)c23)=CC=C1C	active ref.	3	-9
HPK1	CCc1ccc(Nc2nc(-c3ccc4c(c3)N([C@H]3C[C@@H](N5CCCCC5)C3)C(=O)C4(C)C)cc3ncn(C(C)C)c23)cc1C(=O)NC	active ref.	37	-5
HPK1	CNC(=O)c1cc(Nc2nc(-c3ccc4c(c3)N([C@H]3C[C@@H](N5CCCCC5)C3)C(=O)C4(C)C)cc3ncn(C(C)C)c23)ccc1C(F)(F)F	active ref.	37	-6
HPK1	CNC(=O)c1cc(Nc2nc(-c3ccc4c(c3)N([C@H]3C[C@@H](NC(=O)C(C)(C)C)C3)C(=O)C4(C)C)cc3ncn(C(C)C)c23)ccc1C	active ref.	37	-9
HPK1	Cc1ccc(Nc2nc(-c3ccc4c(c3)N([C@H]3C[C@@H](NC(=O)C(C)(C)C)C3)C(=O)C4(C)C)cc3ncn(C)c23)cc1C(N)=O	active ref.	37	-9
HPK1	CCNC(=O)c1cc(Nc2nc(-c3ccc4c(c3)N([C@H]3C[C@@H](N5CCCCC5)C3)C(=O)C43CCN(C(C)=O)CC3)cc3ncn(C(C)C)c23)ccc1C	active ref.	3	-9
HPK1	CC(=O)N1CCC2(CC1)C(=O)N([C@H]1C[C@@H](N3CCCCC3)C1)c1cc(-c3cc4ncn(C(C)C)c4c(Nc4cc(C(=O)NC(C)C)c(C)cc4F)n3)ccc12	active ref.	3	-9
HPK1	CNC(=O)c1cc(Nc2nc(-c3ccc4c(c3)N([C@H]3C[C@@H](N5CCCCC5)C3)C(=O)C43CCOCC3)cc3ncn(C(C)C)c23)ccc1C	active ref.	37	-5
HPK1	COCCNC(=O)c1cc(Nc2nc(-c3ccc4c(c3)N([C@H]3C[C@@H](N5CCCCC5)C3)C(=O)C4(C)C)cc3ncn(C(C)C)c23)c(F)cc1C	active ref.	3	-9
HPK1	CC(C)NC(=O)c1cc(Nc2nc(-c3ccc4c(c3)N([C@H]3C[C@@H](N5CCCCC5)C3)C(=O)C4(C)C)cc3ncn(C(C)C)c23)ccc1Cl	active ref.	37	-5
HPK1	Cc1ccc(Nc2nc(-c3ccc4c(c3)N([C@H]3C[C@@H](N5CCCCC5)C3)C(=O)C4(C)C)cc3ncn(C4CC4)c23)cc1C(N)=O	active ref.	37	-9
HPK1	Cc1cc(F)c(Nc2nc(-c3ccc4c(c3)N([C@H]3C[C@@H](N5CCC[C@@H](F)C5)C3)C(=O)C4(C)C)cc3ncn(C(C)C)c23)cc1C(=O)NC(C)C	active ref.	38	-10
HPK1	CNC(=O)c1cc(Nc2nc(-c3ccc4c(c3)N([C@H]3C[C@@H](N5CCC(C(F)F)C5)C3)C(=O)C4(C)C)cc3ncn(C(C)C)c23)ccc1C	active ref.	37	-5
HPK1	CNC(=O)c1cc(Nc2nc(-c3ccc4c(c3)N([C@H]3C[C@@H](N5CCCC5)C3)C(=O)C4(C)C)cc3ncn(C(C)C)c23)ccc1C	active ref.	37	-9
HPK1	CCn1cnc2cc(-c3ccc4c(c3)N([C@H]3C[C@@H](N5CCCCC5)C3)C(=O)C4(C)C)nc(Nc3ccc(C)c(C(=O)NC)c3)c21	active ref.	37	-9
HPK1	CCn1cnc2cc(-c3ccc4c(c3)N([C@H]3C[C@@H](N5CCCCC5)C3)C(=O)C4(C)C)nc(Nc3cc(C(=O)NC)c(C)cc3F)c21	active ref.	37	-9
HPK1	Cc1cc(F)c(Nc2nc(-c3ccc4c(c3)N([C@H]3C[C@@H](N5CCCCC5)C3)C(=O)C43CCN(C4COC4)CC3)cc3ncn(C(C)C)c23)cc1C(=O)NC(C)C	active ref.	3	-9
HPK1	CNC(=O)c1ccc(F)c(Nc2nc(-c3ccc4c(c3)N([C@H]3C[C@@H](N5CCCCC5)C3)C(=O)C43CCN(C(C)=O)CC3)cc3ncn(C4CC4)c23)c1	active ref.	3	-9
HPK1	CNC(=O)c1cc(Nc2nc(-c3ccc4c(c3)N([C@H]3C[C@@H](N5CCCCC5)C3)C(=O)C43CCN(C(C)=O)CC3)cc3ncn(C(C)C)c23)c(F)cc1C	active ref.	38	-10
HPK1	CC[C@@H](C)NC(=O)c1cc(Nc2nc(-c3ccc4c(c3)N([C@H]3C[C@@H](N5CCCCC5)C3)C(=O)C43CCN(C(C)=O)CC3)cc3ncn(C(C)C)c23)c(F)cc1C	active ref.	3	-9
HPK1	COCCNC(=O)c1cc(Nc2nc(-c3ccc4c(c3)N([C@H]3C[C@@H](N5CCCCC5)C3)C(=O)C43CCN(C(C)=O)CC3)cc3ncn(C(C)C)c23)c(F)cc1C	active ref.	3	-9
HPK1	CNC(=O)c1cc(Nc2nc(-c3ccc4c(c3)N([C@H]3C[C@@H](NCC(C)(C)F)C3)C(=O)C4(C)C)cc3ncn(C(C)C)c23)ccc1C	active ref.	37	-9
HPK1	CNC(=O)c1cc(Nc2nc(-c3ccc4c(c3)N([C@H]3C[C@@H](N5CCCCC5)C3)C(=O)C43CCN(C4COC4)CC3)cc3ncn(C(C)C)c23)c(F)cc1C	active ref.	3	-9
HPK1	CCNC(=O)c1cc(Nc2nc(-c3ccc4c(c3)N([C@H]3C[C@@H](N5CCCCC5)C3)C(=O)C43CCN(C(C)=O)CC3)cc3ncn(CC)c23)c(F)cc1C	active ref.	38	-10
HPK1	CNC(=O)c1cc(Nc2nc(-c3ccc4c(c3)N([C@H]3C[C@@H](N5CCCCC5)C3)C(=O)C43CCN(C(=O)C(C)C)CC3)cc3ncn(C4CC4)c23)ccc1C	active ref.	3	-9
HPK1	CNC(=O)c1cc(Nc2nc(-c3ccc4c(c3)N([C@H]3C[C@@H](N5CCCCC5)C3)C(=O)C43CCN(C(=O)C4CC4)CC3)cc3ncn(C4CC4)c23)ccc1C	active ref.	3	-9
HPK1	CNC(=O)c1cc(Nc2nc(-c3ccc4c(c3)N([C@H]3C[C@@H](N5CCCCC5)C3)C(=O)C43CCN(C(=O)OC)CC3)cc3ncn(C4CC4)c23)ccc1C	active ref.	3	-9
HPK1	CNC(=O)c1cc(Nc2nc(-c3ccc4c(c3)N([C@H]3C[C@@H](N5CCCCC5)C3)C(=O)C43CCN(C(=O)C45CC(C4)C5)CC3)cc3ncn(C4CC4)c23)ccc1Cl	active ref.	3	-9
HPK1	CNC(=O)c1cc(Nc2nc(-c3ccc4c(c3)N([C@H]3C[C@@H](N5CCCC(C)(C)C5)C3)C(=O)C4(C)C)cc3ncn(C4CC4)c23)ccc1C	active ref.	37	-5
HPK1	Cc1ccc(Nc2nc(-c3ccc4c(c3)N([C@H]3C[C@@H](N5CCC[C@@H](O)C5)C3)C(=O)C4(C)C)cc3ncn(C4CC4)c23)cc1C(N)=O	active ref.	37	-9
HPK1	Cc1ccc(Nc2nc(-c3ccc4c(c3)N([C@H]3C[C@@H](N5CCC[C@H](O)C5)C3)C(=O)C4(C)C)cc3ncn(C4CC4)c23)cc1C(N)=O	active ref.	37	-9
HPK1	CNC(=O)c1cc(Oc2nc(-c3ccc4c(c3)N([C@H]3C[C@@H](N5CCCCC5)C3)C(=O)C4(C)C)cc3ncn(C4CC4)c23)ccc1C	active ref.	37	-9
HPK1	Cc1ccc(Oc2nc(-c3ccc4c(c3)N([C@H]3C[C@@H](N5CCCCC5)C3)C(=O)C4(C)C)cc3ncn(C4CC4)c23)cc1C(N)=O	active ref.	37	-9
HPK1	Cc1ccc(Nc2nc(-c3ccc4c(c3)N([C@H]3C[C@@H](N5CCCCC5)C3)C(=O)C43CCOCC3)cc3ncn(C(C)C)c23)cc1C(=O)NC1(C(F)F)CC1	active ref.	38	-10
HPK1	Cc1ccc(Nc2nc(-c3ccc4c(c3)N([C@H]3C[C@@H](N5CCCCC5)C3)C(=O)C4(C)C)cc3ncn(C(C)C)c23)cc1C(=O)N[C@H](C)CF	active ref.	38	-10
HPK1	Cc1ccc(Nc2nc(-c3ccc4c(c3)N([C@H]3C[C@@H](N5CCCCC5)C3)C(=O)C4(C)C)cc3ncn(C(C)C)c23)cc1C(=O)N[C@@H](C)CF	active ref.	38	-10
HPK1	Cc1ccc(Nc2nc(-c3ccc4c(c3)N([C@H]3C[C@@H](N5CCCCC5)C3)C(=O)C4(C)C)cc3ncn(C(C)C)c23)cc1C(=O)NC1(C(F)F)CC1	active ref.	38	-10
HPK1	Cc1ccc(Nc2nc(-c3ccc4c(c3)N([C@H]3C[C@@H](N5CCCCC5)C3)C(=O)C43CCOCC3)cc3ncn(C(C)C)c23)cc1C(=O)NC1CCC1	active ref.	3	-9
HPK1	Cc1ccc(Nc2nc(-c3ccc4c(c3)N([C@H]3C[C@@H](N5CCC[C@@H](F)C5)C3)C(=O)C4(C)C)cc3ncn(C4CC4)c23)cc1C(N)=O	active ref.	37	-9
HPK1	Cc1ccc(Nc2nc(-c3ccc4c(c3)N([C@H]3C[C@@H](N5CCOC(C)(C)C5)C3)C(=O)C4(C)C)cc3ncn(C4CC4)c23)cc1C(N)=O	active ref.	37	-5
HPK1	CNC(=O)c1cc(Nc2nc(-c3ccc4c(c3)N([C@H]3C[C@@H](N[C@@H]5CCOC[C@H]5C)C3)C(=O)C4(C)C)cc3ncn(C(C)C)c23)ccc1C	active ref.	37	-5
HPK1	CNC(=O)c1cc(Nc2nc(-c3ccc4c(c3)N([C@H]3C[C@@H](N[C@@H]5CCOC[C@@H]5C)C3)C(=O)C4(C)C)cc3ncn(C(C)C)c23)ccc1C	active ref.	37	-5
HPK1	CNC(=O)c1cc(Nc2nc(-c3ccc4c(c3)N([C@H]3C[C@@H](NC(C)C)C3)C(=O)C4(C)C)cc3ncn(C(C)C)c23)ccc1C	active ref.	37	-9
HPK1	CNC(=O)c1cc(Nc2nc(-c3ccc4c(c3)N([C@H]3C[C@@H](N5C6COCC5C6)C3)C(=O)C4(C)C)cc3ncn(C(C)C)c23)c(F)cc1C	active ref.	37	-5
HPK1	CNC(=O)c1cc(Nc2nc(-c3ccc4c(c3)N([C@H]3C[C@@H](N5C6CCC5COC6)C3)C(=O)C4(C)C)cc3ncn(C(C)C)c23)c(F)cc1C	active ref.	37	-5
HPK1	CNC(=O)c1cc(Nc2nc(-c3ccc4c(c3)N([C@H]3C[C@@H](N5C6COCC5C6)C3)C(=O)C4(C)C)cc3ncn(C(C)C)c23)ccc1C	active ref.	37	-5
HPK1	CNC(=O)c1cc(Nc2nc(-c3ccc4c(c3)N([C@H]3C[C@@H](N5CC[C@H](F)C5)C3)C(=O)C4(C)C)cc3ncn(C(C)C)c23)ccc1C	active ref.	37	-9
HPK1	CNC(=O)C1=C(C)CCC(Nc2nc(-c3ccc4c(c3)N([C@H]3C[C@@H](N5CCC(C)(C)C5)C3)C(=O)C4(C)C)cc3ncn(C(C)C)c23)=C1	active ref.	37	-5
HPK1	CNC(=O)c1cc(Nc2nc(-c3ccc4c(c3)N([C@H]3C[C@@H](N5CCCCC5)C3)C(=O)C4(C)C)cc3ncn(C(C)C)c23)ccc1C	active ref.	37	-9
HPK1	[2H]C1([2H])N([C@H]2C[C@@H](N3C(=O)C(C)(C)c4ccc(-c5cc6ncn(C(C)C)c6c(Nc6ccncc6F)n5)cc43)C2)C([2H])([2H])C([2H])([2H])C([2H])([2H])C1([2H])[2H]	active ref.	37	-6
HPK1	CC(C)n1cnc2cc(-c3ccc4c(c3)N([C@H]3C[C@@H](N5CCCCC5)C3)C(=O)C43CCN(C(=O)C4(C)CCO4)CC3)nc(Nc3ccncc3F)c21	active ref.	3	-9
HPK1	CC(C)n1cnc2cc(-c3ccc4c(c3)N([C@H]3C[C@@H](N5C[C@@H](C)[C@@H](C)C5)C3)C(=O)C43CCN(C(=O)C(C)(C)CO)CC3)nc(Nc3ccncc3F)c21	active ref.	3	-9
HPK1	CC(C)n1cnc2cc(-c3ccc4c(c3)N([C@H]3C[C@@H](N5C[C@@H](C)[C@@H](C)C5)C3)C(=O)C43CCN(C(=O)[C@@H]4CCCO4)CC3)nc(Nc3ccncc3F)c21	active ref.	3	-9
HPK1	CC(C)n1cnc2cc(-c3ccc4c(c3)N([C@H]3C[C@@H](N5C[C@@H](C)[C@@H](C)C5)C3)C(=O)C43CCN(C(=O)C4(C)COC4)CC3)nc(Nc3ccncc3F)c21	active ref.	3	-9
HPK1	CC(C)n1cnc2cc(-c3ccc4c(c3)N([C@H]3C[C@@H](N5CC6CC(C6)C5)C3)C(=O)C43CCN(C(=O)C4(C)COC4)CC3)nc(Nc3ccncc3F)c21	active ref.	3	-9
HPK1	CC(C)n1cnc2cc(-c3ccc4c(c3)N([C@H]3C[C@@H](N5C6CCC5COC6)C3)C(=O)C43CCN(C(=O)C4(C)COC4)CC3)nc(Nc3ccncc3F)c21	active ref.	3	-9
HPK1	CC(C)n1cnc2cc(-c3ccc4c(c3)N([C@H]3C[C@@H](N5CCC6(CC6)C5)C3)C(=O)C43CCN(C(=O)C4(C)COC4)CC3)nc(Nc3ccncc3F)c21	active ref.	3	-9
HPK1	CC(C)n1cnc2cc(-c3ccc4c(c3)N([C@H]3C[C@@H](N5CCC(C)(C)C5)C3)C(=O)C43CCN(C(=O)C(C)(C)O)CC3)nc(Nc3ccncc3F)c21	active ref.	3	-9
HPK1	CC(C)n1cnc2cc(-c3ccc4c(c3)N([C@H]3C[C@@H](N5CCCCC5)C3)C(=O)C43CCN(C(=O)C(C)(C)O)CC3)nc(Nc3ccncc3F)c21	active ref.	3	-9
HPK1	CC(C)n1cnc2cc(-c3ccc4c(c3)N([C@H]3C[C@@H](N5CCCCC5)C3)C(=O)C43CCN(C(=O)[C@H](C)O)CC3)nc(Nc3ccncc3F)c21	active ref.	38	-10
HPK1	CC(C)n1cnc2cc(-c3ccc4c(c3)N([C@H]3C[C@@H](N5CCCCC5)C3)C(=O)C43CCN(C(=O)C4(C)CCOCC4)CC3)nc(Nc3ccncc3F)c21	active ref.	38	-10
HPK1	CC(C)n1cnc2cc(-c3ccc4c(c3)N([C@H]3C[C@@H](N5CCC(C)(C)C5)C3)C(=O)C43CCN(C(=O)[C@@H]4CCCO4)CC3)nc(Nc3ccncc3F)c21	active ref.	3	-9
HPK1	CC(C)n1cnc2cc(-c3ccc4c(c3)N([C@H]3C[C@@H](N5CCC(C)(C)C5)C3)C(=O)C43CCN(C(=O)[C@H]4CCCO4)CC3)nc(Nc3ccncc3F)c21	active ref.	3	-9
HPK1	CC(C)n1cnc2cc(-c3ccc4c(c3)N([C@H]3C[C@@H](N5CCC(C)(C)C5)C3)C(=O)C43CCN(C(=O)C4(C)CCOC4)CC3)nc(Nc3ccncc3F)c21	active ref.	3	-9
HPK1	CC(C)n1cnc2cc(-c3ccc4c(c3)N([C@H]3C[C@@H](N5CCC(C)(C)C5)C3)C(=O)C43CCN(C(=O)[C@H]4CCOC4)CC3)nc(Nc3ccncc3F)c21	active ref.	3	-9
HPK1	CC(C)n1cnc2cc(-c3ccc4c(c3)N([C@H]3C[C@@H](N5CCC(C)(C)C5)C3)C(=O)C43CCN(C(=O)[C@@H]4CCOC4)CC3)nc(Nc3ccncc3F)c21	active ref.	3	-9
HPK1	CC(C)n1cnc2cc(-c3ccc4c(c3)N([C@H]3C[C@@H](N5CCCCC5)C3)C(=O)C43CCN(C(=O)C4(C)CC4)CC3)nc(Nc3ccncc3F)c21	active ref.	3	-9
HPK1	CC(C)n1cnc2cc(-c3ccc4c(c3)N([C@H]3C[C@@H](N5CCC(C)(C)C5)C3)C(=O)C43CCN(C(=O)C4(C)CCOCC4)CC3)nc(Nc3ccncc3F)c21	active ref.	3	-9
HPK1	CC(C)n1cnc2cc(-c3ccc4c(c3)N([C@H]3C[C@@H](N5CCC(C)(C)C5)C3)C(=O)C43CCN(C(=O)C4CCCOC4)CC3)nc(Nc3ccncc3F)c21	active ref.	3	-9
HPK1	CC(C)n1cnc2cc(-c3ccc4c(c3)N([C@H]3C[C@@H](N5CCC(C)(C)C5)C3)C(=O)C43CCN(C(=O)C4CCCCO4)CC3)nc(Nc3ccncc3F)c21	active ref.	3	-9
HPK1	CC(C)n1cnc2cc(-c3ccc4c(c3)N([C@H]3C[C@@H](N5CCC(C)(C)C5)C3)C(=O)C43CCN(C(=O)C4CCOCC4)CC3)nc(Nc3ccncc3F)c21	active ref.	3	-9
HPK1	CC(C)n1cnc2cc(-c3ccc4c(c3)N([C@H]3C[C@@H](N5CCCCC5)C3)C(=O)C43CCN(C(=O)C4CCO4)CC3)nc(Nc3ccncc3F)c21	active ref.	38	-10
HPK1	CC(=O)N1CCC2(CC1)C(=O)N([C@H]1C[C@@H](N3CCC(C)(C)C3)C1)c1cc(-c3cc4ncn(C(C)C)c4c(Nc4ccncc4F)n3)ccc12	active ref.	38	-10
HPK1	CC(=O)N1CCC2(CC1)C(=O)N([C@H]1C[C@@H](N3C[C@@H](C)[C@@H](C)C3)C1)c1cc(-c3cc4ncn(C(C)C)c4c(Nc4ccncc4F)n3)ccc12	active ref.	38	-10
HPK1	CC(=O)N1CCC2(CC1)C(=O)N([C@H]1C[C@@H](N3CCC[C@@H](C)C3)C1)c1cc(-c3cc4ncn(C(C)C)c4c(Nc4ccncc4F)n3)ccc12	active ref.	38	-10
HPK1	CC(=O)N1CCC2(CC1)C(=O)N([C@H]1C[C@@H](N3CCCCC3)C1)c1cc(-c3cc4ncn(C(C)C)c4c(Nc4cc(C)ncc4F)n3)ccc12	active ref.	3	-9
HPK1	CC(C)n1cnc2cc(-c3ccc4c(c3)N([C@H]3C[C@@H](N5CCCC6(CC6)C5)C3)C(=O)C43CCN(C(=O)[C@H](C)O)CC3)nc(Nc3ccncc3F)c21	active ref.	38	-10
HPK1	CC(C)n1cnc2cc(-c3ccc4c(c3)N([C@H]3C[C@@H](N5CCCC6(CC6)C5)C3)C(=O)C43CCN(C(=O)C4(C)COC4)CC3)nc(Nc3ccncc3F)c21	active ref.	3	-9
HPK1	CC[C@H](O)C(=O)N1CCC2(CC1)C(=O)N([C@H]1C[C@@H](N3CCC(C)(C)C3)C1)c1cc(-c3cc4ncn(C(C)C)c4c(Nc4ccncc4F)n3)ccc12	active ref.	38	-10
HPK1	CC[C@H](O)C(=O)N1CCC2(CC1)C(=O)N([C@H]1C[C@@H](N3CCCCC3)C1)c1cc(-c3cc4ncn(C(C)C)c4c(Nc4ccncc4F)n3)ccc12	active ref.	38	-10
HPK1	CC(C)n1cnc2cc(-c3ccc4c(c3)N([C@H]3C[C@@H](N5C[C@H]6CC[C@H]6C5)C3)C(=O)C43CCN(C(=O)[C@H](C)O)CC3)nc(Nc3ccncc3F)c21	active ref.	3	-9
HPK1	CC(C)n1cnc2cc(-c3ccc4c(c3)N([C@H]3C[C@@H](N5C[C@H]6CC[C@H]6C5)C3)C(=O)C43CCN(C(=O)C(C)(C)CO)CC3)nc(Nc3ccncc3F)c21	active ref.	3	-9
HPK1	CC(C)n1cnc2cc(-c3ccc4c(c3)N([C@H]3C[C@@H](N5C[C@H]6CC[C@H]6C5)C3)C(=O)C43CCN(C(=O)[C@H]4CCCO4)CC3)nc(Nc3ccncc3F)c21	active ref.	3	-9
HPK1	CC(C)n1cnc2cc(-c3ccc4c(c3)N([C@H]3C[C@@H](N5C[C@H]6CC[C@H]6C5)C3)C(=O)C43CCN(C(=O)C4(C)COC4)CC3)nc(Nc3ccncc3F)c21	active ref.	3	-9
HPK1	CC(C)n1cnc2cc(-c3ccc4c(c3)N([C@H]3C[C@@H](N5CCCCC5)C3)C(=O)C43CCN(C(=O)C(C)(C)CO)CC3)nc(Nc3ccnc(F)c3F)c21	active ref.	38	-10
HPK1	CC(C)n1cnc2cc(-c3ccc4c(c3)N([C@H]3C[C@@H](N5CCCCC5)C3)C(=O)C4(C)O)nc(Nc3ccnc(F)c3F)c21	active ref.	37	-9
HPK1	CC(C)n1cnc2cc(-c3ccc4c(c3)N([C@H]3C[C@@H](N5CC(C)(C)C5)C3)C(=O)C4(C)C)nc(Nc3cc(CO)ncc3F)c21	active ref.	37	-9
HPK1	CC(=O)N1CCC2(CC1)C(=O)N([C@H]1C[C@@H](N3CCCCC3)C1)c1cc(-c3cc4ncn(C(C)C)c4c(Nc4cc(N(C)C)ncc4F)n3)ccc12	active ref.	3	-9
HPK1	CC(=O)N1CCC2(CC1)C(=O)N([C@H]1C[C@@H](N3CCCCC3)C1)c1cc(-c3cc4ncn(C(C)C)c4c(Nc4cc(CO)ncc4F)n3)ccc12	active ref.	38	-10
HPK1	COc1cc(F)c(Nc2nc(-c3ccc4c(c3)N([C@H]3C[C@@H](N5CCCCC5)C3)C(=O)C43CCN(C(C)=O)CC3)cc3ncn(C(C)C)c23)cn1	active ref.	38	-10
HPK1	CC(C)n1cnc2cc(-c3ccc4c(c3)N([C@H]3C[C@@H](N5CCCCC5)C3)C(=O)C43CCN(C4COC4)CC3)nc(Nc3cc(F)ncc3F)c21	active ref.	3	-9
HPK1	CC(C)n1cnc2cc(-c3ccc4c(c3)N([C@H]3C[C@@H](N5CCCCC5)C3)C(=O)C43CCN(C4COC4)CC3)nc(Nc3ccnc(F)c3F)c21	active ref.	38	-10
HPK1	CC[C@@H](C)n1cnc2cc(-c3ccc4c(c3)N([C@H]3C[C@@H](N5CCC(C)(C)C5)C3)C(=O)C43CCN(C4COC4)CC3)nc(Nc3ccncc3F)c21	active ref.	3	-9
HPK1	CC[C@@H](C)n1cnc2cc(-c3ccc4c(c3)N([C@H]3C[C@@H](N5CCCCC5)C3)C(=O)C43CCN(C4COC4)CC3)nc(Nc3ccncc3F)c21	active ref.	3	-9
HPK1	CCn1cnc2cc(-c3ccc4c(c3)N([C@H]3C[C@@H](N5CCC(C)(C)C5)C3)C(=O)C43CCN(C4COC4)CC3)nc(Nc3ccncc3F)c21	active ref.	38	-10
HPK1	CC(C)CN[C@H]1C[C@@H](N2C(=O)C(C)(C)c3ccc(-c4cc5ncn(C(C)C)c5c(Nc5ccncc5F)n4)cc32)C1	active ref.	37	-8
HPK1	CC(C)n1cnc2cc(-c3ccc4c(c3)N([C@H]3C[C@@H](N5CCCC(C)(C)C5)C3)C(=O)C4(C)C)nc(Nc3ccncc3F)c21	active ref.	37	-9
HPK1	CC(C)n1cnc2cc(-c3ccc4c(c3)N([C@H]3C[C@@H](N5CCCC(C)(C)C5)C3)C(=O)C4(C)C)nc(Nc3ccc(=O)[nH]c3)c21	active ref.	37	-9
HPK1	CC(C)n1cnc2cc(-c3ccc4c(c3)N([C@H]3C[C@@H](N5CCCC(C)(F)C5)C3)C(=O)C43CCN(C4COC4)CC3)nc(Nc3ccncc3F)c21	active ref.	38	-10
HPK1	CC(C)n1cnc2cc(-c3ccc4c(c3)N([C@H]3C[C@@H](N5CCC[C@H](F)C5)C3)C(=O)C43CCN(C4COC4)CC3)nc(Nc3ccncc3F)c21	active ref.	38	-10
HPK1	CC(C)n1cnc2cc(-c3ccc4c(c3)N([C@H]3C[C@@H](N5CCC(C)(C)C5)C3)C(=O)C43CCN(C(=O)C4(C)COC4)CC3)nc(Nc3ccncc3F)c21	active ref.	3	-9
HPK1	CC(=O)N1CCC2(CC1)C(=O)N([C@H]1C[C@@H](N3CCCCC3)C1)c1cc(-c3cc4ncn(C(C)C)c4c(Nc4cc(C(=O)N(C)C)cnc4F)n3)ccc12	active ref.	38	-10
HPK1	CCn1cnc2cc(-c3ccc4c(c3)N([C@H]3C[C@@H](N5CCCCC5)C3)C(=O)C43CCN(C(=O)C(C)C)CC3)nc(Nc3ccc(F)nc3F)c21	active ref.	38	-10
HPK1	CC[C@@H](C)n1cnc2cc(-c3ccc4c(c3)N([C@H]3C[C@@H](N5CCCCC5)C3)C(=O)C43CCN(C(C)=O)CC3)nc(Nc3cccnc3F)c21	active ref.	38	-10
HPK1	CC(C)n1cnc2cc(-c3ccc4c(c3)N([C@H]3C[C@@H](N5CCC(C)(C)C5)C3)C(=O)C43CCOCC3)nc(Nc3cccnc3F)c21	active ref.	37	-9
HPK1	CC(=O)N1CCC2(CC1)C(=O)N([C@H]1C[C@@H](N3CCCCC3)C1)c1cc(-c3cc4ncn(C(C)C)c4c(Nc4ccc(F)nc4F)n3)ccc12	active ref.	38	-10
HPK1	CC(=O)N1CCC2(CC1)C(=O)N([C@H]1C[C@@H](N3CCCCC3)C1)c1cc(-c3cc4ncn(C(C)C)c4c(Nc4ncc(F)cc4F)n3)ccc12	active ref.	38	-10
HPK1	CC(C)C(=O)N1CCC2(CC1)C(=O)N([C@H]1C[C@@H](N3CCCCC3)C1)c1cc(-c3cc4ncn(C(C)C)c4c(Nc4ccc(F)nc4F)n3)ccc12	active ref.	38	-10
HPK1	CC(=O)N1CCC2(CC1)C(=O)N([C@H]1C[C@@H](N3CCCCC3)C1)c1cc(-c3cc4ncn(C(C)C)c4c(Nc4ccncc4F)n3)ccc12	active ref.	38	-10
HPK1	CC(C)n1cnc2cc(-c3ccc4c(c3)N([C@H]3C[C@@H](NCC(C)(C)F)C3)C(=O)C4(C)C)nc(Nc3ccncc3F)c21	active ref.	37	-9
HPK1	CC(C)n1cnc2cc(-c3ccc4c(c3)N([C@H]3C[C@@H](N5CC6CCC(C6)C5)C3)C(=O)C4(C)C)nc(Nc3ccncc3F)c21	active ref.	37	-9
HPK1	CC(C)n1cnc2cc(-c3ccc4c(c3)N([C@H]3C[C@@H](N5CC6CC6C5)C3)C(=O)C4(C)C)nc(Nc3ccncc3F)c21	active ref.	37	-9
HPK1	CC(C)n1cnc2cc(-c3ccc4c(c3)N([C@H]3C[C@@H](N5CC6C(C5)C6(C)C)C3)C(=O)C4(C)C)nc(Nc3ccncc3F)c21	active ref.	37	-9
HPK1	CC(C)n1cnc2cc(-c3ccc4c(c3)N([C@H]3C[C@@H](N5CCCCCC5)C3)C(=O)C4(C)C)nc(Nc3ccncc3F)c21	active ref.	37	-9
HPK1	CC(C)n1cnc2cc(-c3ccc4c(c3)N([C@H]3C[C@@H](N5C[C@@H](C)[C@@H](C)C5)C3)C(=O)C4(C)C)nc(Nc3ccncc3F)c21	active ref.	37	-9
HPK1	Cc1cc(Nc2nc(-c3ccc4c(c3)N([C@H]3C[C@@H](N5CCCCC5)C3)C(=O)C4(C)C)cc3ncn(C(C)C)c23)c(F)cn1	active ref.	37	-9
HPK1	Cc1cc(Nc2nc(-c3ccc4c(c3)N([C@H]3C[C@@H](NCC(C)(C)O)C3)C(=O)C4(C)C)cc3ncn(C(C)C)c23)c(F)cn1	active ref.	37	-9
HPK1	CC(C)n1cnc2cc(-c3ccc4c(c3)N([C@H]3C[C@@H](N5CC6CCC(C6)C5)C3)C(=O)C43CCN(C(=O)C4CCO4)CC3)nc(Nc3ccncc3F)c21	active ref.	3	-9
HPK1	CC(C)n1cnc2cc(-c3ccc4c(c3)N([C@H]3C[C@@H](N5CC6CCC(C6)C5)C3)C(=O)C43CCN(C(=O)C4COC4)CC3)nc(Nc3ccncc3F)c21	active ref.	3	-9
HPK1	CCC1(C(=O)N2CCC3(CC2)C(=O)N([C@H]2C[C@@H](N4CCCCC4)C2)c2cc(-c4cc5ncn(C(C)C)c5c(Nc5ccncc5F)n4)ccc23)COC1	active ref.	38	-10
HPK1	CC(C)n1cnc2cc(-c3ccc4c(c3)N([C@H]3C[C@@H](N5CCCCC5)C3)C(=O)C43CCN(C(=O)C4(C(C)C)COC4)CC3)nc(Nc3ccncc3F)c21	active ref.	38	-10
HPK1	CO[C@H]1C[C@@H](C(=O)N2CCC3(CC2)C(=O)N([C@H]2C[C@@H](N4CCCCC4)C2)c2cc(-c4cc5ncn(C(C)C)c5c(Nc5ccncc5F)n4)ccc23)C1	active ref.	3	-9
HPK1	CC(C)n1cnc2cc(-c3ccc4c(c3)N([C@H]3C[C@@H](N5CCC(C)(C)C5)C3)C(=O)C43CCN(C(=O)C4(CO)CC4)CC3)nc(Nc3ccncc3F)c21	active ref.	3	-9
HPK1	CC(C)n1cnc2cc(-c3ccc4c(c3)N([C@H]3C[C@@H](N5CCCCC5)C3)C(=O)C43CCN(C(=O)C4(CO)CC4)CC3)nc(Nc3ccncc3F)c21	active ref.	3	-9
HPK1	Cc1cc(Nc2nc(-c3ccc4c(c3)N([C@H]3C[C@@H](N5CCC(C)(C)C5)C3)C(=O)C43CCN(C(=O)C4CCO4)CC3)cc3ncn(C(C)C)c23)c(F)cn1	active ref.	3	-9
HPK1	CC(C)n1cnc2cc(-c3ccc4c(c3)N([C@H]3C[C@@H](N5CCCCC5)C3)C(=O)C43CCN(C(=O)C4(F)CC4)CC3)nc(Nc3ccncc3F)c21	active ref.	3	-9
HPK1	CC(C)n1cnc2cc(-c3ccc4c(c3)N([C@H]3C[C@@H](N5CCCCC5)C3)C(=O)C43CCN(C(=O)C4(F)CCC4)CC3)nc(Nc3ccncc3F)c21	active ref.	38	-10
HPK1	CCn1cnc2cc(-c3ccc4c(c3)N([C@H]3C[C@@H](N5CCCCC5)C3)C(=O)C43CCN(C(=O)C(C)C)CC3)nc(Nc3ccncc3F)c21	active ref.	38	-10
HPK1	CO[C@H](C)C(=O)N1CCC2(CC1)C(=O)N([C@H]1C[C@@H](N3CCCCC3)C1)c1cc(-c3cc4ncn(C(C)C)c4c(Nc4ccncc4F)n3)ccc12	active ref.	38	-10
HPK1	CO[C@@H](C)C(=O)N1CCC2(CC1)C(=O)N([C@H]1C[C@@H](N3CCCCC3)C1)c1cc(-c3cc4ncn(C(C)C)c4c(Nc4ccncc4F)n3)ccc12	active ref.	38	-10
HPK1	CC(C)n1cnc2cc(-c3ccc4c(c3)N([C@H]3C[C@@H](N5CCC(C)(C)C5)C3)C(=O)C43CCN(C(=O)c4cnco4)CC3)nc(Nc3ccncc3F)c21	active ref.	38	-10
HPK1	CC(C)n1cnc2cc(-c3ccc4c(c3)N([C@H]3C[C@@H](N5CCC(C)(C)C5)C3)C(=O)C43CCN(C(=O)C4(C)COC4)CC3)nc(Nc3ccc(F)nc3F)c21	active ref.	38	-10
HPK1	CC(C)n1cnc2cc(-c3ccc4c(c3)N([C@H]3C[C@@H](N5CCC(C)(C)C5)C3)C(=O)C43CCN(C(=O)C(C)(C)CO)CC3)nc(Nc3ccc(F)nc3F)c21	active ref.	38	-10
HPK1	CCC(=O)N1CCC2(CC1)C(=O)N([C@H]1C[C@@H](N3CCCCC3)C1)c1cc(-c3cc4ncn(C(C)C)c4c(Nc4ccncc4F)n3)ccc12	active ref.	38	-10
HPK1	CC(C)C(=O)N1CCC2(CC1)C(=O)N([C@H]1C[C@@H](N3CCCCC3)C1)c1cc(-c3cc4ncn(C(C)C)c4c(Nc4ccncc4F)n3)ccc12	active ref.	3	-9
HPK1	CC(C)n1cnc2cc(-c3ccc4c(c3)N([C@H]3C[C@@H](N5CCCCC5)C3)C(=O)C43CCN(C(=O)C(C)(C)C)CC3)nc(Nc3ccncc3F)c21	active ref.	3	-9
HPK1	CC(C)n1cnc2cc(-c3ccc4c(c3)N([C@H]3C[C@@H](N5CCCCC5)C3)C(=O)C43CCN(C4COC4)CC3)nc(Nc3ccncc3F)c21	active ref.	3	-9
HPK1	CC(=O)N1CCC2(CC1)C(=O)N([C@H]1C[C@@H](N3CCC(C)(C)C3)C1)c1cc(-c3cc4ncn(C(C)C)c4c(Nc4cc(C)ncc4F)n3)ccc12	active ref.	3	-9
HPK1	CC(C)n1cnc2cc(-c3ccc4c(c3)N([C@H]3C[C@@H](N5CC[C@@H](C)C5)C3)C(=O)C43CCN(C4COC4)CC3)nc(Nc3ccncc3F)c21	active ref.	3	-9
HPK1	CC(C)n1cnc2cc(-c3ccc4c(c3)N([C@H]3C[C@@H](N5CC[C@@H](F)C5)C3)C(=O)C43CCN(C4COC4)CC3)nc(Nc3ccncc3F)c21	active ref.	38	-10
HPK1	CC(C)n1cnc2cc(-c3ccc4c(c3)N([C@H]3C[C@@H](N5CCCC(C)(C)C5)C3)C(=O)C43CCN(C4COC4)CC3)nc(Nc3ccncc3F)c21	active ref.	38	-10
HPK1	CC(C)n1cnc2cc(-c3ccc4c(c3)N([C@H]3C[C@@H](N5CC[C@H](C)C5)C3)C(=O)C43CCN(C4COC4)CC3)nc(Nc3ccncc3F)c21	active ref.	3	-9
HPK1	CC(C)n1cnc2cc(-c3ccc4c(c3)N([C@H]3C[C@@H](N5CCC(F)CC5)C3)C(=O)C43CCN(C4COC4)CC3)nc(Nc3ccncc3F)c21	active ref.	38	-10
HPK1	CC(C)n1cnc2cc(-c3ccc4c(c3)N([C@H]3C[C@@H](N5CCC[C@H](C)C5)C3)C(=O)C43CCN(C4COC4)CC3)nc(Nc3ccncc3F)c21	active ref.	3	-9
HPK1	CC(C)n1cnc2cc(-c3ccc4c(c3)N([C@H]3C[C@@H](N5C[C@H](O)C(C)(C)C5)C3)C(=O)C43CCN(C4COC4)CC3)nc(Nc3ccncc3F)c21	active ref.	38	-10
HPK1	CC(C)n1cnc2cc(-c3ccc4c(c3)N([C@H]3C[C@@H](N5CCCC6(CC6)C5)C3)C(=O)C43CCN(C(=O)C(C)(C)CO)CC3)nc(Nc3ccncc3F)c21	active ref.	38	-10
HPK1	CC(C)n1cnc2cc(-c3ccc4c(c3)N([C@H]3C[C@@H](N5CCCC6(CC6)C5)C3)C(=O)C43CCN(C(=O)CO)CC3)nc(Nc3ccncc3F)c21	active ref.	38	-10
HPK1	CCn1cnc2cc(-c3ccc4c(c3)N([C@H]3C[C@@H](N5CC(C)(C)C5)C3)C(=O)C43CCN(C4COC4)CC3)nc(Nc3ccncc3F)c21	active ref.	38	-10
HPK1	CC(=O)N1CCC2(CC1)C(=O)N(C1CC(N3CCCC4(CC4)C3)C1)c1cc(-c3cc4ncn(C(C)C)c4c(Nc4ccncc4F)n3)ccc12	active ref.	38	-10
HPK1	CC(=O)N1CCC2(CC1)C(=O)N([C@H]1C[C@@H](N3C4CCCC3CC4)C1)c1cc(-c3cc4ncn(C(C)C)c4c(Nc4ccncc4F)n3)ccc12	active ref.	38	-10
HPK1	CC(=O)N1CCC2(CC1)C(=O)N([C@H]1C[C@@H](N3CCCCCC3)C1)c1cc(-c3cc4ncn(C(C)C)c4c(Nc4ccncc4F)n3)ccc12	active ref.	38	-10
HPK1	CC(=O)N1CCC2(CC1)C(=O)N([C@H]1C[C@@H](N3CCCC[C@@H]3C)C1)c1cc(-c3cc4ncn(C(C)C)c4c(Nc4ccncc4F)n3)ccc12	active ref.	38	-10
HPK1	CC(=O)N1CCC2(CC1)C(=O)N([C@H]1C[C@@H](N3CCC4CC4C3)C1)c1cc(-c3cc4ncn(C(C)C)c4c(Nc4ccncc4F)n3)ccc12	active ref.	38	-10
HPK1	CC(=O)N1CCC2(CC1)C(=O)N([C@H]1C[C@@H](N3CCCC4(CCC4)C3)C1)c1cc(-c3cc4ncn(C(C)C)c4c(Nc4ccncc4F)n3)ccc12	active ref.	38	-10
HPK1	CC(C)n1cnc2cc(-c3ccc4c(c3)N([C@H]3C[C@@H](N5CCC(C)(C)C5)C3)C(=O)C43CCN(C(=O)[C@H]4CC[C@@H](C)O4)CC3)nc(Nc3ccncc3F)c21	active ref.	3	-9
HPK1	CC(C)n1cnc2cc(-c3ccc4c(c3)N([C@H]3C[C@@H](N5CCC(C)(C)C5)C3)C(=O)C43CCN(C(=O)[C@@H]4OCC[C@@H]4C)CC3)nc(Nc3ccncc3F)c21	active ref.	3	-9
HPK1	CC(C)n1cnc2cc(-c3ccc4c(c3)N([C@H]3C[C@@H](N5CCC(C)(C)C5)C3)C(=O)C43CCN(C(=O)[C@H]4OCC[C@H]4C)CC3)nc(Nc3ccncc3F)c21	active ref.	3	-9
HPK1	CC(C)n1cnc2cc(-c3ccc4c(c3)N([C@H]3C[C@@H](N5CCC(C)(C)C5)C3)C(=O)C43CCN(C(=O)[C@@]4(C)CCCO4)CC3)nc(Nc3ccncc3F)c21	active ref.	3	-9
HPK1	CC(C)n1cnc2cc(-c3ccc4c(c3)N([C@H]3C[C@@H](N5CCC(C)(C)C5)C3)C(=O)C43CCN(C(=O)[C@@H]4CCO4)CC3)nc(Nc3ccncc3F)c21	active ref.	3	-9
HPK1	CC(C)n1cnc2cc(-c3ccc4c(c3)N([C@H]3C[C@@H](N5CCC(C)(C)C5)C3)C(=O)C43CCN(C(=O)[C@H]4CCO4)CC3)nc(Nc3ccncc3F)c21	active ref.	3	-9
HPK1	CC(C)n1cnc2cc(-c3ccc4c(c3)N([C@H]3C[C@@H](N5CCCCC5)C3)C(=O)[C@@]4(C)O)nc(Nc3ccncc3F)c21	active ref.	37	-9
HPK1	Cc1cnc(Nc2nc(-c3ccc4c(c3)N([C@H]3C[C@@H](N5CCCCC5)C3)C(=O)C4(C)C)cc3ncn(C(C)C)c23)cc1C(=O)NC1(CF)CC1	active ref.	38	-10
HPK1	CNC(=O)c1cc(Nc2nc(-c3ccc4c(c3)N([C@H]3C[C@@H](N5CCCCC5)C3)C(=O)C4(C)C)cc3ncn(C(C)C)c23)ncc1C	active ref.	37	-9
HPK1	CC(=O)N1CCC2(CC1)C(=O)N([C@H]1C[C@@H](N3CC4CCC3CC4)C1)c1cc(-c3cc4ncn(C(C)C)c4c(Nc4ccncc4F)n3)ccc12	active ref.	38	-10
HPK1	CC(C)n1cnc2cc(-c3ccc4c(c3)N([C@H]3C[C@@H](N5CC[C@H](C)C5)C3)C(=O)C4(C)C)nc(Nc3ccncc3F)c21	active ref.	37	-9
HPK1	CC(C)n1cnc2cc(-c3ccc4c(c3)N([C@H]3C[C@@H](N5CCC[C@H](C)C5)C3)C(=O)C4(C)C)nc(Nc3ccncc3F)c21	active ref.	37	-9
HPK1	CC(C)n1cnc2cc(-c3ccc4c(c3)N([C@H]3C[C@@H](N5C6COCC5C6)C3)C(=O)C4(C)C)nc(Nc3ccncc3F)c21	active ref.	37	-9
HPK1	CC(C)n1cnc2cc(-c3ccc4c(c3)N([C@H]3C[C@@H](N5CCC(C)(C)C5)C3)C(=O)C4(C)C)nc(Nc3ccncc3F)c21	active ref.	37	-9
HPK1	CC(C)n1cnc2cc(-c3ccc4c(c3)N([C@H]3C[C@@H](N5CCCCC5)C3)C(=O)C43CCN(C(=O)C4(C)COC4)CC3)nc(Nc3ccncc3F)c21	active ref.	3	-9
HPK1	COC1(C(=O)N2CCC3(CC2)C(=O)N([C@H]2C[C@@H](N4CCCCC4)C2)c2cc(-c4cc5ncn(C(C)C)c5c(Nc5ccncc5F)n4)ccc23)CC1	active ref.	38	-10
HPK1	COC(C)(C)C(=O)N1CCC2(CC1)C(=O)N([C@H]1C[C@@H](N3CCCCC3)C1)c1cc(-c3cc4ncn(C(C)C)c4c(Nc4ccncc4F)n3)ccc12	active ref.	38	-10
HPK1	CC(C)n1cnc2cc(-c3ccc4c(c3)N([C@H]3C[C@@H](N5CCCCC5)C3)C(=O)C43CCN(C(=O)C4COC4)CC3)nc(Nc3ccncc3F)c21	active ref.	3	-9
HPK1	CC(C)n1cnc2cc(-c3ccc4c(c3)N([C@H]3C[C@@H](N5CCCCC5)C3)C(=O)C43CCN(C(=O)C(C)(C)C#N)CC3)nc(Nc3ccncc3F)c21	active ref.	3	-9
HPK1	COCC(C)(C)C(=O)N1CCC2(CC1)C(=O)N([C@H]1C[C@@H](N3CCCCC3)C1)c1cc(-c3cc4ncn(C(C)C)c4c(Nc4ccncc4F)n3)ccc12	active ref.	38	-10
HPK1	Cc1cc(Nc2nc(-c3ccc4c(c3)N([C@H]3C[C@@H](N5CCCCC5)C3)C(=O)C43CCN(C(=O)C(C)(C)CO)CC3)cc3ncn(C(C)C)c23)c(F)cn1	active ref.	3	-9
HPK1	Cc1cc(Nc2nc(-c3ccc4c(c3)N([C@H]3C[C@@H](N5CCC(C)(C)C5)C3)C(=O)C43CCN(C(=O)C(C)(C)CO)CC3)cc3ncn(C(C)C)c23)c(F)cn1	active ref.	3	-9
HPK1	CC(C)n1cnc2cc(-c3ccc4c(c3)N([C@H]3C[C@@H](N5CCC(C)(C)C5)C3)C(=O)C43CCN(C(=O)C4(C)COC4)CC3)nc(Nc3cc(Cl)ncc3F)c21	active ref.	3	-9
HPK1	Cc1cc(Nc2nc(-c3ccc4c(c3)N([C@H]3C[C@@H](N5CCCCC5)C3)C(=O)C43CCN(C(=O)C4(C)COC4)CC3)cc3ncn(C(C)C)c23)c(F)cn1	active ref.	3	-9
HPK1	CC(C)n1cnc2cc(-c3ccc4c(c3)N([C@H]3C[C@@H](N5CC6CCC(C6)C5)C3)C(=O)C43CCN(C(=O)CO)CC3)nc(Nc3ccncc3F)c21	active ref.	38	-10
HPK1	CC(C)n1cnc2cc(-c3ccc4c(c3)N([C@H]3C[C@@H](N5CCC(C)(C)C5)C3)C(=O)C43CCN(C(=O)[C@@H]4CC[C@H](C)O4)CC3)nc(Nc3ccncc3F)c21	active ref.	3	-9
HPK1	CC(C)n1cnc2cc(-c3ccc4c(c3)N([C@H]3C[C@@H](N5CCC(C)(C)C5)C3)C(=O)C43CCN(C(=O)[C@]4(C)CCCO4)CC3)nc(Nc3ccncc3F)c21	active ref.	3	-9
HPK1	CC(C)n1cnc2cc(-c3ccc4c(c3)N([C@H]3C[C@@H](N5CCCCC5)C3)C(=O)[C@]4(C)O)nc(Nc3ccncc3F)c21	active ref.	37	-9
HPK1	CC(C)n1cnc2cc(-c3ccc4c(c3)N([C@H]3C[C@@H](N5CCCC5)C3)C(=O)C4(C)C)nc(Nc3ccncc3F)c21	active ref.	36	-9
HPK1	CC(=O)N1CCC2(CC1)C(=O)N([C@H]1C[C@@H](N3CC4CC4(C)C3)C1)c1cc(-c3cc4ncn(C(C)C)c4c(Nc4ccncc4F)n3)ccc12	active ref.	38	-10
HPK1	CC(=O)N1CCC2(CC1)C(=O)N([C@H]1C[C@@H](N3CC4CCC(C4)C3)C1)c1cc(-c3cc4ncn(C(C)C)c4c(Nc4ccncc4F)n3)ccc12	active ref.	38	-10
HPK1	CC(=O)N1CCC2(CC1)C(=O)N([C@H]1C[C@@H](N3CC4CC4C3)C1)c1cc(-c3cc4ncn(C(C)C)c4c(Nc4ccncc4F)n3)ccc12	active ref.	38	-10
HPK1	COC(C)(C)CN(C)[C@H]1C[C@@H](N2C(=O)C3(CCN(C(C)=O)CC3)c3ccc(-c4cc5ncn(C(C)C)c5c(Nc5ccncc5F)n4)cc32)C1	active ref.	38	-10
HPK1	CC(=O)N1CCC2(CC1)C(=O)N([C@H]1C[C@@H](N3CCC4(CC4)C3)C1)c1cc(-c3cc4ncn(C(C)C)c4c(Nc4ccncc4F)n3)ccc12	active ref.	38	-10
HPK1	CC(C)n1cnc2cc(-c3ccc4c(c3)N([C@H]3C[C@@H](N5CC(C)(C)C5)C3)C(=O)C43CCN(C4COC4)CC3)nc(Nc3ccncc3F)c21	active ref.	3	-9
HPK1	CC(=O)N1CCC2(CC1)C(=O)N([C@H]1C[C@@H](N3C[C@H]4CC[C@H]4C3)C1)c1cc(-c3cc4ncn(C(C)C)c4c(Nc4ccncc4F)n3)ccc12	active ref.	38	-10
HPK1	CCn1cnc2cc(-c3ccc4c(c3)N([C@H]3C[C@@H](N5CCCCC5)C3)C(=O)C43CCN(C(=O)C(C)(C)C)CC3)nc(Nc3ccncc3F)c21	active ref.	3	-9
HPK1	CCC(=O)N1CCC2(CC1)C(=O)N([C@H]1C[C@@H](N3CCCCC3)C1)c1cc(-c3cc4ncn(CC)c4c(Nc4ccncc4F)n3)ccc12	active ref.	38	-10
HPK1	CC(=O)N1CCC2(CC1)C(=O)N([C@H]1C[C@@H](N3CC4CCC(C4)C3)C1)c1cc(-c3cc4ncn(C(C)C)c4c(Nc4cc(C)ncc4F)n3)ccc12	active ref.	3	-9
HPK1	CC(C)n1cnc2cc(-c3ccc4c(c3)N([C@H]3C[C@@H](N5C[C@@H]6CC[C@H]5C6)C3)C(=O)C43CCN(C(=O)C4(C)COC4)CC3)nc(Nc3ccncc3F)c21	active ref.	3	-9
HPK1	CC(C)n1cnc2cc(-c3ccc4c(c3)N([C@H]3C[C@@H](N5CCC(C)(C)C5)C3)C(=O)C43CCN(C(=O)c4nccs4)CC3)nc(Nc3ccncc3F)c21	active ref.	3	-9
HPK1	CC(C)n1cnc2cc(-c3ccc4c(c3)N([C@H]3C[C@@H](N5CCC(C)(C)C5)C3)C(=O)C43CCN(C(=O)c4cnnn4C)CC3)nc(Nc3ccncc3F)c21	active ref.	38	-10
HPK1	CC(C)n1cnc2cc(-c3ccc4c(c3)N([C@H]3C[C@@H](N5CCC(C)(C)C5)C3)C(=O)C43CCN(C(=O)c4ncon4)CC3)nc(Nc3ccncc3F)c21	active ref.	38	-10
HPK1	CC(C)n1cnc2cc(-c3ccc4c(c3)N([C@H]3C[C@@H](N5CCC(C)(C)C5)C3)C(=O)C43CCN(C(=O)c4ncco4)CC3)nc(Nc3ccncc3F)c21	active ref.	38	-10
HPK1	CO[C@H]1C[C@H](C(=O)N2CCC3(CC2)C(=O)N([C@H]2C[C@@H](N4CCC(C)(C)C4)C2)c2cc(-c4cc5ncn(C(C)C)c5c(Nc5ccncc5F)n4)ccc23)C1	active ref.	3	-9
HPK1	CO[C@H]1C[C@@H](C(=O)N2CCC3(CC2)C(=O)N([C@H]2C[C@@H](N4CCC(C)(C)C4)C2)c2cc(-c4cc5ncn(C(C)C)c5c(Nc5ccncc5F)n4)ccc23)C1	active ref.	3	-9
HPK1	CC(C)n1cnc2cc(-c3ccc4c(c3)N([C@H]3C[C@@H](N5CCC(C)(C)C5)C3)C(=O)C43CCN(C(=O)c4ccon4)CC3)nc(Nc3ccncc3F)c21	active ref.	3	-9
HPK1	CC(C)n1cnc2cc(-c3ccc4c(c3)N([C@H]3C[C@@H](N5CCC(C)(C)C5)C3)C(=O)C43CCN(C(=O)c4cocn4)CC3)nc(Nc3ccncc3F)c21	active ref.	3	-9
HPK1	CCn1cnc2cc(-c3ccc4c(c3)N([C@H]3C[C@@H](N5CCCCC5)C3)C(=O)C43CCN(C(=O)C45CC(F)(C4)C5)CC3)nc(Nc3ccncc3F)c21	active ref.	38	-10
HPK1	CC(C)n1cnc2cc(-c3ccc4c(c3)N([C@H]3C[C@@H](N5CCCCC5)C3)C(=O)C43CCN(C(=O)C4CC4)CC3)nc(Nc3ccncc3F)c21	active ref.	3	-9
HPK1	CC(C)n1cnc2cc(-c3ccc4c(c3)N([C@H]3C[C@@H](N5CCCCC5)C3)C(=O)C43CCN(C(=O)C4(C#N)CC4)CC3)nc(Nc3ccncc3F)c21	active ref.	3	-9
HPK1	CC(C)n1cnc2cc(-c3ccc4c(c3)N([C@H]3C[C@@H](N5CCCCC5)C3)C(=O)C43CCN(C(=O)C(C)(C)CF)CC3)nc(Nc3ccncc3F)c21	active ref.	38	-10
HPK1	CC(C)n1cnc2cc(-c3ccc4c(c3)N([C@H]3C[C@@H](N5CC6CCC(C6)C5)C3)C(=O)C43CCN(C(=O)C(C)(C)CO)CC3)nc(Nc3ccncc3F)c21	active ref.	3	-9
HPK1	CC(C)n1cnc2cc(-c3ccc4c(c3)N([C@H]3C[C@@H](N5CC6CCC(C6)C5)C3)C(=O)C43CCN(C(=O)[C@H](C)O)CC3)nc(Nc3ccncc3F)c21	active ref.	38	-10
HPK1	CC(C)n1cnc2cc(-c3ccc4c(c3)N([C@H]3C[C@@H](N5CC6CCC(C6)C5)C3)C(=O)C43CCN(C(=O)C4(C)COC4)CC3)nc(Nc3ccncc3F)c21	active ref.	3	-9
HPK1	CC(C)n1cnc2cc(-c3ccc4c(c3)N([C@H]3C[C@@H](N5CCC(C)(C)C5)C3)C(=O)C43CCN(C(=O)[C@H](C)O)CC3)nc(Nc3ccncc3F)c21	active ref.	38	-10
HPK1	CC(C)[C@@H](O)C(=O)N1CCC2(CC1)C(=O)N([C@H]1C[C@@H](N3CCC(C)(C)C3)C1)c1cc(-c3cc4ncn(C(C)C)c4c(Nc4ccncc4F)n3)ccc12	active ref.	38	-10
HPK1	CC(C)[C@H](O)C(=O)N1CCC2(CC1)C(=O)N([C@H]1C[C@@H](N3CCC(C)(C)C3)C1)c1cc(-c3cc4ncn(C(C)C)c4c(Nc4ccncc4F)n3)ccc12	active ref.	38	-10
HPK1	CC[C@@H](O)C(=O)N1CCC2(CC1)C(=O)N([C@H]1C[C@@H](N3CCC(C)(C)C3)C1)c1cc(-c3cc4ncn(C(C)C)c4c(Nc4ccncc4F)n3)ccc12	active ref.	38	-10
HPK1	CC[C@@H](O)C(=O)N1CCC2(CC1)C(=O)N([C@H]1C[C@@H](N3CCCCC3)C1)c1cc(-c3cc4ncn(C(C)C)c4c(Nc4ccncc4F)n3)ccc12	active ref.	38	-10
HPK1	CC(C)n1cnc2cc(-c3ccc4c(c3)N([C@H]3C[C@@H](N5CCCCC5)C3)C(=O)C43CCN(C(=O)[C@H]4CCC[C@H]4O)CC3)nc(Nc3ccncc3F)c21	active ref.	38	-10
HPK1	CC(C)n1cnc2cc(-c3ccc4c(c3)N([C@H]3C[C@@H](N5CCCC(C)(C)C5)C3)C(=O)C43CCN(C(=O)C4CCO4)CC3)nc(Nc3ccncc3F)c21	active ref.	38	-10
HPK1	COC1(C(=O)N2CCC3(CC2)C(=O)N([C@H]2C[C@@H](N4CCCCC4)C2)c2cc(-c4cc5ncn(C(C)C)c5c(Nc5ccncc5F)n4)ccc23)CCC1	active ref.	38	-10
HPK1	CC(C)n1cnc2cc(-c3ccc4c(c3)N([C@H]3C[C@@H](N5CCCCC5)C3)C(=O)C43CCN(C(=O)C(C)(C)CO)CC3)nc(Nc3ccncc3F)c21	active ref.	3	-9
HPK1	CC(=O)N1CCC2(CC1)C(=O)N([C@H]1C[C@@H](N3CCCCC3)C1)c1cc(-c3cc4ncn(C(C)C)c4c(Nc4cc5ccncc5cc4F)n3)ccc12	active ref.	3	-9
HPK1	CNC(=O)c1ccc(F)c(Nc2nc(-c3ccc4c(c3)N([C@H]3C[C@@H](N5CCCCC5)C3)C(=O)C4(C)C)cc3ncn(C(C)C)c23)n1	active ref.	37	-9
HPK1	CC(C)n1cnc2cc(-c3ccc4c(c3)N([C@H]3C[C@@H](N5CCCCC5)C3)C(=O)C43CCN(C(=O)[C@H](C)O)CC3)nc(Nc3ccnc(F)c3F)c21	active ref.	38	-10
HPK1	CC(C)n1cnc2cc(-c3ccc4c(c3)N([C@H]3C[C@@H](N5CCCCC5)C3)C(=O)C43CCN(C(=O)C4(C)COC4)CC3)nc(Nc3ccc(F)nc3F)c21	active ref.	38	-10
HPK1	CC(C)n1cnc2cc(-c3cnc4c(c3)N([C@H]3C[C@@H](N5CCCCC5)C3)C(=O)C4(C)C)nc(Nc3ccnc(F)c3F)c21	active ref.	37	-9
HPK1	CC(C)n1cnc2cc(-c3ccc4c(c3)N([C@H]3C[C@@H](N5CCCCC5)C3)C(=O)C4(C)C)nc(Nc3ccnc(F)c3F)c21	active ref.	37	-9
HPK1	CC(C)n1cnc2cc(-c3ccc4c(c3)N([C@H]3C[C@@H](N5CCC(C)(C)C5)C3)C(=O)C43CCN(C4COC4)CC3)nc(Nc3ccnc(F)c3F)c21	active ref.	38	-10
HPK1	CNC(=O)c1cc(Nc2nc(-c3ccc4c(c3)N([C@H]3C[C@@H](N5CCCCC5)C3)C(=O)C4(C)C)cc3ncn(C(C)C)c23)c(F)cn1	active ref.	37	-9
HPK1	CC(C)n1cnc2cc(-c3ccc4c(c3)N([C@H]3C[C@@H](N5CC[C@@](C)(F)C5)C3)C(=O)C43CCN(C4COC4)CC3)nc(Nc3ccncc3F)c21	active ref.	38	-10
HPK1	CCn1cnc2cc(-c3ccc4c(c3)N([C@H]3C[C@@H](N5CC(C)(C)C5)C3)C(=O)C4(C)C)nc(Nc3ccncc3F)c21	active ref.	36	-9
HPK1	CC(C)n1cnc2cc(-c3ccc4c(c3)N([C@H]3C[C@@H](N5CCCC(C)(C)C5)C3)C(=O)C4(C)C)nc(Nc3ccc(=O)n(C)c3)c21	active ref.	37	-9
HPK1	CC(C)n1cnc2cc(-c3ccc4c(c3)N([C@H]3C[C@@H](N5CCC(C)(C)C5)C3)C(=O)C43CCN(C(=O)C4CCO4)CC3)nc(Nc3ccncc3F)c21	active ref.	3	-9
HPK1	CC(C)n1cnc2cc(-c3ccc4c(c3)N([C@H]3C[C@@H](N5CCC(C)(C)C5)C3)C(=O)C43CCN(C(=O)C4COC4)CC3)nc(Nc3ccncc3F)c21	active ref.	3	-9
HPK1	CC(C)n1cnc2cc(-c3ccc4c(c3)N([C@H]3C[C@@H](N5CCC(C)(C)C5)C3)C(=O)C43CCN(C4COC4)CC3)nc(Nc3ccncc3F)c21	active ref.	3	-9
HPK1	CC(C)n1cnc2cc(-c3ccc4c(c3)N([C@H]3C[C@@H](N5C[C@@H]6CC[C@H]5C6)C3)C(=O)C4(C)C)nc(Nc3ccncc3F)c21	active ref.	37	-9
HPK1	CC(C)n1cnc2cc(-c3ccc4c(c3)N([C@H]3C[C@@H](N5CCCCC5)C3)C(=O)C4(C)C)nc(Nc3c(F)cncc3F)c21	active ref.	37	-9
HPK1	CC(C)n1cnc2cc(-c3ccc4c(c3)N([C@H]3C[C@@H](N5CC6CCC5CC6)C3)C(=O)C4(C)C)nc(Nc3ccncc3F)c21	active ref.	37	-9
HPK1	CC(C)n1cnc2cc(-c3ccc4c(c3)N([C@H]3C[C@@H](N5CCC6(CC6)C5)C3)C(=O)C4(C)C)nc(Nc3ccncc3F)c21	active ref.	37	-9
HPK1	CC(C)n1cnc2cc(-c3ccc4c(c3)N([C@H]3C[C@@H](N5CCCCC5)C3)C(=O)C4(C)O)nc(Nc3ccncc3F)c21	active ref.	37	-9
HPK1	CC(C)n1cnc2cc(-c3ccc4c(c3)N([C@H]3C[C@@H](NCC(C)(C)O)C3)C(=O)C4(C)C)nc(Nc3ccncc3F)c21	active ref.	37	-9
HPK1	CC(C)n1cnc2cc(-c3ccc4c(c3)N([C@H]3C[C@@H](N5C6CCC5COC6)C3)C(=O)C43CCN(C4COC4)CC3)nc(Nc3ccncc3F)c21	active ref.	38	-10
HPK1	CC(C)n1cnc2cc(-c3ccc4c(c3)N([C@H]3C[C@@H](N5CC(F)C6(CC6)C5)C3)C(=O)C43CCN(C4COC4)CC3)nc(Nc3ccncc3F)c21	active ref.	38	-10
HPK1	CC(C)n1cnc2cc(-c3ccc4c(c3)N([C@H]3C[C@@H](N5CCC(C(F)F)C5)C3)C(=O)C43CCN(C4COC4)CC3)nc(Nc3ccncc3F)c21	active ref.	38	-10
HPK1	CC(C)n1cnc2cc(-c3ccc4c(c3)N([C@H]3C[C@@H](N5CC[C@H](F)C5)C3)C(=O)C43CCN(C4COC4)CC3)nc(Nc3ccncc3F)c21	active ref.	38	-10
HPK1	CC(C)n1cnc2cc(-c3ccc4c(c3)N([C@H]3C[C@@H](N5CC(C)(C)C[C@H]5CO)C3)C(=O)C43CCN(C4COC4)CC3)nc(Nc3ccncc3F)c21	active ref.	38	-10
HPK1	CC(C)n1cnc2cc(-c3ccc4c(c3)N([C@H]3C[C@@H](N5CC(C)(C)C[C@@H]5CO)C3)C(=O)C43CCN(C4COC4)CC3)nc(Nc3ccncc3F)c21	active ref.	38	-10
HPK1	CC(C)n1cnc2cc(-c3ccc4c(c3)N([C@H]3C[C@@H](N5CC(O)C(C)(C)C5)C3)C(=O)C43CCN(C4COC4)CC3)nc(Nc3ccncc3F)c21	active ref.	38	-10
HPK1	CC(=O)N1CCC2(CC1)C(=O)N([C@H]1C[C@@H](N3CC4CCC(C3)O4)C1)c1cc(-c3cc4ncn(C(C)C)c4c(Nc4ccncc4F)n3)ccc12	active ref.	38	-10
HPK1	COC(=O)N1CCC2(CC1)C(=O)N([C@H]1C[C@@H](N3CCCCC3)C1)c1cc(-c3cc4ncn(C(C)C)c4c(Nc4ccncc4F)n3)ccc12	active ref.	38	-10
HPK1	CC(C)n1cnc2cc(-c3ccc4c(c3)N([C@H]3C[C@@H](N5CCCCC5)C3)C(=O)C43CCN(C(=O)C45CC(F)(C4)C5)CC3)nc(Nc3ccncc3F)c21	active ref.	3	-9
HPK1	CC(C)n1cnc2cc(-c3ccc4c(c3)N([C@H]3C[C@@H](N5CCC(C)(C)C5)C3)C(=O)C43CCN(C(=O)CC4COC4)CC3)nc(Nc3ccncc3F)c21	active ref.	3	-9
HPK1	CC(C)n1cnc2cc(-c3ccc4c(c3)N([C@H]3C[C@@H](N5CCC(C)(C)C5)C3)C(=O)C43CCN(C(=O)C4(C)CCCO4)CC3)nc(Nc3ccncc3F)c21	active ref.	3	-9
HPK1	CC(C)n1cnc2cc(-c3ccc4c(c3)N([C@H]3C[C@@H](N5CCC(C)(C)C5)C3)C(=O)C43CCN(C(=O)C4(C)CCO4)CC3)nc(Nc3ccncc3F)c21	active ref.	3	-9
HPK1	Cc1c(-c2cc(F)c3c(c2C)C(=Cc2cc4cnccc4[nH]2)C(=O)N3)cnc2c1NCCO2	active ref.	37	-73
HPK1	Cc1c(-c2ccc3c(c2)C(=Cc2c[nH]c4ccccc24)C(=O)N3)cnc2c1NCCO2	active ref.	34	-72
HPK1	Cc1c(-c2ccc3c(c2)C(=Cc2ncc[nH]2)C(=O)N3)cnc2c1NCC1(CC1)O2	active ref.	31	-79
HPK1	Cc1c(-c2ccc3c(c2)C(=Cc2cn[nH]c2)C(=O)N3)cnc2c1NCCO2	active ref.	29	-82
HPK1	Cc1n[nH]cc1C=C1C(=O)Nc2ccc(-c3cnc4c(c3C)NCCO4)cc21	active ref.	31	-78
HPK1	Cc1cc(-c2cnc3c(c2C)NCCO3)cc2c1NC(=O)C2=Cc1cn[nH]c1	active ref.	31	-78
HPK1	Cc1c(-c2cc(Cl)c3c(c2)C(=Cc2cn[nH]c2)C(=O)N3)cnc2c1NCCO2	active ref.	32	-79
HPK1	Cc1c(-c2cc(F)c3c(c2C)C(=Cc2cn[nH]c2)C(=O)N3)cnc2c1NCCO2	active ref.	32	-75
HPK1	Cc1c(-c2cc(F)c3c(c2C)C(=Cc2cc4ncccc4[nH]2)C(=O)N3)cnc2c1NCCO2	active ref.	37	-73
HPK1	Cc1c(-c2cc(F)c3c(c2C)C(=Cc2cc4ccncc4[nH]2)C(=O)N3)cnc2c1NCCO2	active ref.	37	-73
HPK1	Cc1c(-c2ccc3c(c2)C(=Cc2cc4ccccc4[nH]2)C(=O)N3)cnc2c1NCCO2	active ref.	36	-77
HPK1	Cc1c(-c2ccc3c(c2)C(=Cc2cc4cccnc4[nH]2)C(=O)N3)cnc2c1NCCO2	active ref.	36	-77
HPK1	Cc1c(-c2ccc3c(c2)C(=Cc2cc4cnccc4[nH]2)C(=O)N3)cnc2c1NCCO2	active ref.	36	-77
HPK1	Cc1c(-c2ccc3c(c2)C(=Cc2nc4ccccc4[nH]2)C(=O)N3)cnc2c1NCCO2	active ref.	36	-77
HPK1	Cc1c(-c2ccc3c(c2)C(=Cc2cc4ncccc4[nH]2)C(=O)N3)cnc2c1NCCO2	active ref.	36	-77
HPK1	Cc1c(-c2ccc3c(c2)C(=Cc2cc4ccncc4[nH]2)C(=O)N3)cnc2c1NCCO2	active ref.	36	-77
HPK1	Cc1c(-c2cnc3c(c2)C(=Cc2cc4ccccc4[nH]2)C(=O)N3)cnc2c1NCCO2	active ref.	36	-77
HPK1	Cc1c(-c2cc(F)c3c(c2C)C(=Cc2cc4ccccc4[nH]2)C(=O)N3)cnc2c1NCCO2	active ref.	37	-73
HPK1	Cc1c(-c2cc(F)c3c(c2)C(=Cc2cc4ccccc4[nH]2)C(=O)N3)cnc2c1NCCO2	active ref.	36	-75
HPK1	Cc1c(-c2cc3c(cc2F)NC(=O)C3=Cc2cc3ccccc3[nH]2)cnc2c1NCCO2	active ref.	36	-75
HPK1	Cc1c(-c2cc(F)c3c(c2)C(=Cc2cc4cnccc4[nH]2)C(=O)N3)cnc2c1NCCO2	active ref.	36	-75
HPK1	Cc1c(-c2cc3c(cc2Cl)NC(=O)C3=Cc2cc3ccccc3[nH]2)cnc2c1NCCO2	active ref.	36	-74
HPK1	Cc1c(-c2cc3c(cc2F)NC(=O)C3=Cc2cc3cnccc3[nH]2)cnc2c1NCCO2	active ref.	36	-75
HPK1	Cc1c(-c2cnc3c(c2)C(=Cc2cc4cnccc4[nH]2)C(=O)N3)cnc2c1NCCO2	active ref.	36	-77
HPK1	Cc1c(-c2cc3c(cc2Cl)NC(=O)C3=Cc2cc3cnccc3[nH]2)cnc2c1NCCO2	active ref.	36	-74
HPK1	Cc1c(-c2cc(F)c3c(c2)C(=Cc2cc4ncccc4[nH]2)C(=O)N3)cnc2c1NCCO2	active ref.	36	-75
HPK1	Cc1c(-c2cc(F)c3c(c2)C(=Cc2cc4ccncc4[nH]2)C(=O)N3)cnc2c1NCCO2	active ref.	36	-75
HPK1	Cc1c(-c2cc3c(cc2F)NC(=O)C3=Cc2cc3ncccc3[nH]2)cnc2c1NCCO2	active ref.	36	-75
HPK1	Cc1c(-c2cc3c(cc2F)NC(=O)C3=Cc2cc3ccncc3[nH]2)cnc2c1NCCO2	active ref.	36	-75
HPK1	Cc1cc2c(cc1-c1cnc3c(c1)NCCO3)C(=Cc1cc3cnccc3[nH]1)C(=O)N2	active ref.	36	-77
HPK1	Cc1c(-c2cnc3c(c2)NCCO3)cc(F)c2c1C(=Cc1cc3cnccc3[nH]1)C(=O)N2	active ref.	36	-74
HPK1	Cc1cc2c(cc1-c1cnc3c(c1C)NCCO3)C(=Cc1cc3cnccc3[nH]1)C(=O)N2	active ref.	34	-72
HPK1	Cc1c(-c2ccc3c(c2)C(=Cc2cc4cnccc4[nH]2)C(=O)N3)ccc2c1NC(=O)CO2	active ref.	34	-72
HPK1	Cc1cc2c(cc1-c1cnc3c(c1C)NCCO3)C(=Cc1cc3ncccc3[nH]1)C(=O)N2	active ref.	34	-72
HPK1	Cc1cc2c(cc1-c1cnc3c(c1C)NCCO3)C(=Cc1cc3ccncc3[nH]1)C(=O)N2	active ref.	34	-72
HPK1	CCC(=C1C(=O)Nc2ccc(-c3cnc4c(c3C)NCCO4)cc21)c1cnc[nH]1	active ref.	31	-78
HPK1	Cc1c(-c2cc(F)c3c(c2)C(=Cc2cnc(C4CC4)[nH]2)C(=O)N3)cnc2c1NCCO2	active ref.	35	-75
HPK1	Cc1c(-c2ccc3c(c2)C(=Cc2cnc(C4CC4)[nH]2)C(=O)N3)cnc2c1NCCO2	active ref.	32	-79
HPK1	Cc1c(-c2ccc3c(c2)C(=Cc2ncc[nH]2)C(=O)N3)cnc2c1NC(=O)C1(CC1)O2	active ref.	32	-79
HPK1	Cc1c(-c2ccc3c(c2)C(=Cc2cnc[nH]2)C(=O)N3)cnc2c1NCCO2	active ref.	29	-82
HPK1	Cc1c(-c2ccc3c(c2)C(=Cc2ccc[nH]2)C(=O)N3)cnc2c1NCCO2	active ref.	29	-82
HPK1	Cc1c[nH]c(C=C2C(=O)Nc3ccc(-c4cnc5c(c4C)NCCO5)cc32)c1	active ref.	31	-79
HPK1	Cc1c(-c2ccc3c(c2)C(=Cc2cnn[nH]2)C(=O)N3)cnc2c1NCCO2	active ref.	29	-82
HPK1	Cc1c(-c2cc(F)c3c(c2)C(=Cc2ccc[nH]2)C(=O)N3)cnc2c1NCCO2	active ref.	32	-78
HPK1	Cc1c[nH]c(C=C2C(=O)Nc3c(F)cc(-c4cnc5c(c4C)NCCO5)cc32)c1	active ref.	32	-79
HPK1	Cc1c[nH]c(C=C2C(=O)Nc3c(C)cc(-c4cnc5c(c4C)NCCO5)cc32)c1	active ref.	31	-79
HPK1	Cc1c(-c2cc(Cl)c3c(c2)C(=Cc2ccc[nH]2)C(=O)N3)cnc2c1NCCO2	active ref.	32	-79
HPK1	Cc1c[nH]c(C=C2C(=O)Nc3c(Cl)cc(-c4cnc5c(c4C)NCCO5)cc32)c1	active ref.	35	-74
HPK1	Cc1c(-c2ccc3c(c2)C(=Cc2cc(C#N)c[nH]2)C(=O)N3)cnc2c1NCCO2	active ref.	31	-79
HPK1	Cc1c(-c2ccc3c(c2)C(=Cc2cc(Br)c[nH]2)C(=O)N3)cnc2c1NCCO2	active ref.	32	-79
HPK1	Cc1c(-c2ccc3c(c2)C(=Cc2cccs2)C(=O)N3)cnc2c1NCCO2	active ref.	31	-78
HPK1	Cc1c(-c2ccc3c(c2)C(=Cc2ccns2)C(=O)N3)cnc2c1NCCO2	active ref.	31	-78
HPK1	Cc1ccc(C=C2C(=O)Nc3ccc(-c4cnc5c(c4C)NCCO5)cc32)[nH]1	active ref.	31	-79
HPK1	CCN(CC)CCNC(=O)c1c(C)[nH]c(C=C2C(=O)Nc3ccc(-c4cnc5c(c4C)NCCO5)cc32)c1C	active ref.	38	-70
HPK1	Cc1ncc(C=C2C(=O)Nc3ccc(-c4cnc5c(c4C)NCCO5)cc32)[nH]1	active ref.	31	-78
HPK1	Cc1c(-c2cc(F)c3c(c2C)C(=Cc2ccc[nH]2)C(=O)N3)cnc2c1NCCO2	active ref.	34	-74
HPK1	CC(=C1C(=O)Nc2ccc(-c3cnc4c(c3C)NCCO4)cc21)c1cnc[nH]1	active ref.	31	-78
HPK1	Cc1c[nH]c(C=C2C(=O)Nc3c(F)cc(-c4cnc5c(c4C)NCCO5)c(C)c32)c1	active ref.	35	-74
HPK1	Cc1c(-c2cc(F)c3c(c2C)C(=Cc2cc(C#N)c[nH]2)C(=O)N3)cnc2c1NCCO2	active ref.	36	-74
HPK1	Cc1ncc(C=C2C(=O)Nc3c(F)cc(-c4cnc5c(c4C)NCCO5)cc32)[nH]1	active ref.	32	-79
HPK1	Cc1ncc(C=C2C(=O)Nc3cc(F)c(-c4cnc5c(c4C)NCCO5)cc32)[nH]1	active ref.	32	-78
HPK1	Cc1ncc(C=C2C(=O)Nc3cc(Cl)c(-c4cnc5c(c4C)NCCO5)cc32)[nH]1	active ref.	35	-74
HPK1	CCc1nc(C)c(C=C2C(=O)Nc3ccc(-c4cnc5c(c4C)NCCO5)cc32)[nH]1	active ref.	32	-79
HPK1	Cc1ncc(C=C2C(=O)Nc3c(F)cc(-c4cnc5c(c4)NCCO5)c(C)c32)[nH]1	active ref.	32	-79
HPK1	Cc1ncc(C=C2C(=O)Nc3cc(C)c(-c4cnc5c(c4C)NCCO5)cc32)[nH]1	active ref.	31	-79
HPK1	Cc1ncc(C=C2C(=O)Nc3c(F)cc(-c4cnc5c(c4C)NCCO5)c(C)c32)[nH]1	active ref.	35	-74
HPK1	Cc1ncc(C=C2C(=O)Nc3ccc(-c4ccc5c(c4C)NCCO5)cc32)[nH]1	active ref.	31	-79
HPK1	Cc1cc(-c2cnc3[nH]cc(-c4ccc([C@@H](O)C5CN(C)C5)cc4)c3c2)cc(C)c1N1CCN(C)CC1	active ref.	38	-73
HPK1	CN1CCN(c2ccc(-c3cnc4[nH]cc(-c5ccc(NC(=O)CN6CCCC6)cc5)c4c3)cc2)CC1	active ref.	34	-72
HPK1	Cc1cc(-c2cnc3[nH]cc(-c4ccc([C@H](O)C5CN(C)C5)cc4)c3c2)ccc1N1CCN(C)CC1	active ref.	33	-72
HPK1	CN[C@@H]1CCN(C(=O)c2ccc(-c3c[nH]c4ncc(-c5ccc(N6CCN(C)CC6)c(C)c5)cc34)cc2)C1	active ref.	37	-73
HPK1	CN[C@H]1CCN(C(=O)c2ccc(-c3c[nH]c4ncc(-c5ccc(N6CCN(C)CC6)c(C)c5)cc34)cc2)C1	active ref.	37	-73
HPK1	Cc1cc(-c2cnc3[nH]cc(-c4ccc(C(O)C5CCN(C)C5)cc4)c3c2)ccc1N1CCN(C)CC1	active ref.	37	-73
HPK1	Cc1cc(-c2cnc3[nH]cc(-c4ccc5c(c4)CCN(C)C5=O)c3c2)cc(C)c1N1CCN(C)CC1	active ref.	37	-73
HPK1	Cc1cc(-c2cnc3[nH]cc(-c4ccc(C(=O)N5CC(O)C5)cc4)c3c2)cc(C)c1N1CCN(CCO)CC1	active ref.	40	0
HPK1	Cc1cc(-c2cnc3[nH]cc(-c4ccc(C(O)C5CN(C)C5)cc4)c3c2)cc(C)c1N1CCN(C)CC1	active ref.	38	-73
HPK1	Cc1cc(-c2cnc3[nH]cc(-c4ccc(C(=O)C5CN(C)C5)cc4)c3c2)cc(C)c1N1CCN(C)CC1	active ref.	38	-73
HPK1	Cc1cc(-c2cnc3[nH]cc(-c4ccc(C(O)C5CNC5)cc4)c3c2)cc(C)c1N1CCN(C)CC1	active ref.	37	-73
HPK1	Cc1cc(-c2cnc3[nH]cc(-c4ccc(C(=O)C5CNC5)cc4)c3c2)cc(C)c1N1CCN(C)CC1	active ref.	37	-73
HPK1	Cc1cc(-c2cnc3[nH]cc(-c4ccc(C(=O)N5CC(N(C)C)C5)cc4)c3c2)cc(C)c1N1CCN(CCO)CC1	active ref.	39	-1
HPK1	Cc1cc(-c2cnc3[nH]cc(-c4ccc(C(=O)N(C)CC5CN(C)C5)cc4)c3c2)cc(C)c1N1CCN(C)CC1	active ref.	40	0
HPK1	Cc1cc(-c2cnc3[nH]cc(-c4ccc(OCCCCN)cc4)c3c2)cc(C)c1N1CCN(C)CC1	active ref.	37	-73
HPK1	Cc1cc(-c2cnc3[nH]cc(-c4ccc(C(=O)N5CC6(COC6)C5)cc4)c3c2)cc(C)c1N1CCN(C)CC1	active ref.	40	0
HPK1	COc1cc(-c2cnc3[nH]cc(-c4ccc(C(=O)N5CC(O)C5)cc4)c3n2)cc(OC)c1N1CCN(C2CCN(C)CC2)CC1	active ref.	38	-3
HPK1	Cc1cc(-c2cnc3[nH]cc(-c4ccc(C(=O)N(C)CCN(C)C)cc4)c3n2)cc(C)c1N1CCN(C)CC1	active ref.	38	-73
HPK1	COc1cc(-c2cnc3[nH]cc(-c4ccc(C(=O)N(C)CCN(C)C)cc4)c3n2)cc(OC)c1N1CCN(C)CC1	active ref.	29	-30
HPK1	Cc1cc(-c2cnc3[nH]cc(-c4ccc(C(=O)N(C)C)cc4)c3n2)cc(C)c1N1CCN(CCO)CC1	active ref.	37	-73
HPK1	Cc1cc(-c2cnc3[nH]cc(-c4ccc(C(=O)N5CC(O)C5)cc4)c3n2)cc(C)c1N1CCN(C2CCN(C)CC2)CC1	active ref.	39	-1
HPK1	Cc1cc(-c2cnc3[nH]cc(-c4ccc(C(=O)N5CC(N(C)C)C5)cc4)c3c2)cc(C)c1N1CCN(C2CCN(C)CC2)CC1	active ref.	37	-3
HPK1	Cc1cc(-c2cnc3[nH]cc(-c4ccc(OCCCN)cc4)c3c2)cc(C)c1N1CCN(C)CC1	active ref.	34	-72
HPK1	Cc1cc(-c2cnc3[nH]cc(-c4ccc(C(=O)N5CC(N(C)C)C5)cc4)c3c2)ccc1N1CCN(C)CC1	active ref.	37	-73
HPK1	Cc1cc(-c2cnc3[nH]cc(-c4ccc(C(=O)N5CC6(COC6)C5)cc4)c3c2)cc(C)c1CN1CCN(CC2CC2)CC1	active ref.	39	-1
HPK1	CN1CCN(c2ccc(-c3cnc4[nH]cc(-c5ccc(C(=O)N(C)CCCCO)cc5)c4c3)cc2)CC1	active ref.	34	-71
HPK1	Cc1cc(-c2cnc3[nH]cc(-c4ccc(C(=O)N(C)CCN(C)C)cc4)c3n2)cc(C)c1N1CCN(C2CCN(C)CC2)CC1	active ref.	37	-3
HPK1	Cc1cc(-c2cnc3[nH]cc(-c4ccc(C(=O)N(C)CCCN(C)C)cc4)c3n2)cc(C)c1N1CCN(C)CC1	active ref.	40	-1
HPK1	Cc1cc(-c2cnc3[nH]cc(-c4ccc(OC5CCNCC5)cc4)c3c2)cc(C)c1N1CCN(C)CC1	active ref.	37	-73
HPK1	Cc1cc(-c2cnc3[nH]cc(-c4ccc(OC5CCNC5)cc4)c3c2)cc(C)c1N1CCN(C)CC1	active ref.	37	-73
HPK1	Cc1cc(-c2cnc3[nH]cc(-c4ccc(C(=O)N(C)C)cc4)c3c2)cc(C)c1CN1CCN(C)CC1	active ref.	37	-73
HPK1	CN1CCN(Cc2ccc(-c3cnc4[nH]cc(-c5ccc(C(=O)N(C)C)cc5)c4c3)cc2)CC1	active ref.	34	-72
HPK1	CN(C)C(=O)c1ccc(-c2c[nH]c3ncc(-c4ccc(N5CCN(CCO)CC5)cc4)cc23)cc1	active ref.	32	-72
HPK1	CN1CCN(CCc2ccc(-c3cnc4[nH]cc(-c5ccc(C(=O)N(C)C)cc5)c4c3)cc2)CC1	active ref.	34	-72
HPK1	CN1CCC(N2CCN(c3ccc(-c4cnc5[nH]cc(-c6ccc(C(=O)N(C)C)cc6)c5c4)cc3)CC2)CC1	active ref.	37	-73
HPK1	CN(C)C(=O)c1ccc(-c2c[nH]c3ncc(-c4ccc(N5CCN(CC6CC6)CC5)cc4)cc23)cc1	active ref.	33	-72
HPK1	CN1CCN(c2ccc(-c3cnc4[nH]cc(-c5ccc(C(=O)N(C)C)cc5)c4c3)cc2C#N)CC1	active ref.	34	-72
HPK1	COc1cc(-c2cnc3[nH]cc(-c4ccc(C(=O)N(C)C)cc4)c3c2)ccc1N1CCN(C)CC1	active ref.	32	-72
HPK1	Cc1cc(-c2cnc3[nH]cc(-c4ccc(NS(=O)(=O)C5CC5)cc4)c3c2)cc(C)c1N1CCN(C)CC1	active ref.	38	-73
HPK1	CCN(C)C(=O)c1ccc(-c2c[nH]c3ncc(-c4cc(C)c(N5CCN(C)CC5)c(C)c4)cc23)cc1	active ref.	37	-73
HPK1	Cc1cc(-c2cnc3[nH]cc(-c4ccc(C(=O)N(C)CCN(C)C)cc4)c3c2)cc(C)c1N1CCN(C)CC1	active ref.	40	0
HPK1	COCCCN(C)C(=O)c1ccc(-c2c[nH]c3ncc(-c4cc(C)c(N5CCN(C)CC5)c(C)c4)cc23)cc1	active ref.	40	0
HPK1	Cc1cc(-c2cnc3[nH]cc(-c4ccc(C(=O)N(C)C)cc4)c3c2)cc(C)c1N1CCN(C)CC1	active ref.	33	-72
HPK1	COCCCN(C)C(=O)c1ccc(-c2c[nH]c3ncc(-c4ccc(N5CCN(C)CC5)c(C)c4)cc23)cc1	active ref.	37	-73
HPK1	Cc1cc(-c2cnc3[nH]cc(-c4ccc(C(=O)N5CC6(COC6)C5)cc4)c3c2)ccc1N1CCN(C)CC1	active ref.	37	-73
HPK1	Cc1cc(-c2cnc3[nH]cc(-c4ccc(C(=O)N(C)C)cc4)c3c2)ccc1N1CCN(C)CC1	active ref.	33	-72
HPK1	CN1CCN(c2ccc(-c3cnc4[nH]cc(-c5ccc(OCCN)cc5)c4c3)cc2)CC1	active ref.	30	-79
HPK1	CN1CCN(c2ccc(-c3cnc4[nH]cc(-c5ccc(OCCC(=O)N(C)C)cc5)c4c3)cc2)CC1	active ref.	34	-72
HPK1	CN1CCN(c2ccc(-c3cnc4[nH]cc(-c5ccc(OCC(=O)N(C)C)cc5)c4c3)cc2)CC1	active ref.	34	-72
HPK1	CN(C)CCOc1ccc(-c2c[nH]c3ncc(-c4ccc(N5CCN(C)CC5)cc4)cc23)cc1	active ref.	34	-72
HPK1	CN1CCN(c2ccc(-c3cnc4[nH]cc(-c5ccc(OCCCN)cc5)c4c3)cc2)CC1	active ref.	36	-77
HPK1	CNC(=O)N(C)c1ccc(-c2c[nH]c3ncc(-c4ccc(N5CCN(C)CC5)cc4)cc23)cc1	active ref.	33	-72
HPK1	CN1CCN(c2ccc(-c3cnc4[nH]cc(-c5cnc(C(=O)N(C)C)nc5)c4c3)cc2)CC1	active ref.	36	-77
HPK1	COCCN(C)C(=O)c1ccc(-c2c[nH]c3ncc(-c4ccc(N5CCN(C)CC5)cc4)cc23)cc1	active ref.	33	-72
HPK1	COCCCN(C)C(=O)c1ccc(-c2c[nH]c3ncc(-c4ccc(N5CCN(C)CC5)cc4)cc23)cc1	active ref.	34	-71
HPK1	CN1CCN(c2ccc(-c3cnc4[nH]cc(-c5ccc(C(=O)N(C)C6CC6)cc5)c4c3)cc2)CC1	active ref.	33	-72
HPK1	CN(C)C(=O)c1ccc(-c2c[nH]c3ncc(-c4ccc(N5CCN(CCO)CC5)cc4)nc23)cc1	active ref.	32	-72
HPK1	CN1CCC(N2CCN(c3ccc(-c4cnc5[nH]cc(-c6ccc(C(=O)N(C)C)cc6)c5n4)cc3)CC2)CC1	active ref.	37	-73
HPK1	CN(C)C(=O)c1ccc(-c2c[nH]c3ncc(-c4ccc(N5CCN(CC6CC6)CC5)cc4)nc23)cc1	active ref.	32	-72
HPK1	CCN(C)C(=O)c1ccc(-c2c[nH]c3ncc(-c4cc(C)c(N5CCN(C)CC5)c(C)c4)nc23)cc1	active ref.	37	-73
HPK1	Cc1cc(-c2cnc3[nH]cc(-c4ccc(C(=O)O)cc4)c3n2)cc(C)c1N1CCN(C)CC1	active ref.	32	-72
HPK1	Cc1cc(-c2cnc3[nH]cc(-c4ccc(C(=O)N(C)C)cc4)c3n2)cc(C)c1N1CCN(C)CC1	active ref.	32	-72
HPK1	Cc1cc(-c2cnc3[nH]cc(-c4ccc(C(=O)N(C)C)cc4)c3n2)ccc1N1CCN(C)CC1	active ref.	32	-72
HPK1	CN1CCN(c2ccc(-c3cnc4[nH]cc(-c5ccc(C(=O)N(C)C)cc5)c4n3)cc2Cl)CC1	active ref.	32	-72
HPK1	CN1CCN(c2ccc(-c3cnc4[nH]cc(-c5ccc(OCCN)nc5)c4n3)cc2)CC1	active ref.	31	-79
HPK1	CN1CCN(c2ccc(-c3cnc4[nH]cc(-c5ccc(=O)n(CCN)c5)c4n3)cc2)CC1	active ref.	36	-77
HPK1	CN1CCN(c2ccc(-c3cnc4[nH]cc(-c5ccc(OCC(=O)N(C)C)cc5)c4n3)cc2)CC1	active ref.	34	-72
HPK1	CNC(=O)Nc1ccc(-c2c[nH]c3ncc(-c4ccc(N5CCN(C)CC5)cc4)nc23)cc1	active ref.	36	-77
HPK1	CN1CCN(c2ccc(-c3cnc4[nH]cc(-c5ccc(OCCN)cc5)c4n3)cc2)CC1	active ref.	30	-79
HPK1	CN(C)CCOc1ccc(-c2c[nH]c3ncc(-c4ccc(N5CCN(C)CC5)cc4)nc23)cc1	active ref.	34	-72
HPK1	COCCN(C)C(=O)c1ccc(-c2c[nH]c3ncc(-c4ccc(N5CCN(C)CC5)cc4)nc23)cc1	active ref.	32	-72
HPK1	CN1CCN(c2ccc(-c3cnc4[nH]cc(-c5ccc(C(=O)N(C)C6CC6)cc5)c4n3)cc2)CC1	active ref.	32	-72
HPK1	CN1CCN(c2ccc(-c3cnc4[nH]cc(-c5ccc(C(=O)N(C)C)nc5)c4n3)cc2)CC1	active ref.	36	-77
HPK1	CC(O)c1ccc(-c2c[nH]c3ncc(-c4ccc(N5CCN(C)CC5)cc4)cc23)cc1	active ref.	30	-79
HPK1	CN1CCN(CCc2ccc(-c3cnc4[nH]cc(-c5ccc(C(=O)N6CC7(COC7)C6)cc5)c4n3)cc2)CC1	active ref.	37	-73
HPK1	CN1CCN(CCc2ccc(-c3cnc4[nH]cc(-c5ccc(C(=O)N(C)C)cc5)c4n3)cc2)CC1	active ref.	34	-72
HPK1	CN1CCN(CCc2ccc(-c3cnc4[nH]cc(-c5ccc(C(=O)N(C)C6CC6)cc5)c4c3)cc2)CC1	active ref.	33	-72
HPK1	COc1ccc(-c2c[nH]c3ncc(-c4cnn(C)c4)cc23)cc1	active ref.	28	-85
HPK1	CN1CCN(c2ccc(-c3cnc4[nH]cc(-c5ccc(C(=O)N6CC(N(C)C)C6)cc5)c4n3)cc2)CC1	active ref.	34	-71
HPK1	CN1CCN(c2ccc(-c3cnc4[nH]cc(-c5ccc(C(=O)N6CCC(N(C)C)CC6)cc5)c4n3)cc2)CC1	active ref.	37	-73
HPK1	CN1CCN(c2ccc(-c3cnc4[nH]cc(-c5ccc(C(=O)N6CC7(COC7)C6)cc5)c4n3)cc2)CC1	active ref.	33	-72
HPK1	CN(C)CCCN(C)C(=O)c1ccc(-c2c[nH]c3ncc(-c4ccc(N5CCN(C)CC5)cc4)nc23)cc1	active ref.	37	-73
HPK1	CN(C)CCN(C)C(=O)c1ccc(-c2c[nH]c3ncc(-c4ccc(N5CCN(C)CC5)cc4)nc23)cc1	active ref.	37	-73
HPK1	CN(C)CCNC(=O)c1ccc(-c2c[nH]c3ncc(-c4ccc(N5CCN(C)CC5)cc4)nc23)cc1	active ref.	34	-72
HPK1	CN(C)CCN(C)C(=O)c1ccc(-c2c[nH]c3ncc(-c4ccc(N5CCN(C)CC5)cc4)nc23)c(F)c1	active ref.	37	-73
HPK1	CN1CCN(c2ccc(-c3cnc4[nH]cc(-c5ccc(NC(=O)CCCN6CCCC6)cc5)c4c3)cc2)CC1	active ref.	37	-73
HPK1	CN1CCN(c2ccc(-c3cnc4[nH]cc(-c5ccc(C(=O)N(C)CCCN6CCCC6)cc5)c4c3)cc2)CC1	active ref.	37	-71
HPK1	COCCOC1CN(C(=O)c2ccc(-c3c[nH]c4ncc(-c5ccc(N6CCN(C)CC6)cc5)cc34)cc2)C1	active ref.	37	-73
HPK1	CN1CCN(c2ccc(-c3cnc4[nH]cc(-c5ccc(C(=O)N(C)CCCN6CCCCC6)cc5)c4c3)cc2)CC1	active ref.	37	-71
HPK1	CN1CCN(c2ccc(-c3cnc4[nH]cc(-c5ccc(C(=O)N6CC7(CCOCC7)C6)cc5)c4c3)cc2)CC1	active ref.	37	-73
HPK1	CN(C)CCN(C)C(=O)c1ccc(-c2c[nH]c3ncc(-c4ccc(N5CCN(C)CC5)cc4)cc23)cc1	active ref.	37	-73
HPK1	CN1CCN(c2ccc(-c3cnc4[nH]cc(-c5ccc(C(=O)N6CC7(COC7)C6)cc5)c4c3)cc2)CC1	active ref.	33	-72
HPK1	CN1CCN(c2ccc(-c3cnc4[nH]cc(-c5ccc(C(=O)N6CCN(CC7CC7)CC6)cc5)c4c3)cc2)CC1	active ref.	40	0
HPK1	CN1CCN(c2ccc(-c3cnc4[nH]cc(-c5ccc(C(=O)N6CC(O)C6)cc5)c4c3)cc2)CC1	active ref.	33	-72
HPK1	CN1CCN(c2ccc(-c3cnc4[nH]cc(-c5ccc(C(=O)NCC6CCCO6)cc5)c4c3)cc2)CC1	active ref.	34	-71
HPK1	CN1CCN(c2ccc(-c3cnc4[nH]cc(-c5ccc(C(=O)N6CCC(O)CC6)cc5)c4c3)cc2)CC1	active ref.	33	-72
HPK1	COCCNC(=O)c1ccc(-c2c[nH]c3ncc(-c4ccc(N5CCN(C)CC5)cc4)cc23)cc1	active ref.	34	-72
HPK1	CN1CCN(c2ccc(-c3cnc4[nH]cc(-c5ccc(C(=O)NCCCN6CCCCC6)cc5)c4c3)cc2)CC1	active ref.	37	-73
HPK1	CN(C)CCCN(C)C(=O)c1ccc(-c2c[nH]c3ncc(-c4ccc(N5CCN(C)CC5)cc4)cc23)cc1	active ref.	37	-73
HPK1	CN1CCN(C(=O)c2ccc(-c3c[nH]c4ncc(-c5ccc(N6CCN(C)CC6)cc5)cc34)cc2)CC1	active ref.	33	-72
HPK1	CNC(=O)c1ccc(-c2c[nH]c3ncc(-c4ccc(N5CCN(C)CC5)cc4)cc23)cc1	active ref.	30	-79
HPK1	CN1CCN(c2ccc(-c3cnc4[nH]cc(-c5ccc(C(=O)N6CCOCC6)cc5)c4c3)cc2)CC1	active ref.	33	-72
HPK1	COc1ccc(-c2c[nH]c3ncc(-c4ccc(N5CCN(C)CC5)c(C)c4)cc23)cc1	active ref.	30	-79
HPK1	CC(=O)c1ccc(-c2c[nH]c3c2C=C(c2ccc(N4CCN(C)CC4)cc2)CN3)cc1	active ref.	30	-79
HPK1	COC1CN(Cc2ccc(-c3c[nH]c4ncc(-c5ccc(N6CCN(C)CC6)cc5)cc34)cc2)C1	active ref.	34	-72
HPK1	CN1CCN(c2ccc(-c3cnc4[nH]cc(-c5ccc(C(=O)N(C)C)cc5F)c4c3)cc2)CC1	active ref.	32	-72
HPK1	CN1CCN(c2ccc(-c3cnc4[nH]cc(-c5ccc(C(=O)N(C)C)nc5)c4c3)cc2)CC1	active ref.	36	-77
HPK1	CN(C)Cc1ccc(-c2c[nH]c3ncc(-c4ccc(N5CCN(C)CC5)cc4)cc23)cc1	active ref.	30	-79
HPK1	COc1ncc(-c2c[nH]c3ncc(-c4ccc(N5CCN(C)CC5)cc4)cc23)cn1	active ref.	30	-79
HPK1	CN1CCN(c2ccc(-c3cnc4[nH]cc(-c5ccncc5)c4c3)cc2)CC1	active ref.	29	-82
HPK1	CN1CCN(c2ccc(-c3cnc4[nH]cc(-c5ccc(C(=O)N(C)C)cc5)c4c3)cc2)CC1	active ref.	36	-77
HPK1	COc1ccc(-c2c[nH]c3ncc(-c4ccc(N5CCN(C)CC5)cc4)cc23)cc1	active ref.	30	-79
HPK1	CN[C@H]1CCN(C(=O)c2ccc(-c3c[nH]c4ncc(-c5cc6c(c(OC)c5)CCN(C)C6)nc34)cc2)C1	active ref.	37	-73
HPK1	CN1CCC(N2CCc3cc(-c4cnc5[nH]cc(-c6ccc(C(=O)C7CN(C)C7)cc6)c5c4)ccc3C2)CC1	active ref.	40	0
HPK1	Cc1cc(-c2cnc3[nH]cc(-c4ccc(C(=O)N(C)C)cc4)c3c2)cc2c1CCN(C)C2	active ref.	34	-72
HPK1	COc1cc2c(cc1Nc1ncc(Cl)c(Nc3ccccc3P(C)(C)=O)n1)CN(C)CC2(C)C	active ref.	38	-74
HPK1	COc1cc2c(cc1Nc1ncc(Cl)c(Nc3ccccc3P(C)(C)=O)n1)CNCC2	active ref.	37	-76
HPK1	COc1cc2c(cc1Nc1ncc(Cl)c(Nc3ccccc3P(C)(C)=O)n1)CNCC2(C)C	active ref.	38	-74
HPK1	CCc1cnc(Nc2cc3c(cc2OC)CCN(C)C3)nc1Nc1ccccc1P(C)(C)=O	active ref.	36	-72
HPK1	C=Cc1cnc(Nc2cc3c(cc2OC)CCN(C)C3)nc1Nc1ccccc1P(C)(C)=O	active ref.	36	-72
HPK1	COc1cc2c(cc1Nc1ncc(Cl)c(Nc3ccccc3P(C)(C)=O)n1)CCNC2	active ref.	37	-76
HPK1	CNC(=O)c1ccccc1Nc1nc(Nc2cc3c(cc2OC)CCN(C)C3)ncc1Cl	active ref.	35	-74
HPK1	COc1cc2c(cc1Nc1ncc(Cl)c(Nc3ccccc3S(=O)(=O)N(C)C)n1)CN(C)CC2	active ref.	21	-37
HPK1	COc1cc2c(cc1Nc1ncc(Cl)c(Nc3ccccc3S(=O)(=O)C(C)C)n1)CN(C)CC2	active ref.	21	-37
HPK1	COc1cc2c(cc1Nc1ncc(Cl)c(Nc3ccccc3P(C)(C)=O)n1)C(C)N(C)CC2	active ref.	38	-74
HPK1	COc1cc2c(cc1Nc1ncc(C(F)(F)F)c(Nc3ccccc3P(C)(C)=O)n1)CN(C)CC2	active ref.	36	-68
HPK1	CN1CCc2c(Br)cc(Nc3ncc(Cl)c(Nc4ccccc4P(C)(C)=O)n3)cc2C1	active ref.	21	-39
HPK1	COc1cc2c(cc1Nc1ncc(OC)c(Nc3ccccc3P(C)(C)=O)n1)CN(C)CC2	active ref.	36	-72
HPK1	COc1cc2c(cc1Nc1ncc(Br)c(Nc3ccccc3P(C)(C)=O)n1)CN(C)CC2	active ref.	22	-39
HPK1	CN1CCc2cc(Nc3ncc(Cl)c(Nc4ccccc4P(C)(C)=O)n3)c(Cl)cc2C1	active ref.	37	-76
HPK1	CCP(=O)(CC)c1ccccc1Nc1nc(Nc2cc3c(cc2Cl)CCN(C)C3)ncc1Cl	active ref.	22	-37
HPK1	CCP(=O)(CC)c1ccccc1Nc1nc(Nc2cc3c(cc2OC)CCN(C)C3)ncc1Cl	active ref.	22	-37
HPK1	COc1cc2c(cc1Nc1ncc(Cl)c(Nc3ccccc3P(C)(C)=O)n1)CCN(C)C2	active ref.	37	-76
HPK1	COc1cc2c(cc1Nc1ncc(Cl)c(Nc3ccccc3P(C)(C)=O)n1)[C@H](N(C)C)CC2	active ref.	38	-74
HPK1	CCN1CCc2cc(OC)c(Nc3ncc(Cl)c(Nc4ccccc4P(C)(C)=O)n3)cc2C1	active ref.	37	-75
HPK1	COc1cc2c(cc1Nc1ncc(Cl)c(Nc3ccccc3P(C)(C)=O)n1)CN(C(C)C)CC2	active ref.	22	-37
HPK1	COc1cc2c(cc1Nc1ncc(Cl)c(Nc3ccccc3P(C)(C)=O)n1)CN1CCCCC1C2	active ref.	22	-37
HPK1	C=Cc1cc2c(cc1Nc1ncc(Cl)c(Nc3ccccc3P(C)(C)=O)n1)CN(C)CC2	active ref.	37	-76
HPK1	CCc1cc2c(cc1Nc1ncc(Cl)c(Nc3ccccc3P(C)(C)=O)n1)CN(C)CC2	active ref.	37	-76
HPK1	CN1CCc2cc(Cl)c(Nc3ncc(Cl)c(Nc4ccccc4P(C)(C)=O)n3)cc2C1	active ref.	37	-76
HPK1	CN1CCc2cc(F)c(Nc3ncc(Cl)c(Nc4ccccc4P(C)(C)=O)n3)cc2C1	active ref.	37	-77
HPK1	COc1cc2c(cc1Nc1ncc(Cl)c(Nc3ccccc3P(C)(C)=O)n1)CCCN(C)C2	active ref.	38	-74
HPK1	COc1cc2c(cc1Nc1ncc(Cl)c(Nc3ccccc3P(C)(C)=O)n1)CN(C)CC2	active ref.	37	-76
HPK1	CN1CCN(c2ccc3nc(-c4c(N)c5ccsc5[nH]c4=O)[nH]c3n2)CC1	active ref.	14	-67
HPK1	CN1CCC(c2ccc3nc(-c4c(N)c5ccsc5[nH]c4=O)[nH]c3c2)CC1	active ref.	29	-82
HPK1	Nc1c(-c2nc3ccc(C4CCCNCC4)nc3[nH]2)c(=O)[nH]c2sccc12	active ref.	14	-66
HPK1	Nc1c(-c2nc3ccc(C4CCNCC4)nc3[nH]2)c(=O)[nH]c2sccc12	active ref.	14	-67
HPK1	C[C@H]1COC(=O)N1c1cc2cc(NC(=O)[C@H]3C[C@@H]3c3cnn(C)c3)nnc2c(N)c1Cl	active ref.	32	-75
HPK1	CC[C@H]1COC(=O)N1c1cc(N)c2nnc(NC(=O)[C@@H]3C[C@H]3c3cnn(C)c3)cc2c1	active ref.	33	-78
HPK1	CC[C@H]1COC(=O)N1c1cc(N)c2nnc(NC(=O)[C@H]3C[C@@H]3c3cnn(C)c3)cc2c1	active ref.	33	-78
HPK1	COCCn1cc([C@H]2C[C@@H]2C(=O)Nc2cc3cc(N4C(=O)OC[C@@H]4C)cc(N)c3nn2)cn1	active ref.	33	-78
HPK1	Cn1cc([C@H]2C[C@@H]2C(=O)Nc2cc3cc(-c4cncn4C)cc(N)c3nn2)cn1	active ref.	30	-81
HPK1	Cc1ccnc(F)c1-c1cc(N)c2nnc(NC(=O)[C@H]3C[C@@H]3c3cnn(C)c3)cc2c1	active ref.	33	-78
HPK1	Cc1c(-c2cc(N)c3nnc(NC(=O)[C@H]4C[C@@H]4c4cnn(C)c4)cc3c2)cnc2c1NC(=O)CO2	active ref.	36	-75
HPK1	Cc1c(-c2cc3cc(NC(=O)[C@H]4C[C@@H]4c4cnn(C)c4)nnc3c(N)c2F)cnn1C	active ref.	33	-78
HPK1	Cc1c(-c2cc3cc(NC(=O)[C@@H]4C[C@H]4c4cnn(C)c4)nnc3c(N)c2F)cnc2c1NCCO2	active ref.	36	-75
HPK1	Cc1c(-c2cc3cc(NC(=O)[C@H]4C[C@@H]4c4cnn(C)c4)nnc3c(N)c2F)cnc2c1NCCO2	active ref.	36	-75
HPK1	Cc1c(N)cncc1-c1cc(N)c2nnc(NC(=O)[C@H]3C[C@@H]3c3cnn(C)c3)cc2c1	active ref.	32	-79
HPK1	Cc1ccncc1-c1cc(N)c2nnc(Nc3ccc4c(n3)CCN(C(C)C)C4=O)cc2c1	active ref.	35	-77
HPK1	Cc1c(-c2cc(N)c3nnc(Nc4cc5n(n4)CC(=O)N(C(C)C)CC5)cc3c2)cnc2c1NCCO2	active ref.	37	-74
HPK1	Cc1c(-c2cc(N)c3nnc(NC(=O)[C@@H]4C[C@H]4c4cnn(C)c4)cc3c2)cnc2c1NCCO2	active ref.	36	-75
HPK1	Cc1ccncc1-c1cc(N)c2nnc(Nc3cc4n(n3)CC(=O)N(C(C)C)CC4)cc2c1	active ref.	35	-77
HPK1	Cc1ccncc1-c1cc(N)c2nnc(NC(=O)[C@@H]3C[C@H]3C#N)cc2c1	active ref.	28	-83
HPK1	CNC1CCN(c2cccc(-n3ncc4cnc(-c5c(F)cccc5OC)cc43)n2)CC1	active ref.	35	-74
HPK1	COc1cccc(F)c1-c1cc2c(cn1)cnn2-c1cccc(N2CCCCC2)n1	active ref.	32	-79
HPK1	COc1cccc(F)c1-c1cc2c(cn1)cnn2-c1cccc(N2CC3(CCCNC3)C2)n1	active ref.	36	-75
HPK1	COc1cccc(F)c1-c1cc2c(cn1)cnn2-c1cccc(N2CC(N)C2)n1	active ref.	32	-79
HPK1	COc1cccc(F)c1-c1cc2c(cn1)cnn2-c1cccc(N2CCOCC2)n1	active ref.	32	-79
HPK1	COc1cccc(F)c1-c1cc2c(cn1)cnn2-c1ccnc(N2CCN(C)CC2)c1	active ref.	35	-74
HPK1	COc1cccc(F)c1-c1cc2c(cn1)cnn2-c1ccc(N2CCN(C)CC2)cc1	active ref.	35	-77
HPK1	CN1CCN(c2cc(-c3n[nH]c4cnc(-c5cnn6c5CCC6)cc34)ccn2)CC1	active ref.	32	-79
HPK1	COc1cc2c(cc1Nc1nccc(Nc3ccccc3)n1)CN(C)CC2	active ref.	29	-82
HPK1	COc1cc2c(cc1Nc1ncc(C(N)=O)c(Nc3ccccc3C(C)(C)O)n1)CN(C)CC2	active ref.	9	-32
HPK1	COc1cc2c(cc1Nc1ncc(C(N)=O)c(Nc3c(C)cccc3C)n1)CN(C)CC2	active ref.	35	-74
HPK1	CN1CCN(c2ccc3nc(-c4c(NC5CCCOC5)c5ccsc5[nH]c4=O)[nH]c3c2)CC1	active ref.	36	-72
HPK1	C[C@H]1CN(c2ccc3nc(-c4c(N)c5ccsc5[nH]c4=O)[nH]c3c2)C[C@@H](C)O1	active ref.	30	-78
HPK1	CN1CCN(c2ccc3nc(-c4c(N[C@@H]5CCC[C@H]5O)c5cscc5[nH]c4=O)[nH]c3c2)CC1	active ref.	0	-50
HPK1	COCCNc1c(-c2nc3ccc(N4CCN(C)CC4)cc3[nH]2)c(=O)[nH]c2sccc12	active ref.	35	-74
HPK1	O=c1[nH]c2sccc2c(N[C@H]2CCCC[C@H]2O)c1-c1nc2ccc(N3CCOCC3)cc2[nH]1	active ref.	37	-72
HPK1	CN1CCN(c2ccc3nc(-c4c(N[C@@H]5CCOC5)c5cscc5[nH]c4=O)[nH]c3c2)CC1	active ref.	0	-49
HPK1	CN1CCN(c2cc3[nH]c(-c4c(N)c5sccc5[nH]c4=O)nc3cc2F)CC1	active ref.	31	-77
HPK1	CN1CCN(c2ccc3nc(-c4c(N[C@@H]5CCC[C@H]5O)c5ccsc5[nH]c4=O)[nH]c3c2)CC1	active ref.	0	-50
HPK1	CN1CCN(c2ccc3nc(-c4c(N[C@H]5CCC[C@@H]5O)c5ccsc5[nH]c4=O)[nH]c3c2)CC1	active ref.	0	-50
HPK1	Nc1c(-c2nc3ccc(N4CCN(C5COC5)CC4)cc3[nH]2)c(=O)[nH]c2sccc12	active ref.	30	-78
HPK1	CC(C)(C)OC(=O)N1CCN(c2ccc([N+](=O)O)c(N)c2)CC1	active ref.	7	-73
HPK1	Cc1cc2[nH]c(-c3c(N)c4ccsc4[nH]c3=O)nc2cc1N1CCN(C)CC1	active ref.	30	-78
HPK1	CN1CCN(c2ccc3nc(-c4c(N[C@H]5CCC[C@H]5O)c5ccsc5[nH]c4=O)[nH]c3c2)CC1	active ref.	0	-50
HPK1	CN1CCN(c2ccc3nc(-c4c(NC5CCCC[C@H]5O)c5ccsc5[nH]c4=O)[nH]c3c2)CC1	active ref.	37	-72
HPK1	Nc1c(-c2nc3cc(F)c(N4CCOCC4)cc3[nH]2)c(=O)[nH]c2sccc12	active ref.	13	-64
HPK1	CN1CCN(c2ccc3nc(-c4c(N[C@H]5CCNC[C@H]5F)c5ccsc5[nH]c4=O)[nH]c3c2)CC1	active ref.	37	-68
HPK1	CN1CCN(c2ccc3nc(-c4c(N[C@H]5CCNC[C@@H]5F)c5ccsc5[nH]c4=O)[nH]c3c2)CC1	active ref.	37	-68
HPK1	CN1CCN(c2ccc3nc(-c4c(NCc5ccccn5)c5sccc5[nH]c4=O)[nH]c3c2)CC1	active ref.	36	-70
HPK1	CN1CCN(c2ccc3nc(-c4c(NCc5cccnc5)c5sccc5[nH]c4=O)[nH]c3c2)CC1	active ref.	36	-70
HPK1	C[C@H]1CN(c2ccc3nc(-c4c(NC5CCOCC5)c5sccc5[nH]c4=O)[nH]c3c2)C[C@@H](C)N1C	active ref.	37	-72
HPK1	C[C@H]1CN(c2ccc3nc(-c4c(NC5CCCC5)c5sccc5[nH]c4=O)[nH]c3c2)C[C@@H](C)N1C	active ref.	37	-72
HPK1	CN1CCN(c2ccc3nc(-c4c(N[C@@H]5CCCC[C@@H]5O)c5sccc5[nH]c4=O)[nH]c3c2)CC1	active ref.	37	-72
HPK1	CN1CCC(Nc2c(-c3nc4ccc(N5CCOCC5)cc4[nH]3)c(=O)[nH]c3ccsc23)CC1	active ref.	36	-72
HPK1	CN1CCN(c2ccc3nc(-c4c(N[C@H]5CCCC[C@H]5O)c5sccc5[nH]c4=O)[nH]c3c2)CC1	active ref.	37	-72
HPK1	O=c1[nH]c2ccsc2c(NC2CCNCC2)c1-c1nc2ccc(N3CCOCC3)cc2[nH]1	active ref.	36	-72
HPK1	CN1CCN(c2ccc3nc(-c4c(N[C@H]5CCC[C@@H]5O)c5sccc5[nH]c4=O)[nH]c3c2)CC1	active ref.	0	-50
HPK1	CN1CCN(c2ccc3nc(-c4c(N[C@H]5CCCC[C@@H]5O)c5sccc5[nH]c4=O)[nH]c3c2)CC1	active ref.	37	-72
HPK1	CN1CCN(c2ccc3nc(-c4c(N[C@H]5CC[C@@H](O)CC5)c5sccc5[nH]c4=O)[nH]c3c2)CC1	active ref.	37	-72
HPK1	CN1CCN(c2ccc3nc(-c4c(NC5CCNCC5)c5sccc5[nH]c4=O)[nH]c3c2)CC1	active ref.	37	-72
HPK1	CN1CCN(c2ccc3nc(-c4c(NCC5CCOCC5)c5sccc5[nH]c4=O)[nH]c3c2)CC1	active ref.	36	-70
HPK1	CN1CCN(c2ccc3nc(-c4c(N[C@H]5CC[C@H](O)CC5)c5sccc5[nH]c4=O)[nH]c3c2)CC1	active ref.	37	-72
HPK1	CN1CCN(c2ccc3nc(-c4c(N[C@@H]5CC[C@H](O)C5)c5sccc5[nH]c4=O)[nH]c3c2)CC1	active ref.	36	-72
HPK1	CN1CCN(c2ccc3nc(-c4c(NC5CCOCC5)c5sccc5[nH]c4=O)[nH]c3c2)CC1	active ref.	36	-72
HPK1	CN1CCN(c2ccc3nc(-c4c(NC5CCCC5)c5sccc5[nH]c4=O)[nH]c3c2)CC1	active ref.	34	-73
HPK1	C[C@H]1CN(c2ccc3nc(-c4c(N)c5sccc5[nH]c4=O)[nH]c3c2)C[C@@H](C)N1C	active ref.	30	-78
HPK1	Nc1c(-c2nc3ccc(N4CCOCC4)cc3[nH]2)c(=O)[nH]c2ccsc12	active ref.	14	-67
HPK1	CN1CCN(c2ccc3nc(-c4c(N)c5sccc5[nH]c4=O)[nH]c3c2)CC1	active ref.	29	-82
HPK1	CN1CCN(c2ccc3nc(-c4c(O)c5sccc5[nH]c4=O)[nH]c3c2)CC1	active ref.	13	-66
HPK1	CN1CCN(c2ccc3nc(-c4c(NCc5ccccn5)c5cscc5[nH]c4=O)[nH]c3c2)CC1	active ref.	36	-70
HPK1	CN1CCN(c2ccc3nc(-c4c(NC5CCC5)c5cscc5[nH]c4=O)[nH]c3c2)CC1	active ref.	34	-74
HPK1	CN1CCN(c2ccc3nc(-c4c(NCCN5CCOCC5)c5cscc5[nH]c4=O)[nH]c3c2)CC1	active ref.	36	-70
HPK1	CN1CCN(c2ccc3nc(-c4c(NC5CCOCC5)c5cscc5[nH]c4=O)[nH]c3c2)CC1	active ref.	36	-72
HPK1	CN1CCN(c2ccc3nc(-c4c(NC5CCCC5)c5cscc5[nH]c4=O)[nH]c3c2)CC1	active ref.	34	-73
HPK1	CN1CCN(c2ccc3nc(-c4c(N)c5cscc5[nH]c4=O)[nH]c3c2)CC1	active ref.	29	-82
HPK1	CN1CCN(c2ccc3nc(-c4c(NCc5ccncc5)c5sccc5[nH]c4=O)[nH]c3c2)CC1	active ref.	36	-70
HPK1	CN1CCN(c2ccc3nc(-c4c(N)c5c(N6CCNCC6)csc5[nH]c4=O)[nH]c3c2)CC1	active ref.	37	-75
HPK1	CN1CCC(Nc2c(-c3nc4ccc(N5CCOCC5)cc4[nH]3)c(=O)[nH]c3sccc23)CC1	active ref.	36	-72
HPK1	CN1CCN(c2ccc3nc(-c4c(NC5CCN(C=O)CC5)c5ccsc5[nH]c4=O)[nH]c3c2)CC1	active ref.	37	-72
HPK1	CC(C)[C@H](CO)Nc1c(-c2nc3ccc(N4CCN(C)CC4)cc3[nH]2)c(=O)[nH]c2sccc12	active ref.	0	-50
HPK1	CN1CCN(c2ccc3nc(-c4c(NC5CCNCC5(F)F)c5ccsc5[nH]c4=O)[nH]c3c2)CC1	active ref.	26	0
HPK1	CN1CCN(c2ccc3nc(-c4c(N[C@@H]5CCNC[C@H]5F)c5ccsc5[nH]c4=O)[nH]c3c2)CC1	active ref.	37	-68
HPK1	CN1CCN(c2ccc3nc(-c4c(N[C@@H]5CC[C@H](O)C5)c5ccsc5[nH]c4=O)[nH]c3c2)CC1	active ref.	36	-72
HPK1	CN1CCN(c2ccc3nc(-c4c(N[C@H]5C[C@@H](O)C5)c5ccsc5[nH]c4=O)[nH]c3c2)CC1	active ref.	36	-72
HPK1	CN1CCN(c2ccc3nc(-c4c(N[C@H]5CCOC5)c5ccsc5[nH]c4=O)[nH]c3c2)CC1	active ref.	0	-49
HPK1	CN1CCN(c2ccc3nc(-c4c(N[C@@H]5CCOC5)c5ccsc5[nH]c4=O)[nH]c3c2)CC1	active ref.	0	-49
HPK1	CN1CCN(c2ccc3nc(-c4c(N[C@@H]5CC[C@@H](O)C5)c5ccsc5[nH]c4=O)[nH]c3c2)CC1	active ref.	36	-72
HPK1	CN1CCN(c2ccc3nc(-c4c(N[C@H]5C[C@H](O)C5)c5ccsc5[nH]c4=O)[nH]c3c2)CC1	active ref.	36	-72
HPK1	CN1CCN(c2ccc3nc(-c4c(NC5CCOCC5)c5ccsc5[nH]c4=O)[nH]c3c2)CC1	active ref.	36	-72
HPK1	Nc1c(-c2nc3ccc(N4CCOCC4)cc3[nH]2)c(=O)[nH]c2sccc12	active ref.	14	-67
HPK1	Cc1csc2[nH]c(=O)c(-c3nc4ccc(N5CCN(C)CC5)cc4[nH]3)c(N)c12	active ref.	30	-78
HPK1	CN1CCN(c2ccc3nc(-c4c(N)c5ccsc5[nH]c4=O)[nH]c3c2)CC1	active ref.	29	-82
HPK1	CC(C)n1cnc2cc(-c3cnc4c(c3)N([C@H]3C[C@@H](N5CCCCC5)C3)C(=O)C4(C)C)nc(Nc3ccncc3F)c21	active ref.	37	-9
HPK1	CN1CCN(c2ccc(/C=C3/C(=O)Nc4ccc(-c5ccccc5F)cc43)cc2)CC1	active ref.	31	-79
HPK1	Cc1ccncc1-c1cc2c(cn1)NC(=O)/C2=C\c1[nH]c(C)c(C(=O)NCC(C)(C)O)c1C	active ref.	35	-73
HPK1	COc1ccncc1-c1cc2c(cn1)NC(=O)/C2=C\c1[nH]c(C)c(-c2cnn(C)c2)c1C	active ref.	35	-74
HPK1	Cc1ccncc1-c1cc2c(cn1)NC(=O)/C2=C\c1[nH]c(C)c(/C(C=N)=C/NC2COC2)c1C	active ref.	36	-72
HPK1	CCn1cc(-c2c(C)[nH]c(/C=C3\C(=O)Nc4cnc(-c5cnccc5C)cc43)c2C)cn1	active ref.	34	-72
HPK1	Cc1ccncc1-c1cc2c(cn1)NC(=O)C2=Cc1[nH]c(C)c(C(=O)N2CC[C@@H](F)C2)c1C	active ref.	36	-74
HPK1	Cc1ccncc1-c1cc2c(cn1)NC(=O)/C2=C\c1[nH]c(C)c(C(=O)N2CCC(F)CC2)c1C	active ref.	36	-72
HPK1	Cc1ccncc1-c1cc2c(cn1)NC(=O)/C2=C\c1[nH]c(C)c(-c2ccn(C)n2)c1C	active ref.	35	-74
HPK1	Cc1ccncc1-c1cc2c(cn1)NC(=O)/C2=C\c1[nH]c(C)c(C(=O)N2CC[C@H](F)C2)c1C	active ref.	36	-74
HPK1	Cc1ccncc1-c1cc2c(cn1)NC(=O)/C2=C\c1[nH]c(C)c(C(=O)N2CCC(O)CC2)c1C	active ref.	36	-72
HPK1	Cc1ccncc1-c1cc2c(cn1)NC(=O)/C2=C\c1[nH]c(C)c(C(=O)NCCN2CCOCC2)c1C	active ref.	36	-72
HPK1	CCc1nc(C)c(/C=C2\C(=O)Nc3cnc(-c4cnccc4C)cc32)[nH]1	active ref.	29	-82
HPK1	Cc1cc(C)c(C=C2C(=O)Nc3cnc(-c4cnccc4C)cc32)[nH]1	active ref.	29	-82
HPK1	COc1cccc(F)c1-c1cc2c(cn1)NC(=O)/C2=C\c1[nH]c(C)c(C(=O)NCC(C)(C)O)c1C	active ref.	38	-68
HPK1	Cc1ccncc1-c1cc2c(cn1)NC(=O)/C2=C\c1[nH]c(C)c(C(=O)N2CC[C@@H](O)C2)c1C	active ref.	36	-74
HPK1	Cc1ccncc1-c1cc2c(cn1)NC(=O)/C2=C\c1[nH]c(C)c(C(=O)NC(C)(C)CO)c1C	active ref.	35	-73
HPK1	Cc1ccncc1-c1cc2c(cn1)NC(=O)/C2=C\c1[nH]c(C)c(-c2cnn(C)c2)c1C	active ref.	35	-74
HPK1	CCN(CC)CCNC(=O)c1c(C)[nH]c(/C=C2\C(=O)Nc3cnc(-c4cnccc4C)cc32)c1C	active ref.	36	-72
HPK1	CCN(CC)CCNC(=O)c1c(C)[nH]c(/C=C2\C(=O)Nc3cnc(-c4c(F)cccc4OC)cc32)c1C	active ref.	38	-70
HPK1	COc1cccc(F)c1-c1cc2c(cn1)NC(=O)/C2=C\c1[nH]c(C)c(-c2cnn(C)c2)c1C	active ref.	36	-74
HPK1	CCN(CC)CCNC(=O)c1c(C)[nH]c(C=C2C(=O)Nc3ccc(-c4c(O)cccc4F)cc32)c1C	active ref.	37	-71
HPK1	COc1cccc(F)c1-c1ccc2c(c1)/C(=C/c1[nH]c(C)c(-c3cnn(C)c3)c1C)C(=O)N2	active ref.	36	-74
HPK1	O=C1Nc2ccc(-c3c(F)cccc3F)cc2C1=Cc1ccc(N2CCN(C3COC3)CC2)nc1	active ref.	36	-75
HPK1	COc1cccc(F)c1-c1ccc2c(c1)C(=Cc1ccc(N3CCN(C4COC4)CC3)cn1)C(=O)N2	active ref.	36	-74
HPK1	COc1cccc(F)c1-c1ccc2c(c1)C(=Cc1ccc(N3CCN(C(C)=O)CC3)nc1)C(=O)N2	active ref.	36	-74
HPK1	COc1cccc(F)c1-c1ccc2c(c1)C(=Cc1ccc(N3CCN(CC(F)(F)F)CC3)nc1)C(=O)N2	active ref.	37	-74
HPK1	COc1cccc(F)c1-c1ccc2c(c1)C(=Cc1[nH]c(C)c(-c3cn(C4CCN(C)CC4)nn3)c1C)C(=O)N2	active ref.	39	-1
HPK1	COc1cccc(F)c1-c1ccc2c(c1)C(=Cc1cnc(N3CCN(C4COC4)CC3)nc1)C(=O)N2	active ref.	36	-74
HPK1	COc1cccc(F)c1-c1ccc2c(c1)C(=Cc1ccc(N3CCOCC3)nc1)C(=O)N2	active ref.	35	-74
HPK1	COc1cccc(F)c1-c1ccc2c(c1)/C(=C/c1ccc(N3CCN(C4COC4)CC3)nc1)C(=O)N2	active ref.	36	-74
HPK1	COc1cccc(F)c1-c1ccc2c(c1)/C(=C/c1ccc(N3CCN(C)CC3)nc1)C(=O)N2	active ref.	34	-74
HPK1	COc1cccc(F)c1-c1ccc2c(c1)C(=Cc1ccc(N3CCC(O)CC3)cc1)C(=O)N2	active ref.	34	-74
HPK1	COc1cccc(F)c1-c1ccc2c(c1)C(=Cc1ccc(N3CCN(C4COC4)CC3)nc1)C(=O)N2	active ref.	36	-74
HPK1	COc1cccc(F)c1-c1ccc2c(c1)C(=Cc1cnn(C3CCN(C)CC3)c1)C(=O)N2	active ref.	35	-74
HPK1	COc1cccc(F)c1-c1ccc2c(c1)C(=Cc1ccc(N3CCN(C)CC3)nc1)C(=O)N2	active ref.	34	-74
HPK1	CCN(CC)CCOc1ccc(/C=C2/C(=O)Nc3ccc(-c4c(F)cccc4OC)cc32)cc1	active ref.	34	-72
HPK1	COc1cccc(F)c1-c1ccc2c(c1)C(=Cc1ccc(N3CCOCC3)cc1)C(=O)N2	active ref.	35	-74
HPK1	COc1cccc(F)c1-c1ccc2c(c1)C(=Cc1ccc(N3CCN(C)CC3)cc1)C(=O)N2	active ref.	34	-74
HPK1	CN1CCN(c2ccc(/C=C3\C(=O)Nc4ccc(-c5ccccc5F)cc43)cc2)CC1	active ref.	31	-79
HPK1	Cc1[nH]c(C=C2C(=O)Nc3ccc(F)cc32)c(C)c1-c1cn(C2CCN(C)CC2)nn1	active ref.	36	-77
HPK1	Cc1[nH]c(C=C2C(=O)Nc3ccc(F)cc32)c(C)c1-c1ccc(C(=O)N2CCN(C)CC2)cc1	active ref.	32	-72
HPK1	Cc1[nH]c(C=C2C(=O)Nc3ccc(F)cc32)c(C)c1-c1ccc(C(=O)N2CCOCC2)cc1	active ref.	32	-72
HPK1	Cc1[nH]c(/C=C2/C(=O)Nc3ccc(F)cc32)c(C)c1-c1ccc(CN2CCN(C)CC2)cc1	active ref.	34	-72
HPK1	Cc1[nH]c(/C=C2/C(=O)Nc3ccc(F)cc32)c(C)c1-c1cn(C2CCNCC2)nn1	active ref.	32	-79
HPK1	Cc1[nH]c(/C=C2/C(=O)Nc3ccc(F)cc32)c(C)c1-c1cnn(C2CCNCC2)c1	active ref.	32	-79
HPK1	CCN(CC)CCOc1ccc(-c2c(C)[nH]c(/C=C3/C(=O)Nc4ccc(F)cc43)c2C)cc1	active ref.	35	-74
HPK1	Cc1[nH]c(/C=C2/C(=O)Nc3ccc(F)cc32)c(C)c1-c1ccc(N2CCN(C)CC2)cc1	active ref.	36	-77
HPK1	CCc1c(-c2cc3cc(NC(=O)O[C@@H]4COC[C@H]4C)ncc3c(N)c2F)cnc2c1NCCO2	active ref.	36	-74
HPK1	CO[C@H]1COC[C@@H]1OC(=O)Nc1cc2cc(-c3cnc4c(c3C)NCCO4)c(F)c(N)c2cn1	active ref.	36	-75
HPK1	CNc1cncc(-c2cc3cc(NC(=O)OC4CC(C)(O)C4)ncc3c(N)c2F)c1C	active ref.	33	-78
HPK1	Cc1c(-c2cc3cc(NC(=O)O[C@H]4CCO[C@H]4C)ncc3c(N)c2F)cnc2c1NCCO2	active ref.	36	-75
HPK1	Cc1c(-c2cc3cc(NC(=O)O[C@@H]4COC[C@@H]4F)ncc3c(N)c2F)cnc2c1NCCO2	active ref.	35	-75
HPK1	Cc1c(-c2cc3cc(NC(=O)O[C@H]4C[C@H](C#N)C4)ncc3c(N)c2F)cnc2c1NCCO2	active ref.	35	-75
HPK1	Cc1c(-c2cc3cc(NC(=O)O[C@H]4COC[C@@H]4C)ncc3c(N)c2F)cnc2c1NCCO2	active ref.	36	-75
HPK1	Cc1c(-c2cc3cc(NC(=O)N4CC(C)(F)C4)ncc3c(N)c2F)cnc2c1NCCO2	active ref.	35	-75
HPK1	Cc1c(-c2cc3cc(NC(=O)N4CC(C)C4)ncc3c(N)c2F)cnc2c1NCCO2	active ref.	35	-76
HPK1	Cc1c(-c2cc3cc(NC(=O)O[C@H]4C[C@H](C(C)(C)O)C4)ncc3c(N)c2F)cnc2c1NCCO2	active ref.	36	-75
HPK1	Cc1c(-c2cc3cc(NC(=O)O[C@@H]4CCC[C@H]4C#N)ncc3c(N)c2F)cnc2c1NCCO2	active ref.	36	-75
HPK1	Cc1c(-c2cc3cc(NC(=O)O[C@@H]4CCOC4)ncc3c(N)c2F)cnc2c1NCCO2	active ref.	35	-75
HPK1	Cc1c(-c2cc3cc(NC(=O)OC4CCOCC4)ncc3c(N)c2F)cnc2c1NCCO2	active ref.	35	-75
HPK1	CC(C)(C)c1cc(NC(=O)Nc2ccc(Oc3ccnc4c3OCCN4)cc2)n(-c2cccc(C#N)c2)n1	active ref.	37	-72
HPK1	CC(C)(C)c1cc(NC(=O)Nc2ccc(Oc3ccnc4c3OCCCN4)cc2F)n(-c2ccc(C#N)cc2)n1	active ref.	38	-70
HPK1	CC(C)(C)c1cc(NC(=O)Nc2ccc(Oc3ccnc4c3OCCCN4)cc2F)n(-c2cccc(C#N)c2)n1	active ref.	38	-70
HPK1	CC(C)(C)c1cc(NC(=O)Nc2ccc(Oc3ccnc4c3OCCCN4)cc2F)n(-c2cccc(C(N)=O)c2)n1	active ref.	27	-31
HPK1	CC1(C)COc2c(ncnc2Oc2ccc(NC(=O)Nc3cc(C(C)(C)C)nn3-c3cccc(C#N)c3)cc2Cl)N1	active ref.	27	-32
HPK1	CCN1CCN(Cc2ccc(NC(=O)Nc3ccc(Oc4ncnc5c4OCC(C)(C)N5)c(C)c3)cc2C(F)(F)F)CC1	active ref.	27	-32
HPK1	CCN1CCN(Cc2ccc(NC(=O)Nc3ccc(Oc4ncnc5c4OCC(C)(C)N5)c(Cl)c3)cc2C(F)(F)F)CC1	active ref.	26	-32
HPK1	CC1(C)COc2c(ncnc2Oc2ccc(NC(=O)Nc3cc(C(C)(C)C)nn3-c3ccc(C#N)cc3)cc2Cl)N1	active ref.	27	-32
HPK1	CCN1CCN(Cc2ccc(NC(=O)Nc3ccc(Oc4ncnc5c4OCC(C)(C)N5)c(F)c3)cc2C(F)(F)F)CC1	active ref.	44	-1
HPK1	CCN1CCN(Cc2ccc(NC(=O)Nc3ccc(Oc4ncnc5c4OCC(C)(C)N5)cc3)cc2C(F)(F)F)CC1	active ref.	44	0
HPK1	CCN1CCN(Cc2ccc(NC(=O)Nc3ccc(Oc4ccnc5c4OCCCN5)cc3F)cc2C(F)(F)F)CC1	active ref.	44	-1
HPK1	CCN1CCN(Cc2ccc(NC(=O)Nc3ccc(Oc4ncnc5c4OC[C@@H](C)N5)c(F)c3)cc2C(F)(F)F)CC1	active ref.	44	-1
HPK1	CCN1CCN(Cc2ccc(NC(=O)c3ccc(Cl)c(Oc4ncnc5c4OC[C@@H](COC)N5)c3)cc2C(F)(F)F)CC1	active ref.	30	-7
HPK1	CCN1CCN(Cc2ccc(NC(=O)Nc3ccc(Oc4ncnc5c4OC[C@@H](C)N5)cc3)cc2C(F)(F)F)CC1	active ref.	39	-68
HPK1	CCN1CCN(Cc2ccc(NC(=O)Nc3ccc(Oc4ccnc5c4OCCCN5)cc3)cc2C(F)(F)F)CC1	active ref.	44	0
HPK1	CCN1CCN(Cc2ccc(NC(=O)Nc3ccc(Oc4ncnc5c4OCCN5)cc3Cl)cc2C(F)(F)F)CC1	active ref.	25	-32
HPK1	CCN1CCN(Cc2ccc(NC(=O)Nc3ccc(Oc4ncnc5c4OCCN5)cc3F)cc2C(F)(F)F)CC1	active ref.	39	-68
HPK1	CCN1CCN(Cc2ccc(NC(=O)Nc3ccc(Oc4ccnc5c4OCCN5)cc3)cc2C(F)(F)F)CC1	active ref.	40	-68
HPK1	CCN1CCN(Cc2ccc(NC(=O)Nc3ccc(Oc4ncnc5c4OC[C@@H](C)N5)c(Cl)c3)cc2C(F)(F)F)CC1	active ref.	25	-32
HPK1	CC[C@@H]1COc2c(ncnc2Oc2cc(C(=O)Nc3ccc(CN4CCN(CC)CC4)c(C(F)(F)F)c3)ccc2Cl)N1	active ref.	25	-32
HPK1	CCN1CCN(Cc2ccc(NC(=O)Nc3ccc(Oc4ncnc5c4OCCN5)c(Cl)c3)cc2C(F)(F)F)CC1	active ref.	39	-68
HPK1	CCN1CCN(Cc2ccc(NC(=O)c3ccc(Cl)c(Oc4ncnc5c4OCC(C)(C)N5)c3)cc2C(F)(F)F)CC1	active ref.	25	-32
HPK1	CCN1CCN(Cc2ccc(NC(=O)c3ccc(Cl)c(Oc4ncnc5c4OC[C@H](C)N5)c3)cc2C(F)(F)F)CC1	active ref.	25	-32
HPK1	CCN1CCN(Cc2ccc(NC(=O)c3ccc(Cl)c(Oc4ncnc5c4OC[C@@H](C)N5)c3)cc2C(F)(F)F)CC1	active ref.	25	-32
HPK1	O=C1Nc2ccc(-c3cnc4c(c3)NCCO4)cc2C1=Cc1cnc[nH]1	active ref.	29	-82
HPK1	CCOC(=O)c1cnc(NC2=CC3C(C=C2)C(=O)OC3(C)C)nc1N[C@H](CO)c1ccccc1	active ref.	10	-32
HPK1	C#[N+]C1(c2nnc(-c3cnc(Nc4ccc5c(n4)C(C)(C)OC5=O)cc3N[C@H](CO)c3ccccc3)o2)CC1	active ref.	23	-31
HPK1	O=C1OC2(CCCC2)c2nc(Nc3cc(N[C@H](CO)c4ccccc4)c(-c4nc(C5CC5)no4)cn3)ccc21	active ref.	38	-70
HPK1	CC1(C)OC(=O)c2ccc(Nc3cc(N[C@H](CO)c4ccccc4)c(-c4nnc(C5CC5)o4)cn3)nc21	active ref.	36	-68
HPK1	CC1(C)OC(=O)c2ccc(Nc3cc(NCc4cccnc4)c(-c4nc(C56CCN(CC5)CC6)no4)cn3)nc21	active ref.	23	-31
HPK1	CC1(C)OC(=O)c2ccc(Nc3cc(NCc4nccs4)c(-c4nc(C56CCN(CC5)CC6)no4)cn3)nc21	active ref.	23	-31
HPK1	CC1(C)OC(=O)c2ccc(Nc3cc(N[C@H](CO)c4ccccc4)c(-c4nc(C5CN6CCC5(F)CC6)no4)cn3)nc21	active ref.	36	-7
HPK1	CC1(C)OC(=O)c2ccc(Nc3cc(N[C@H](CO)c4ccc(F)cc4)c(-c4nc(C56CCN(CC5)CC6)no4)cn3)nc21	active ref.	36	-7
HPK1	CC1(C)OC(=O)c2ccc(Nc3cc(N[C@H](CO)c4ccccc4)c(-c4nc(C56CCN(CC5)CC6)no4)cn3)nc21	active ref.	36	-7
HPK1	CC(C)(CN)CNc1nc(Nc2ccc3c(c2)C(C)(C)OC3=O)ncc1-c1nc(C2CCOCC2)no1	active ref.	36	-68
HPK1	CCOC(=O)c1cnc(Nc2ccc3c(c2)C(C)(C)OC3=O)nc1NCc1ccccc1C(C)(C)O	active ref.	36	-67
HPK1	CC1(C)OC(=O)c2ccc(Nc3ncc(-c4nnc(C5CCS(=O)(=O)CC5)o4)c(N[C@H](CO)c4ccccc4)n3)cc21	active ref.	36	-7
HPK1	CC1(C)OC(=O)c2ccc(Nc3ncc(-c4nnc(C5(C(F)(F)F)CC5)o4)c(N[C@H](CO)c4ccccc4)n3)cc21	active ref.	25	-31
HPK1	CC1(C)OC(=O)c2ccc(Nc3ncc(-c4nnc(-c5cccnn5)o4)c(N[C@H](CO)c4ccccc4)n3)cc21	active ref.	23	-31
HPK1	CC1(C)OC(=O)c2ccc(Nc3ncc(-c4nnc(C(C)(O)C(F)(F)F)o4)c(N[C@H](CO)c4ccccc4)n3)cc21	active ref.	25	-31
HPK1	CC1(C)OC(=O)c2ccc(Nc3ncc(C(=O)NNC(=O)C4CC4)c(N[C@H](CO)c4ccccc4)n3)cc21	active ref.	36	-68
HPK1	CC(C)(O)c1nnc(-c2cnc(Nc3ccc4c(c3)C(C)(C)OC4=O)nc2N[C@H](CO)c2ccccc2)o1	active ref.	23	-31
HPK1	CC/N=C(\NCCCN(C)C)NNC(=O)c1cnc(Nc2ccc3c(c2)C(C)(C)OC3=O)nc1N[C@H](CO)c1ccccc1	active ref.	29	-28
HPK1	CC1(C)OC(=O)c2ccc(Nc3ncc(C(=O)NNC(=O)c4cnccn4)c(N[C@H](CO)c4ccccc4)n3)cc21	active ref.	23	-31
HPK1	CC1(C)OC(=O)c2ccc(Nc3ncc(-c4nnc(-c5cccnc5)o4)c(N[C@H](CO)c4ccccc4)n3)cc21	active ref.	23	-31
HPK1	CC1(C)OC(=O)c2ccc(Nc3ncc(C(=O)NNC(=O)c4cccnc4)c(N[C@H](CO)c4ccccc4)n3)cc21	active ref.	23	-31
HPK1	CCn1nc(-c2cnc(Nc3ccc4c(c3)C(C)(C)OC4=O)nc2N[C@H](CO)c2ccccc2)oc1=O	active ref.	36	-68
HPK1	CC1(C)OC(=O)c2ccc(Nc3ncc(-c4n[nH]c(=O)o4)c(N[C@H](CO)c4ccccc4)n3)cc21	active ref.	36	-67
HPK1	CC1(C)OC(=O)c2ccc(Nc3ncc(C(=O)NN)c(N[C@H](CO)c4ccccc4)n3)cc21	active ref.	10	-33
HPK1	COC(=O)NC12CC(c3noc(-c4cnc(Nc5ccc6c(c5)C(C)(C)OC6=O)nc4N[C@H](CO)c4ccccc4)n3)(C1)C2	active ref.	36	-7
HPK1	CC(=O)NC12CC(c3noc(-c4cnc(Nc5ccc6c(c5)C(C)(C)OC6=O)nc4N[C@H](CO)c4ccccc4)n3)(C1)C2	active ref.	36	-7
HPK1	CN(C)C12CC(c3noc(-c4cnc(Nc5ccc6c(c5)C(C)(C)OC6=O)nc4N[C@H](CO)c4ccccc4)n3)(C1)C2	active ref.	36	-7
HPK1	CC1(C)OC(=O)c2ccc(Nc3ncc(-c4nc(C56CC(N)(C5)C6)no4)c(N[C@H](CO)c4ccccc4)n3)cc21	active ref.	23	-31
HPK1	CC1(C)OC(=O)c2ccc(Nc3cc(N[C@H](CO)c4ccccc4)c(-c4nc(C56CCN(CC5)CC6)no4)cn3)cc21	active ref.	36	-7
HPK1	CC1(C)OC(=O)c2ccc(Nc3ncc(-c4nc(-c5ccc(F)cc5)no4)c(N[C@H](CO)c4ccccc4)n3)cc21	active ref.	23	-31
HPK1	CC1(C)OC(=O)c2ccc(Nc3ncc(-c4nc(-c5cccnc5)no4)c(N[C@H](CO)c4ccccc4)n3)cc21	active ref.	23	-31
HPK1	CC1(C)OC(=O)c2ccc(Nc3ncc(-c4nc(-c5ccccn5)no4)c(N[C@H](CO)c4ccccc4)n3)cc21	active ref.	23	-31
HPK1	CC(C)(CO)c1noc(-c2cnc(Nc3ccc4c(c3)C(C)(C)OC4=O)nc2N[C@H](CO)c2ccccc2)n1	active ref.	23	-31
HPK1	CC1(C)OC(=O)c2ccc(Nc3ncc(-c4nc(C5CC(F)(F)C5)no4)c(N[C@H](CO)c4ccccc4)n3)cc21	active ref.	23	-31
HPK1	CC1(C)OC(=O)c2ccc(Nc3ncc(-c4nc(C5(CO)CC5)no4)c(N[C@H](CO)c4ccccc4)n3)cc21	active ref.	23	-31
HPK1	CC(C)(CCCO)c1noc(-c2cnc(Nc3ccc4c(c3)C(C)(C)OC4=O)nc2N[C@H](CO)c2ccccc2)n1	active ref.	29	-29
HPK1	CCCCc1noc(-c2cnc(Nc3ccc4c(c3)C(C)(C)OC4=O)nc2N[C@H](CO)c2ccccc2)n1	active ref.	36	-68
HPK1	CCCc1noc(-c2cnc(Nc3ccc4c(c3)C(C)(C)OC4=O)nc2N[C@H](CO)c2ccccc2)n1	active ref.	36	-68
HPK1	CC1(C)OC(=O)c2ccc(Nc3ncc(-c4nc(C5CCOCC5)no4)c(N[C@H](CO)c4ccccc4)n3)cc21	active ref.	23	-31
HPK1	CC1(C)OC(=O)c2ccc(Nc3ncc(-c4nc(CN5CCOCC5)no4)c(N[C@H](CO)c4ccccc4)n3)cc21	active ref.	23	-31
HPK1	CC1(C)OC(=O)c2ccc(Nc3ncc(-c4nc(N5CCOCC5)no4)c(N[C@H](CO)c4ccccc4)n3)cc21	active ref.	23	-31
HPK1	CC1(C)OC(=O)c2ccc(Nc3ncc(C4=NCC5(CCOCC5)O4)c(N[C@H](CO)c4ccccc4)n3)cc21	active ref.	23	-31
HPK1	CC1(C)OC(=O)c2ccc(Nc3ncc(C(=O)NCC4(CN5CCOCC5)CC4)c(N[C@H](CO)c4ccccc4)n3)cc21	active ref.	36	-7
HPK1	CC1(C)OC(=O)c2ccc(Nc3ncc(C(=O)NCC4CN5CCC4CC5)c(N[C@H](CO)c4ccccc4)n3)cc21	active ref.	23	-31
HPK1	CC1(C)OC(=O)c2ccc(Nc3ncc(C(=O)NC[C@@]4(O)CN5CCC4CC5)c(N[C@H](CO)c4ccccc4)n3)cc21	active ref.	36	-7
HPK1	CC1(CNC(=O)c2cnc(Nc3ccc4c(c3)C(C)(C)OC4=O)nc2N[C@H](CO)c2ccccc2)COC1	active ref.	36	-68
HPK1	CC1(C)OC(=O)c2ccc(Nc3ncc(C(=O)NC4CCN(Cc5ccccc5)C4)c(N[C@H](CO)c4ccccc4)n3)cc21	active ref.	36	-7
HPK1	C#CCNC(=O)c1cnc(Nc2ccc3c(c2)C(C)(C)OC3=O)nc1N[C@H](CO)c1ccccc1	active ref.	9	-32
HPK1	Cc1cnc(CNC(=O)c2cnc(Nc3ccc4c(c3)C(C)(C)OC4=O)nc2N[C@H](CO)c2ccccc2)cn1	active ref.	23	-31
HPK1	CC1(C)OC(=O)c2ccc(Nc3ncc(C(=O)NCCCn4ccnc4)c(N[C@H](CO)c4ccccc4)n3)cc21	active ref.	23	-31
HPK1	CCNC(=O)c1cnc(Nc2ccc3c(c2)C(C)(C)OC3=O)nc1N[C@H](CO)c1ccccc1	active ref.	10	-32
HPK1	CC(C)NC(=O)c1cnc(Nc2ccc3c(c2)C(C)(C)OC3=O)nc1N[C@H](CO)c1ccccc1	active ref.	36	-67
HPK1	CC(C)CNC(=O)c1cnc(Nc2ccc3c(c2)C(C)(C)OC3=O)nc1N[C@H](CO)c1ccccc1	active ref.	36	-68
HPK1	CC(C)(C)NC(=O)c1cnc(Nc2ccc3c(c2)C(C)(C)OC3=O)nc1N[C@H](CO)c1ccccc1	active ref.	36	-68
HPK1	CC1(C)OC(=O)c2ccc(Nc3ncc(C(=O)NCc4ccccc4)c(N[C@H](CO)c4ccccc4)n3)cc21	active ref.	23	-31
HPK1	CN(C)CCNC(=O)c1cnc(Nc2ccc3c(c2)C(C)(C)OC3=O)nc1N[C@H](CO)c1ccccc1	active ref.	36	-68
HPK1	COCCNC(=O)c1cnc(Nc2ccc3c(c2)C(C)(C)OC3=O)nc1N[C@H](CO)c1ccccc1	active ref.	36	-68
HPK1	CC1(C)OC(=O)c2ccc(Nc3ncc(C(=O)NCCCN4CCOCC4)c(N[C@H](CO)c4ccccc4)n3)cc21	active ref.	23	-31
HPK1	CC1(C)OC(=O)c2ccc(Nc3ncc(C(=O)NCc4ccccn4)c(N[C@H](CO)c4ccccc4)n3)cc21	active ref.	23	-31
HPK1	CN(C)CCCNC(=O)c1cnc(Nc2ccc3c(c2)C(C)(C)OC3=O)nc1N[C@H](CO)c1ccccc1	active ref.	36	-68
HPK1	CC1(C)OC(=O)c2ccc(Nc3ncc(C(=O)NCC4CC(F)(F)C4)c(N[C@H](CO)c4ccccc4)n3)cc21	active ref.	23	-31
HPK1	O=C1OCc2cc(Nc3ncc(-c4ncccn4)c(N[C@H](CO)c4ccccc4)n3)ccc21	active ref.	10	-32
HPK1	Cc1cc(-c2cnc3[nH]cc(-c4ccc(C(O)N(C)Cc5ccn(C)n5)cc4)c3c2)ccc1N1CCN(C)CC1	active ref.	40	0
HPK1	Cc1cc(-c2cnc3[nH]cc(-c4ccc(C(O)N(C)CCN5CCN(C)CC5)cc4)c3c2)ccc1N1CCN(C)CC1	active ref.	39	-1
HPK1	Cc1cc(-c2cnc3[nH]cc(-c4ccc(C(O)N(C)C5CC5)cc4)c3c2)ccc1N1CCN(C)CC1	active ref.	33	-72
HPK1	Cc1cc(-c2cnc3[nH]cc(-c4ccc(C(=O)N5CC[C@](C)(O)C5)cc4)c3c2)ccc1N1CCN(C)CC1	active ref.	37	-73
HPK1	Cc1cc(-c2cnc3[nH]cc(-c4ccc(C(=O)N(C)C5CCC(C)(C)CC5)cc4)c3c2)ccc1N1CCN(C)CC1	active ref.	39	-1
HPK1	CN1CC2CN(c3ccc(-c4cnc5[nH]cc(-c6ccc(C(=O)N(C)C)cc6)c5c4)cc3)CC2C1	active ref.	33	-72
HPK1	CN1CCC(c2ccc(-c3cnc4[nH]cc(-c5ccc(OCCN)cc5)c4c3)cc2F)CC1	active ref.	34	-72
HPK1	Cc1cc(-c2cnc3[nH]cc(-c4ccc(C(=O)N(C)C[C@H](C)O)cc4)c3c2)ccc1N1CCN(C)CC1	active ref.	37	-73
HPK1	CCn1cc(-c2cnc3[nH]cc(-c4ccc(OC)cc4)c3c2)cn1	active ref.	28	-84
HPK1	Cc1cc(-c2cnc3[nH]cc(-c4ccc(C(=O)N(C)C[C@@H](C)O)cc4)c3c2)ccc1[C@@H]1CCCN(C)C1	active ref.	37	-73
HPK1	Cc1cc(-c2cnc3[nH]cc(-c4ccc(C(=O)N(C)C[C@@H](C)O)cc4)c3c2)ccc1[C@H]1CCCN(C)C1	active ref.	37	-73
HPK1	Cc1cc(-c2c[nH]c3ncc(-c4ccc([C@@H]5CCCN(C)C5)c(C)c4)cc23)ccc1C(=O)N(C)C	active ref.	33	-72
HPK1	Cc1cc(-c2c[nH]c3ncc(-c4ccc([C@H]5CCCN(C)C5)c(C)c4)cc23)ccc1C(=O)N(C)C	active ref.	33	-72
HPK1	Cc1cc(-c2cnc3[nH]cc(-c4ccc(C(=O)N(C)C)cc4)c3c2)ccc1[C@H]1CCCN(C)C1	active ref.	33	-72
HPK1	Cc1cc(-c2cnc3[nH]cc(-c4ccc(C(=O)N(C)C)cc4)c3c2)ccc1[C@@H]1CCCN(C)C1	active ref.	33	-72
HPK1	Cc1cc(-c2cnc3[nH]cc(-c4ccc(C(=O)N5CC[C@@](C)(O)C5)cc4)c3c2)ccc1N1CCN(C)CC1	active ref.	37	-73
HPK1	Cc1cc(-c2cnc3[nH]cc(-c4ccc([C@@H](O)C5CN(C)C5)cc4)c3c2)ccc1N1CCN(C)CC1	active ref.	33	-72
HPK1	Cc1cc(-c2cnc3[nH]cc(-c4ccc([C@H](O)C5CN(C)C5)cc4)c3c2)cc(C)c1N1CCN(C)CC1	active ref.	38	-73
HPK1	Cc1cc(-c2cnc3[nH]cc(-c4ccc(C(=O)N(C)C[C@H](C)O)cc4)c3c2)ccc1[C@@H]1CCCN(C)C1	active ref.	37	-73
HPK1	Cc1cc(-c2cnc3[nH]cc(-c4ccc(C(=O)N(C)C[C@H](C)O)cc4)c3c2)ccc1[C@H]1CCCN(C)C1	active ref.	37	-73
HPK1	Cc1cc(-c2cnc3[nH]cc(-c4ccc(C(=O)N5CC[C@@H](O)C5)cc4)c3c2)ccc1N1CCN(C)CC1	active ref.	37	-73
HPK1	Cc1cc(-c2c[nH]c3ncc(-c4cc(C)c(N5CCN(C)CC5)c(C)c4)nc23)ccc1C(=O)N(C)C	active ref.	38	-73
HPK1	Cc1cc(-c2c[nH]c3ncc(-c4cc(C)c(N5CCN(C)CC5)c(C)c4)cc23)ccc1C(=O)NC[C@@H](C)O	active ref.	40	0
HPK1	Cc1cc(-c2cnc3[nH]cc(-c4ccc(C(=O)N(C)C)c(C5CC5)c4)c3c2)ccc1N1CCN(C)CC1	active ref.	38	-73
HPK1	CCOc1cc(-c2c[nH]c3ncc(-c4ccc(N5CCN(C)CC5)c(C)c4)cc23)ccc1C(=O)N(C)C	active ref.	37	-72
HPK1	COc1cc(-c2c[nH]c3ncc(-c4ccc(N5CCN(C)CC5)c(C)c4)cc23)ccc1C(=O)N(C)C	active ref.	37	-73
HPK1	Cc1cc(-c2cnc3[nH]cc(-c4ccc(C(=O)N(C)CC(C)(C)O)cc4)c3c2)ccc1N1CCN(C)CC1	active ref.	37	-73
HPK1	Cc1cc(-c2cnc3[nH]cc(-c4ccc(C(=O)N5CC[C@H](O)C5)cc4)c3c2)ccc1N1CCN(C)CC1	active ref.	37	-73
HPK1	Cc1ccc(N(C)C(=O)c2ccc(-c3c[nH]c4ncc(-c5ccc(N6CCN(C)CC6)c(C)c5)cc34)cc2)cn1	active ref.	40	0
HPK1	Cc1cc(-c2cnc3[nH]cc(-c4ccc(C(=O)N(C)C5CCOC5)cc4)c3c2)ccc1N1CCN(C)CC1	active ref.	37	-73
HPK1	Cc1cc(-c2cnc3[nH]cc(-c4ccc(C(=O)N(C)c5c(C)cccc5Cl)cc4)c3c2)ccc1N1CCN(C)CC1	active ref.	40	-1
HPK1	Cc1cc(-c2cnc3[nH]cc(-c4ccc(C(=O)N(C)c5ccn(C)n5)cc4)c3c2)ccc1N1CCN(C)CC1	active ref.	40	0
HPK1	Cc1cc(-c2cnc3[nH]cc(-c4ccc(C(=O)N(C)c5ccc(F)cc5)cc4)c3c2)ccc1N1CCN(C)CC1	active ref.	40	0
HPK1	Cc1cc(-c2cnc3[nH]cc(-c4ccc(C(=O)N(C)C5=CCCC=C5)cc4)c3c2)ccc1N1CCN(C)CC1	active ref.	40	0
HPK1	Cc1cc(-c2cnc3[nH]cc(-c4ccc(C(=O)N(C)CC5CCOC5)cc4)c3c2)ccc1N1CCN(C)CC1	active ref.	37	-73
HPK1	Cc1cc(-c2cnc3[nH]cc(-c4ccc(C(=O)N(C)[C@H]5CC[C@](C)(O)CC5)cc4)c3c2)ccc1N1CCN(C)CC1	active ref.	39	-1
HPK1	Cc1cc(-c2cnc3[nH]cc(-c4ccc(C(=O)N(C)C5CCN(C)CC5)cc4)c3c2)ccc1N1CCN(C)CC1	active ref.	40	0
HPK1	Cc1cc(-c2cnc3[nH]cc(-c4ccc(C(=O)N(C)C(C)C)cc4)c3c2)ccc1N1CCN(C)CC1	active ref.	33	-72
HPK1	Cc1cc(-c2cnc3[nH]cc(-c4ccc(C(=O)N(C)C)cc4)c3c2)cc(C)c1C1CCN(C)CC1	active ref.	33	-72
HPK1	Cc1cc(-c2cnc3[nH]cc(-c4ccc(C(=O)N(C)C[C@H](C)O)cc4)c3c2)cc(C)c1N1CCN(C)CC1	active ref.	38	-73
HPK1	CNC1CCN(c2ccc(-c3cnc4[nH]cc(-c5ccc6c(c5)CCN(C)C6=O)c4c3)cc2C)CC1	active ref.	37	-73
HPK1	Cc1cc(-c2cnc3[nH]cc(-c4ccc5c(c4)CCN(C)C5=O)c3c2)ccc1N1CCN(C)CC1	active ref.	33	-72
HPK1	Cc1cc(-c2cnc3[nH]cc(-c4ccc(C(=O)N5CC6(CCOC6)C5)cc4)c3c2)ccc1N1CCN(C)CC1	active ref.	37	-73
HPK1	Cc1cc(-c2cnc3[nH]cc(-c4ccc(C(=O)N(C)C)cc4)c3c2)ccc1C1CCCN(C)C1	active ref.	33	-72
HPK1	CN[C@H]1CCN(c2ccc(-c3cnc4[nH]cc(-c5ccc(C(=O)N(C)C)cc5)c4c3)cc2C)C1	active ref.	33	-72
HPK1	CN[C@@H]1CCN(c2ccc(-c3cnc4[nH]cc(-c5ccc(C(=O)N(C)C)cc5)c4c3)cc2C)C1	active ref.	33	-72
HPK1	CN[C@H]1CCCN(c2ccc(-c3cnc4[nH]cc(-c5ccc(C(=O)N(C)C)cc5)c4c3)cc2C)C1	active ref.	33	-72
HPK1	CN[C@@H]1CCCN(c2ccc(-c3cnc4[nH]cc(-c5ccc(C(=O)N(C)C)cc5)c4c3)cc2C)C1	active ref.	33	-72
HPK1	CN1CCC(C)(c2ccc(-c3cnc4[nH]cc(-c5ccc(C(=O)N(C)C)cc5)c4c3)cc2)CC1	active ref.	33	-72
HPK1	CN1CCC(c2ccc(-c3cnc4[nH]cc(-c5ccc(C(=O)N(C)C)cc5)c4c3)cc2C(F)(F)F)CC1	active ref.	37	-73
HPK1	CN1CCCC2(C1)CN(c1ccc(-c3cnc4[nH]cc(-c5ccc(C(=O)N(C)C)cc5)c4c3)cc1)C2	active ref.	33	-72
HPK1	CN1CCN(c2ccc(-c3cnc4[nH]cc(-c5ccc(C(=O)N(C)C)cc5)c4c3)cc2NCc2ccccc2)CC1	active ref.	35	-8
HPK1	CN1CCN(c2ccc(-c3cnc4[nH]cc(-c5ccc(C(=O)N(C)C)cc5)c4c3)cc2NC2CC2)CC1	active ref.	37	-71
HPK1	CCNc1cc(-c2cnc3[nH]cc(-c4ccc(C(=O)N(C)C)cc4)c3c2)ccc1N1CCN(C)CC1	active ref.	37	-73
HPK1	CNC1CN(C(=O)c2ccc(-c3c[nH]c4ncc(-c5ccc(N6CCN(C)CC6)c(C(F)(F)F)c5)cc34)cc2)C1	active ref.	38	-70
HPK1	CN(C)CCN(C)C(=O)c1ccc(-c2c[nH]c3ncc(-c4ccc(N5CCN(C)CC5)c(C(F)(F)F)c4)cc23)cc1	active ref.	27	-32
HPK1	CN1CCN(c2ccc(-c3cnc4[nH]cc(-c5ccc(C(=O)N6CC(N(C)C)C6)cc5)c4c3)cc2OC(F)(F)F)CC1	active ref.	27	-32
HPK1	CN1CCN(c2ccc(-c3cnc4[nH]cc(-c5ccc(C(=O)N6CC7(COC7)C6)cc5)c4c3)cc2OC(F)(F)F)CC1	active ref.	27	-32
HPK1	CN1CCC(c2ccc(-c3cnc4[nH]cc(-c5ccc(C(=O)N6CC7(COC7)C6)cc5)c4c3)cc2F)CC1	active ref.	37	-73
HPK1	CN1CCC(c2ccc(-c3cnc4[nH]cc(-c5ccc(C(O)C6CN(C)C6)cc5)c4c3)cc2F)CC1	active ref.	37	-73
HPK1	Cc1cc(-c2cnc3[nH]cc(-c4ccc(C(=O)N5CC(O)C5)cc4)c3c2)ccc1C1CCN(C)CC1	active ref.	33	-72
HPK1	COc1cc(-c2cnc3[nH]cc(-c4ccc(C(O)C5CN(CCN(C)C)C5)cc4)c3c2)ccc1C1CCN(C)CC1	active ref.	39	-1
HPK1	COc1cc(-c2cnc3[nH]cc(-c4ccc(C(O)C5CN(C)C5)cc4)c3c2)ccc1C1CCN(C)CC1	active ref.	37	-73
HPK1	Cc1cc(-c2cnc3[nH]cc(-c4ccc(C(=O)N(C)C)cc4)c3c2)ccc1N1CC2CN(C)CC2C1	active ref.	33	-72
HPK1	CN(C)C(=O)c1ccc(-c2c[nH]c3ncc(-c4ccc(C5CCCCN5)cc4)cc23)cc1	active ref.	30	-79
HPK1	Cc1cc(-c2cnc3[nH]cc(-c4ccc(C(=O)C5CNC5)cc4)c3c2)ccc1C1CCN(C)CC1	active ref.	33	-72
HPK1	COc1cc(-c2cnc3[nH]cc(-c4ccc(C(=O)C5CNC5)cc4)c3c2)ccc1C1CCN(C)CC1	active ref.	37	-73
HPK1	Cc1cc(-c2cnc3[nH]cc(-c4ccc5c(c4)OCCN(C)C5=O)c3c2)ccc1C1CCN(C)CC1	active ref.	37	-73
HPK1	COc1cc(-c2cnc3[nH]cc(-c4ccc5c(c4)OCCN(C)C5=O)c3c2)ccc1C1CCN(C)CC1	active ref.	37	-73
HPK1	Cc1cc(-c2cnc3[nH]cc(-c4ccc5c(c4)CCN(C)C5=O)c3c2)ccc1C1CCN(C)CC1	active ref.	33	-72
HPK1	COc1cc(-c2cnc3[nH]cc(-c4ccc5c(c4)CCN(C)C5=O)c3c2)ccc1C1CCN(C)CC1	active ref.	37	-73
HPK1	CN1CCC(c2ccc(-c3cnc4[nH]cc(-c5ccc(C(=O)N(C)C)cc5)c4c3)cc2F)CC1	active ref.	32	-72
HPK1	CNC1CN(C(=O)c2ccc(-c3c[nH]c4ncc(-c5ccc(C6CCN(C)CC6)c(C)c5)cc34)cc2)C1	active ref.	37	-73
HPK1	Cc1cc(-c2cnc3[nH]cc(-c4ccc(C(=O)N(C)CCN(C)C)cc4)c3c2)ccc1C1CCN(C)CC1	active ref.	37	-73
HPK1	Cc1cc(-c2cnc3[nH]cc(-c4ccc(C(=O)N(C)C)cc4)c3c2)ccc1C1CCN(C)CC1	active ref.	33	-72
HPK1	CN(C)CCN(C)C(=O)c1ccc(-c2c[nH]c3ncc(-c4ccc(C5CCN(C)CC5)cc4)cc23)cc1	active ref.	33	-72
HPK1	CN1CCC(c2ccc(-c3cnc4[nH]cc(-c5ccc(C(=O)N6CC(N(C)C)C6)cc5)c4c3)cc2)CC1	active ref.	33	-72
HPK1	CN1CCC(c2ccc(-c3cnc4[nH]cc(-c5ccc(C(=O)N6CC(O)C6)cc5)c4c3)cc2)CC1	active ref.	33	-72
HPK1	CN1CCC(c2ccc(-c3cnc4[nH]cc(-c5ccc6c(c5)CCN(C)C6=O)c4c3)cc2)CC1	active ref.	33	-72
HPK1	CN1CCN(c2ccc(-c3cnc4[nH]cc(-c5ccc6c(c5)CCCN(C)C6=O)c4c3)cc2)CC1	active ref.	33	-72
HPK1	CN1CCN(c2ccc(-c3cnc4[nH]cc(-c5ccc6c(c5)CCN(C)C6=O)c4c3)cc2F)CC1	active ref.	33	-72
HPK1	COc1cc(-c2cnc3[nH]cc(-c4ccc5c(c4)CCN(C)C5=O)c3c2)ccc1N1CCN(C)CC1	active ref.	37	-73
HPK1	CN1CCN(c2ccc(-c3cnc4[nH]cc(-c5ccc6c(c5)CCN(C)C6=O)c4c3)cc2C#N)CC1	active ref.	37	-73
HPK1	CN1CCN(c2ccc(-c3cnc4[nH]cc(-c5ccc(C(=O)N6CC(N(C)C)C6)cc5)c4c3)cc2F)CC1	active ref.	37	-73
HPK1	CN1CCCC(c2ccc(-c3cnc4[nH]cc(-c5ccc(C(=O)N(C)C)cc5)c4c3)cc2)C1	active ref.	33	-72
HPK1	CN1CCN(c2ccc(-c3cnc4[nH]cc(-c5ccc(C(=O)N(C)C)cc5)c4c3)cc2C2CCOC2)CC1	active ref.	37	-71
HPK1	CN1CCN(c2ccc(-c3cnc4[nH]cc(-c5ccc(C(=O)N(C)C)cc5)c4c3)cc2C2CNC(=O)C2)CC1	active ref.	29	-30
HPK1	CN1CCN(c2ccc(-c3cnc4[nH]cc(-c5ccc(C(=O)N(C)C)cc5)c4c3)cc2-c2cn[nH]c2)CC1	active ref.	37	-71
HPK1	Cc1cc(-c2c[nH]c3ncc(-c4ccc(C5CCN(C)CC5)c(C#N)c4)cc23)ccc1C(=O)N(C)C	active ref.	38	-73
HPK1	COc1cc(-c2cnc3[nH]cc(-c4ccc(C(=O)N5CC(O)C5)cc4)c3c2)cc(F)c1N1CCN(C)CC1	active ref.	38	-73
HPK1	COc1cc(-c2cnc3[nH]cc(-c4ccc(C(=O)N5CC6(COC6)C5)cc4)c3c2)cc(F)c1N1CCN(C)CC1	active ref.	40	-1
HPK1	COc1cc(-c2cnc3[nH]cc(-c4ccc(C(=O)N(C)C)cc4)c3c2)cc(F)c1N1CCN(C)CC1	active ref.	37	-73
HPK1	CN1CCN(c2ccc(-c3cnc4[nH]cc(-c5ccc(C(=O)N6CC7(COC7)C6)cc5)c4c3)cc2C(F)(F)F)CC1	active ref.	27	-32
HPK1	CN1CCN(c2ccc(-c3cnc4[nH]cc(-c5ccc(C(=O)N6CC(O)C6)cc5)c4c3)cc2C(F)(F)F)CC1	active ref.	38	-70
HPK1	CN1CCN(c2ccc(-c3cnc4[nH]cc(-c5ccc(C(=O)N6CC(O)C6)cc5)c4c3)cc2F)CC1	active ref.	36	-74
HPK1	CN1CCN(c2ccc(-c3cnc4[nH]cc(-c5ccc(C(=O)N6CC7(COC7)C6)cc5)c4c3)cc2F)CC1	active ref.	37	-73
HPK1	Cc1cc(-c2cnc3[nH]cc(-c4ccc5c(c4)OCCN(C)C5=O)c3c2)cc(C)c1N1CCN(C)CC1	active ref.	40	0
HPK1	Cc1cc(-c2cnc3[nH]cc(-c4ccc5c(c4)CN(C)C5=O)c3c2)cc(C)c1N1CCN(C)CC1	active ref.	37	-73
HPK1	COc1cc(-c2cnc3[nH]cc(-c4ccc(C(=O)N(C)C)cc4)c3c2)ccc1C1CCN(C)CC1	active ref.	33	-72
HPK1	CCN1CCN(c2ccc(-c3cnc4[nH]cc(-c5ccc(C(=O)N6CC(O)C6)cc5)c4c3)cc2C#N)CC1	active ref.	37	-73
HPK1	CN1CCN(c2ccc(-c3cnc4[nH]cc(-c5ccc(C(=O)N(C)C)cc5)c4c3)cc2OC(F)(F)F)CC1	active ref.	38	-70
HPK1	N#Cc1cc(-c2cnc3[nH]cc(-c4ccc(C(=O)N5CC(O)C5)cc4)c3c2)ccc1N1CCN(CCO)CC1	active ref.	38	-73
HPK1	COc1cc(-c2cnc3[nH]cc(-c4ccc(C(=O)N5CC(O)C5)cc4)c3c2)ccc1N1CCN(CCO)CC1	active ref.	38	-73
HPK1	Cc1cc(-c2cnc3[nH]cc(-c4ccc(C(=O)N5CC(O)C5)cc4)c3c2)cc(C#N)c1N1CCN(CCO)CC1	active ref.	40	-1
HPK1	Cc1cc(-c2cnc3[nH]cc(-c4ccc(C(=O)N5CC(O)C5)cc4)c3c2)cc(C)c1N1CCN(C2CCN(CCO)CC2)CC1	active ref.	37	-3
HPK1	COc1cc(-c2cnc3[nH]cc(-c4ccc(C(=O)N5CC6(CC(O)C6)C5)cc4)c3c2)ccc1N1CCN(C)CC1	active ref.	39	-1
HPK1	Cc1cc(-c2cnc3[nH]cc(-c4ccc(C(=O)N5CC6(CC(O)C6)C5)cc4)c3c2)cc(C)c1N1CCN(C)CC1	active ref.	40	0
HPK1	Cc1cc(-c2cnc3[nH]cc(-c4ccc(C(=O)N5CC6(CC(O)C6)C5)cc4)c3c2)cc(C)c1N1CCN(C2CCN(C)CC2)CC1	active ref.	38	-3
HPK1	Cc1cc(-c2c[nH]c3ncc(-c4cc(C)c(N5CCN(C6CCN(C)CC6)CC5)c(C)c4)cc23)ccc1C(=O)N1CC2(CC(O)C2)C1	active ref.	38	-3
HPK1	Cc1cc(-c2cnc3[nH]cc(-c4ccc(C(=O)N5CC(O)C5)cc4)c3c2)cc(C#N)c1N1CCN(C2CCN(C)CC2)CC1	active ref.	37	-3
HPK1	Cc1cc(-c2c[nH]c3ncc(-c4cc(C)c(N5CCN(C6CCN(C)CC6)CC5)c(C)c4)cc23)ccc1C(=O)N1CC(O)C1	active ref.	37	-3
HPK1	Cc1cc(-c2cnc3[nH]cc(-c4ccc(C(=O)N(C)CCN(C)C)cc4)c3c2C)cc(C)c1N1CCN(C2CCN(C)CC2)CC1	active ref.	38	-3
HPK1	COc1cc(-c2cnc3[nH]cc(-c4ccc(C(=O)N(C)CCN(C)C)cc4)c3c2)cc(OC)c1N1CCN(C2CCN(C)CC2)CC1	active ref.	38	-3
HPK1	COc1cc(-c2cnc3[nH]cc(-c4ccc(C(=O)N5CC6(COC6)C5)cc4)c3c2)cc(OC)c1N1CCN(C2CCN(C)CC2)CC1	active ref.	38	-3
HPK1	Cc1cc(-c2cnc3[nH]cc(-c4ccc(C(O)C5CC5)cc4)c3c2)cc(C)c1N1CCN(C)CC1	active ref.	33	-72
HPK1	CNC1(c2ccc(-c3c[nH]c4ncc(-c5cc(C)c(N6CCN(C)CC6)c(C)c5)cc34)cc2)CC1	active ref.	33	-72
HPK1	Cc1cc(-c2cnc3[nH]cc(-c4ccc(C(=O)N(C)C)cc4)c3c2)cc(C)c1N1CCN(CCO)CC1	active ref.	38	-73
HPK1	Cc1cc(-c2cnc3[nH]cc(-c4ccc(C(=O)N5CC6(COC6)C5)cc4)c3c2)cc(C)c1N1CCN(CCO)CC1	active ref.	39	-1
HPK1	Cc1cc(-c2cnc3[nH]cc(-c4ccc(OCCC(=O)N(C)C)cc4)c3c2)cc(C)c1N1CCN(C2CCN(C)CC2)CC1	active ref.	39	-1
HPK1	Cc1cc(-c2cnc3[nH]cc(-c4ccc(C(=O)N5CC6(CN(C)C6)C5)cc4)c3c2)cc(C)c1N1CCN(C)CC1	active ref.	40	0
HPK1	CN1CCC(c2ccc(-c3cnc4[nH]cc(-c5ccc(C(=O)N(C)C)cc5)c4c3)cc2C#N)CC1	active ref.	33	-72
HPK1	COC1CC(N(C)C(=O)c2ccc(-c3c[nH]c4ncc(-c5cc(C)c(N6CCN(C)CC6)c(C)c5)cc34)cc2)C1	active ref.	40	-1
HPK1	Cc1cc(-c2cnc3[nH]cc(-c4ccc(C(=O)N5CC6(COC6)C5)cc4F)c3c2)cc(C)c1N1CCN(C2CCN(C)CC2)CC1	active ref.	38	-3
HPK1	Cc1cc(-c2cnc3[nH]cc(-c4ccc(C(=O)N5CC(O)C5)cc4F)c3c2)cc(C)c1N1CCN(C)CC1	active ref.	38	-73
HPK1	Cc1cc(-c2cnc3[nH]cc(-c4ccc(C(=O)N5CC(O)C5)cc4)c3c2)cc(C)c1N1CCN(C)CC1	active ref.	38	-73
HPK1	Cc1cc(-c2cnc3[nH]cc(-c4ccc(OCCN)cc4)c3c2)ccc1N1CCN(C)CC1	active ref.	34	-72
HPK1	COc1ccc(CCC(O)c2ccc(-c3c[nH]c4ncc(-c5cc(C)c(N6CCN(C)CC6)c(C)c5)cc34)cc2)cc1	active ref.	39	-1
HPK1	CN1CCN(c2ccc(-c3cnc4[nH]cc(-c5ccc(C(=O)N(C)C)cc5)c4c3)cc2F)CC1	active ref.	32	-72
HPK1	CN1CCC(N2CCN(c3c(Cl)cc(-c4cnc5[nH]cc(-c6ccc(C(=O)N7CC(O)C7)cc6)c5n4)cc3Cl)CC2)CC1	active ref.	35	-6
HPK1	CN(C)CCN(C)C(=O)c1ccc(-c2c[nH]c3ncc(-c4cc(Cl)c(N5CCN(C6CCN(C)CC6)CC5)c(Cl)c4)nc23)cc1	active ref.	38	-3
HPK1	CN1CCC(N2CCN(c3c(Cl)cc(-c4cnc5[nH]cc(-c6ccc(C(=O)N(C)C)cc6)c5n4)cc3Cl)CC2)CC1	active ref.	35	-6
HPK1	Cc1cc(-c2c[nH]c3ncc(-c4cc(C)c(N5CCN(C6CCN(C)CC6)CC5)c(C)c4)nc23)ccc1C(=O)N1CC2(COC2)C1	active ref.	38	-3
HPK1	Cc1cc(-c2c[nH]c3ncc(-c4cc(C)c(N5CCN(C6CCN(C)CC6)CC5)c(C)c4)nc23)ccc1C(=O)N(C)CCN(C)C	active ref.	38	-3
HPK1	COc1cc(-c2cnc3[nH]cc(-c4ccc(C(=O)N5CC(N(C)C)C5)cc4)c3n2)cc(OC)c1N1CCN(C2CCN(C)CC2)CC1	active ref.	38	-3
HPK1	Cc1cc(-c2cnc3[nH]cc(-c4ccc(C(=O)N5CC6(COC6)C5)cc4)c3n2)cc(C)c1N1CCN(CCO)CC1	active ref.	39	-1
HPK1	COc1cc(-c2cnc3[nH]cc(-c4ccc(OCCC(=O)N(C)C)cc4)c3n2)ccc1N1CCN(C)CC1	active ref.	37	-73
HPK1	Cc1cc(-c2cnc3[nH]cc(-c4ccc(OCCC(=O)N(C)C)cc4)c3n2)cc(C)c1N1CCN(C)CC1	active ref.	37	-73
HPK1	COc1cc(-c2cnc3[nH]cc(-c4ccc(C(=O)N5CC(N(C)C)C5)cc4)c3n2)ccc1N1CCN(C)CC1	active ref.	37	-73
HPK1	Cc1cc(-c2cnc3[nH]cc(-c4ccc(OCCC(=O)N(C)C)cc4)c3n2)cc(C)c1N1CCN(C2CCN(C)CC2)CC1	active ref.	39	-1
HPK1	COc1cc(-c2cnc3[nH]cc(-c4ccc(C(=O)N5CC6(COC6)C5)cc4)c3n2)ccc1N1CCN(C)CC1	active ref.	37	-72
HPK1	COc1cc(-c2cnc3[nH]cc(-c4ccc(OCCC(=O)N(C)C)cc4)c3c2)ccc1N1CCN(C)CC1	active ref.	37	-73
HPK1	COC1CN(C(=O)c2ccc(-c3c[nH]c4ncc(-c5cc(C)c(N6CCN(C)CC6)c(C)c5)cc34)cc2)C1	active ref.	38	-73
HPK1	Cc1cc(-c2cnc3[nH]cc(-c4ccc(-c5ccn[nH]5)cc4)c3c2)cc(C)c1N1CCN(C)CC1	active ref.	33	-72
HPK1	Cc1cc(-c2cnc3[nH]cc(-c4ccc(C(=O)N5CC6(COC6)C5)cc4)c3n2)cc(C)c1N1CCN(C2CCN(C)CC2)CC1	active ref.	37	-3
HPK1	CNC(=O)CCOc1ccc(-c2c[nH]c3ncc(-c4ccc(N5CCN(C)CC5)c(C#N)c4)cc23)cc1	active ref.	37	-73
HPK1	Cc1cc(-c2cnc3[nH]cc(-c4ccc(C(=O)N(C)C)cc4F)c3c2)cc(C)c1N1CCN(C2CCN(C)CC2)CC1	active ref.	39	-1
HPK1	Cc1cc(-c2cnc3[nH]cc(-c4ccc(OCC(=O)N(C)C)nc4)c3c2)cc(C)c1N1CCN(C)CC1	active ref.	37	-73
HPK1	CN1CCN(c2ccc(-c3cnc4[nH]cc(-c5ccc(C(=O)N6CC(N(C)C)C6)cc5)c4n3)cc2C#N)CC1	active ref.	37	-73
HPK1	COc1cc(-c2cnc3[nH]cc(-c4ccc(C(=O)N(C)CCN(C)C)cc4)c3c2)cc(OC)c1N1CCN(C)CC1	active ref.	29	-30
HPK1	CN1CCN(c2ccc(-c3cnc4[nH]cc(-c5ccc(C(=O)N6CC(N(C)C)C6)cc5)c4c3)cc2C#N)CC1	active ref.	37	-71
HPK1	COc1cc(-c2cnc3[nH]cc(-c4ccc(C(=O)N5CC(N(C)C)C5)cc4)c3c2)ccc1N1CCN(C)CC1	active ref.	37	-72
HPK1	Cc1cc(-c2cnc3[nH]cc(-c4ccc(OCCC(=O)N(C)C)cc4)c3c2)cc(C)c1N1CCN(C)CC1	active ref.	37	-73
HPK1	CCOc1cc(-c2cnc3[nH]cc(-c4ccc(C(=O)N(C)C)cc4)c3c2)cc(C)c1N1CCN(C)CC1	active ref.	37	-72
HPK1	Cc1cc(-c2cnc3[nH]cc(-c4ccc(OCC(=O)N(C)C)cc4)c3c2)cc(C)c1N1CCN(C)CC1	active ref.	37	-73
HPK1	CC(C)Oc1cc(-c2cnc3[nH]cc(-c4ccc(C(=O)N(C)C)cc4)c3c2)ccc1N1CCN(C)CC1	active ref.	37	-71
HPK1	CN[C@H]1CCN(c2ccc(-c3cnc4[nH]cc(-c5ccc(C(=O)N(C)C[C@H](C)O)cc5)c4c3)cc2C)C1	active ref.	37	-73
HPK1	COc1ccc(CN(C)C(=O)c2ccc(-c3c[nH]c4ncc(-c5cc(C)c(N6CCN(C)CC6)c(C)c5)cc34)cc2)cc1	active ref.	39	-1
HPK1	Cc1cc(-c2cnc3[nH]cc(-c4ccc(C(=N)N(C)C)cc4)c3c2)cc(O)c1N1CCN(C)CC1	active ref.	32	-72
HPK1	CNCCc1ccc(-c2c[nH]c3ncc(-c4ccc(N5CCN(C)CC5)cc4)cc23)cc1	active ref.	30	-79
HPK1	COc1cc(-c2cnc3[nH]cc(-c4ccc(C(=O)N(C)CCN(C)C)cc4)c3c2)ccc1N1CCN(C)CC1	active ref.	37	-72
HPK1	COc1cc(-c2cnc3[nH]cc(-c4ccc(C(=O)N5CC6(COC6)C5)cc4)c3c2)ccc1N1CCN(C)CC1	active ref.	37	-72
HPK1	COCCCN(C)C(=O)c1ccc(-c2c[nH]c3ncc(-c4ccc(N5CCN(C)CC5)c(C)c4)cc23)cn1	active ref.	37	-73
HPK1	Cc1cc(-c2cnc3[nH]cc(-c4ccc(N5CCCC5=O)cc4)c3c2)cc(C)c1N1CCN(C)CC1	active ref.	38	-73
HPK1	Cc1cc(-c2cnc3[nH]cc(-c4ccc(C(=O)N(C)CCCN(C)C)cc4)c3c2)cc(C)c1N1CCN(C)CC1	active ref.	39	-1
HPK1	Cc1cc(-c2cnc3[nH]cc(-c4ccc(OCCN)nc4)c3c2)ccc1N1CCN(C)CC1	active ref.	34	-72
HPK1	Cc1cc(-c2cnc3[nH]cc(-c4ccc(C(=O)N(C)CCN(C)C)cc4)c3c2)cc(C)c1N1CCN(C2CCN(C)CC2)CC1	active ref.	38	-3
HPK1	Cc1cc(-c2cnc3[nH]cc(-c4ccc(C(=O)N5CC6(COC6)C5)cc4)c3c2)cc(C)c1N1CCN(C2CCN(C)CC2)CC1	active ref.	37	-3
HPK1	Cc1cc(-c2cnc3[nH]cc(-c4ccc(C(=O)N(C)C)cc4)c3c2)cc(C)c1N1CCN(C2CCN(C)CC2)CC1	active ref.	39	-1
HPK1	CN1CCN(c2ccc(-c3cnc4[nH]cc(-c5ccc(C(=O)N(C)C)cc5)c4c3)cc2C2CC2)CC1	active ref.	38	-73
HPK1	Cc1cc(-c2cnc3[nH]cc(-c4ccc(C(=O)N(C)C)cc4)c3c2)cc(C)c1CN1CCN(CC2CC2)CC1	active ref.	40	0
HPK1	Cc1cc(-c2cnc3[nH]cc(-c4ccc(C(=O)N(C)C)cc4)c3c2)cc(OCc2ccccc2)c1N1CCN(C)CC1	active ref.	36	-9
HPK1	COc1cc(-c2cnc3[nH]cc(-c4ccc(C(=O)N5CC6(COC6)C5)cc4)c3c2)cc(C)c1N1CCN(C)CC1	active ref.	39	-1
HPK1	COc1cc(-c2cnc3[nH]cc(-c4ccc(C(=O)N5CC6(COC6)C5)cc4)c3c2)cc(OC)c1N1CCN(C)CC1	active ref.	29	-30
HPK1	COc1cc(-c2cnc3[nH]cc(-c4ccc(C(=O)N(C)C)cc4)c3c2)cc(OC)c1N1CCN(C)CC1	active ref.	37	-72
HPK1	COc1cc(-c2cnc3[nH]cc(-c4ccc(C(=O)N(C)C)cc4)c3c2)cc(C)c1N1CCN(C)CC1	active ref.	38	-73
HPK1	Cc1cc(-c2cnc3[nH]cc(-c4ccc(C(=O)N(C)CC(C)(C)O)cc4)c3n2)cc(C)c1N1CCN(C)CC1	active ref.	40	0
HPK1	CN1CCN(c2ccc(-c3cnc4[nH]cc(-c5ccc(S(=O)(=O)CCCN)cc5)c4c3)cc2)CC1	active ref.	33	-72
HPK1	CN1CCN(c2ccc(-c3cnc4[nH]cc(-c5ccc(OCCC(=O)O)cc5)c4c3)cc2)CC1	active ref.	34	-72
HPK1	Cc1cc(-c2c[nH]c3ncc(-c4cc(C)c(N5CCN(C)CC5)c(C)c4)nc23)ccc1C(=O)N1CC2(COC2)C1	active ref.	39	-1
HPK1	Cc1cc(-c2cnc3[nH]cc(-c4ccc(C(=O)N5CC6(COC6)C5)cc4)c3n2)cc(C)c1N1CCN(C)CC1	active ref.	40	0
HPK1	CNC1CCN(c2ccc(-c3cnc4[nH]cc(-c5ccc(C(=O)N(C)C[C@@H](C)O)cc5)c4c3)cc2C)C1	active ref.	37	-73
HPK1	Cc1cc(-c2cnc3[nH]cc(-c4ccc(C(=O)N(C)CCN5CCN(C)CC5)cc4)c3c2)ccc1N1CCN(C)CC1	active ref.	39	-1
HPK1	Cc1cc(-c2cnc3[nH]cc(-c4ccc(C(=O)N(C)Cc5ccn(C)n5)cc4)c3c2)ccc1N1CCN(C)CC1	active ref.	40	0
HPK1	Cc1cc(-c2cnc3[nH]cc(-c4ccc(C(=O)N(C)C5CCN(C)C5)cc4)c3c2)ccc1N1CCN(C)CC1	active ref.	40	0
HPK1	Cc1cc(-c2cnc3[nH]cc(-c4ccc(C(=O)N(C)C5CC5)cc4)c3c2)ccc1N1CCN(C)CC1	active ref.	33	-72
HPK1	CNC1CCN(c2ccc(-c3cnc4[nH]cc(-c5ccc(C(=O)N(C)C)cc5)c4c3)cc2C)CC1	active ref.	33	-72
HPK1	Cc1cc(-c2cnc3[nH]cc(-c4ccc(C(=O)N(C)C)cc4)c3c2)ccc1C1CCNCC1	active ref.	33	-72
HPK1	CN1CCN(c2ccc(-c3cnc4[nH]cc(-c5ccc(C(=O)N(C)C)cc5)c4c3)cc2O)CC1	active ref.	32	-72
HPK1	CCCNc1cc(-c2cnc3[nH]cc(-c4ccc(C(=O)N(C)C)cc4)c3c2)ccc1N1CCN(C)CC1	active ref.	37	-71
HPK1	Cc1cc(-c2cnc3[nH]cc(-c4ccc5c(c4)OCC(c4ccccc4)N(C)C5=O)c3c2)ccc1N1CCN(C)CC1	active ref.	39	-2
HPK1	Cc1cc(-c2cnc3[nH]cc(-c4ccc(C(=O)N(C)C)c(C#N)c4)c3c2)ccc1N1CCN(C)CC1	active ref.	37	-73
HPK1	Cc1cc(-c2cnc3[nH]cc(-c4ccc(C(=O)N(C)C)c(C(C)C)c4)c3c2)ccc1N1CCN(C)CC1	active ref.	38	-73
HPK1	Cc1cc(-c2cnc3[nH]cc(-c4ccc5c(c4)OCC(c4ccccc4)NC5=O)c3c2)ccc1N1CCN(C)CC1	active ref.	39	-1
HPK1	CC1=CNNN1c1ccc(-c2c[nH]c3ncc(-c4ccc(C5CCN(C)CC5)c(C#N)c4)cc23)cc1	active ref.	37	-73
HPK1	Cc1cc(-c2cnc3[nH]cc(-c4ccc(C(=O)N(C)C)c(-c5ccccc5)c4)c3c2)ccc1N1CCN(C)CC1	active ref.	29	-30
HPK1	Cc1cc(-c2cnc3[nH]cc(-c4cnc5c(c4)N(C)CCO5)c3c2)ccc1N1CCN(C)CC1	active ref.	33	-72
HPK1	Cc1cc(-c2cnc3[nH]cc(-c4cnc5c(c4)NCCO5)c3c2)ccc1N1CCN(C)CC1	active ref.	34	-72
HPK1	CN1CCN(c2ccc(-c3cnc4[nH]cc(-c5ccc(C(=O)N(C)C)cc5)c4c3)cc2Cc2cnn(C)c2)CC1	active ref.	36	-8
HPK1	Cc1cc(-c2cnc3[nH]cc(-c4cc(F)c(C(=O)N(C)C)c(F)c4)c3c2)ccc1N1CCN(C)CC1	active ref.	37	-73
HPK1	CC(C)Nc1cc(-c2cnc3[nH]cc(-c4ccc(C(=O)N(C)C)cc4)c3c2)ccc1N1CCN(C)CC1	active ref.	37	-71
HPK1	COCCN(C)c1cc(-c2cnc3[nH]cc(-c4ccc(C(=O)N(C)C)cc4)c3c2)ccc1N1CCN(C)CC1	active ref.	29	-30
HPK1	CN1CCCN(c2ccc(-c3cnc4[nH]cc(-c5ccc(C(=O)N(C)C)cc5)c4c3)cc2F)CC1	active ref.	32	-72
HPK1	Cc1cc(-c2cnc3[nH]cc(-c4ccc(C(=O)N(C)C)cc4)c3c2)ccc1N(C)CCN(C)C	active ref.	34	-72
HPK1	COc1cc(-c2cnc3[nH]cc(-c4ccc(C(=O)N(C)C)cc4)c3c2)ccc1N1CCCN(C)CC1	active ref.	37	-73
HPK1	CN1CCCN(c2ccc(-c3cnc4[nH]cc(-c5ccc(C(=O)N(C)C)cc5)c4c3)cc2[N+](=O)[O-])CC1	active ref.	37	-73
HPK1	Cc1cc(-c2cnc3[nH]cc(-c4ccc(C(=O)N(C)C)cc4)c3c2)ccc1N1CCCN(C)CC1	active ref.	33	-72
HPK1	CN1CCCN(c2ccc(-c3cnc4[nH]cc(-c5ccc(C(=O)N(C)C)cc5)c4c3)cc2C#N)CC1	active ref.	37	-73
HPK1	CNC1CCN(c2ccc(-c3cnc4[nH]cc(-c5ccc(C(=O)N(C)C)cc5)c4c3)cc2)CC1	active ref.	33	-72
HPK1	CN1CCN(c2c(F)cc(-c3cnc4[nH]cc(-c5ccc(C(=O)N(C)C)cc5)c4c3)cc2F)CC1	active ref.	36	-74
HPK1	COc1ccc(-c2c[nH]c3ncc(-c4ccc(CN5CCN(C)CC5)cc4)cc23)cc1	active ref.	30	-79
HPK1	CC1=CNNN1c1ccc(-c2c[nH]c3ncc(-c4ccc(N5CCN(C)CC5)c(C)c4)cc23)cc1	active ref.	33	-72
HPK1	Cc1cnnn1-c1ccc(-c2c[nH]c3ncc(-c4ccc(N5CCN(C)CC5)c(F)c4)cc23)cc1	active ref.	32	-72
HPK1	Cc1cc(-c2cnc3[nH]cc(-c4ccc(C(=O)N(C)C)cn4)c3c2)cc(C)c1N1CCN(C)CC1	active ref.	32	-72
HPK1	CN1CCN(c2ccc(-c3cnc4[nH]cc(-c5ccc(C(=O)N(C)C)cc5)c4c3)cc2N2CC[C@@H](O)C2)CC1	active ref.	29	-30
HPK1	CN1CCN(c2ccc(-c3cnc4[nH]cc(-c5ccc(C(=O)N(C)C)cc5)c4c3)cc2NCC2CCCO2)CC1	active ref.	35	-8
HPK1	CNc1cc(-c2cnc3[nH]cc(-c4ccc(C(=O)N5CC6(COC6)C5)cc4)c3c2)ccc1N1CCN(C)CC1	active ref.	37	-72
HPK1	CNc1cc(-c2cnc3[nH]cc(-c4ccc(C(=O)N(C)C)cc4)c3c2)ccc1N1CCN(C)CC1	active ref.	34	-72
HPK1	Cc1cc(-c2cnc3[nH]cc(-c4cccc(C(=O)N(C)CCN(C)C)c4)c3c2)cc(C)c1N1CCN(C)CC1	active ref.	39	-1
HPK1	Cc1cc(-c2cnc3[nH]cc(-c4cccc(C(=O)N5CC(O)C5)c4)c3c2)cc(C)c1N1CCN(C)CC1	active ref.	37	-72
HPK1	Cc1cc(-c2cnc3[nH]cc(-c4ccc(OC5CNC5)cc4)c3c2)cc(C)c1N1CCN(C)CC1	active ref.	34	-72
HPK1	Cc1cc(-c2cnc3[nH]cc(-c4ccc(C(=O)N(C)C5CC5)cc4)c3c2)cc(C)c1N1CCN(C)CC1	active ref.	38	-73
HPK1	Cc1cc(-c2cnc3[nH]cc(-c4ccc(C(=O)N5CCNCC5)cc4)c3c2)cc(C)c1N1CCN(C)CC1	active ref.	40	0
HPK1	Cc1cc(-c2cnc3[nH]cc(-c4cccc(C(=O)N(C)C)c4)c3c2)cc(C)c1N1CCN(C)CC1	active ref.	37	-73
HPK1	Cc1cc(-c2c[nH]c3ncc(-c4cc(C)c(N5CCN(C)CC5)c(C)c4)cc23)ccc1C(=O)N(C)C	active ref.	38	-73
HPK1	Cc1cc(-c2cnc3[nH]cc(-c4ccc(C(=O)N(C)C)c(Cl)c4)c3c2)cc(C)c1N1CCN(C)CC1	active ref.	38	-73
HPK1	Cc1cc(-c2cnc3[nH]cc(-c4ccc(C(=O)N(C)C)c(F)c4)c3c2)cc(C)c1N1CCN(C)CC1	active ref.	38	-73
HPK1	COc1cc(-c2cnc3[nH]cc(-c4ccc(-n5nncc5C)cc4)c3c2)cc(OC)c1N1CCN(C)CC1	active ref.	38	-72
HPK1	CN(C)CCN(C)C(=O)c1ccc(-c2c[nH]c3ncc(-c4ccc(N5CCCN(C)CC5)c(C#N)c4)cc23)cc1	active ref.	39	-1
HPK1	CN1CCCN(c2ccc(-c3cnc4[nH]cc(-c5ccc(C(=O)N6CC(N(C)C)C6)cc5)c4c3)cc2C#N)CC1	active ref.	39	-1
HPK1	CN1CCCN(c2ccc(-c3cnc4[nH]cc(-c5ccc(C(=O)N6CC(O)C6)cc5)c4c3)cc2C#N)CC1	active ref.	37	-73
HPK1	CN1CCCN(c2ccc(-c3cnc4[nH]cc(-c5ccc(C(=O)N6CC7(COC7)C6)cc5)c4c3)cc2C#N)CC1	active ref.	39	-1
HPK1	CN(C)CCN(C)C(=O)c1coc(-c2c[nH]c3ncc(-c4ccc(C5CCN(C)CC5)c(F)c4)cc23)n1	active ref.	37	-73
HPK1	COc1cc(-c2cnc3[nH]cc(-c4nc(C(=O)N(C)CCN(C)C)co4)c3c2)ccc1C1CCN(C)CC1	active ref.	37	-72
HPK1	COc1cc(-c2cnc3[nH]cc(-c4nc(C(=O)N(C)C)co4)c3c2)ccc1C1CCN(C)CC1	active ref.	36	-74
HPK1	Cc1cc(-c2cnc3[nH]cc(-c4nc(C(=O)N(C)C)co4)c3c2)cc(C)c1N1CCN(C2CCN(C)CC2)CC1	active ref.	39	-1
HPK1	Cc1cc(-c2cnc3[nH]cc(-c4nc(C(=O)N(C)C)co4)c3c2)ccc1N1CCN(C)CC1	active ref.	36	-77
HPK1	COc1cc(-c2cnc3[nH]cc(-c4nc(C(=O)N(C)CCN(C)C)co4)c3c2)ccc1N1CCN(C)CC1	active ref.	37	-72
HPK1	Cc1cc(-c2cnc3[nH]cc(-c4ccc(C(=O)N(C)C[C@@H](C)O)cc4)c3c2)ccc1N1CCN(C)CC1	active ref.	37	-73
HPK1	Cc1cc(-c2cnc3[nH]cc(-c4nc(C(=O)N(C)CCN(C)C)co4)c3c2)cc(C)c1N1CCN(C)CC1	active ref.	37	-72
HPK1	Cc1cc(-c2cnc3[nH]cc(-c4nc(C(=O)N5CC6(COC6)C5)co4)c3c2)cc(C)c1N1CCN(C)CC1	active ref.	37	-73
HPK1	Cc1cc(-c2cnc3[nH]cc(-c4nc(C(=O)N5CC(O)C5)co4)c3c2)cc(C)c1N1CCN(C)CC1	active ref.	37	-73
HPK1	Cc1cc(-c2cnc3[nH]cc(-c4nc(C(=O)N(C)C)co4)c3c2)cc(C)c1N1CCN(C)CC1	active ref.	36	-74
HPK1	CN1CCN(CC(=O)N(C)c2ccc(-c3cnc4[nH]cc(-c5ccc(C(=O)N6CC7(COC7)C6)cc5)c4c3)cc2)CC1	active ref.	39	-1
HPK1	CN1CCN(CC(=O)N(C)c2ccc(-c3cnc4[nH]cc(-c5ccc(C(=O)N(C)C)cc5)c4c3)cc2)CC1	active ref.	37	-73
HPK1	CN1CCN(c2ncc(-c3cnc4[nH]cc(-c5ccc(C(=O)N(C)C)cc5)c4c3)cn2)CC1	active ref.	36	-77
HPK1	C[C@@H]1CN(c2ccc(-c3cnc4[nH]cc(-c5ccc(C(=O)N(C)C)cc5)c4c3)cc2)C[C@@H](C)O1	active ref.	32	-72
HPK1	C[C@H]1CN(c2ccc(-c3cnc4[nH]cc(-c5ccc(C(=O)N(C)C)cc5)c4c3)cc2)C[C@@H](C)O1	active ref.	32	-72
HPK1	Cc1cc(-c2cnc3[nH]cc(-c4ccc(-c5ccccn5)cc4)c3c2)cc(C)c1N1CCN(C)CC1	active ref.	38	-73
HPK1	CN1CCN(c2ccc(-c3cnc4[nH]cc(Cc5ccc(C(=O)N(C)C)cc5)c4c3)cc2)CC1	active ref.	34	-72
HPK1	CN1CCN(c2ccc(-c3cnc4[nH]cc(-c5ccc(S(=O)(=O)N(C)C)cc5)c4c3)cc2)CC1	active ref.	33	-72
HPK1	CN1CCN(c2ccc(-c3cnc4[nH]cc(-c5ccc(S(=O)(=O)C6CC6)cc5)c4c3)cc2)CC1	active ref.	33	-72
HPK1	CN1CCN(c2ccc(-c3cnc4[nH]cc(-c5ccc([C+2](=O)(=O)CO)cc5)c4c3)cc2)CC1	active ref.	36	-77
HPK1	CCS(=O)(=O)c1ccc(-c2c[nH]c3ncc(-c4ccc(N5CCN(C)CC5)cc4)cc23)cc1	active ref.	33	-72
HPK1	CCS(=O)(=O)NC(C)c1ccc(-c2c[nH]c3ncc(-c4ccc(N5CCN(C)CC5)cc4)cc23)cc1	active ref.	33	-72
HPK1	CN1CCN(c2ccc(-c3cnc4[nH]cc(-c5ccc(NS(=O)(=O)C6CCCC6)cc5)c4c3)cc2)CC1	active ref.	37	-73
HPK1	CCCS(=O)(=O)Nc1ccc(-c2c[nH]c3ncc(-c4ccc(N5CCN(C)CC5)cc4)cc23)cc1	active ref.	33	-72
HPK1	CN1CCN(c2ccc(-c3cnc4[nH]cc(-c5ccc(NS(=O)(=O)C6CC6)cc5)c4c3)cc2)CC1	active ref.	33	-72
HPK1	CN1CCN(c2ccc(-c3cnc4[nH]cc(-c5ccc(NS(C)(=O)=O)cc5)c4c3)cc2)CC1	active ref.	36	-77
HPK1	CN1CCN(c2ccc(-c3cnc4[nH]cc(-c5ccc(NC(=O)N(C)C)cc5)c4c3)cc2)CC1	active ref.	34	-72
HPK1	CNC(=O)Nc1ccc(-c2c[nH]c3ncc(-c4ccc(N5CCN(C)CC5)cc4)cc23)cc1	active ref.	36	-77
HPK1	CN(C)CC(=O)N(C)c1ccc(-c2c[nH]c3ncc(-c4ccc(N5CCN(C)CC5)cc4)cc23)cc1	active ref.	33	-72
HPK1	CN1CCN(c2ccc(-c3cnc4[nH]cc(-c5ccc(-c6ncco6)cc5)c4c3)cc2)CC1	active ref.	36	-77
HPK1	Cc1cc(C(=O)N(C)C)ccc1-c1c[nH]c2ncc(-c3ccc(N4CCN(C)CC4)cc3)cc12	active ref.	33	-72
HPK1	CN1CCN(c2ccc(-c3cnc4[nH]cc(-c5ccc(C6CCCCN6)cc5)c4c3)cc2)CC1	active ref.	33	-72
HPK1	CN1CCN(Cc2ccc(-c3cnc4[nH]cc(-c5ccc(C(=O)N(C)C)cc5)c4n3)cc2)CC1	active ref.	34	-72
HPK1	C[C@H]1CN(c2ccc(-c3cnc4[nH]cc(-c5ccc(C(=O)N(C)C)cc5)c4n3)cc2)C[C@@H](C)O1	active ref.	32	-72
HPK1	CN1CCN(c2ccc(-c3cnc4[nH]cc(-c5c(F)cc(C(=O)N(C)C)cc5F)c4n3)cc2)CC1	active ref.	36	-74
HPK1	CN1CCN(c2ccc(-c3cnc4[nH]cc(-c5ccc(OCC(=O)N(C)C)nc5)c4n3)cc2)CC1	active ref.	36	-77
HPK1	CN1CCN(c2ccc(-c3cnc4[nH]cc(-c5ccc(=O)n(CCC(=O)N(C)C)c5)c4n3)cc2)CC1	active ref.	36	-72
HPK1	CN1CCN(c2ccc(-c3cnc4[nH]cc(-c5ccc(=O)n(CC(=O)N(C)C)c5)c4n3)cc2)CC1	active ref.	36	-74
HPK1	CN(C)CCOc1ccc(-c2c[nH]c3ncc(-c4ccc(N5CCN(C)CC5)cc4)nc23)cn1	active ref.	36	-77
HPK1	CN1CCN(c2ccc(-c3cnc4[nH]cc(-c5ccc(OCCC(=O)N(C)C)cc5)c4n3)cc2)CC1	active ref.	34	-72
HPK1	CNC(=O)N(C)c1ccc(-c2c[nH]c3ncc(-c4ccc(N5CCN(C)CC5)cc4)nc23)cc1	active ref.	32	-72
HPK1	CN(C)CCNC(=O)Nc1ccc(-c2c[nH]c3ncc(-c4ccc(N5CCN(C)CC5)cc4)nc23)cc1	active ref.	34	-72
HPK1	CN1CCN(c2ccc(-c3cnc4[nH]cc(-c5ccc(NC(=O)N(C)C)cc5)c4n3)cc2)CC1	active ref.	36	-77
HPK1	CN(C)CC(=O)Nc1ccc(-c2c[nH]c3ncc(-c4ccc(N5CCN(C)CC5)cc4)nc23)cc1	active ref.	34	-72
HPK1	CN1CCN(c2ccc(-c3cnc4[nH]cc(-c5ccc(S(=O)(=O)N(C)C)cc5)c4n3)cc2)CC1	active ref.	32	-72
HPK1	CN1CCN(c2ccc(-c3cnc4[nH]cc(-c5ccc(-c6ncco6)cc5)c4n3)cc2)CC1	active ref.	36	-77
HPK1	CN1CCN(c2ccc(-c3cnc4[nH]cc(-c5ccc(NS(C)(=O)=O)cc5)c4n3)cc2)CC1	active ref.	36	-77
HPK1	CCN(CC)C(=O)c1ccc(-c2c[nH]c3ncc(-c4ccc(N5CCN(C)CC5)cc4)nc23)cc1	active ref.	32	-72
HPK1	CN1CCN(c2ccc(-c3cnc4[nH]cc(-c5ccc(S(C)(=O)=O)cc5)c4n3)cc2)CC1	active ref.	36	-77
HPK1	CN1CCN(c2ccc(-c3cnc4[nH]cc(-c5cnc(C(=O)N(C)C)nc5)c4n3)cc2)CC1	active ref.	36	-77
HPK1	CN1CCN(c2ccc(-c3cnc4[nH]cc(-c5ccc(C(=O)N6CC7(COC7)C6)cc5)c4c3)cc2C#N)CC1	active ref.	37	-72
HPK1	COc1ccc(-c2cnc3[nH]cc(-c4ccc(C(=O)N(C)C)cc4)c3c2)c(C)c1N1CCN(C)CC1	active ref.	37	-72
HPK1	CN1CCN(c2ccc(-c3cnc4[nH]cc(CCc5ccc(C(=O)N(C)C)cc5)c4c3)cc2)CC1	active ref.	33	-72
HPK1	CN1CCN(c2ccc(-c3cnc4[nH]c(Cl)c(-c5ccc(C(=O)N(C)C)cc5)c4c3)cc2)CC1	active ref.	32	-72
HPK1	CCn1cc(-c2cnc3[nH]cc(-c4ccc(C(=O)N(C)C)cc4)c3n2)cn1	active ref.	29	-82
HPK1	COc1ccc(-c2c[nH]c3ncc(-c4cnc(N5CCN(C)CC5)nc4)cc23)cc1	active ref.	30	-80
HPK1	CN(C)Cc1ccc(-c2c[nH]c3ncc(-c4ccc(N5CCN(C)CC5)cc4)nc23)cc1	active ref.	30	-79
HPK1	CN(C)CCC(=O)Nc1ccc(-c2c[nH]c3ncc(-c4ccc(N5CCN(C)CC5)cc4)nc23)cc1	active ref.	34	-72
HPK1	CN1CCN(c2ccc(-c3cnc4[nH]cc(-c5ccc(NC(=O)CCCN6CCCC6)cc5)c4n3)cc2)CC1	active ref.	37	-73
HPK1	CN1CCN(c2ccc(-c3cnc4[nH]cc(-c5ccc(C(=O)N(C)CCCN6CCCC6)cc5)c4n3)cc2)CC1	active ref.	37	-73
HPK1	COC1CN(C(=O)c2ccc(-c3c[nH]c4ncc(-c5ccc(N6CCN(C)CC6)cc5)nc34)cc2)C1	active ref.	33	-72
HPK1	CN(C)CCN1CCN(C(=O)c2ccc(-c3c[nH]c4ncc(-c5ccc(N6CCN(C)CC6)cc5)nc34)cc2)CC1	active ref.	37	-73
HPK1	CC(=O)Nc1ccc(-c2c[nH]c3ncc(-c4ccc(N5CCN(C)CC5)cc4)cc23)cc1	active ref.	30	-79
HPK1	CN1CCN(c2ccc(-c3cnc4[nH]cc(-c5ccc(C(=O)N6CC(N(C)C)C6)cc5)c4c3)cc2)CC1	active ref.	33	-72
HPK1	CN1CCN(c2ccc(-c3cnc4[nH]cc(-c5ccc(C(=O)N6CC(C)(C)C6)cc5)c4c3)cc2)CC1	active ref.	33	-72
HPK1	CN1CCC(CNC(=O)c2ccc(-c3c[nH]c4ncc(-c5ccc(N6CCN(C)CC6)cc5)cc34)cc2)CC1	active ref.	37	-73
HPK1	CN1CCN(c2ccc(-c3cnc4[nH]cc(-c5ccc(C(=O)NC6CCOCC6)cc5)c4c3)cc2)CC1	active ref.	33	-72
HPK1	CN1CCN(c2ccc(-c3cnc4[nH]cc(-c5ccc(C(=O)NC6CCC(O)C6)cc5)c4c3)cc2)CC1	active ref.	33	-72
HPK1	CN(C)CCN1CCN(C(=O)c2ccc(-c3c[nH]c4ncc(-c5ccc(N6CCN(C)CC6)cc5)cc34)cc2)CC1	active ref.	40	0
HPK1	CN1CCN(c2ccc(-c3cnc4[nH]cc(-c5ccc(C(=O)N6CCCCC6)cc5)c4c3)cc2)CC1	active ref.	33	-72
HPK1	CNC(C)c1ccc(-c2c[nH]c3ncc(-c4ccc(N5CCN(C)CC5)cc4)cc23)cc1	active ref.	30	-79
HPK1	CC(c1ccc(-c2c[nH]c3ncc(-c4ccc(N5CCN(C)CC5)cc4)cc23)cc1)N1CCCC1	active ref.	33	-72
HPK1	CN1CCN(c2ccc(-c3cnc4[nH]cc(-c5ccc(C6CCCN6C)cc5)c4c3)cc2)CC1	active ref.	33	-72
HPK1	CC(=O)c1ccc(-c2c[nH]c3ncc(-c4ccc(N5CCN(C)CC5)cc4)cc23)cc1	active ref.	30	-79
HPK1	CC(c1ccc(-c2c[nH]c3ncc(-c4ccc(N5CCN(C)CC5)cc4)cc23)cc1)N(C)C	active ref.	33	-72
HPK1	CN1CCN(c2ccc(-c3cnc4[nH]cc(-c5cnn(C)c5)c4n3)cc2)CC1	active ref.	29	-82
HPK1	CN1CCN(c2ccc(-c3cnc4[nH]cc(-c5ccc(N(C)C)cc5)c4c3)cc2)CC1	active ref.	30	-79
HPK1	COc1ccc(-c2c[nH]c3ncc(-c4ccc(N5CCN(C)CC5)cc4)cc23)cc1Cl	active ref.	36	-77
HPK1	CCOc1ccc(-c2c[nH]c3ncc(-c4ccc(N5CCN(C)CC5)cc4)cc23)cc1	active ref.	30	-79
HPK1	COc1cccc(-c2c[nH]c3ncc(-c4ccc(N5CCN(C)CC5)cc4)cc23)c1	active ref.	30	-79
HPK1	CN1CCN(c2ccc(-c3cnc4[nH]cc(-c5ccc(O)cc5F)c4c3)cc2)CC1	active ref.	30	-79
HPK1	CN1CCN(c2ccc(-c3cnc4[nH]cc(-c5ccccc5F)c4c3)cc2)CC1	active ref.	30	-79
HPK1	CN1CCN(c2ccc(-c3cnc4[nH]cc(-c5ccc(Cl)cc5)c4c3)cc2)CC1	active ref.	30	-79
HPK1	CN1CCN(c2ccc(-c3cnc4[nH]cc(-c5ccccc5)c4c3)cc2)CC1	active ref.	29	-82
HPK1	Cc1cc(-c2c[nH]c3ncc(-c4cc(C)c5c(c4)CN(CCC(=O)NCC(C)(C)O)CC5)nc23)ccc1C(=O)N(C)C	active ref.	39	-1
HPK1	CC(=O)Nc1cc(-c2c[nH]c3ncc(-c4cc(C)c5c(c4)CN(C)CC5)nc23)ccc1C(=O)N(C)C	active ref.	37	-72
HPK1	Cc1cc(-c2c[nH]c3ncc(-c4cc(C)c5c(c4)CN(CCC(=O)NCCO)CC5)nc23)ccc1C(=O)N(C)C	active ref.	39	-1
HPK1	Cc1cc(-c2cnc3[nH]cc(-c4ccc(C(=O)N(C)C)cc4)c3n2)cc2c1CCN(CCC(=O)NC1CC1)C2	active ref.	37	-71
HPK1	Cc1cc(-c2c[nH]c3ncc(-c4cc(C)c5c(c4)CN(CCC(=O)NCCCO)CC5)nc23)ccc1C(=O)N(C)C	active ref.	39	-1
HPK1	COc1cc(-c2cnc3[nH]cc(-c4ccc(C(=O)N(C)C)cc4)c3n2)cc2c1CN(CC(C)(C)O)CC2	active ref.	37	-72
HPK1	COc1cc(-c2cnc3[nH]cc(-c4ccc(C(=O)N(C)C[C@@H]5CCOC5)cc4)c3n2)cc2c1CN(C)CC2	active ref.	37	-73
HPK1	COCCCNC(=O)CCN1CCc2c(C)cc(-c3cnc4[nH]cc(-c5ccc(C(=O)N(C)C)c(C)c5)c4n3)cc2C1	active ref.	39	-1
HPK1	Cc1cc(-c2c[nH]c3ncc(-c4cc(C)c5c(c4)CN(CCC(=O)NC4CC4)CC5)nc23)ccc1C(=O)N(C)C	active ref.	39	-1
HPK1	Cc1cc(-c2c[nH]c3ncc(-c4cc(C)c5c(c4)CN(CCC(=O)NCCN4CCN(C)CC4)CC5)nc23)ccc1C(=O)N(C)C	active ref.	36	-7
HPK1	Cc1cc(-c2c[nH]c3ncc(-c4cc(C)c5c(c4)CN(CCC(=O)N[C@H]4CC[C@@H](O)CC4)CC5)nc23)ccc1C(=O)N(C)C	active ref.	36	-7
HPK1	COCCCN(C)C(=O)c1ccc(-c2c[nH]c3ncc(-c4cc(C)c5c(c4)CN(C)CC5)nc23)cc1	active ref.	37	-73
HPK1	Cc1cc(-c2cnc3[nH]cc(-c4ccc(C(=O)N(C)C)cc4)c3n2)cc2c1CCN(CCN1CCC(C)(O)CC1)C2	active ref.	39	-1
HPK1	Cc1cc(-c2cnc3[nH]cc(-c4ccc(C(=O)N(C)C[C@@H]5CCOC5)cc4)c3n2)cc2c1CCN(CCN1CCC(C)(O)CC1)C2	active ref.	36	-7
HPK1	Cc1cc(-c2c[nH]c3ncc(-c4cc(C)c5c(c4)CN(CCC(=O)N[C@@H]4CCOC4)CC5)nc23)ccc1C(=O)N(C)C	active ref.	39	-1
HPK1	COc1cc(-c2cnc3[nH]cc(-c4ccc(C(=O)N(C)C)cc4)c3n2)cc2c1CN(C)CC2	active ref.	32	-72
HPK1	Cc1cc(-c2cnc3[nH]cc(-c4ccc(C(=O)NCC(C)(C)O)cc4)c3n2)cc2c1CCN(C)C2	active ref.	34	-72
HPK1	Cc1cc(-c2cnc3[nH]cc(-c4ccc(C(=O)N5CC6(COC6)C5)cc4)c3n2)cc2c1CCN(C)C2	active ref.	37	-73
HPK1	Cc1cc(-c2cnc3[nH]cc(-c4ccc(C(=O)N(C)C[C@H](C)O)cc4)c3n2)cc2c1CCN(CCN1CCOCC1)C2	active ref.	39	-1
HPK1	Cc1cc(-c2cnc3[nH]cc(-c4ccc(C(=O)N(C)CCC#N)cc4)c3n2)cc2c1CCN(C)C2	active ref.	34	-72
HPK1	Cc1cc(-c2c[nH]c3ncc(-c4cc(C)c5c(c4)CN(CCC(=O)NCC4CC4)CC5)nc23)ccc1C(=O)N(C)C	active ref.	39	-1
HPK1	Cc1cc(-c2c[nH]c3ncc(-c4cc(C)c5c(c4)CN(CCC(=O)N[C@H]4CC[C@H](O)C4)CC5)nc23)ccc1C(=O)N(C)C	active ref.	39	-1
HPK1	Cc1cc(-c2c[nH]c3ncc(-c4cc(C)c5c(c4)CN(CCC(=O)N[C@H]4CCC[C@H]4O)CC5)nc23)ccc1C(=O)N(C)C	active ref.	39	-1
HPK1	COCCCNC(=O)CN1CCc2c(C)cc(-c3cnc4[nH]cc(-c5ccc(C(=O)N(C)C)c(C)c5)c4n3)cc2C1	active ref.	39	-1
HPK1	Cc1cc(-c2cnc3[nH]cc(-c4ccc(C(=O)N(C)C[C@@H]5CCOC5)cc4)c3n2)cc2c1CCN(CCN1CCOCC1)C2	active ref.	36	-7
HPK1	Cc1cc(-c2c[nH]c3ncc(-c4cc(C)c5c(c4)CN(CCC(=O)N[C@@H]4CCCOC4)CC5)nc23)ccc1C(=O)N(C)C	active ref.	39	-1
HPK1	Cc1cc(-c2cnc3[nH]cc(-c4ccc(C(=O)N(C)C)cc4)c3n2)cc2c1CCN(CCC(=O)NCCN1CCN(C)CC1)C2	active ref.	35	-7
HPK1	Cc1cc(-c2cnc3[nH]cc(-c4ccc(C(=O)N(C)C)cc4)c3n2)cc2c1CCN(CCC(=O)N[C@H]1CC[C@H](O)CC1)C2	active ref.	35	-7
HPK1	Cc1cc(-c2cnc3[nH]cc(-c4ccc(C(=O)N(C)C[C@@H]5CCOC5)cc4)c3n2)cc2c1CCN(C)C2	active ref.	37	-73
HPK1	Cc1cc(-c2c[nH]c3ncc(-c4cc(C)c5c(c4)CN(CCC(=O)NCC4(O)CC4)CC5)nc23)ccc1C(=O)N(C)C	active ref.	39	-1
HPK1	Cc1cc(-c2c[nH]c3ncc(-c4cc(C)c5c(c4)CN(CCC(=O)NC4(CO)CC4)CC5)nc23)ccc1C(=O)N(C)C	active ref.	39	-1
HPK1	Cc1cc(-c2c[nH]c3ncc(-c4cc(C)c5c(c4)CN(CCC(=O)NC4CCOCC4)CC5)nc23)ccc1C(=O)N(C)C	active ref.	39	-1
HPK1	Cc1cc(-c2c[nH]c3ncc(-c4cc(C)c5c(c4)CN(CCC(=O)NC[C@@H](C)O)CC5)nc23)ccc1C(=O)N(C)C	active ref.	39	-1
HPK1	Cc1cc(-c2c[nH]c3ncc(-c4cc(C)c5c(c4)CN(CCC(=O)NC[C@H](C)O)CC5)nc23)ccc1C(=O)N(C)C	active ref.	39	-1
HPK1	COc1ccc(NC(=O)CCN2CCc3c(C)cc(-c4cnc5c(n4)C(c4ccc(C(=O)N(C)C)c(C)c4)CN5)cc3C2)cc1	active ref.	36	-7
HPK1	Cc1cc(-c2c[nH]c3ncc(-c4cc(C)c5c(c4)CN(CCC(=O)N(C)C)CC5)nc23)ccc1C(=O)N(C)C	active ref.	39	-1
HPK1	CNC(=O)CCN1CCc2c(C)cc(-c3cnc4[nH]cc(-c5ccc(C(=O)N(C)C)c(C)c5)c4n3)cc2C1	active ref.	37	-71
HPK1	Cc1cc(-c2c[nH]c3ncc(-c4cc(C)c5c(c4)CN(CCC(=O)N4CCN(C)CC4)CC5)nc23)ccc1C(=O)N(C)C	active ref.	39	-1
HPK1	COc1cc(-c2cnc3[nH]cc(-c4ccc(C(=O)N(C)C[C@H](C)O)c(C)c4)c3n2)cc2c1CCN(C)C2	active ref.	37	-72
HPK1	Cc1cc(-c2cnc3[nH]cc(-c4ccc(C(=O)N(C)C[C@@H](C)O)cc4)c3n2)cc2c1CCN(CCN1CCOCC1)C2	active ref.	39	-1
HPK1	Cc1cc(-c2c[nH]c3ncc(-c4cc(C)c5c(c4)CN(C)CC5)nc23)ccc1C(=O)N1CC(O)C1	active ref.	37	-73
HPK1	CN[C@H]1CCN(C(=O)c2ccc(-c3c[nH]c4ncc(-c5cc(C)c6c(c5)CN(C)CC6)nc34)cc2)C1	active ref.	37	-73
HPK1	Cc1cc(-c2c[nH]c3ncc(-c4cc(C)c5c(c4)CN(C)CC5)nc23)ccc1C(=O)N(C)C[C@H](C)O	active ref.	37	-73
HPK1	COc1cc(-c2cnc3[nH]cc(-c4cc(F)c(C(=O)N(C)C[C@@H]5CCOC5)c(F)c4)c3n2)cc2c1CN(C)CC2	active ref.	27	-32
HPK1	COc1cc(-c2cnc3[nH]cc(-c4cc(F)c(C(=O)N(C)C[C@H]5CCOC5)c(F)c4)c3n2)cc2c1CN(C)CC2	active ref.	27	-32
HPK1	Cc1cc(-c2cnc3[nH]cc(-c4ccc(C(=O)N(C)C[C@@H](C)O)cc4)c3n2)cc2c1CCN(C)C2	active ref.	37	-73
HPK1	Cc1cc(-c2cnc3[nH]cc(-c4ccc(C(=O)N(C)C[C@H](C)O)cc4)c3n2)cc2c1CCN(C)C2	active ref.	37	-73
HPK1	Cc1cc(-c2c[nH]c3ncc(-c4cc(C)c5c(c4)CN(C)CC5)nc23)ccc1C(=O)N(C)C[C@@H](C)O	active ref.	37	-73
HPK1	Cc1cc(-c2cnc3[nH]cc(-c4ccc(C(=O)N(C)C)cc4)c3c2)cc2c1C(C)(C)CN(C)C2	active ref.	33	-72
HPK1	Cc1cc(-c2cnc3[nH]cc(-c4ccc(C(=O)N(C)CCN(C)C)cc4)c3c2)cc2c1CCN(C)C2	active ref.	37	-73
HPK1	COc1cc(-c2cnc3[nH]cc(-c4ccc(-n5nncc5C)cc4)c3c2)cc2c1CN(C)CC2	active ref.	32	-72
HPK1	COc1cc(-c2cnc3[nH]cc(-c4ccc(C(=O)N(C)C[C@H](C)O)cc4)c3c2)cc2c1CCN(C)C2	active ref.	37	-73
HPK1	COc1cc(-c2cnc3[nH]cc(-c4ccc(C(=O)N(C)CC5CCOC5)cc4)c3c2)cc2c1CN(C)CC2	active ref.	38	-73
HPK1	COc1cc(-c2cnc3[nH]cc(-c4ccc(C(=O)N(C)C[C@@H](C)O)cc4)c3c2)cc2c1CN(C)CC2	active ref.	37	-73
HPK1	C=C(c1ccc(-c2c[nH]c3ncc(-c4cc5c(c(C(C)C)c4)CCN(C)C5)cc23)cc1)N(C)C	active ref.	34	-72
HPK1	COc1cc(-c2cnc3[nH]cc(-c4ccc(C(=O)N(C)C[C@H](C)O)cc4)c3c2)cc2c1CN(C)CC2	active ref.	37	-73
HPK1	Cc1cc(-c2cnc3[nH]cc(-c4ccc(C(=O)N(C)CC5CCOC5)cc4)c3c2)cc2c1CCN(C)C2	active ref.	37	-73
HPK1	Cc1cc(-c2cnc3[nH]cc(-c4ccc(C(=O)N(C)C)cc4)c3c2)cc2c1CCN(CCN(C)C)C2	active ref.	37	-73
HPK1	COc1cc(-c2cnc3[nH]cc(-c4ccc(C(=O)N(C)C)cc4)c3c2)cc2c1CCN(C)C2	active ref.	34	-72
HPK1	Cc1cc(-c2cnc3[nH]cc(-c4ccc(C(=O)N(C)C)cc4)c3c2)cc2c1CCN(C1CCCOC1)C2	active ref.	37	-71
HPK1	Cc1cc(-c2cnc3[nH]cc(-c4ccc(C(=O)N(C)C)cc4)c3c2)cc2c1CCN(C1CCC(C)(O)CC1)C2	active ref.	39	-1
HPK1	Cc1cc(-c2cnc3[nH]cc(-c4ccc(C(=O)N(C)C)cc4)c3c2)cc2c1CCN([C@H]1CC[C@](C)(O)CC1)C2	active ref.	39	-1
HPK1	Cc1cc(-c2c[nH]c3ncc(-c4cc(C)c5c(c4)CN(C)CC5)cc23)ccc1C(=O)N(C)C	active ref.	33	-72
HPK1	Cc1cc(-c2cnc3[nH]cc(-c4ccc(C(=O)N(C)C)cc4)c3c2)cc2c1CCN(CCN1CCOCC1)C2	active ref.	37	-71
HPK1	CN1CCC2(CC1)COc1cc(-c3cnc4[nH]cc(-c5ccc(C(=O)N(C)C)cc5)c4c3)ccc12	active ref.	33	-72
HPK1	CN1CCC(N2CCc3cc(-c4cnc5[nH]cc(-c6ccc(C(O)C7CN(C)C7)cc6)c5c4)ccc3C2)CC1	active ref.	40	0
HPK1	CN1CCC(n2c(=O)[nH]c3cc(-c4cnc5[nH]cc(-c6ccc(C(=O)N(C)C)cc6)c5c4)ccc32)CC1	active ref.	37	-73
HPK1	CN1CCN(C2=CC=C(c3cnc4[nH]cc(-c5ccc(C(=O)N(C)C)cc5)c4c3)C3C=NNC23)CC1	active ref.	37	-73
HPK1	Cc1cc(-c2cnc3[nH]cc(-c4ccc(C(=O)N(C)C)cc4)c3c2)cc2c1CN(C)CC2	active ref.	33	-72
HPK1	COc1cc(-c2cnc3[nH]cc(-c4ccc(C(=O)N5CC(O)C5)cc4)c3c2)cc2c1CN(C)CCO2	active ref.	37	-73
HPK1	CN1CCc2cc(-c3cnc4[nH]cc(-c5ccc(C(=O)N6CC(N(C)C)C6)cc5)c4c3)ccc2C1	active ref.	33	-72
HPK1	CN1CCc2cc(-c3cnc4[nH]cc(-c5ccc(C(=O)N(C)C)cc5)c4c3)ccc2C1	active ref.	30	-79
HPK1	CN1CCc2ccc(-c3cnc4[nH]cc(-c5ccc(C(=O)N6CC(N(C)C)C6)cc5)c4c3)cc2C1	active ref.	33	-72
HPK1	CN1CCc2ccc(-c3cnc4[nH]cc(-c5ccc(C(=O)N6CC(O)C6)cc5)c4c3)cc2C1	active ref.	34	-72
HPK1	CC(=O)OCCN1CCc2c(C)cc(-c3cnc4[nH]cc(-c5ccc(C(=O)N(C)C)cc5)c4c3)cc2C1	active ref.	37	-71
HPK1	Cc1cc(-c2cnc3[nH]cc(-c4ccc(C(=O)N(C)C[C@@H](C)O)cc4)c3c2)cc2c1CCN(C)C2	active ref.	33	-72
HPK1	Cc1cc(-c2cnc3[nH]cc(-c4ccc(C(=O)N(C)C)cc4)c3c2)cc2c1CCN(CCNC(=O)C1CC1)C2	active ref.	37	-71
HPK1	COc1cc(-c2cnc3[nH]cc(-c4ccc(C(=O)N(C)C[C@@H](C)O)cc4)c3c2)cc2c1CCN(C)C2	active ref.	37	-73
HPK1	COc1cc(-c2cnc3[nH]cc(-c4ccc(C(=O)N(C)C[C@@H]5CCOC5)cc4)c3c2)cc2c1CN(C)CC2	active ref.	38	-73
HPK1	Cc1cc(-c2cnc3[nH]cc(-c4ccc(C(=O)N(C)C[C@@H]5CCOC5)cc4)c3c2)cc2c1CCN(C)C2	active ref.	37	-73
HPK1	COc1cc(-c2cnc3[nH]cc(-c4ccc(C(=O)N(C)C)cc4)c3c2)cc2c1CN(C1CCN(C)CC1)CC2	active ref.	39	-1
HPK1	Cc1cc(-c2cnc3[nH]cc(-c4ccc(C(=O)N(C)C)cc4)c3c2)cc2c1CCN(C1CCOCC1)C2	active ref.	37	-71
HPK1	Cc1cc(-c2cnc3[nH]cc(-c4ccc(C(=O)N(C)C)cc4)c3c2)cc2c1CCNC2	active ref.	30	-79
HPK1	Cc1cc(-c2cnc3[nH]cc(-c4ccc(C(=O)N(C)C)cc4)c3c2)cc2c1CN(C)C2	active ref.	30	-79
HPK1	CN(C)C(=O)c1ccc(-c2c[nH]c3ncc(-c4ccc5c(c4)CN(CCc4ncc[nH]4)CC5)cc23)cc1	active ref.	35	-71
HPK1	COc1cc(-c2cnc3[nH]cc(-c4ccc(C(=O)N(C)C)cc4)c3c2)cc2c1CN(C)CC2	active ref.	32	-72
HPK1	COc1cc(-c2cnc3[nH]cc(-c4ccc(C(=O)N(C)C)cc4)c3c2)cc2c1CN(C)CCO2	active ref.	32	-72
HPK1	CN1CCc2cc(-c3cnc4[nH]cc(-c5ccc(C(O)C6CN(C)C6)cc5)c4c3)ccc2C1	active ref.	34	-72
HPK1	CNC(=O)CCN1CCc2ccc(-c3cnc4[nH]cc(-c5ccc(C(=O)N(C)C)cc5)c4c3)cc2C1	active ref.	34	-71
HPK1	CN1CCc2cc(-c3cnc4[nH]cc(-c5ccc6c(c5)CCN(C)C6=O)c4c3)ccc2C1	active ref.	33	-72
HPK1	CN1CCC(N2CCc3cc(-c4cnc5[nH]cc(-c6ccc(C(=O)N(C)C)cc6)c5c4)ccc3C2)CC1	active ref.	37	-73
HPK1	CN(C)CCN(C)C(=O)c1ccc(-c2c[nH]c3ncc(-c4ccc5c(c4)CCN(C)C5)cc23)cc1	active ref.	34	-72
HPK1	CN1CCc2cc(-c3cnc4[nH]cc(-c5ccc(C(=O)C6CC(O)C6)cc5)c4c3)ccc2C1	active ref.	34	-72
HPK1	CN(C)CCN(C)C(=O)c1ccc(-c2c[nH]c3ncc(-c4ccc5c(c4)CN(C)CC5)cc23)cc1	active ref.	34	-72
HPK1	CN1CCc2ccc(-c3cnc4[nH]cc(-c5ccc(C(=O)N6CC7(COC7)C6)cc5)c4c3)cc2C1	active ref.	33	-72
HPK1	CN1CCc2ccc(-c3cnc4[nH]cc(-c5ccc(C(=O)N(C)C)cc5)c4c3)cc2C1	active ref.	30	-79
HPK1	Cc1cc(-c2c[nH]c3ncc(-c4cc(C)c5c(c4)CC[C@H]4CN(C)CCN54)nc23)ccc1C(=O)N(C)CC(C)(C)O	active ref.	40	-1
HPK1	C=C(c1ccc(-c2c[nH]c3ncc(C4=CC5CCC6CN(C)CCN6C5C(C)=C4)nc23)cc1)N(C)CC(C)(C)O	active ref.	40	-1
HPK1	Cc1cc(-c2cnc3[nH]cc(-c4ccc(C(=O)N(C)CC(C)(C)O)cc4)c3n2)cc2c1N1CCN(C)C[C@H]1CC2	active ref.	40	-1
HPK1	C=C(c1ccc(-c2c[nH]c3ncc(-c4cc(C)c5c(c4)CC[C@H]4CN(C)CCN54)nc23)cc1C)N(C)C[C@@H]1CCOC1	active ref.	37	-3
HPK1	CC1=CC(c2cnc3[nH]cc(-c4ccc(C(=O)N(C)C[C@@H]5CCOC5)c(C)c4)c3n2)=CC2CC[C@@H]3CN(C)CCN3C12	active ref.	39	-1
HPK1	Cc1cc(-c2cnc3[nH]cc(-c4ccc(C(=O)N(C)C[C@H]5CCOC5)cc4)c3n2)cc2c1N1CCN(C)C[C@H]1CC2	active ref.	40	-1
HPK1	CC1=CC(c2cnc3[nH]cc(-c4ccc(C(=O)N(C)CC5CCOC5)cc4)c3n2)=CC2CCC3CN(C)CCN3C12	active ref.	40	-1
HPK1	CC1=CC(c2cnc3[nH]cc(-c4ccc(C(=O)N5CC6(COC6)C5)cc4)c3n2)=CC2CC[C@H]3CN(C)CCN3C12	active ref.	40	-1
HPK1	Cc1cc(-c2cnc3[nH]cc(-c4ccc(C(=O)N(C)C[C@@H]5CCOC5)cc4)c3c2)cc2c1N1CCN(C)C[C@H]1CC2	active ref.	40	-1
HPK1	Cc1cc(-c2cnc3[nH]cc(-c4ccc(C(=O)N(C)C[C@@H](C)O)cc4)c3c2)cc2c1N1CCN(C)C[C@@H]1CC2	active ref.	40	0
HPK1	Cc1cc(-c2cnc3[nH]cc(-c4ccc(C(=O)N(C)C[C@@H](C)O)cc4)c3c2)cc2c1N1CCN(C)C[C@H]1CC2	active ref.	40	0
HPK1	Cc1cc(-c2cnc3[nH]cc(-c4ccc(C(=O)N(C)C[C@H](C)O)cc4)c3c2)cc2c1N1CCN(C)C[C@@H]1CC2	active ref.	40	0
HPK1	Cc1cc(-c2cnc3[nH]cc(-c4ccc(C(=O)N(C)C[C@H](C)O)cc4)c3c2)cc2c1N1CCN(C)C[C@H]1CC2	active ref.	40	0
HPK1	Cc1cc(-c2cnc3[nH]cc(-c4ccc(C(=O)N(C)C)cc4)c3c2)cc2c1N1CCN(C)CC1CC2	active ref.	38	-73
HPK1	CC1=CC(c2cnc3[nH]cc(-c4ccc(C(=O)N(C)C)cc4)c3n2)=CC2CC[C@@H]3CN(C)CCN3C12	active ref.	38	-73
HPK1	CC1=CC(c2cnc3[nH]cc(-c4ccc(C(=O)N(C)C)cc4)c3n2)=CC2CC[C@H]3CN(C)CCN3C12	active ref.	38	-73
HPK1	CC1=CC(c2cnc3[nH]cc(-c4ccc(C(=O)N5CC6(COC6)C5)c(C)c4)c3n2)=CC2CC[C@@H]3CN(C)CCN3C12	active ref.	39	-1
HPK1	CC1=CC(c2cnc3[nH]cc(-c4ccc(C(=O)N5CC6(COC6)C5)c(C)c4)c3n2)=CC2CC[C@H]3CN(N)CCN3C12	active ref.	39	-1
HPK1	Cc1cc(-c2cnc3[nH]cc(-c4ccc(C(=O)N(C)C[C@@H]5CCOC5)cc4)c3c2)cc2c1N1CCN(C)C[C@@H]1CC2	active ref.	40	-1
HPK1	Cc1cc(-c2cnc3[nH]cc(-c4ccc(C(=O)N(C)C[C@H]5CCOC5)cc4)c3c2)cc2c1N1CCN(C)C[C@H]1CC2	active ref.	40	-1
HPK1	Cc1cc(-c2cnc3[nH]cc(-c4ccc(C(=O)N(C)C[C@H]5CCOC5)cc4)c3c2)cc2c1N1CCN(C)C[C@@H]1CC2	active ref.	40	-1
HPK1	CC1=CC(c2cnc3[nH]cc(-c4ccc(C(=O)N5CC6(COC6)C5)cc4)c3n2)=CC2CC[C@@H]3CN(C)CCN3C12	active ref.	40	-1
HPK1	CC1=CC(c2cnc3[nH]cc(-c4ccc(C(=O)N(C)C)c(C)c4)c3n2)=CC2CC[C@@H]3CN(C)CCN3C12	active ref.	38	-73
HPK1	CC1=CC(c2cnc3[nH]cc(-c4ccc(C(=O)N(C)C)c(C)c4)c3n2)=CC2CC[C@H]3CN(C)CCN3C12	active ref.	38	-73
HPK1	COc1cc2c(cc1Nc1ncc(Cl)c(Nc3ccccc3P(C)(C)=O)n1)CN(C1COC1)CC2	active ref.	22	-37
HPK1	CP(C)(=O)c1ccccc1Nc1nc(Nc2cc3c(cc2C(F)(F)F)CCNC3)ncc1Cl	active ref.	38	-67
HPK1	CCOc1cc2c(cc1Nc1ncc(Cl)c(Nc3ccccc3P(C)(C)=O)n1)CN(C)CC2	active ref.	36	-72
HPK1	COc1cc2c(cc1Nc1ncc(Cl)c(Nc3ccccc3P(C)(C)=O)n1)C(C)(C)N(C)CC2	active ref.	22	-37
HPK1	COc1cc2c(cc1Nc1ncc(F)c(Nc3ccccc3P(C)(C)=O)n1)CN(C)CC2	active ref.	35	-75
HPK1	COc1cc2c(cc1Nc1ncc(Cl)c(Nc3ccccc3P(C)(C)=O)n1)CC(N(C)C)C2	active ref.	37	-75
HPK1	COc1cc2c(cc1Nc1ncc(Cl)c(Nc3ccccc3P(C)(C)=O)n1)[C@H](N(C)C)CCC2	active ref.	22	-37
HPK1	COc1c(Nc2ncc(Cl)c(Nc3ccccc3P(C)(C)=O)n2)cc2c(c1N)CC1CCCCN1C2	active ref.	23	-37
HPK1	COc1cc2c(cc1Nc1ncc(Cl)c(Nc3ccccc3P(C)(C)=O)n1)CCN(C)CC2	active ref.	37	-75
HPK1	COc1cc2c(cc1Nc1ncc(Cl)c(Nc3ccccc3P(C)(C)=O)n1)CN(C)C2	active ref.	37	-76
HPK1	Nc1c(-c2nc3ccc(N4CC5CCC4CN5)nc3[nH]2)c(=O)[nH]c2sccc12	active ref.	30	-77
HPK1	CN1CCN(c2ccc3nc(-c4c(N)c5ncsc5[nH]c4=O)[nH]c3c2)CC1	active ref.	13	-66
HPK1	CN1C2CCC1CC(c1ccc3nc(-c4c(N)c5ccsc5[nH]c4=O)[nH]c3n1)C2	active ref.	30	-78
HPK1	Nc1c(-c2nc3ccc(N4CCC5(CCC5)CC4)nc3[nH]2)c(=O)[nH]c2sccc12	active ref.	30	-78
HPK1	Nc1c(-c2nc3ccc(N4CC5(CNC5)C4)nc3[nH]2)c(=O)[nH]c2sccc12	active ref.	28	-82
HPK1	CN1CC2CCC1CN2c1ccc2nc(-c3c(N)c4ccsc4[nH]c3=O)[nH]c2c1	active ref.	30	-78
HPK1	CN1CCC(c2ccc3nc(-c4c(N)c5ccsc5[nH]c4=O)[nH]c3n2)CC1	active ref.	29	-82
HPK1	Nc1c(-c2nc3ccc(C4CCN(C5CC5)CC4)nc3[nH]2)c(=O)[nH]c2sccc12	active ref.	30	-78
HPK1	CC(=O)Nc1c(-c2nc3c([nH]2)C=C(N2CCN(C)CC2)CC3)c(=O)[nH]c2sccc12	active ref.	34	-74
HPK1	CN1CCN(c2ccc3nc(-c4c(NS(C)(=O)=O)c5ccsc5[nH]c4=O)[nH]c3c2)CC1	active ref.	74	-60
HPK1	Cc1ccncc1-c1cc(N)c2cnc(NC(=O)C=C3CCN(C(=O)C(C)(C)O)CC3)cc2c1	active ref.	35	-77
HPK1	Cc1ccncc1-c1cc(N)c2cnc(NC(=O)C=C3C4CC3CN(C(=O)N(C)C)C4)cc2c1	active ref.	36	-77
HPK1	Cc1ccncc1-c1cc(N)c2cnc(NC(=O)C=C3CCC4(CC3)NC(=O)N(C)C4=O)cc2c1	active ref.	32	-72
HPK1	Cc1ccncc1-c1cc(N)c2cnc(NC(=O)C=C3CCC(C(=O)NCCO)CC3)cc2c1	active ref.	36	-77
HPK1	Cc1ccncc1-c1cc(N)c2cnc(NC(=O)C=C3CCC(C(=O)N4CCOCC4)CC3)cc2c1	active ref.	32	-72
HPK1	Cc1ccncc1-c1cc(N)c2cnc(NC(=O)C(=O)NC3(C#N)CN(S(=O)(=O)C4CC4)C3)cc2c1	active ref.	37	-75
HPK1	Cc1ccncc1-c1cc(N)c2cnc(NC(=O)C(=O)NC3(C#N)CN(Cc4ccccc4)C3)cc2c1	active ref.	36	-74
HPK1	Cc1ccncc1-c1cc(N)c2cnc(NC(=O)C=C3CC(C#N)C3)cc2c1	active ref.	29	-82
HPK1	Cc1ccncc1-c1cc(N)c2cnc(NC(=O)C(=O)NC(C)(C)C#N)cc2c1	active ref.	31	-80
HPK1	Cc1ccncc1-c1cc(C)c2cnc(NC(=O)C(=O)NCc3ccccn3)cc2c1	active ref.	31	-79
HPK1	Cc1ccncc1-c1cc(C)c2cnc(NC(=O)C(=O)Nc3cccnc3)cc2c1	active ref.	31	-80
HPK1	Cc1ccncc1-c1cc2cc(NC(=O)C=C3CC4(C3)CN(C(=O)c3ccc(Cl)c(C(F)(F)F)c3)C4)ncc2c(N)n1	active ref.	43	0
HPK1	Cc1ccncc1-c1cc2cc(NC(=O)C=C3CC4(C3)CN(C(=O)c3ccccc3)C4)ncc2c(N)n1	active ref.	32	-72
HPK1	Cc1ccncc1-c1cc2cc(NC(=O)C=C3CCC(C#N)(C#N)CC3)ncc2c(N)n1	active ref.	30	-79
HPK1	Cc1ccncc1-c1cc2cc(NC(=O)C=C3CC4(C3)CC(C#N)C4)ncc2c(N)n1	active ref.	31	-79
HPK1	Cc1ccncc1-c1cc(N)c2cnc(NC(=O)C=C3CC4(C3)CC(C#N)C4)cc2c1	active ref.	31	-79
HPK1	Cc1ccncc1-c1cc(N)c2cnc(NC(=O)C=C3CCC(C#N)(C#N)CC3)cc2c1	active ref.	30	-79
HPK1	CCOC(=O)C1CCC(=CC(=O)Nc2cc3cc(-c4cncc(N)c4C)ccc3cn2)CC1	active ref.	36	-77
HPK1	Cc1c(N)cncc1-c1ccc2cnc(NC(=O)C=C3CCC(C#N)CC3)cc2c1	active ref.	30	-80
HPK1	Cc1c(N)cncc1-c1cc2cc(NC(=O)C=C3CCC(C#N)CC3)ncc2cc1F	active ref.	31	-79
HPK1	Cc1ccncc1-c1ccc2cnc(NC(=O)C=C3CCC(C#N)CC3)cc2c1	active ref.	29	-82
HPK1	Cc1c(N)cncc1-c1cc(Cl)c2cnc(NC(=O)C=C3CCC(C#N)CC3)cc2c1	active ref.	36	-77
HPK1	Cc1ccncc1-c1cc(N)c2cnc(NC(=O)C=C3CCOCC3)cc2c1	active ref.	29	-82
HPK1	Cc1ccncc1-c1cc(N)c2cnc(NC(=O)C=C3CC(C)(C)OC(C)(C)C3)cc2c1	active ref.	36	-77
HPK1	Cc1ccncc1-c1cc(N)c2cnc(NC(=O)C=C3CCN(C(=O)C(=O)N(C)C)CC3)cc2c1	active ref.	35	-77
HPK1	CC(=O)C(=O)N1CCC(=CC(=O)Nc2cc3cc(-c4cnccc4C)cc(N)c3cn2)CC1	active ref.	35	-77
HPK1	COC(=O)C1CCCN1C(=O)N1CCC(=CC(=O)Nc2cc3cc(-c4cnccc4C)cc(N)c3cn2)CC1	active ref.	37	-73
HPK1	Cc1ccncc1-c1cc(N)c2cnc(NC(=O)C=C3CCN(C(=O)N4CCC(N)C4)CC3)cc2c1	active ref.	32	-72
HPK1	Cc1ccncc1-c1cc(N)c2cnc(NC(=O)C=C3CCN(C(=O)N4CCCC(N)C4)CC3)cc2c1	active ref.	36	-74
HPK1	Cc1c(N)cncc1-c1cc(N)c2cnc(NC(=O)C=C3CCN(S(=O)(=O)N(C)C)CC3)cc2c1	active ref.	36	-75
HPK1	CC1=C(N)CNC=C1c1cc(N)c2cnc(NC(=O)C=C3CCN(C(=O)c4cccnc4)CC3)cc2c1	active ref.	36	-74
HPK1	Cc1ccncc1-c1cc(N)c2cnc(NC(=O)C=C3CCC(OC(=O)NO)CC3)cc2c1	active ref.	35	-77
HPK1	Cc1c(N)cncc1-c1cc(N)c2cnc(NC(=O)C=C3CCC(C(=O)N4CCOCC4)CC3)cc2c1	active ref.	36	-74
HPK1	Cc1c(N)cncc1-c1cc(N)c2cnc(NC(=O)C=C3CC(C#N)C3)cc2c1	active ref.	31	-80
HPK1	Cc1ccncc1-c1cc(N)c2cnc(NC(=O)C=C3CCN(C(=O)NOC(C)(C)C)CC3)cc2c1	active ref.	36	-75
HPK1	Cc1c(N)cncc1-c1cc(N)c2cnc(NC(=O)C=C3CCC4(CC3)C(=O)N(C)C(=O)N4C)cc2c1	active ref.	32	-72
HPK1	Cc1ccncc1-c1cc(N)c2cnc(NC(=O)C=C3CCN(C(=O)[C@@H]4CCCN4C)CC3)cc2c1	active ref.	32	-72
HPK1	Cc1ccncc1-c1cc(N)c2cnc(NC(=O)C=C3CCN(C(=O)[C@@H]4CCCN4)CC3)cc2c1	active ref.	32	-72
HPK1	Cc1c(N)cncc1-c1cc(N)c2cnc(NC(=O)C=C3CCC(C#N)CC3)cc2c1	active ref.	30	-79
HPK1	Cc1ccncc1-c1cc(N)c2cnc(NC(=O)C=C3CCN(C(=O)NO)CC3)cc2c1	active ref.	33	-78
HPK1	Cc1ccncc1-c1cc(N)c2cnc(NC(=O)C=C3CCN(C(=N)N)CC3)cc2c1	active ref.	31	-80
HPK1	Cc1ccncc1-c1cc(N)c2cnc(NC(=O)C=C3CCN(c4ncccn4)CC3)cc2c1	active ref.	36	-77
HPK1	Cc1ccncc1-c1cc(N)c2cnc(NC(=O)C=C3CCN(C(=O)c4ccccn4)CC3)cc2c1	active ref.	32	-72
HPK1	Cc1ccncc1-c1cc(N)c2cnc(NC(=O)C=C3CCN(C(=O)c4ccncc4)CC3)cc2c1	active ref.	32	-72
HPK1	Cc1ccncc1-c1cc(N)c2cnc(NC(=O)C=C3CCN(C(=O)c4cccnc4)CC3)cc2c1	active ref.	32	-72
HPK1	Cc1ccncc1-c1cc(N)c2cnc(NC(=O)C=C3C4CC3CN(S(=O)(=O)N(C)C)C4)cc2c1	active ref.	32	-72
HPK1	Cc1ccncc1-c1cc(N)c2cnc(NC(=O)C=C3C4CC3CN(S(C)(=O)=O)C4)cc2c1	active ref.	36	-77
HPK1	Cc1ccncc1-c1cc(N)c2cnc(NC(=O)C=C3CCN(c4nccs4)CC3)cc2c1	active ref.	36	-77
HPK1	Cc1ccncc1-c1cc(N)c2cnc(NC(=O)C=C3CCN(C(=O)C(C)(C)N)CC3)cc2c1	active ref.	35	-77
HPK1	Cc1ccncc1-c1cc(N)c2cnc(NC(=O)C=C3CCN(S(N)(=O)=O)CC3)cc2c1	active ref.	36	-77
HPK1	Cc1ccncc1-c1cc(N)c2cnc(NC(=O)C=C3CCN(C(=O)[C@@H](N)CC(C)C)CC3)cc2c1	active ref.	32	-72
HPK1	Cc1ccncc1-c1cc(N)c2cnc(NC(=O)C=C3CCN(C(=O)N4CCN(C)CC4)CC3)cc2c1	active ref.	36	-74
HPK1	Cc1ccncc1-c1cc(N)c2cnc(NC(=O)C=C3CCN(C(=O)NC4CC4)CC3)cc2c1	active ref.	36	-77
HPK1	Cc1ccncc1-c1cc(N)c2cnc(NC(=O)C=C3CCC4(CC3)C(=O)NC(=O)N4C)cc2c1	active ref.	32	-72
HPK1	Cc1ccncc1-c1cc(N)c2cnc(NC(=O)C=C3CCN(C(=O)[C@@H](N)Cc4ccccc4)CC3)cc2c1	active ref.	37	-73
HPK1	Cc1ccncc1-c1cc(N)c2cnc(NC(=O)C=C3CCN(C(=O)CN)CC3)cc2c1	active ref.	30	-79
HPK1	Cc1ccncc1-c1cc(N)c2cnc(NC(=O)C=C3CCN(S(=O)(=O)N(C)C)CC3)cc2c1	active ref.	35	-77
HPK1	CNS(=O)(=O)N1CCC(=CC(=O)Nc2cc3cc(-c4cnccc4C)cc(N)c3cn2)CC1	active ref.	36	-77
HPK1	Cc1ccncc1-c1cc(N)c2cnc(NC(=O)C=C3CCN(C(=O)NCC(F)(F)F)CC3)cc2c1	active ref.	36	-75
HPK1	Cc1ccncc1-c1cc(N)c2cnc(NC(=O)C=C3CCN(S(C)(=O)=O)CC3)cc2c1	active ref.	36	-77
HPK1	Cc1ccncc1-c1cc(N)c2cnc(NC(=O)C=C3CCC(O)CC3)cc2c1	active ref.	31	-80
HPK1	Cc1ccncc1-c1cc(N)c2cnc(NC(=O)C=C3CCN(S(=O)(=O)c4cccc(C#N)c4)CC3)cc2c1	active ref.	37	-73
HPK1	Cc1ccncc1-c1cc(N)c2cnc(NC(=O)C=C3CCN(C(=O)Nc4ccccc4)CC3)cc2c1	active ref.	36	-74
HPK1	Cc1ccncc1-c1cc(N)c2cnc(NC(=O)C=C3CCN(C(=O)c4ccccc4)CC3)cc2c1	active ref.	32	-72
HPK1	CC(=O)N1CCC(=CC(=O)Nc2cc3cc(-c4cnccc4C)cc(N)c3cn2)CC1	active ref.	30	-79
HPK1	Cc1ccncc1-c1cc(N)c2cnc(NC(=O)C=C3CCC(CO)CC3)cc2c1	active ref.	30	-80
HPK1	Cc1ccncc1-c1cc(N)c2cnc(NC(=O)C=C3CCC(C(=O)NCC(C)(C)O)CC3)cc2c1	active ref.	34	-72
HPK1	Cc1ccncc1-c1cc(N)c2cnc(NC(=O)C=C3CCN(C(=O)C(C)N)CC3)cc2c1	active ref.	35	-77
HPK1	Cc1ccncc1-c1cc2cc(NC(=O)C=C3CCC(C#N)CC3)ncc2c(N)n1	active ref.	31	-80
HPK1	Cc1ccncc1-c1cc(N)c2cnc(NC(=O)C=C3CCN(C(=O)N4CCOCC4)CC3)cc2c1	active ref.	32	-72
HPK1	Cc1ccncc1-c1cc(N)c2cnc(NC(=O)C=C3CCC(C(=O)N4CCCCC4)CC3)cc2c1	active ref.	32	-72
HPK1	Cc1ccncc1-c1cc(N)c2cnc(NC(=O)C=C3CCC(C(=O)Nc4ccccc4)CC3)cc2c1	active ref.	34	-72
HPK1	Cc1ccncc1-c1cc(N)c2cnc(NC(=O)C=C3CCC(C(=O)NCCC#N)CC3)cc2c1	active ref.	36	-77
HPK1	Cc1ccncc1-c1cc(N)c2cnc(NC(=O)C=C3CCC(CCC#N)CC3)cc2c1	active ref.	31	-79
HPK1	Cc1ccncc1-c1cc(N)c2cnc(NC(=O)C=C3CCC(CC#N)CC3)cc2c1	active ref.	30	-79
HPK1	Cc1ccncc1-c1cc2cc(NC(=O)C=C3CC(C#N)C3)ncc2c(N)n1	active ref.	29	-82
HPK1	Cc1ccncc1-c1cc(N)c2cnc(NC(=O)C=C3CCC(C(=O)N4CCN(C)CC4)CC3)cc2c1	active ref.	32	-72
HPK1	Cc1ccncc1-c1cc(N)c2cnc(NC(=O)C=C3CCC(C(=O)N4CCNCC4)CC3)cc2c1	active ref.	32	-72
HPK1	Cc1ccncc1-c1cc(N)c2cnc(NC(=O)C=C3CCN(C(=O)N(C)C)CC3)cc2c1	active ref.	35	-77
HPK1	Cc1ccncc1-c1cc(N)c2cnc(NC(=O)C=C3CCC(C(=O)NC4CC4)CC3)cc2c1	active ref.	36	-77
HPK1	Cc1ccncc1-c1cc(N)c2cnc(NC(=O)C=C3CCC(C(=O)O)CC3)cc2c1	active ref.	31	-80
HPK1	Cc1ccncc1-c1cc(N)c2cnc(NC(=O)C=C3CCC4(CC3)C(=O)N(C)C(=O)N4C)cc2c1	active ref.	32	-72
HPK1	Cc1ccncc1-c1cc(N)c2cnc(NC(=O)C=C3CCC(c4cnn(C)c4)CC3)cc2c1	active ref.	36	-77
HPK1	Cc1ccncc1-c1cc(N)c2cnc(NC(=O)C=C3CCC(C(=O)NC4CCC4)CC3)cc2c1	active ref.	34	-72
HPK1	Cc1ccncc1-c1cc(N)c2cnc(NC(=O)C=C3CCC(C(=O)N4CCCC4)CC3)cc2c1	active ref.	32	-72
HPK1	Cc1ccncc1-c1cc(N)c2cnc(NC(=O)C=C3CCN(C(N)=O)CC3)cc2c1	active ref.	31	-80
[truncated: 103,799 more rows]
