# Supplementary material for: A pocket-based 3D molecule generative model fueled by experimental electron density
Source: Sci Rep. 2022 Sep 6;12:15100. doi: 10.1038/s41598-022-19363-6 (PMC9448726; doi:10.1038/s41598-022-19363-6)
Supplement: Supplementary file 4 — Supplementary Information 4. [file 41598_2022_19363_MOESM4_ESM.csv]

smile	group	glide score	subjected to NCI fingerprint analysis
CC(C)N(C)c1cc2c(c(CN)n1)CN(c1cccc(N3C(=O)OC[C@H]3C)n1)C2=O	Below 1 nM	-9.596	Y
CC[C@@H](CC(F)(F)F)C1C=NN=C1c1cccc(N2Cc3c(cc(N(C)C)nc3CNC)C2=O)n1	Below 1 nM	-8.001	Y
CN1CCN(c2ccc(-c3n[nH]c4ccc(-c5cccc6c5CCC6NCc5ccccc5)nc34)cc2)CC1	Over 100 nM	-8.001	Y
CNCc1nc(N(C)C(C)C)cc2c1CN(c1cccc(-c3nnc4n3[C@@H](C)C[C@@H]4C)n1)C2=O	Below 1 nM	-8.001	Y
CN1CCN(c2ccc(-c3n[nH]c4ccc(-c5cccc(NS(C)(=O)=O)c5F)nc34)cc2)CC1	Over 100 nM	-8	Y
CCc1[nH]c(=O)oc1-c1cc2cc(Nc3cc4n(n3)CC(=O)N(C(C)C)CC4)ncc2c(N)c1F	Below 1 nM	-8	Y
CNC(C)c1cc(C)c(-c2cc3c(-c4cnn(C)c4)n[nH]c3cn2)c(F)c1	Over 100 nM	-8	Y
COc1ccc(-c2n[nH]c3cnc(-c4c(F)cccc4OC)nc23)cc1	Over 100 nM	-7.999	Y
Cn1cc(C(=O)Nc2cc(F)c(-c3cc4c(-c5cnn(C)c5)n[nH]c4cn3)c(F)c2)cn1	Over 100 nM	-7.998	Y
CC(C)n1cnnc1-c1cccc(N2Cc3c(cc(N4[C@@H](C)C[C@H]4C)nc3CN)C2=O)n1	1nM to 10 nM	-7.997	Y
CC(C)NCc1cccc(-c2cc3c(-c4cnn(C)c4)n[nH]c3cn2)c1C(F)(F)F	Over 100 nM	-7.997	Y
CNCc1cc(C)c(-c2cc3c(-c4ccc(S(C)(=O)=O)cc4)n[nH]c3cc2C#N)c(F)c1	Over 100 nM	-8.745	Y
CNCCc1cc(F)c(-c2cc3c(-c4cnn(C)c4)n[nH]c3cn2)c(F)c1	Over 100 nM	-7.997	Y
COc1cccc(F)c1-c1nccc(C(=O)Nc2ccc3c(nc(C)n3[C@H]3CCOC3)c2N2CCC[C@H]2CN)n1	Over 100 nM	-7.995	Y
CN(C)C(=O)c1c(N)ccc(-c2cnc3c(c2)C2(CN3)CC(=CC#N)C2)c1F	10nM to 100 nM	-7.993	Y
Cn1cc(-c2n[nH]c3cnc(-c4c(F)cc(CNCCO)cc4F)cc23)cn1	Over 100 nM	-8.744	Y
[C-]#[N+][C@@H](C)n1ccc(Nc2cc3cc(-c4cnc5c(c4C)NCCO5)c(F)cc3cn2)n1	1nM to 10 nM	-7.989	Y
CNC(C)c1cc(F)c(-c2ncc3[nH]nc(-c4cnn(C)c4)c3n2)c(F)c1	Over 100 nM	-7.987	Y
CCCn1c(C)nnc1-c1cccc(N2Cc3c(cc(N4CCC[C@@H]4C)nc3CNC)C2=O)n1	Below 1 nM	-7.987	Y
COc1cccc(F)c1-c1nccc(C(=O)Nc2ccc3c(ccn3C)c2N2CCC[C@@H]2CN)n1	Over 100 nM	-7.986	Y
Cc1ccncc1-c1cc2cc(NC(=O)C3CC3c3cnc[nH]3)ncc2c(N)c1F	Below 1 nM	-7.986	Y
Cn1cnnc1-c1ccc2[nH]cc(-c3cnc4c(c3)C3(CC3)CN4)c2c1	Over 100 nM	-7.984	Y
Cc1ccncc1-c1cc2c(NC(=O)c3ccc(N4CCN(C)CC4)cc3)n[nH]c2cn1	Over 100 nM	-7.979	Y
Cc1ccncc1-c1cc2cc(Nc3cc(C(=O)N(C)C)c(N)cn3)ncc2cn1	Over 100 nM	-7.978	Y
CC(=O)Nc1ccccc1-c1ccc2[nH]nc(-c3ccc(N4CCN(C)CC4)cc3)c2n1	Over 100 nM	-7.976	Y
[C-]#[N+][C@H](C)n1ccc(Nc2cc3cc(-c4cnc5c(c4C)NCCO5)c(F)cc3cn2)n1	1nM to 10 nM	-7.976	Y
CNC1CCCc2c1cc(F)c(-c1ncc3[nH]nc(-c4ccc(N5CCOCC5)nc4)c3n1)c2F	Over 100 nM	-7.975	Y
CN1CCN(c2ccc(-c3n[nH]c4ccc(-c5ccccc5)nc34)cc2)CC1	Over 100 nM	-7.973	Y
CNCc1nc(N(C)C)cc2c1CN(c1cccc(-c3nncn3[C@H](C)C(C)C)n1)C2=O	Below 1 nM	-8.74	Y
COc1cccc(F)c1-c1nccc(C(=O)Nc2ccc3c(ccn3Cc3ccncc3)c2N2C[C@@H]3C[C@H]2CN3)n1	Over 100 nM	-7.972	Y
CO[C@@H]1CCNc2c1ncc(-c1cc(F)c3cnc(Nc4cc5n(n4)CC(=O)N(C)CC5)cc3c1)c2C	1nM to 10 nM	-7.971	Y
COc1cccc(F)c1-c1ncc2[nH]nc(-c3ccc(N4CCN(C)CC4)cc3)c2n1	Over 100 nM	-7.969	Y
CNCc1cc(C)c(-c2cc3c(-c4cnoc4)n[nH]c3cc2C#N)c(F)c1	Over 100 nM	-7.968	Y
CC[C@@H](N)c1nc(C2(C)CC2)cc2c1CN(c1cccc(-c3nnc4n3[C@@H](C)CC4)n1)C2=O	Below 1 nM	-7.967	Y
CNCc1cc(C)c(-c2cc3c(-c4ccc(N5CCC(O)C5)nc4)n[nH]c3cn2)c(F)c1	Over 100 nM	-8.739	Y
Cc1ccccc1-c1ncc2[nH]nc(-c3ccc(N4CCN(C)CC4)cc3)c2n1	Over 100 nM	-7.964	Y
CC[C@@H]1CCc2nnc(-c3cccc(N4Cc5c(cc(N(C)C(C)C)nc5[C@@H](C)N)C4=O)n3)n21	1nM to 10 nM	-7.964	Y
CN1CCN(c2ccc(-c3n[nH]c4cc(=O)n(C5CCCCC5)cc34)cc2)CC1	Over 100 nM	-7.963	Y
Cc1ccncc1-c1cc2cc(NC(=O)[C@@H]3[C@@H](C)[C@H]3c3ccn[nH]3)ncc2c(N)c1F	10nM to 100 nM	-7.962	Y
CN1CCN(c2ccc(-c3n[nH]c4ccc(-c5ccccc5O)nc34)cc2)CC1	Over 100 nM	-7.961	Y
Cn1cc(-c2n[nH]c3cnc(-c4c(F)cc(OCC5CCN5)cc4F)cc23)cn1	Over 100 nM	-7.961	Y
CNCc1cc(F)c(-c2ccc3[nH]nc(-c4ccc(N5CCN(C)CC5)cc4)c3n2)c(F)c1	Over 100 nM	-8.738	Y
COc1cccc(F)c1-c1ncc2[nH]nc(-c3ccc(C(F)(F)F)cc3)c2n1	Over 100 nM	-7.96	Y
Cc1cc(CNC(C)C)cc(F)c1-c1cc2c(-c3cnn(C)c3)n[nH]c2cn1	Over 100 nM	-7.96	Y
NC1CCc2cc(F)c(-c3ncc4[nH]nc(-c5ccc(N6CCOCC6)nc5)c4n3)c(F)c21	Over 100 nM	-7.957	Y
COC1CN(Cc2cc(C)c(-c3cc4c(-c5cnn(C)c5)n[nH]c4cn3)c(F)c2)C1	Over 100 nM	-7.957	Y
CN(C)C(=O)c1c(N)ccc(-c2cnc3c(c2)C2(CN3)CC(C(N)=O)C2)c1F	10nM to 100 nM	-7.956	Y
Cc1c(CN)cncc1-c1cc2cc(Nc3cc4n(n3)CC(=O)N(C)CC4)ncc2cc1F	10nM to 100 nM	-7.956	Y
CC(C)NCc1cc(F)c(-c2cc3c(NC(=O)c4ccc(F)c(N5CCN(C)CC5)c4)n[nH]c3cn2)c(F)c1	Over 100 nM	-8.732	Y
Cc1cc(CNC2CC2)cc(F)c1-c1cc2c(-c3cnn(C)c3)n[nH]c2cn1	Over 100 nM	-7.956	Y
Cc1c(-c2cc3c(NC(=O)c4ccc(N5CCN(C)CC5)cc4)n[nH]c3cn2)cnn1C	Over 100 nM	-7.953	Y
COc1ccncc1-c1ncc2[nH]nc(-c3ccc(N4CCN(C)CC4)nc3)c2n1	Over 100 nM	-7.951	Y
CC[C@@H](N)c1nc(N2CCC[C@H]2C)cc2c1CN(c1cccc(-c3nnc4n3[C@H](C)CC4)n1)C2=O	Below 1 nM	-7.95	Y
Cc1c(N)cncc1-c1cc2cc(NC(=O)[C@@H]3[C@@H](c4cnn(C)c4)C3(C)C)ncc2c(N)c1F	1nM to 10 nM	-7.949	Y
Cc1c(N)cncc1-c1cc2cc(NC(=O)[C@@H]3[C@@H](CC#N)[C@H]3C)ncc2c(N)c1F	Below 1 nM	-7.948	Y
COc1cccc(F)c1-c1nccc(C(=O)Nc2ccc3c(ncn3[C@@H]3CCOC3)c2N2CCC[C@H]2CN)n1	Over 100 nM	-7.948	Y
CNC1CCCc2c1ccc(F)c2-c1ncc2[nH]nc(-c3ccc(N4CCN(C)CC4)nc3)c2n1	Over 100 nM	-7.946	Y
Cc1c(-c2cc3cc(Nc4cc5n(n4)CC(=O)N(C)CC5)ncc3cc2F)cnc2c1NCCC2(F)F	Below 1 nM	-7.945	Y
CNC1CCc2c(-c3ccc4[nH]nc(-c5ccc(N6CCN(C)CC6)cc5)c4n3)cccc21	Over 100 nM	-7.944	Y
N#C[C@@H]1C[C@H]1C(=O)Nc1cc2cc(-c3cnccc3CCO)cc(N)c2cn1	Below 1 nM	-7.943	Y
Cc1ccncc1-c1cc2cc(NC(=O)[C@@H]3[C@@H](C)[C@H]3c3cnn(C)c3)ncc2c(N)c1F	1nM to 10 nM	-7.943	Y
COc1cccc(F)c1-c1ncc2[nH]nc(-c3cnn(-c4ccccc4)c3)c2n1	Over 100 nM	-7.938	Y
CN(C)CC(=O)Nc1cc(F)c(-c2ncc3[nH]nc(-c4cnn(C)c4)c3n2)c(F)c1	Over 100 nM	-7.938	Y
COc1cccc(F)c1-c1nccc(C(=O)Nc2ccc(-c3cnccc3C#N)cc2N2CC3(CC3)NC[C@@H]2CO)n1	Over 100 nM	-7.937	Y
Cc1ccncc1-c1cc2cc(Nc3cnn([C@@H]4CCCN(C)C4=O)c3)ncc2c(N)n1	Below 1 nM	-7.937	Y
CNCc1cc(C)c(-c2cc3c(-c4ccc(N5CC(CO)C5)nc4)n[nH]c3cc2C#N)c(F)c1	Over 100 nM	-8.731	Y
CCN1CCN(c2ccc(-c3n[nH]c4cnc(-c5c(F)cccc5OC)nc34)cc2)CC1	Over 100 nM	-7.933	Y
COc1cc(NC(=O)CN2CCCC2)cc(F)c1-c1cc2c(-c3cnn(C)c3)n[nH]c2cn1	Over 100 nM	-7.933	Y
Cn1cc(-c2n[nH]c3cnc(-c4c(F)cc(C5CCCN5)cc4C(F)(F)F)cc23)cn1	Over 100 nM	-7.933	Y
Cc1c(N)cncc1-c1cc2cc(Nc3cc4n(n3)CC(=O)N(C(C)C)CC4)ncc2c(C)c1C#N	Below 1 nM	-7.932	Y
Cn1cc(-c2n[nH]c3cnc(-c4c(F)cc(CNc5ccccn5)cc4F)cc23)cn1	Over 100 nM	-7.929	Y
C[C@@H]1CC[C@@H](C)N1c1cc2c(c(CN)n1)CN(c1cccc(N3C(=O)OC[C@@H]3CF)n1)C2=O	1nM to 10 nM	-8.726	Y
CC[C@@H](C)C1C=NN=C1c1cccc(N2Cc3c(cc(N(C)CC)nc3CNC)C2=O)n1	Below 1 nM	-7.928	Y
CCCn1cnnc1-c1cccc(N2Cc3c(cc(C4(C)CC4)nc3[C@H](C)NC)C2=O)n1	Below 1 nM	-7.927	Y
CN1CCN(c2ccc(-c3n[nH]c4cc(=O)n(-c5cccc6c5OCCO6)cc34)cc2)CC1	Over 100 nM	-7.927	Y
CN1CCN(c2ncc(-c3n[nH]c4cnc(-c5c(F)cc(CC#N)cc5F)nc34)cn2)CC1	Over 100 nM	-7.923	Y
Cc1cc(C2CCCCN2)cc(F)c1-c1cc2c(-c3cnn(C4CC4)c3)n[nH]c2cn1	Over 100 nM	-7.922	Y
CN1CCN(c2ccc(-c3n[nH]c4cc(=O)n(C5CCOC5)cc34)cc2)CC1	Over 100 nM	-7.92	Y
COc1cccc(F)c1-c1cc2c(NC(=O)c3ccn(C)n3)n[nH]c2cn1	Over 100 nM	-7.919	Y
CC(C)n1cnnc1-c1cccc(N2Cc3c(cc(C4CC4)nc3CN)C2=O)n1	Below 1 nM	-8.722	Y
Cc1cc(C2CCCN2)cc(F)c1-c1cc2c(-c3cnn(C)c3)n[nH]c2cn1	Over 100 nM	-7.919	Y
CNCc1cc(C(C)(C)C)cc2c1CN(c1cccc(-c3nncn3C(C)C)n1)C2=O	1nM to 10 nM	-7.918	Y
Cc1ccncc1-c1cc2cc(NC(=O)[C@H]3[C@@H](C)[C@@H]3c3cnn(CCO)c3)ncc2c(N)c1F	Below 1 nM	-7.917	Y
CC[C@H](C)n1cnnc1-c1cccc(N2Cc3c(CNC)cc(N4CCCC4)cc3C2=O)n1	Below 1 nM	-7.915	Y
CN1CCN(c2ccc(-c3n[nH]c4ccc(-c5cccc6c5OCC6)nc34)cc2)CC1	Over 100 nM	-7.913	Y
CN1CCN(c2ccc(-c3n[nH]c4ccc(-c5cccc6[nH]ncc56)nc34)cc2)CC1	Over 100 nM	-7.912	Y
NCc1nc(C2CC2)cc2c1CN(c1cccc(N3C(=O)OC[C@@H]3CF)n1)C2=O	1nM to 10 nM	-8.721	Y
CN1CCN(c2ccc(-c3n[nH]c4cnc(-c5cccc(C(N)=O)c5F)nc34)cc2)CC1	Over 100 nM	-7.909	Y
Cn1c(-c2ccccc2C#N)nc2c(N3C[C@H](N)C[C@H]3CO)c(NC(=O)c3ccnc(-c4c(F)cccc4F)n3)ccc21	Over 100 nM	-7.909	Y
COc1cccc(F)c1-c1nccc(C(=O)Nc2cc(F)c3c(cnn3C)c2-c2ccccc2CO)n1	Over 100 nM	-7.907	Y
COc1cccc(F)c1-c1ncc2[nH]nc(-c3ccc(C(=O)NC4CCCC4)cc3)c2n1	Over 100 nM	-7.905	Y
Cc1n[nH]cc1-c1ccc2[nH]cc(-c3cnc4c(c3)C3(CC3)CN4)c2c1	10nM to 100 nM	-7.905	Y
COc1c(-c2c[nH]c3ccc(C#N)cc23)cnc2c1C1(CC1)CN2	10nM to 100 nM	-7.904	Y
Cc1ccncc1-c1cc2cc(NC(=O)[C@H]3[C@@H](CO)[C@@H]3c3cnn(C)c3)ncc2c(N)c1F	1nM to 10 nM	-7.901	Y
CNC1CCc2cc(F)c(-c3cc4c(-c5cnn(C)c5)n[nH]c4cn3)c(F)c2C1	Over 100 nM	-8.721	Y
CN(C)C(=O)c1cccc2c(-c3cnc4c(c3Cl)C3(CC3)CN4)c[nH]c12	10nM to 100 nM	-7.901	Y
COc1cccc(F)c1-c1cc2c(-c3cccc(C4CCN(C)CC4)n3)n[nH]c2cn1	Over 100 nM	-7.899	Y
COc1cccc(F)c1-c1cc2c(NC(=O)c3cnn(C)c3)n[nH]c2cn1	Over 100 nM	-7.898	Y
CN1CCN(c2ccc(-c3n[nH]c4cnc(-c5c(F)cc6c(c5F)CCCC6N)cc34)cn2)CC1	Over 100 nM	-7.897	Y
CNCc1nc(N(C)C)cc2c1CN(c1cccc(N3C(=O)OC[C@H]3C)n1)C2=O	Below 1 nM	-8.719	Y
CN1CCN(c2ccc(-c3n[nH]c4ccc(-c5cncnc5)nc34)cc2)CC1	Over 100 nM	-7.896	Y
CNCc1ccc(-c2cc3c(-c4cnn(C)c4)n[nH]c3cn2)c(C)c1	Over 100 nM	-7.896	Y
CNC(C)c1cc(C)c(-c2cc3c(-c4cnn(C5CC5)c4)n[nH]c3cn2)c(F)c1	Over 100 nM	-7.896	Y
COc1cccc(F)c1-c1nccc(C(=O)Nc2ccc3c(nc(C)n3C)c2N2C[C@H](N)C[C@H]2CO)n1	Over 100 nM	-7.894	Y
CN1CCN(c2ccc(-c3n[nH]c4ccc(-c5cccc6c5ccn6C)nc34)cc2)CC1	Over 100 nM	-7.892	Y
CNCc1cc(C)c(-c2cc3c(-c4cnn(C(C)C)c4)n[nH]c3cc2C#N)c(F)c1	Over 100 nM	-8.717	Y
COc1cccc(F)c1-c1nccc(C(=O)Nc2cc(F)c3c(cnn3C)c2N2C[C@@H](O)C[C@H]2CN)n1	Over 100 nM	-7.891	Y
CCn1c(C)nnc1-c1cccc(N2Cc3c(cc(N4CCC[C@H]4C)nc3CNC)C2=O)n1	Below 1 nM	-7.89	Y
COc1cccc(F)c1-c1nccc(C(=O)Nc2cc(F)c3nn(C)cc3c2N2C[C@@H](N)C[C@H]2CO)n1	Over 100 nM	-7.886	Y
COc1cccc(F)c1-c1cc2c(NC(=O)c3cccc(N4CCNC(=O)C4)c3)n[nH]c2cn1	Over 100 nM	-7.885	Y
Cc1cc2cc(-c3ccc(N)c(C(=O)N(C)C)c3)cnc2[nH]1	Over 100 nM	-7.884	Y
CCNC(=O)[C@H]1C[C@H]1C(=O)Nc1cc2cc(-c3cnccc3C)nc(N)c2cn1	Over 100 nM	-7.884	Y
COc1cccc(F)c1-c1cc2c(-c3ccc(N4CCN(C)CC4)cc3)n[nH]c2cn1	Over 100 nM	-7.882	Y
CNCc1cc(F)c(-c2cc3c(-c4ccc(N5CCC(O)CC5)nc4)n[nH]c3cn2)c(F)c1	Over 100 nM	-8.717	Y
COc1cccc(F)c1-c1cc2c(NC(=O)c3cccc(C#N)c3)n[nH]c2cn1	Over 100 nM	-7.882	Y
COc1cccc(F)c1-c1cc2c(NC(=O)c3ccc(N4CCN(S(C)(=O)=O)CC4)cc3)n[nH]c2cn1	Over 100 nM	-7.881	Y
Cc1c(-c2cc3cc(Nc4cc5n(n4)CC(=O)N(C)CC5)ncc3cc2F)cnc2nc[nH]c12	Below 1 nM	-7.88	Y
Cn1c(-c2ncccc2F)nc2c(N3C[C@H](N)C[C@H]3CO)c(NC(=O)c3ccnc(-c4c(F)cccc4F)n3)ccc21	Over 100 nM	-7.877	Y
COc1cccc(F)c1-c1cc2c(NC(=O)c3cc(F)cc(F)c3)n[nH]c2cn1	Over 100 nM	-7.876	Y
Cc1ccnc(-c2cnn(C)c2)c1-c1cc(N)c2cnc(NC(=O)[C@H]3C[C@@H]3CC#N)cc2c1	10nM to 100 nM	-7.875	Y
CCc1c(Cl)[nH]c2ncc(-c3cccc(C4NCCNC4=O)c3)cc12	10nM to 100 nM	-8.712	Y
Cc1c(N)cncc1-c1cc2cc(NC(=O)[C@H]3C[C@@H]3C#N)ncc2c(N)c1Cl	Below 1 nM	-7.875	Y
CCc1ccc(C(=O)Nc2n[nH]c3cnc(-c4c(F)cccc4OC)cc23)cc1	Over 100 nM	-7.874	Y
Cc1cccc(F)c1-c1nc2c(-c3cnn(C)c3)n[nH]c2cc1C#N	Over 100 nM	-7.873	Y
CC(C)N1CCc2cc(Nc3cc4cc(Cc5ccc[nH]c5=O)c(F)c(N)c4cn3)nn2CC1=O	1nM to 10 nM	-7.872	Y
NC(=O)C1(c2cccc(-c3cnc4c(c3Cl)C3(CC=CC3)CN4)c2)CC1	10nM to 100 nM	-7.871	Y
CNCc1ccc(F)c(-c2cc3c(-c4cnn(C)c4)n[nH]c3cn2)c1F	Over 100 nM	-7.871	Y
COc1cccc(F)c1-c1ncc2[nH]nc(-c3ccc(CN)cc3)c2n1	Over 100 nM	-8.711	Y
Clc1ccc2[nH]cc(-c3cnc4c(c3)C3(CC3)CN4)c2c1	10nM to 100 nM	-7.87	Y
Cc1c(-c2cc3c(NC(=O)c4ccc(N5CCC(F)(F)C5)cc4)n[nH]c3cn2)cnn1C	Over 100 nM	-7.87	Y
C[C@H]1COC(=O)N1c1cc(N)c2cnc(NC(=O)[C@@H]3C[C@@H]3F)cc2c1	Below 1 nM	-7.869	Y
CN(c1cc(C#N)cc2c(-c3cnc4c(c3)C3(CC3)CN4)c[nH]c12)S(C)(=O)=O	10nM to 100 nM	-7.869	Y
COc1cccc(F)c1-c1cc2c(NC(=O)c3cccc(F)c3)n[nH]c2cn1	Over 100 nM	-7.867	Y
CCNCc1cc(C)c(-c2cc3c(-c4cnn(C)c4)n[nH]c3cn2)c(F)c1	Over 100 nM	-7.865	Y
CCn1c(C)nnc1-c1cccc(N2Cc3c(cc(N4[C@H](C)CC[C@H]4C)nc3CNC)C2=O)n1	1nM to 10 nM	-7.861	Y
CCC(CC)n1cnnc1-c1cccc(N2Cc3c(cc(C4CC4)nc3CN)C2=O)n1	Below 1 nM	-8.709	Y
Cc1c[nH]c(=O)cc1-c1cc2cc(NC(=O)[C@@H]3C[C@@H]3F)ncc2c(N)n1	1nM to 10 nM	-7.857	Y
CNCc1nc(C2(C)CC2)cc2c1CN(c1cccc(N3C(=O)OC[C@@H]3CF)n1)C2=O	Below 1 nM	-7.857	Y
CC[C@@H]1[C@@H](C(=O)Nc2cc3cc(-c4cncc(N)c4C)c(F)c(N)c3cn2)[C@@H]1c1cncn1C	Below 1 nM	-7.857	Y
CN(C)C(=O)c1c(N)ccc(-c2cnc3c(c2Cl)C2(CCC(C(C)(C)O)CC2)CN3)c1F	10nM to 100 nM	-7.856	Y
CNCCc1ccc(F)c(-c2cc3c(-c4cnn(C)c4)n[nH]c3cn2)c1F	Over 100 nM	-7.855	Y
COc1cccc(F)c1-c1nccc(C(=O)Nc2ccc3c(nc(C)n3C)c2N2CCC[C@H]2CN)n1	Over 100 nM	-7.854	Y
CC[C@@H]1[C@H](C(=O)Nc2cc3cc(-c4cncc(N)c4C)c(F)c(N)c3cn2)[C@H]1c1cnn(C)c1	1nM to 10 nM	-7.852	Y
COc1cccc(F)c1-c1cc2c(NC(=O)c3ccc(N4CCN(C)C(=O)C4)cc3)n[nH]c2cn1	Over 100 nM	-7.85	Y
NC1CCCc2c1cc(F)c(-c1ncc3[nH]nc(-c4ccc(N5CCOCC5)nc4)c3n1)c2F	Over 100 nM	-7.85	Y
CC[C@@H](C)n1cnnc1-c1cccc(N2Cc3c(cc(C4(C)CC4)nc3CNC)C2=O)n1	Below 1 nM	-7.85	Y
CC(C)NCc1cc(F)c(-c2cc3c(C(=O)Nc4ccc(N5CCN(C)CC5)cc4)n[nH]c3cn2)c(F)c1	Over 100 nM	-8.707	Y
COc1cccc(F)c1-c1nccc(C(=O)Nc2ccc3sc(C)nc3c2N2C[C@H](NC(C)=O)C[C@H]2CO)n1	Over 100 nM	-7.847	Y
N#Cc1ccccc1-c1nc2c(N3C[C@H](N)C[C@H]3CO)c(NC(=O)c3ccnc(-c4c(F)cccc4F)n3)ccc2n1C1CC1	Over 100 nM	-7.845	Y
COc1cccc(F)c1-c1cc2c(NC(=O)c3ccc(C)cc3)n[nH]c2cn1	Over 100 nM	-7.844	Y
COc1cccc(F)c1-c1cc2c(NC(=O)c3ccccc3)n[nH]c2cn1	Over 100 nM	-7.841	Y
N#Cc1ccc2[nH]nc(-c3cnc4c(c3)C3(CC3)CN4)c2c1	10nM to 100 nM	-7.84	Y
CNCc1cc(C)c(-c2cc3c(-c4cnn(C)c4)n[nH]c3cc2C#N)c(F)c1	Over 100 nM	-8.706	Y
Cc1ccncc1-c1cc2cc(Nc3cnn(C(C)(C)CO)c3)ncc2c(N)n1	Below 1 nM	-7.839	Y
COc1cccc(F)c1-c1ncc2[nH]nc(-c3ccsc3)c2n1	Over 100 nM	-7.837	Y
CCN(C)c1cccc(-c2n[nH]c3cnc(-c4c(C)cc(CNC)cc4F)cc23)n1	Over 100 nM	-7.836	Y
CC(F)(F)c1ccncc1-c1cc(N)c2cnc(NC(=O)[C@H]3C[C@@H]3C#N)cc2c1	10nM to 100 nM	-7.835	Y
CNCc1cc(F)c(-c2ncc3[nH]nc(-c4cnc(N5CCOCC5)c(C#N)c4)c3n2)c(F)c1	Over 100 nM	-7.834	Y
CCCn1cnnc1-c1cccc(N2Cc3c(cc(N(C)C)nc3C(N)N)C2=O)n1	Below 1 nM	-8.704	Y
CN1CCN(c2ccc(-c3n[nH]c4ccc(-c5cccnc5)nc34)cc2)CC1	Over 100 nM	-7.83	Y
Cc1cc(CNCc2cn(C)cn2)cc(F)c1-c1cc2c(-c3cnn(C)c3)n[nH]c2cn1	Over 100 nM	-7.827	Y
O=C1CCCCN1c1cccc2c(-c3cnc4c(c3)C3(CC3)CN4)c[nH]c12	10nM to 100 nM	-7.824	Y
COc1cccc(F)c1-c1ncc2[nH]nc(-c3cccc(N4CCOCC4)c3)c2n1	Over 100 nM	-7.824	Y
Cc1c(N)cncc1-c1cc2cc(NC(=O)[C@@H]3[C@@H](c4cnn(C)c4)[C@H]3C)ncc2c(N)c1F	Below 1 nM	-7.82	Y
CNCc1nc(N(C)C)cc2c1CN(c1cccc(-c3nncn3[C@H](C)CC(F)(F)F)n1)C2=O	Below 1 nM	-7.82	Y
CNC(=O)Cn1cc(Nc2cc3cc(-c4cnccc4C)nc(N)c3cn2)cn1	1nM to 10 nM	-7.82	Y
COc1cccc(F)c1-c1nccc(C(=O)Nc2cc(F)c3c(cnn3C)c2N2CCC[C@@H]2CN)n1	Over 100 nM	-7.818	Y
CN(CC#N)C(=O)C1(c2cccc(-c3cnc4c(c3Cl)C3(CC=CC3)CN4)c2)CC1	Over 100 nM	-7.817	Y
CC1COC(=O)N1c1cc(N)c2cnc(NC(=O)[C@@H]3C[C@@H]3F)cc2c1	Below 1 nM	-7.817	Y
Cc1[nH]ncc1-c1cnc2c(c1)C1(CC1)CN2	Over 100 nM	-7.814	Y
Cc1ccncc1-c1cc2cc(Nc3ccc(CS(N)(=O)=O)cc3)ncc2c(N)n1	Below 1 nM	-7.814	Y
COc1cccc(Cl)c1-c1cc2c(-c3ccc(N4CCN(C)CC4)cc3)n[nH]c2cn1	Over 100 nM	-7.814	Y
Cc1cc(CNCC(F)(F)F)cc(F)c1-c1cc2c(-c3cnn(C)c3)n[nH]c2cn1	Over 100 nM	-7.814	Y
CNC1CCc2c1cc(F)c(-c1ncc3[nH]nc(-c4cnc(N5CCN(C)CC5)nc4)c3n1)c2F	Over 100 nM	-7.814	Y
Cc1c(N)cncc1-c1cc2cc(NC(=O)[C@H]3[C@@H](C)[C@@H]3CC#N)ncc2c(N)c1F	1nM to 10 nM	-7.813	Y
CCN(C)c1cc2c(c(CNC)n1)CN(c1cccc(-c3nncn3CC)n1)C2=O	Below 1 nM	-8.7	Y
CNCc1cc(C)c(-c2ncc3[nH]nc(-c4ccc(N5CCN(C)CC5)cc4)c3n2)cn1	Over 100 nM	-7.812	Y
COc1cccc(F)c1-c1cc2c(NC(=O)c3ccc(F)cc3)n[nH]c2cn1	Over 100 nM	-7.812	Y
COc1cccc(F)c1-c1nccc(C(=O)Nc2cc(F)c3c(cnn3CCO)c2N2C[C@H]3C[C@@H]2CN3)n1	Over 100 nM	-7.812	Y
COc1cccc(F)c1-c1cc2c(NC(=O)c3ccc(F)c(C)c3)n[nH]c2cn1	Over 100 nM	-7.809	Y
COc1cccc(F)c1-c1nccc(C(=O)Nc2cc(F)ccc2N2CCNC[C@H]2CO)n1	Over 100 nM	-7.808	Y
CN(C)C(=O)c1c(N)ccc(-c2cnc3c(c2Cl)C2(CCC(n4ncnc4N)C2)CN3)c1F	1nM to 10 nM	-7.808	Y
CN1CCN(c2ccc(C(=O)Nc3n[nH]c4cnc(-c5c(F)cc(NC(=O)CN6CCCC6)cc5F)cc34)cc2)CC1	Over 100 nM	-8.697	Y
Cc1cc(C2CCCCN2)cc(F)c1-c1cc2c(-c3cnn(C)c3)n[nH]c2cn1	Over 100 nM	-7.804	Y
Cc1c(N)cncc1-c1cc2cc(NC(=O)[C@H]3C[C@@H]3CC#N)ncc2c(N)c1Cl	Below 1 nM	-7.804	Y
COc1cccc(F)c1-c1nccc(C(=O)Nc2ccc(S(C)(=O)=O)cc2N2C[C@H](N)C[C@@H]2CO)n1	Over 100 nM	-7.804	Y
CNC(=O)c1cncc(-c2ncc3[nH]nc(-c4ccc(N5CCN(C)CC5)cc4)c3n2)c1	Over 100 nM	-7.801	Y
CN(C)C(=O)c1cc(-c2cnc3c(c2)C2(CC2)CN3)ccc1CO	Over 100 nM	-7.8	Y
Cc1c(N)cncc1-c1cc(N)c2cnc(NC(=O)[C@@H]3C[C@H]3C=N)cc2c1	Below 1 nM	-7.799	Y
CCC(CC)n1cnnc1-c1cccc(N2Cc3c(cc(N4[C@H](C)CC[C@H]4C)nc3CN)C2=O)n1	Below 1 nM	-7.799	Y
CCCn1cnnc1-c1cccc(N2Cc3c(cc(N4CCC[C@H]4C)nc3[C@@H](N)CC)C2=O)n1	Below 1 nM	-8.697	Y
COc1cccc(F)c1-c1nccc(C(=O)Nc2ccc(-c3cnccc3C#N)cc2N2C[C@H](C)NC[C@@H]2CO)n1	Over 100 nM	-7.799	Y
Cn1cc(-c2n[nH]c3cnc(-c4c(F)cc(NC(=O)Cc5cccnc5)cc4F)cc23)cn1	Over 100 nM	-7.796	Y
Cc1cc2c(c(F)c1-c1ncc3[nH]nc(-c4ccc(N5CCN(C)CC5)nc4)c3n1)CNCC2	Over 100 nM	-7.796	Y
Cc1[nH]ncc1-c1cc2cc(Nc3cc4n(n3)CC(=O)N(C)CC4)ncc2c(N)c1F	1nM to 10 nM	-7.796	Y
O=C1COCCN1c1cccc(-c2cnc3[nH]c(CO)c(C(F)(F)F)c3c2)c1	Over 100 nM	-7.795	Y
Cn1cc(-c2n[nH]c3cnc(-c4c(F)cc(OC(=O)N5CCOCC5)cc4F)cc23)cn1	Over 100 nM	-7.795	Y
CCN1CCN(c2ccc(-c3n[nH]c4cnc(-c5c(F)cc(CNC)cc5C(F)(F)F)nc34)cc2)CC1	Over 100 nM	-8.696	Y
N#C[C@H]1C[C@@H]1C(=O)Nc1cc2cc(-c3cn[nH]c3)cc(N)c2cn1	1nM to 10 nM	-7.794	Y
Cc1ccncc1-c1cc2cc(NC(=O)[C@@H]3[C@@H](C)[C@H]3c3cnn(CCN4CCOCC4)c3)ncc2c(N)c1F	1nM to 10 nM	-7.791	Y
Cn1c(-c2ccncc2F)nc2c(N3C[C@H](N)C[C@H]3CO)c(NC(=O)c3ccnc(-c4c(F)cccc4F)n3)ccc21	Over 100 nM	-7.791	Y
CN1CCN(c2ccc(-c3n[nH]c4ccc(-c5cccc(F)c5F)nc34)cc2)CC1	Over 100 nM	-7.789	Y
CNCc1cccc(-c2cc3c(-c4cnn(C)c4)n[nH]c3cn2)c1C	Over 100 nM	-7.786	Y
CNCc1nc(N(C)C(C)C)cc2c1CN(c1cccc(-c3nnc4n3[C@@H](C)C[C@H]4C)n1)C2=O	Below 1 nM	-7.785	Y
CNCc1nc(N(C)C)cc2c1CN(c1cccc(-c3nncn3[C@@H](C)C(C)C)n1)C2=O	Below 1 nM	-8.696	Y
Cc1c(N)cncc1-c1cc2cc(Nc3cc4n(n3)Cc3nccn3CC4)ncc2c(C)n1	Below 1 nM	-7.785	Y
Cc1c(N)cncc1-c1cc2cc(NC(=O)[C@H]3[C@@H](C)[C@@H]3c3cnn(C)c3)ncc2c(N)c1F	Below 1 nM	-7.783	Y
CS(=N)(=O)c1ccc2[nH]cc(-c3cnc4c(c3)C3(CC3)CN4)c2c1	Over 100 nM	-7.782	Y
C[C@H](N)c1nc(N2CCC[C@H]2C)cc2c1CN(c1cccc(-c3nnc4n3[C@H](C)CC4)n1)C2=O	Below 1 nM	-7.779	Y
Cc1c(N)cncc1-c1cc2cc(Nc3cc4n(n3)CC(=O)N(CC3COC3)CC4)ncc2c(N)c1F	Below 1 nM	-7.779	Y
Nc1ccc(-c2cnc3c(c2Cl)C2(CC=CC2)CN3)cc1	Over 100 nM	-7.777	Y
CCCn1cnnc1-c1cccc(N2Cc3c(cc(N(C)C)nc3[C@H](N)CC)C2=O)n1	1nM to 10 nM	-8.692	Y
COc1cccc(F)c1-c1nccc(C(=O)Nc2ccc(C3CCOCC3)cc2N2C[C@H](N)C[C@@H]2CO)n1	Over 100 nM	-7.776	Y
Cc1c(-c2cc3cc(Nc4cc5n(n4)CC(=O)NCC5)ncc3cc2F)cnc2c1NCCC2	Below 1 nM	-7.776	Y
Cn1cc(-c2n[nH]c3cnc(-c4c(F)cc(OCc5ccncc5)cc4F)cc23)cn1	Over 100 nM	-7.775	Y
CCS(=O)(=O)n1cc([C@H]2C[C@@H]2C(=O)Nc2cc3cc(-c4cnccc4C)nc(N)c3cn2)cn1	Below 1 nM	-7.774	Y
NC(=O)C1(c2cccc(-c3cnc4c(c3Cl)C3(CC=CC3)CN4)c2F)CC1	Over 100 nM	-7.774	Y
Cc1cc2c(c(F)c1-c1cc3c(-c4cnn(C)c4)n[nH]c3cn1)CCC2N	Over 100 nM	-7.771	Y
Cn1cc(-c2cc3cc(NC(=O)[C@H]4C[C@@H]4F)ncc3c(N)n2)cn1	1nM to 10 nM	-7.77	Y
CCC(CC)n1cnnc1-c1cccc(N2Cc3c(cc(N(C)CC)nc3CN)C2=O)n1	Below 1 nM	-8.692	Y
COc1cccc(F)c1-c1nccc(C(=O)Nc2ccc(-c3c(C)nn(C)c3C)nc2N2C[C@H](N)C[C@@H]2CO)n1	Over 100 nM	-7.769	Y
CN(C)C(=O)c1c(N)ccc(-c2cnc3c(c2)C2(CCC2)CN3)c1F	10nM to 100 nM	-7.767	Y
CCN1CCc2cc(Nc3cc4cc(-c5cncc(N)c5C)c(F)c(N)c4cn3)nn2CC1=O	Below 1 nM	-7.766	Y
CC(C)[C@@H]1COC(=O)N1c1cc(N)c2cnc(NC(=O)[C@H]3C[C@@H]3C#N)cc2c1	1nM to 10 nM	-7.766	Y
Cc1c(N)cncc1-c1cc2cc(NC(=O)[C@@H]3[C@H]4COC[C@H]43)ncc2c(N)c1F	Below 1 nM	-7.765	Y
Cc1c(-c2cc3cc(NC(=O)[C@@H]4C[C@@H]4F)ncc3c(N)n2)cnn1C	1nM to 10 nM	-7.765	Y
COc1cccnc1-c1nc2c(N3C[C@H](N)C[C@H]3CO)c(NC(=O)c3ccnc(-c4c(F)cccc4F)n3)ccc2n1C	Over 100 nM	-8.692	Y
Cc1c(N)cncc1-c1cc2cc(Nc3cc4n(n3)CC(=O)N(C)CC43CC3)ncc2c(C)n1	Below 1 nM	-7.764	Y
CC(C)C1COC(=O)N1c1cc(N)c2cnc(NC(=O)[C@H]3C[C@@H]3C#N)cc2c1	Below 1 nM	-7.761	Y
COc1cccc(F)c1-c1nccc(C(=O)Nc2cc(F)c3nn(C)cc3c2N2CCN[C@@H](CO)C2)n1	Over 100 nM	-7.758	Y
COc1cccc(F)c1-c1ncc2[nH]nc(-c3ccc(N4CCCCC4)cc3)c2n1	Over 100 nM	-7.758	Y
CN(C)C(=O)Oc1cc(F)c(-c2cc3c(-c4cnn(C)c4)n[nH]c3cn2)c(F)c1	Over 100 nM	-7.757	Y
COc1cccc(F)c1-c1nc(C(=O)Nc2ccc(-c3cnccc3C#N)cc2N2C[C@H](N)C[C@@H]2CO)ccc1C#N	Over 100 nM	-8.691	Y
CNCc1ccc(-c2cc3c(-c4cnn(C)c4)n[nH]c3cn2)c(C(F)(F)F)c1	Over 100 nM	-7.757	Y
c1ccc2c(c1)nnn2-c1cnc2c(c1)C1(CC1)CN2	Over 100 nM	-7.756	Y
CN(C)c1ncc(-c2n[nH]c3cnc(-c4c(F)cc5c(c4F)CNCC5)nc23)cn1	Over 100 nM	-7.755	Y
CNCc1nc(C2(C)CC2)cc2c1CN(c1cccc(-c3nncn3C3CCCC3)n1)C2=O	Below 1 nM	-7.754	Y
Cc1c(N)cncc1-c1cc2cc(NC(=O)[C@@H]3C[C@H]3C#N)ncc2c(N)c1F	Below 1 nM	-7.75	Y
COc1cccc(F)c1-c1nccc(C(=O)Nc2ccc(Cl)cc2N2C[C@H](N)C[C@@H]2CO)n1	Over 100 nM	-7.749	Y
Cc1c(N)cncc1-c1cc2cc(Nc3cc4n(n3)CS(=O)CC4)ncc2cc1F	1nM to 10 nM	-7.748	Y
Nc1nc(-c2cnccc2CCO)cc2cc(NC(=O)[C@H]3C[C@@H]3c3cnsc3)ncc12	1nM to 10 nM	-7.747	Y
Cc1ccncc1-c1cc2cc(NC[C@H]3C[C@@H]3c3ccn[nH]3)ncc2c(N)c1F	Below 1 nM	-7.745	Y
CN1CCN(c2ccc(-c3n[nH]c4cnc(-c5c(F)ccc6c5CCNC6)nc34)cc2)CC1	Over 100 nM	-7.744	Y
CC(C)OC(=O)Nc1cc2cc(-c3cnn(C)c3)cc(N)c2nn1	10nM to 100 nM	-7.742	Y
CNCc1cc(F)c(-c2cc3c(-c4ccnc(N5CCN(C)CC5)c4)n[nH]c3cn2)c(F)c1	Over 100 nM	-7.74	Y
CCn1cnnc1-c1cccc(N2Cc3c(cc(N(C)C(C)C)nc3CN)C2=O)n1	Below 1 nM	-8.687	Y
CN1CCN(c2ccc(-c3n[nH]c4ccc(-c5cccn6ccnc56)nc34)cc2)CC1	Over 100 nM	-7.738	Y
CN1CCN(Cc2ccc(-c3n[nH]c4cnc(-c5c(F)ccc6c5CCNC6)nc34)cc2)CC1	Over 100 nM	-7.735	Y
Cc1cc(C2CCCN2C)cc(F)c1-c1cc2c(-c3cnn(C)c3)n[nH]c2cn1	Over 100 nM	-7.734	Y
CCc1ccncc1-c1cc2cc(Nc3cnn(CCO)c3)ncc2c(N)n1	1nM to 10 nM	-7.733	Y
Fc1cccc2[nH]cc(-c3cnc4c(c3)C3(CC3)CN4)c12	Over 100 nM	-7.733	Y
CN(C)c1cc2c(c(CN)n1)CN(c1cccc(N3C(=O)OC[C@H]3CF)n1)C2=O	Below 1 nM	-8.686	Y
CNCc1nc(C2(C)CC2)cc2c1CN(c1cccc(-c3nncn3C3CCC3)n1)C2=O	Below 1 nM	-7.731	Y
COc1cccc(F)c1-c1nccc(C(=O)Nc2ccc3c(cnn3C)c2C(C)CCO)n1	Over 100 nM	-7.73	Y
CO[C@H]1CC[C@H](C)c2cc(Nc3cc4cc(-c5cncc(N)c5C)c(F)c(N)c4cn3)nn2C1	1nM to 10 nM	-7.73	Y
Cc1ccncc1-c1cc2cc(NC(=O)[C@@H]3[C@H]4CCC[C@H](O)[C@H]43)ncc2c(N)c1F	Below 1 nM	-7.729	Y
CNCc1cc(F)c(-c2cc3c(-c4ccc(N5CCOCC5)nc4)n[nH]c3cn2)c(C(F)(F)F)c1	Over 100 nM	-7.729	Y
CCCn1cnnc1-c1cccc(N2Cc3c(cc(N4[C@H](C)CC[C@H]4C)nc3CNC)C2=O)n1	Below 1 nM	-8.686	Y
COc1cccc(F)c1-c1ncc2[nH]nc(-c3cnn(C)c3)c2n1	Over 100 nM	-7.728	Y
Cc1c(-c2cc3cc(Nc4cc5n(n4)CC(=O)N(C)CC5)ncc3c(F)c2F)cnc2c1NCCO2	Below 1 nM	-7.727	Y
CCc1c(Cl)[nH]c2ncc(-c3ccnc(N4CCOC4=O)n3)cc12	10nM to 100 nM	-7.725	Y
CN1CCN(c2ccc(-c3n[nH]c4ccc(-c5ccccc5F)nc34)cc2)CC1	Over 100 nM	-7.724	Y
CC[C@H](C)n1cnnc1-c1cccc(N2Cc3c(CNC)cc(OC(C)C)cc3C2=O)n1	1nM to 10 nM	-8.685	Y
COc1cccc(F)c1-c1nccc(C(=O)Nc2ccc3c(ccn3CC3CCCCO3)c2N2C[C@@H]3C[C@H]2CN3)n1	Over 100 nM	-7.721	Y
Nc1cc(-c2cnc3c(c2Cl)C2(CCC(O)C2)CN3)cc(-c2ncccc2CO)c1	10nM to 100 nM	-7.721	Y
C[C@@H]1COC(=O)N1c1cc(N)c2cnc(NC(=O)[C@@H]3C[C@H]3F)cc2c1	10nM to 100 nM	-7.72	Y
COc1cccc(F)c1-c1nccc(C(=O)Nc2ccc(-c3cnccc3C#N)cc2N2C[C@@]3(CO)C[C@@H]2CN3C)n1	Over 100 nM	-7.72	Y
Cc1ccncc1-c1cc2cc(NC(=O)[C@@H]3C[C@H]3c3cnc[nH]3)ncc2c(N)c1F	1nM to 10 nM	-7.719	Y
Cc1ccncc1-c1cc2cc(Nc3cc4n(n3)[C@@H](C#N)COC4)ncc2c(N)n1	Below 1 nM	-7.715	Y
Cc1c[nH]c(=O)cc1-c1cc2cc(Nc3cc4n(n3)CC(=O)N(C(C)C)CC4)ncc2c(N)c1F	1nM to 10 nM	-7.714	Y
CNC(=O)c1ccc(-c2n[nH]c3ccc(-c4ccccc4F)nc23)cc1	Over 100 nM	-8.684	Y
COc1cccc(F)c1-c1nccc(C(=O)Nc2ccc3sc(C)nc3c2N2CCC(c3ccccn3)C2)n1	Over 100 nM	-7.711	Y
CCc1c(Cl)[nH]c2ncc(-c3ccc(N)c(C(=O)N(C)C)c3)cc12	Below 1 nM	-7.71	Y
CNCc1ccc(F)c(-c2cc3c(-c4cnn(C)c4)n[nH]c3cn2)c1C(F)(F)F	Over 100 nM	-7.709	Y
CNCc1nc(N2[C@H](C)CC[C@H]2C)cc2c1CN(c1cccc(-c3nnc(C)n3C(C)C)n1)C2=O	1nM to 10 nM	-7.709	Y
Cn1cc([C@@H]2C[C@H]2C(=O)Nc2cc3cc(-c4cnccc4CCO)nc(N)c3cn2)cn1	Below 1 nM	-7.709	Y
CNCc1nc(C2CC2)cc2c1CN(c1cccc(N3C(=O)OC[C@@H]3CF)n1)C2=O	1nM to 10 nM	-8.683	Y
Cn1cc(-c2cc(N)c3nnc(NC(=O)[C@@H]4C[C@@H]4F)cc3c2)cn1	10nM to 100 nM	-7.706	Y
COc1cccc(F)c1-c1nccc(C(=O)Nc2ccc3c(nc(C)n3Cc3cnn(C)c3)c2N2CC[C@H](N)C2)n1	Over 100 nM	-7.706	Y
Cc1c(N)cncc1-c1cc2cc(Nc3cc4n(n3)CC(=O)N(C)CC43CC3)ncc2c(N)n1	Below 1 nM	-7.706	Y
CCNCc1ccc(F)c(-c2cc3c(-c4cnn(C)c4)n[nH]c3cn2)c1C	Over 100 nM	-7.703	Y
N#Cc1cc2c(-c3cnc4c(c3)C3(CC3)CN4)c[nH]c2cc1F	10nM to 100 nM	-7.702	Y
CC[C@H]1[C@H](C(=O)Nc2cc3cc(-c4cncc(N)c4C)c(F)c(N)c3cn2)[C@H]1c1cnn(C)c1	Below 1 nM	-7.702	Y
CCCn1cnnc1-c1cccc(N2Cc3c(cc(N(C)C(C)C)nc3CN)C2=O)n1	Below 1 nM	-8.682	Y
Cc1ccncc1-c1cc2c(NC(=O)c3ccc(N4CCCC(N)C4)cc3)n[nH]c2cn1	Over 100 nM	-7.7	Y
CC(C)c1[nH]ncc1-c1cc(N)c2cnc(NC(=O)[C@@H]3C[C@H]3F)cc2c1	Below 1 nM	-7.695	Y
CC1CC12CNc1ncc(-c3ccc(N)c(C(=O)N(C)C)c3F)cc12	1nM to 10 nM	-7.693	Y
CC(C)c1ccncc1-c1cc2cc(NC(=O)[C@H]3C[C@@H]3C#N)ncc2c(N)n1	1nM to 10 nM	-7.693	Y
COc1cccc(F)c1-c1ncc2[nH]nc(-c3ccc(N4CCOCC4)cc3)c2n1	Over 100 nM	-7.688	Y
Fc1cc2c(c(F)c1-c1ncc3[nH]nc(-c4ccc(OC(F)F)nc4)c3n1)CNCC2	Over 100 nM	-7.686	Y
Cc1c(-c2cc(S)c3cnc(Nc4cc5n(n4)CC(=O)N(C)CC54CC4)cc3c2)cnc2c1NCC[C@@H]2O	Below 1 nM	-7.685	Y
COc1cccc(F)c1-c1nccc(C(=O)Nc2ccc(-c3ncccc3C#N)cc2N2C[C@H](N)C[C@@H]2CO)n1	Over 100 nM	-7.684	Y
COc1cccc(F)c1-c1nccc(C(=O)Nc2ccccc2N2C[C@H](N)C[C@@H]2CO)n1	Over 100 nM	-7.683	Y
CNCc1cc(C)c(-c2cc3c(-c4cnn(C5CCOCC5)c4)n[nH]c3cn2)c(F)c1	Over 100 nM	-7.681	Y
COc1cccc(F)c1-c1nccc(C(=O)Nc2cc(F)c3c(cnn3C)c2N2CCC[C@@H]2CO)n1	Over 100 nM	-7.679	Y
COc1cccc(F)c1-c1ncc2[nH]nc(-c3cccc(CN4CCN(C)CC4)c3)c2n1	Over 100 nM	-7.678	Y
COc1cccc(F)c1-c1nccc(C(=O)Nc2ccc(-c3cnccc3C#N)cc2N2C[C@@H](C)NC[C@@H]2CO)n1	Over 100 nM	-7.677	Y
CC[C@H](C)n1cnnc1-c1cccc(N2Cc3c(CNC)cc(OC(F)F)cc3C2=O)n1	1nM to 10 nM	-8.679	Y
Nc1nc(-c2cnccc2CCO)cc2cc(NC(=O)[C@H]3C[C@@H]3c3cccnc3)ncc12	1nM to 10 nM	-7.673	Y
Fc1cccc(Cl)c1-c1ccc2cnc(Nc3ccncn3)cc2c1	10nM to 100 nM	-7.672	Y
CC(C)c1[nH]ncc1-c1cc(N)c2cnc(NC(=O)[C@@H]3C[C@@H]3F)cc2c1	Below 1 nM	-7.672	Y
OCc1cccnc1-c1cccc(-c2cnc3c(c2)C2(CC2)CN3)c1	10nM to 100 nM	-7.671	Y
CN1CCN(c2ncc(-c3n[nH]c4cnc(-c5c(F)cc6c(c5F)CNCC6)nc34)cn2)CC1	Over 100 nM	-7.67	Y
CN1CCN(c2ccc(-c3n[nH]c4ccc(-c5cncc(-c6ncco6)c5)nc34)cc2)CC1	Over 100 nM	-7.67	Y
Cc1cccc(F)c1-c1ncc2[nH]nc(-c3ccc(N4CCC(C#N)CC4)cc3)c2n1	Over 100 nM	-7.668	Y
Cc1c(CN2CC(C)(C)C2)ccc(F)c1-c1cc2c(-c3cnn(C)c3)n[nH]c2cn1	Over 100 nM	-7.668	Y
CN1CCN(c2ccc(-c3n[nH]c4ccc(-c5cccc(C(=O)NCc6ccncc6)c5F)nc34)cc2)CC1	Over 100 nM	-7.668	Y
CCC(CC)n1cnnc1-c1cccc(N2Cc3c(cc(C4CC4)nc3CNC)C2=O)n1	Below 1 nM	-8.678	Y
CC[C@H]1[C@@H](C(=O)Nc2cc3cc(-c4cncc(N)c4C)c(F)c(N)c3cn2)[C@@H]1c1cncn1C	10nM to 100 nM	-7.667	Y
CN1CCN(c2ccc(-c3n[nH]c4cnc(-c5c(F)cc(F)cc5F)cc34)cc2)CC1	Over 100 nM	-7.663	Y
CN1CCN(c2ccc(C(=O)Nc3n[nH]c4cnc(-c5c(F)cccc5C(F)(F)F)cc34)cc2)CC1	Over 100 nM	-7.663	Y
CNCc1cc(F)c(-c2ncc3[nH]nc(-c4ccnc(N5CCOCC5)c4F)c3n2)c(F)c1	Over 100 nM	-7.662	Y
COc1cccc(F)c1-c1ncc2[nH]nc(-c3ccc(N4CCN(C(C)=O)CC4)nc3)c2n1	Over 100 nM	-7.661	Y
CC[C@H]1[C@H](C(=O)Nc2cc3cc(-c4cncc(N)c4C)c(F)c(N)c3cn2)[C@H]1c1cncn1C	Below 1 nM	-7.661	Y
COc1cccc(F)c1-c1nccc(C(=O)Nc2ccc(-c3cccnc3C)cc2N2C[C@H](N)C[C@@H]2CO)n1	Over 100 nM	-7.66	Y
CNC(=O)c1ccc(-c2n[nH]c3cc(C#N)c(-c4c(C)cccc4F)nc23)cn1	Over 100 nM	-7.656	Y
CC[C@H](C)n1cnnc1-c1cccc(N2Cc3c(CNC)cc(N(C)C)cc3C2=O)n1	Below 1 nM	-8.677	Y
COc1cccc(F)c1-c1cc2c(NC(=O)c3ccc(N4CCN(C)CC4)cc3)n[nH]c2cn1	Over 100 nM	-7.655	Y
Cn1cc(-c2n[nH]c3cnc(-c4c(F)cc(NC(=O)CN5CCC5)c(F)c4F)cc23)cn1	Over 100 nM	-7.653	Y
COc1cccc(F)c1-c1cc2c(-c3cnc(N4CCOCC4)s3)n[nH]c2cn1	Over 100 nM	-7.653	Y
CN1CCN(c2ccc(-c3n[nH]c4cnc(-c5c(Cl)cccc5C(F)(F)F)cc34)cc2)CC1	Over 100 nM	-7.651	Y
CCCn1cnnc1-c1cccc(N2Cc3c(cc(N4CCC[C@H]4C)nc3[C@H](N)CC)C2=O)n1	Below 1 nM	-8.676	Y
COc1cccc(F)c1-c1nccc(C(=O)Nc2cc(F)c3nn(C)cc3c2N2CCC[C@@H]2CO)n1	Over 100 nM	-7.648	Y
Cc1ccccc1-c1ccc2[nH]nc(-c3ccc(N4CCN(C)CC4)cc3)c2n1	Over 100 nM	-7.648	Y
Cc1cccc(F)c1-c1cc2c(NC(=O)c3ccc(N4CCN(C)CC4)cc3NC3CCC(C#N)C3)n[nH]c2cn1	Over 100 nM	-7.647	Y
CC[C@@H]1CCc2nnc(-c3cccc(N4Cc5c(cc(N(C)C(C)C)nc5CNC)C4=O)n3)n21	1nM to 10 nM	-7.647	Y
CNCc1nc(N2[C@H](C)CC[C@H]2C)cc2c1CN(c1cccc(N3C(=O)OC[C@@H]3CF)n1)C2=O	Below 1 nM	-8.675	Y
CNCc1cc(C)c(-c2cc3c(-c4ccc(C(C)(C)O)nc4)n[nH]c3cc2C#N)c(F)c1	Over 100 nM	-9.168	Y
Cc1c(CNCC2(C)CC2)ccc(F)c1-c1cc2c(-c3cnn(C)c3)n[nH]c2cn1	Over 100 nM	-7.643	Y
Cc1ccncc1-c1cc2cc(NC(=O)[C@@H]3C[C@H]3c3cn(C)nn3)ncc2c(N)c1F	1nM to 10 nM	-7.642	Y
COc1cccc(F)c1-c1ncc2[nH]nc(-c3ccc(N4CCNCC4)nc3)c2n1	Over 100 nM	-7.642	Y
CCCn1cnnc1-c1cccc(N2Cc3c(cc(N(C)CC)nc3CN)C2=O)n1	Below 1 nM	-8.673	Y
CC1COC(=O)N1c1cc(N)c2cnc(NC(=O)C3CC3F)cc2c1	Below 1 nM	-7.64	Y
Cc1cccc(F)c1-c1ncc2[nH]nc(-c3ccc(N4CCNCC4)cc3)c2n1	Over 100 nM	-7.639	Y
CO[C@@H]1CC[C@H](C)c2cc(Nc3cc4cc(-c5cncc(N)c5C)c(F)c(N)c4cn3)nn2C1	1nM to 10 nM	-7.637	Y
CN1CCN(c2ccc(-c3n[nH]c4cnc(-c5cccc6c5CCNC6)nc34)cc2)CC1	Over 100 nM	-7.635	Y
CCC(CC)n1cnnc1-c1cccc(N2Cc3c(cc(N(C)C)nc3CN)C2=O)n1	Below 1 nM	-8.662	Y
COc1cccc(F)c1-c1ncc2[nH]nc(-c3ccc(CN4CCOCC4)cc3)c2n1	Over 100 nM	-7.635	Y
Cc1cc2cnc(Nc3cc4n(n3)CC(=O)N(C)CC4)cc2cc1-c1cnc2c(c1C)NCC(C)(C)C2=O	Below 1 nM	-7.634	Y
CNCc1cc(C)c(-c2cc3c(-c4ccc(C(=O)N(C)C)c(F)c4)n[nH]c3cc2C#N)c(F)c1	Over 100 nM	-8.662	Y
CNc1cncc(-c2cc3cc(NC(=O)[C@@H]4C[C@@H]4F)ncc3c(N)n2)c1C	1nM to 10 nM	-7.629	Y
Cc1cccc(F)c1-c1cc2c(NC(=O)c3ccc(N4CCN(C)CC4)cc3)n[nH]c2cn1	Over 100 nM	-7.628	Y
Cc1c(-c2cc3cc(Nc4cc5n(n4)CC(=O)N(C)CC5)ncc3cc2F)cnc2c1CCCO2	Below 1 nM	-7.626	Y
N#Cc1cnc(N2CCCC2)cc1-c1ccc(NC(=O)c2ccnc(-c3c(F)cccc3F)n2)c(N2C[C@H](N)C[C@@H]2CO)c1	Over 100 nM	-7.624	Y
CC[C@H](C)n1cnnc1-c1cccc(N2Cc3c(CN)cc(OC)cc3C2=O)n1	1nM to 10 nM	-8.661	Y
N#C[C@H]1C[C@@H]1C(=O)Nc1cc2cc(C3CNC(=O)O3)cc(N)c2cn1	10nM to 100 nM	-7.622	Y
Cc1c(N)cncc1-c1cc2cc(Nc3cc4n(n3)CC(=O)N(C)CC4)ncc2c(N)c1F	Below 1 nM	-7.621	Y
CCC1c2cc(Nc3cc4cc(-c5cncc(N)c5C)c(F)c(N)c4cn3)nn2CS1(=O)=O	Below 1 nM	-7.619	Y
Cc1cccc(F)c1-c1nc2c(-c3cnc(N4CCOCC4)nc3)n[nH]c2cc1C#N	Over 100 nM	-7.618	Y
Cc1cccc(C)c1-c1cc2c(-c3ccc(N4CCN(C)CC4)cc3)n[nH]c2cn1	Over 100 nM	-7.618	Y
CC(C)NCc1cc(F)c(-c2cc3c(NC(=O)c4cccc(N5CCN(C)CC5)c4F)n[nH]c3cn2)c(F)c1	Over 100 nM	-8.66	Y
Cc1c[nH]c(=O)cc1-c1cc(N)c2cnc(NC(=O)[C@@H]3C[C@@H]3F)cc2c1	1nM to 10 nM	-7.616	Y
CN1CCN(c2ncc(-c3n[nH]c4cnc(-c5c(F)cc(CC#N)cc5F)cc34)cn2)CC1	Over 100 nM	-7.615	Y
N#CC1CC1C(=O)Nc1cc2cc(-c3c[nH]nc3C(F)(F)F)cc(N)c2cn1	1nM to 10 nM	-7.614	Y
CNCc1cc(C)c(-c2cc3c(-c4cccc(N5CCOCC5)n4)n[nH]c3cn2)c(F)c1	Over 100 nM	-7.613	Y
CC1(C#N)CCCN1C(=O)c1cccc(-c2cnc3c(c2)C2(CC2)CN3)c1F	10nM to 100 nM	-7.613	Y
CCN(CC)c1cc2c(c(CN(C)C)n1)CN(c1cccc(-c3nncn3CC)n1)C2=O	1nM to 10 nM	-7.612	Y
CNC1CCc2c1cc(F)c(-c1ncc3[nH]nc(-c4ccc(N5CCOCC5)nc4)c3n1)c2F	Over 100 nM	-7.611	Y
CN1CCN(c2ccc(-c3n[nH]c4ccc(-c5cccc(N(C)C)c5)nc34)cc2)CC1	Over 100 nM	-7.611	Y
CCC(CC)n1cnnc1-c1cccc(N2Cc3c(cc(N4CCCC4(C)C)nc3CN)C2=O)n1	Below 1 nM	-8.658	Y
CN1CCN(c2ccc(-c3n[nH]c4cnc(-c5c(F)ccc6c5CCCC6N)nc34)cc2)CC1	Over 100 nM	-7.609	Y
CC(=O)NC1CN(C(=O)c2cccc(-c3cnc4c(c3Cl)C3(CC3)CN4)c2F)C1	Over 100 nM	-7.607	Y
COc1cccc(F)c1-c1nccc(C(=O)Nc2ccc3c(ccn3C)c2N2CCNC[C@H]2C)n1	Over 100 nM	-7.606	Y
CCCn1cnnc1-c1cccc(N2Cc3c(cc(N(C)C(C)C)nc3CNC)C2=O)n1	Below 1 nM	-8.658	Y
Cc1nc2c(N3CCC[C@H]3CN)c(NC(=O)c3ccnc(-c4c(F)cccc4F)n3)ccc2n1C	Over 100 nM	-7.604	Y
O=C1NCCCN1c1cccc(-c2cnc3c(c2)C2(CC2)CN3)n1	Over 100 nM	-7.604	Y
Cc1ccncc1-c1cc2cc(Nc3cnn(C(C)C)c3)ncc2c(N)c1Cl	Below 1 nM	-7.604	Y
COc1cccc(F)c1-c1cc2c(NC(=O)c3ccc(Br)cc3)n[nH]c2cn1	Over 100 nM	-7.603	Y
CN1CCc2cc(Nc3cc4cc(-c5cncc(N)c5Cl)c(F)c(N)c4cn3)nn2CC1=O	Below 1 nM	-7.602	Y
COc1cccc(F)c1-c1ncc2[nH]nc(-c3ccc(C4CCOCC4)cc3)c2n1	Over 100 nM	-7.602	Y
N#Cc1ccc2ccn(-c3cnc4c(c3)C3(CC3)CN4)c2c1	Over 100 nM	-7.602	Y
Cc1ccncc1-c1cc2cc(Nc3cc4n(n3)CC(=O)N(C)CC4)ncc2c(Cl)c1F	1nM to 10 nM	-7.601	Y
COc1cccc(F)c1-c1nccc(C(=O)Nc2ccc3c(nc(C)n3C)c2N2C[C@H]3C[C@@H]2CN3)n1	Over 100 nM	-7.601	Y
CN1CCN(c2ccc(-c3n[nH]c4ccc(-c5cccc6c5CCC6N)nc34)cc2)CC1	Over 100 nM	-7.598	Y
O=C(Nc1ccccc1)c1ccc(-c2n[nH]c3ccc(-c4ccccc4F)nc23)cc1	Over 100 nM	-7.598	Y
CC(C)[C@H]1COC(=O)N1c1cc(N)c2cnc(NC(=O)[C@H]3C[C@@H]3C#N)cc2c1	Below 1 nM	-7.596	Y
CNC1CCc2c1cc(C)c(-c1cc3c(-c4cnn(C)c4)n[nH]c3cn1)c2F	Over 100 nM	-7.596	Y
COc1cccc(F)c1-c1ncc2[nH]nc(-c3ccc(C(=O)N4CCOCC4)cc3)c2n1	Over 100 nM	-7.595	Y
Cn1cc([C@H]2C[C@@H]2C(=O)Nc2cc3cc(-c4cnccc4CCO)nc(N)c3cn2)cn1	1nM to 10 nM	-7.594	Y
COc1cccc(F)c1-c1ncc2[nH]nc(OCc3ccccc3)c2n1	Over 100 nM	-7.594	Y
COc1cccc(F)c1-c1nccc(C(=O)Nc2ccc3c(nc(C(C)C)n3C)c2N2C[C@@H]3C[C@H]2CN3)n1	Over 100 nM	-7.594	Y
Cc1[nH]c2ncc(-c3ccc(N)c(N4CCOCC4=O)n3)cc2c1C(F)(F)F	10nM to 100 nM	-7.589	Y
Cc1ccncc1-c1cc2cc(Nc3cnn(CCO)c3)ncc2c(N)n1	Below 1 nM	-7.588	Y
CNC(=O)c1ccc(-c2n[nH]c3cnc(-c4c(F)ccc5c4CCCC5NC)cc23)cn1	Over 100 nM	-7.588	Y
Cc1c(N)cncc1-c1cc2cc(NC(=O)[C@H]3[C@H](c4cnn(C)c4)C3(C)C)ncc2c(N)c1F	10nM to 100 nM	-7.588	Y
CC(=O)NCc1ccc(-c2cnc3c(c2Cl)C2(CC=CC2)CN3)cc1	Over 100 nM	-7.587	Y
CNCc1cc(C)c(-c2cc3c(-c4cccc(OC)c4)n[nH]c3cc2C#N)c(F)c1	Over 100 nM	-8.652	Y
Cc1ccncc1-c1cc2cc(NC(=O)[C@@H]3[C@@H](c4cnn(CCO)c4)[C@H]3C)ncc2c(N)c1F	Below 1 nM	-7.587	Y
Cc1cc(CNCc2cocn2)cc(F)c1-c1cc2c(-c3cnn(C)c3)n[nH]c2cn1	Over 100 nM	-7.586	Y
COc1c(N)cncc1-c1cc2cc(Nc3cc4n(n3)CC(=O)N(C(C)C)CC4)ncc2c(N)c1F	Below 1 nM	-7.585	Y
COc1cccc(F)c1-c1nccc(C(=O)Nc2ccc(-c3cnccc3C#N)cc2N2C[C@H](N)C[C@@H]2CO)n1	Over 100 nM	-7.585	Y
COc1ccccc1-c1ccc2[nH]nc(-c3ccc(N4CCN(C)CC4)cc3)c2n1	Over 100 nM	-7.584	Y
COc1cccc(F)c1-c1nccc(C(=O)Nc2cc(F)c(N3CCOCC3)cc2N2C[C@H]3C[C@@H]2CN3)n1	Over 100 nM	-7.584	Y
Cc1c(N)cncc1-c1cc2cc(Nc3cc4n(n3)CC(=O)N(C3CC3)CC4)ncc2c(N)c1F	Below 1 nM	-7.583	Y
CNCc1nc(C2(C)CC2)cc2c1CN(c1ccc(F)c(-c3nncn3C(C)C)n1)C2=O	10nM to 100 nM	-8.649	Y
CC[C@@H]1CCc2nnc(-c3cccc(N4Cc5c(cc(N6CCC[C@H]6C)nc5[C@H](C)N)C4=O)n3)n21	1nM to 10 nM	-7.582	Y
COc1cccc(F)c1-c1ncc2[nH]nc(-c3ccc(C4CC4)cc3)c2n1	Over 100 nM	-7.582	Y
N#C[C@H]1C[C@@H]1C(=O)Nc1cc2cc(N3CC[C@H](O)C3=O)cc(N)c2cn1	10nM to 100 nM	-7.581	Y
Cc1c(N)cncc1-c1cc2cc(Nc3cc4n(n3)CC(=O)N(C)C4)ncc2c(N)c1F	Below 1 nM	-7.58	Y
CN(c1c(NC(=O)c2ccnc(-c3c(F)cccc3F)n2)ccc2c1nc(-c1c(F)cncc1F)n2C)[C@@H]1CCCNC1	Over 100 nM	-7.578	Y
C[C@@H]1CCCN1c1cc2c(c(CN)n1)CN(c1cccc(N3C(=O)OC[C@H]3C)n1)C2=O	Below 1 nM	-8.648	Y
Cn1cc(-c2n[nH]c3ccc(-c4ccccc4F)nc23)cn1	Over 100 nM	-7.576	Y
COc1cccc(F)c1-c1ncc2[nH]nc(-c3ccc(C4(N5CCOCC5)CC4)cc3)c2n1	Over 100 nM	-7.576	Y
CCOc1cccc(F)c1-c1cc2c(-c3ccc(N4CCN(C)CC4)cc3)n[nH]c2cn1	Over 100 nM	-7.575	Y
Cc1c(N)cnnc1-c1cc2cc(Nc3cc4n(n3)CC(=O)N(C)CC4)ncc2cc1F	1nM to 10 nM	-7.573	Y
CNC(=O)c1cn(-c2n[nH]c3cnc(-c4c(F)cccc4OC)cc23)cn1	Over 100 nM	-7.572	Y
CCN(c1cc2c(c(CNC)n1)CN(c1cccc(-c3nncn3CC)n1)C2=O)C(C)C	Below 1 nM	-8.646	Y
COc1cccc(F)c1-c1cc2c(NC(=O)c3cccc(Br)c3)n[nH]c2cn1	Over 100 nM	-7.568	Y
COc1cccc(F)c1-c1nccc(C(=O)Nc2cc(F)c3c(cnn3C)c2N2C[C@@H](N)C[C@H]2CO)n1	Over 100 nM	-7.564	Y
N#C[C@@H]1C[C@H]1C(=O)Nc1cc2cc(-n3c(=O)oc4ccccc43)cc(N)c2cn1	10nM to 100 nM	-7.564	Y
Cn1cc(-c2n[nH]c3cnc(-c4c(F)cc(NC(=O)CN5C6CCC5CC6)cc4F)cc23)cn1	Over 100 nM	-7.563	Y
COc1cccc(F)c1-c1nccc(C(=O)Nc2cc(F)ccc2N2CCOCC2CO)n1	Over 100 nM	-7.562	Y
CNCc1cc(C)c(-c2cc3c(-c4ccc(NC(C)=O)cc4)n[nH]c3cc2C#N)c(F)c1	Over 100 nM	-8.646	Y
COc1cccc(F)c1-c1ncc2[nH]nc(-c3ccc(N4CCOCC4)nc3)c2n1	Over 100 nM	-7.562	Y
C=C(c1nc(-c2cnc3[nH]c(Cl)c(CC)c3c2)ccc1N)N(C)C	1nM to 10 nM	-7.562	Y
CN1CCN(c2ccc(-c3n[nH]c4cnc(-c5c(F)cccc5Cl)cc34)cc2)CC1	Over 100 nM	-7.561	Y
OCc1ccc(-c2cnc3c(c2Cl)C2(CC=CC2)CN3)c(F)c1	Over 100 nM	-7.559	Y
COc1cccc(F)c1-c1cccc(C(=O)Nc2ccc(-c3cnccc3C#N)cc2N2C[C@H](N)C[C@@H]2CO)n1	Over 100 nM	-7.557	Y
COCCn1ncc2c(N3C[C@@H](N)C[C@H]3CO)c(NC(=O)c3ccnc(-c4c(F)cc(N)cc4OC)n3)cc(F)c21	Over 100 nM	-7.557	Y
CS(=O)(=O)Nc1cccc(-c2cnc3c(c2Cl)C2(CC=CC2)CN3)c1	10nM to 100 nM	-7.556	Y
CS(=O)(=O)c1cccc(-c2cnc3c(c2)C2(CC2)CN3)c1	10nM to 100 nM	-7.554	Y
COCc1nc2c(N3CCC[C@H]3CN)c(NC(=O)c3ccnc(-c4c(F)cccc4OC)n3)ccc2n1C	Over 100 nM	-7.554	Y
COc1cccc(F)c1-c1cc2c(NC(=O)c3cccc(N4CCNCC4)c3)n[nH]c2cn1	Over 100 nM	-7.552	Y
Cc1c(N)cncc1-c1cc2cc(Nc3cc4n(n3)CC(=O)N(CC(F)F)CC4)ncc2c(N)c1F	Below 1 nM	-7.551	Y
CN(C)C(=O)c1c(N)ccc(-c2cnc3c(c2Cl)C2(CCC(C(=O)O)C2)CN3)c1F	1nM to 10 nM	-7.55	Y
COc1cccc(F)c1-c1nccc(C(=O)Nc2ccc3c(nc(-c4ccnn4C)n3C)c2N2CCC[C@H]2CN)n1	Over 100 nM	-8.64	Y
Cc1ccncc1-c1cc2cc(NC(=O)[C@@H]3[C@@H](c4cnn(CC(F)F)c4)[C@H]3C)ncc2c(N)c1F	Below 1 nM	-7.546	Y
Cn1cc(-c2cc3cc(NC(=O)[C@@H]4C[C@@H]4F)ncc3c(N)n2)cn1	1nM to 10 nM	-7.545	Y
CCc1c(Cl)[nH]c2ncc(-c3cccc(N4CCOCC4=O)c3)cc12	1nM to 10 nM	-7.542	Y
COc1cccc(F)c1-c1ncc2[nH]nc(/C=C/c3ccc(N4CCN(C)CC4)cc3)c2n1	Over 100 nM	-7.542	Y
CNCc1cc(F)c(-c2ncc3[nH]nc(-c4ccc(N5CCCCC5)nc4)c3n2)c(C(F)(F)F)c1	Over 100 nM	-7.54	Y
CC1=CN(C)C(=O)Cc2nc(Nc3cc4cc(-c5cnccc5C)nc(N)c4cn3)ccc21	1nM to 10 nM	-8.64	Y
Cc1c(-c2cc3cc(NC(=O)O[C@H]4CC[C@@](C)(O)C4)ncc3c(N)c2F)cnc2c1NCCO2	Below 1 nM	-7.54	Y
Cn1cc(-c2n[nH]c3cnc(-c4c(F)cc(NC(=O)CN5CCCC5)cc4F)nc23)cn1	Over 100 nM	-7.536	Y
COc1cccc(F)c1-c1nccc(C(=O)Nc2cc(F)c3c(cnn3CCO)c2N2CC[C@@H](N)C2)n1	Over 100 nM	-7.535	Y
Cc1ccncc1-c1cc2cc(Nc3cnn(C(C)(C)C(=O)N(C)C)c3)ncc2c(N)n1	Below 1 nM	-7.532	Y
COc1cccc(F)c1-c1nccc(C(=O)Nc2ccc3sc(C)nc3c2N2C[C@H](NC3CCOCC3)C[C@H]2CO)n1	Over 100 nM	-8.64	Y
Cc1c(CNC(C)C)ccc(F)c1-c1cc2c(-c3cnn(C)c3)n[nH]c2cn1	Over 100 nM	-7.531	Y
CCc1c(Cl)[nH]c2ncc(-c3ccc(N)c(C(=O)N(C)C)c3F)cc12	1nM to 10 nM	-7.53	Y
Cc1c(N)cncc1-c1cc2cc(Nc3cc4n(n3)CS(=O)(=O)N(C)C4)ncc2c(N)c1F	Below 1 nM	-7.53	Y
Cc1c(N)cncc1-c1cc2cc(NC(=O)[C@@H]3[C@@H](C)[C@H]3CC#N)ncc2c(N)c1F	Below 1 nM	-7.53	Y
CN1CCN(C(=O)c2ccc(-c3n[nH]c4ccc(-c5ccccc5F)nc34)cc2)CC1	Over 100 nM	-7.529	Y
CN(C)C(=O)c1c(N)ccc(-c2cnc3c(c2Cl)C2(CCC(C(=O)NCCO)C2)CN3)c1F	10nM to 100 nM	-7.529	Y
Cc1ccncc1-c1cc2cc(NC(=O)[C@H]3C[C@@H]3c3cnn(C)c3)ncc2c(N)c1F	1nM to 10 nM	-7.529	Y
Cc1c(N)cncc1-c1cc2cc(Nc3cc4n(n3)CS(=O)(=O)CCC4)ncc2c(N)c1F	Below 1 nM	-7.528	Y
Cc1ccncc1-c1cc2cc(NC(=O)[C@H]3C[C@@H]3C#N)ncc2c(N)c1F	Below 1 nM	-7.528	Y
Cc1c(N)cncc1-c1cc2cc(NC(=O)O[C@H]3C[C@@H](C#N)C3)ncc2c(N)c1F	Below 1 nM	-7.527	Y
CC(=O)N1CC2(CNc3ncc(-c4ccc(N)c(C(=O)N(C)C)c4F)cc32)C1	Over 100 nM	-7.525	Y
CCc1ccc(=O)n(C)c1-c1cc(N)c2cnc(NC(=O)[C@@H]3C[C@H]3C#N)cc2c1	10nM to 100 nM	-7.525	Y
CCC1CCCN1c1cc2cc(NC(=O)[C@@H]3C[C@@H]3F)ncc2c(N)n1	10nM to 100 nM	-7.525	Y
CO[C@H]1C[C@H](NCc2ccc(F)c(-c3cc4c(-c5cnn(C)c5)n[nH]c4cn3)c2C)C1	Over 100 nM	-7.524	Y
COc1cccc(F)c1-c1nccc(C(=O)Nc2cc(F)c3c(cnn3C)c2-c2ccccc2C)n1	Over 100 nM	-7.524	Y
COc1cccc(F)c1-c1nccc(C(=O)Nc2cc(F)c(-c3cnn(C)c3)cc2N2C[C@H]3C[C@@H]2CN3)n1	Over 100 nM	-7.524	Y
[2H]C([2H])([2H])C([2H])([2H])N(c1cc2c(c(CNC)n1)CN(c1cccc(-c3nncn3CC)n1)C2=O)C([2H])([2H])C([2H])([2H])[2H]	Below 1 nM	-8.636	Y
CN1CCN(c2ccc(-c3n[nH]c4ccc(-c5cnc6cnn(C)c6c5)nc34)cc2)CC1	Over 100 nM	-7.523	Y
Cn1cc(-c2n[nH]c3cnc(-c4c(F)ccc(NC(=O)C5CCC5)c4F)cc23)cn1	Over 100 nM	-7.521	Y
CN1CCN(c2ccc(-c3n[nH]c4cnc(-c5c(F)cc6c(c5F)C(O)CC6)cc34)cn2)CC1	Over 100 nM	-7.52	Y
Cn1ccc(=O)cc1-c1cc(N)c2cnc(NC(=O)C3CC3C#N)cc2c1	10nM to 100 nM	-7.518	Y
N#CC1(c2ccc(NC(=O)c3ccnc(-c4c(F)cccc4F)n3)c(N3C[C@H](N)C[C@@H]3CO)c2)CC1	Over 100 nM	-7.517	Y
CCn1cnnc1-c1cccc(N2Cc3c(cc(N(C)C)nc3[C@H](C)N)C2=O)n1	1nM to 10 nM	-8.634	Y
COc1cccc(F)c1-c1cc2c(NC(=O)c3ccc(N4CCN(C5CC5)C(=O)C4)cc3)n[nH]c2cn1	Over 100 nM	-7.516	Y
COc1ccc(-c2ncc3[nH]nc(-c4ccc(N5CCN(C)CC5)cc4)c3n2)c2c1CNCC2	Over 100 nM	-7.516	Y
Cc1c(N)cncc1-c1cc2cc(Nc3cc4n(n3)Cc3nccn3CC4)ncc2c(F)c1F	Below 1 nM	-7.515	Y
Nc1cc(-c2cnncc2C2CC2)cc2cc(NC(=O)[C@@H]3C[C@@H]3F)ncc12	10nM to 100 nM	-7.515	Y
Cc1cc(Nc2cc3cc(-c4cnccc4C)nc(N)c3cn2)n(CCO)n1	10nM to 100 nM	-7.513	Y
CCOc1cc(CNC)c2c(c1)C(=O)N(c1cccc(-c3nncn3[C@@H](C)CC)n1)C2	1nM to 10 nM	-8.634	Y
CNC(=O)c1cccc(-c2ccc3[nH]nc(-c4ccc(N5CCN(C)CC5)cc4)c3n2)c1F	Over 100 nM	-7.512	Y
COc1cccc(F)c1-c1nccc(C(=O)Nc2ccc3c(nc(-c4ccncc4F)n3C)c2N2C[C@@H]3C[C@H]2CO3)n1	Over 100 nM	-7.51	Y
OCC1(c2ccc(-c3cnc4c(c3Cl)C3(CC=CC3)CN4)cc2)CC1	Over 100 nM	-7.51	Y
CCNC(=O)N1C[C@@H]2C[C@H]1CN2c1c(NC(=O)c2ccnc(-c3c(F)cccc3OC)n2)cc(F)c2c1cnn2C	Over 100 nM	-7.509	Y
C[C@H]1COC(=O)N1c1cc2cc(NC(=O)[C@@H]3C[C@H]3C#N)ncc2c(N)c1F	1nM to 10 nM	-7.509	Y
COc1cccc(F)c1-c1nccc(C(=O)Nc2cc(CO)ccc2N2C[C@@H]3C[C@H]2CN3)n1	Over 100 nM	-7.509	Y
O=C1CNCCN1c1cccc(-c2cnc3c(c2)C2(CC2)CN3)c1	Over 100 nM	-7.508	Y
CCc1c(N)cncc1-c1cc2cc(Nc3cc4n(n3)CC(=O)N(C(C)C)CC4)ncc2c(N)c1F	Below 1 nM	-7.508	Y
COc1cccc(F)c1-c1nccc(C(=O)Nc2ccc(N3CCC3)cc2N2C[C@H]3C[C@@H]2CN3)n1	Over 100 nM	-7.507	Y
Cc1c(N)cncc1-c1cc2cc(Nc3cc4n(n3)CS(=O)(=O)CC4)ncc2c(N)c1F	Below 1 nM	-7.506	Y
COc1cccc(F)c1-c1cc2c(NCc3ccc(N4CCN(C)CC4)cc3)n[nH]c2cn1	Over 100 nM	-7.506	Y
CNCc1cc(F)c(-c2cc3c(-c4ccc(N5CCN(C)CC5)nc4)n[nH]c3cn2)c(C(F)(F)F)c1	Over 100 nM	-7.503	Y
Cc1c(N)cncc1-c1cc2cc(Nc3cc4n(n3)CC(=O)N(C)CC43CC3)ncc2c(N)c1F	Below 1 nM	-7.503	Y
CS(=O)(=O)N1CCC(n2cc(-c3n[nH]c4ccc(-c5ccccc5F)nc34)cn2)CC1	Over 100 nM	-7.502	Y
C[C@@H](CC(F)(F)F)n1cnnc1-c1cccc(N2Cc3c(CN)cc(OCCO)cc3C2=O)n1	1nM to 10 nM	-8.634	Y
Nc1nc(-c2ccc[nH]c2=O)cc2cc(NC(=O)C3CC3)ncc12	10nM to 100 nM	-7.5	Y
CC(C)N1CC(NCCc2cc(F)c(-c3cc4c(-c5cnn(C)c5)n[nH]c4cn3)c(F)c2)C1	Over 100 nM	-7.496	Y
COCCn1ncc2c(N3C[C@@H]4C[C@H]3CN4)c(NC(=O)c3ccnc(-c4c(F)cccc4OC)n3)cc(F)c21	Over 100 nM	-7.496	Y
CC(C)n1cnnc1-c1cccc(N2Cc3c(cc(N(C)C)nc3CN)C2=O)n1	Below 1 nM	-8.634	Y
Cn1cc(-c2n[nH]c3cnc(-c4c(F)cc(NC(=O)CN5CCCC5)cc4Cl)cc23)cn1	Over 100 nM	-7.492	Y
COc1cccc(F)c1-c1nccc(C(=O)Nc2ccc3c(nc(C)n3Cc3ccncc3)c2N2CC[C@H](N)C2)n1	Over 100 nM	-7.488	Y
CN(C)C(=O)c1cc(-c2cnc3c(c2)C2(CC2)CN3)ccc1N	10nM to 100 nM	-7.486	Y
CCn1cnnc1-c1cccc(N2Cc3c(cc(N4[C@@H](C)CC[C@@H]4C)nc3CNC)C2=O)n1	Below 1 nM	-7.484	Y
COc1cccc(F)c1-c1nccc(C(=O)Nc2cc(F)ccc2N2C[C@H](N)C[C@@H]2CO)n1	Over 100 nM	-7.484	Y
Cc1c(CO)cncc1-c1cc2cc(Nc3cc4n(n3)CC(=O)N(C(C)C)CC4)ncc2c(N)c1F	Below 1 nM	-7.484	Y
Cc1ccncc1-c1cc2cc(NC(=O)[C@@H]3C[C@@H]3CO)ncc2c(N)c1F	10nM to 100 nM	-8.632	Y
Cc1ccncc1-c1c(Cl)c(N)c2cnc(NC(=O)[C@@H]3[C@H]4CC(O)C[C@H]43)cc2c1Cl	1nM to 10 nM	-7.483	Y
CCc1ccncc1-c1cc2cc(NC(=O)Cc3ccn[nH]3)ncc2c(N)n1	10nM to 100 nM	-7.483	Y
O=C1NCCCN1c1cccc(-c2cnc3c(c2)C2(CC2)CN3)c1	10nM to 100 nM	-7.483	Y
Nc1cc(C2CNC(=O)C2)cc2cc(NC(=O)[C@@H]3C[C@@H]3F)ncc12	10nM to 100 nM	-7.481	Y
Cc1ccncc1-c1cc2cc(Nc3cnn([C@H](C)C#N)c3)ncc2c(N)c1Cl	Below 1 nM	-7.479	Y
CC[C@H](C)n1cnnc1-c1cccc(N2Cc3c(CNC)cc(N4CCOCC4)cc3C2=O)n1	1nM to 10 nM	-8.63	Y
c1nnc(-c2ccc3[nH]cc(-c4cnc5c(c4)C4(CC4)CN5)c3c2)o1	10nM to 100 nM	-7.476	Y
Cc1cc(NC(=O)CN2C[C@H]3CC[C@@H]2C3)ccc1-c1cc2c(-c3cnn(C)c3)n[nH]c2cn1	Over 100 nM	-7.476	Y
COCCOC(=O)Nc1cc2cc(-c3cncc(N)c3C)c(F)c(N)c2cn1	1nM to 10 nM	-7.475	Y
Cc1ccncc1-c1cc2cc(NC[C@@H]3C[C@H]3c3ccn[nH]3)ncc2c(N)c1F	1nM to 10 nM	-7.474	Y
CN(CCO)C(=O)c1cccc(-c2cnc3c(c2)C2(CC2)CN3)c1F	10nM to 100 nM	-7.472	Y
COc1cccc(F)c1-c1nccc(C(=O)Nc2ccc3c(nc(-c4ccncc4F)n3C)c2N2CCC[C@H]2CN)n1	Over 100 nM	-7.472	Y
Cc1c(NS(C)(=O)=O)cncc1-c1cc2cc(Nc3cc4n(n3)CC(=O)N(C)CC4)ncc2cc1F	Below 1 nM	-7.471	Y
CCc1c(Cl)[nH]c2ncc(-c3cccc(N4CCOCC4=O)n3)cc12	1nM to 10 nM	-7.469	Y
Cc1c(-c2cc3cc(Nc4cc5n(n4)Cc4nccn4CC5)ncc3c(F)c2F)cnc2c1NCCO2	Below 1 nM	-7.469	Y
Cn1cc(-c2n[nH]c3cnc(-c4c(F)cc(NC(=O)CC5CCCC5)cc4F)cc23)cn1	Over 100 nM	-7.468	Y
COc1ccc(C(=O)Nc2ccc(-c3cnccc3C#N)cc2N2C[C@H](N)C[C@@H]2CO)nc1-c1c(F)cccc1OC	Over 100 nM	-7.465	Y
COCCn1c(C)nc2c(N3CCC[C@H]3CN)c(NC(=O)c3ccnc(-c4c(F)cccc4OC)n3)ccc21	Over 100 nM	-7.465	Y
CCCn1cnnc1-c1cccc(N2Cc3c(cc(N4[C@@H](C)CC[C@@H]4C)nc3CNC)C2=O)n1	Below 1 nM	-8.629	Y
Cc1c(N)cncc1-c1cc2cc(Nc3cc4n(n3)CC(=O)N(C(C)C)CC4)ncc2c(N)c1F	Below 1 nM	-7.462	Y
Cn1cc(-c2n[nH]c3cnc(-c4c(F)cc(NC(=O)CN5CCCC5)cc4F)cc23)cn1	Over 100 nM	-7.461	Y
COc1cccc(F)c1-c1nccc(C(=O)Nc2ccc(-c3cnccc3C#N)cc2N2C[C@H]3C[C@]2(CO)CN3)n1	Over 100 nM	-7.458	Y
Cc1ccncc1-c1cc2cc(NC(=O)[C@H]3[C@@H](C)[C@@H]3c3cnn(CC(F)F)c3)ncc2c(N)c1F	Below 1 nM	-7.456	Y
CC(=O)NCCc1ccc(-c2cnc3c(c2Cl)C2(CC=CC2)CN3)cc1	Over 100 nM	-7.455	Y
CCCn1cnnc1-c1cccc(N2Cc3c(cc(N(CC)C(C)C)nc3CN)C2=O)n1	Below 1 nM	-8.628	Y
COc1c(-c2ccc(N)c(C(=O)N(C)C)c2F)cnc2c1C1(CCC(O)CC1)CN2	10nM to 100 nM	-7.453	Y
CC(C)N1CCc2cc(Nc3cc4cc(-c5cncc6c5CC[C@H]6O)c(F)c(N)c4cn3)nn2CC1=O	1nM to 10 nM	-7.453	Y
COC[C@H]1CCN1c1ccc(NC(=O)c2ccnc(-c3c(F)cccc3OC)n2)c(N2C[C@H]3C[C@@H]2CN3)c1	Over 100 nM	-7.451	Y
N#C[C@@H]1C[C@H]1C(=O)Nc1cc2cc(-c3cnccc3-c3cc[nH]n3)nc(N)c2cn1	1nM to 10 nM	-7.449	Y
Cc1ccncc1-c1cc2cc(NC(=O)[C@@H]3[C@@H](CC#N)[C@H]3C)ncc2c(N)c1F	Below 1 nM	-7.448	Y
CN1CCN(c2ccc(-c3n[nH]c4ccc(-c5cnn6ccccc56)nc34)cc2)CC1	Over 100 nM	-7.448	Y
CC[C@@H](N)c1nc(N2CCC[C@H]2C)cc2c1CN(c1cccc(-c3nnc4n3[C@H](CC)CC4)n1)C2=O	Below 1 nM	-7.447	Y
CCc1ccncc1-c1cc2cc(Nc3cccc(CO)n3)ncc2c(N)n1	Below 1 nM	-7.447	Y
CC(c1ccccc1)n1cc2c(-c3ccc(N4CCN(C)CC4)cc3)n[nH]c2cc1=O	Over 100 nM	-8.628	Y
C#C[C@H]1C[C@@H]1C(=O)Nc1cc2cc(C3CNC(=O)O3)cc(N)c2cn1	10nM to 100 nM	-7.447	Y
Cc1c(-c2cc3cc(Nc4cc5n(n4)CC(=O)N(C)CC5)ncc3cc2F)cnc2c1NCCC2O	Below 1 nM	-7.445	Y
CC(C)NCc1ccc(F)c(-c2cc3c(-c4cnn(C)c4)n[nH]c3cn2)c1F	Over 100 nM	-7.445	Y
Cc1c(N)cncc1-c1ccc2cnc(Nc3cc4n(n3)CC(=O)N(C(C)C)CC4)cc2c1Cl	Below 1 nM	-7.445	Y
Cc1ccncc1-c1cc2cc(NC(=O)[C@@H]3[C@@H](C#N)[C@H]3C)ncc2c(N)c1F	Below 1 nM	-7.443	Y
CN(C)C(=O)c1c(N)ccc(-c2cnc3c(c2Cl)C2(CCC(O)(Cn4ccnc4)C2)CN3)c1F	Over 100 nM	-7.443	Y
COc1cccc(F)c1-c1cc2c(NC(=O)c3ccc(N4CCNC(=O)C4)cc3)n[nH]c2cn1	Over 100 nM	-7.443	Y
Nc1cc(-c2cnc3c(c2Cl)C2(CC2)CN3)cc(-c2ncccc2CO)c1	1nM to 10 nM	-7.441	Y
Cc1c(N)cccc1-c1cc2cc(Nc3cc4n(n3)CC(=O)N(C)CC4O)ncc2c(N)c1F	1nM to 10 nM	-7.441	Y
N#CC1CCCN1C(=O)c1cccc(-c2cnc3c(c2)C2(CC2)CN3)c1F	10nM to 100 nM	-7.44	Y
COc1cccc(F)c1-c1nccc(C(=O)Nc2ccc3sc(C(C)C)nc3c2N2C[C@@H](N)C[C@H]2CO)n1	Over 100 nM	-7.44	Y
Cc1c(NC(C)C)cncc1-c1cc(N)c2cnc(NC(=O)[C@@H]3C[C@H]3C#N)cc2c1	1nM to 10 nM	-7.439	Y
COc1cccc(F)c1-c1nccc(C(=O)Nc2cc(F)c3c(cnn3C)c2-c2cccc(CO)c2)n1	Over 100 nM	-7.436	Y
Cc1c(N)cncc1-c1cc2cc(Nc3cc4n(n3)CC(F)(F)CCC4C)ncc2c(N)c1F	Below 1 nM	-7.436	Y
Cc1ccncc1-c1cc2cc(Nc3cnn([C@H]4CCCN(C)C4=O)c3)ncc2c(N)n1	Below 1 nM	-7.433	Y
Cc1c(N)cncc1-c1cc2cc(NC(=O)OC(C)C)ncc2c(N)c1F	1nM to 10 nM	-7.433	Y
Cc1cccc(F)c1-c1cc2c(NC(=O)c3ccc(N4CCN(C)CC4)cc3NCc3ccnn3C)n[nH]c2cn1	Over 100 nM	-7.433	Y
N#C[C@H]1C[C@@H]1C(=O)NC1=CC2C=C(N3CCOC3=O)C=C(N)C2C=N1	1nM to 10 nM	-7.433	Y
Cc1c(N)cncc1-c1cc2cc(NC(=O)C3CC3)ncc2c(N)c1F	Below 1 nM	-7.433	Y
Cc1c(CNC2CC(C)(C)C2)ccc(F)c1-c1cc2c(-c3cnn(C)c3)n[nH]c2cn1	Over 100 nM	-7.432	Y
CCN(c1cc2c(c(CN)n1)CN(c1cccc(N3C(=O)OC[C@H]3CF)n1)C2=O)C(C)C	1nM to 10 nM	-8.624	Y
Nc1ccc(-c2cnc3c(c2Cl)C2(CC=CC2)CN3)c(F)c1	Over 100 nM	-7.429	Y
Cc1ccncc1-c1cc2c(C(=O)Nc3ccc(N4CCN(C)CC4)cc3)n[nH]c2cn1	Over 100 nM	-8.624	Y
Cc1nc2c(N3CC[C@@H](N)C3)c(NC(=O)c3ccnc(-c4c(F)cccc4F)n3)ccc2s1	Over 100 nM	-7.428	Y
O=C1NCCC1c1cccc(-c2cnc3c(c2Cl)C2(CC2)CN3)c1	10nM to 100 nM	-7.428	Y
Nc1nc(-c2cnccc2C2CC2)cc2cc(NC(=O)[C@@H]3C[C@@H]3F)ncc12	1nM to 10 nM	-7.427	Y
CC1CC1C(=O)Nc1cc2cc(-c3cnn(C)c3)nc(N)c2cn1	1nM to 10 nM	-7.427	Y
Cc1ccncc1-c1cc2cc(NC(=O)[C@H]3[C@@H](C)[C@@H]3CC#N)ncc2c(N)c1F	1nM to 10 nM	-7.426	Y
Cc1c(N)cncc1-c1cc2cc(Nc3ccc4c(n3)CS(=O)(=O)N4C)ncc2c(N)c1F	1nM to 10 nM	-7.426	Y
CCCn1cnnc1-c1cccc(N2Cc3c(cc(N4CCC[C@H]4C)nc3[C@@H](C)N)C2=O)n1	Below 1 nM	-8.623	Y
O=C(c1cccc(-c2cnc3c(c2Cl)C2(CC2)CN3)c1F)N1CCNCC1	Over 100 nM	-7.422	Y
Cc1c(N)cncc1-c1cc2cc(NC(=O)[C@H]3C[C@@H]3C#N)ncc2c(N)c1F	1nM to 10 nM	-7.421	Y
COc1cccc(F)c1-c1nccc(C(=O)Nc2ccc3c(cnn3C)c2N(C)[C@H]2CCN(S(C)(=O)=O)C2)n1	Over 100 nM	-7.421	Y
COc1cccc(C(=O)Nc2n[nH]c3cnc(-c4c(F)cccc4OC)cc23)c1	Over 100 nM	-7.418	Y
COc1cccc(F)c1-c1cc2c(NC(=O)c3cccc(N4CCN(S(C)(=O)=O)CC4)c3)n[nH]c2cn1	Over 100 nM	-7.418	Y
NC1CN(C(=O)c2cccc(-c3cnc4c(c3Cl)C3(CC3)CN4)c2F)C1	10nM to 100 nM	-7.418	Y
Cc1c(N)cncc1-c1cc2cc(Nc3cc4n(n3)CC(=O)NC(C)(C)C4)ncc2c(N)c1F	Below 1 nM	-7.417	Y
CCc1ccncc1-c1cc2cc(NC(=O)CCC(N)=O)ncc2c(N)n1	10nM to 100 nM	-7.411	Y
CN1CCN(c2ccc(-c3n[nH]c4cnc(-c5c(F)cccc5F)cc34)cc2)CC1	Over 100 nM	-7.411	Y
Cc1cc(NC(=O)CN2C[C@H]3CC[C@@H]2C3)cc(F)c1-c1cc2c(-c3cnn(C)c3)n[nH]c2cn1	Over 100 nM	-7.411	Y
CN1CCN(c2ccc(-c3n[nH]c4cnc(-c5cccc(F)c5F)nc34)cc2)CC1	Over 100 nM	-7.409	Y
COc1cccc(F)c1-c1nccc(C(=O)Nc2ccc3c(cnn3C)c2N(C)[C@H]2CCN(C(C)=O)C2)n1	Over 100 nM	-7.406	Y
N#C[C@H]1C[C@@H]1C(=O)Nc1cc2cc(N3CC[C@@H](O)C3=O)cc(N)c2cn1	10nM to 100 nM	-7.406	Y
Cc1ccncc1-c1cc2cc(Nc3cc(C4CC4)n(CCO)n3)ncc2c(N)n1	Over 100 nM	-7.405	Y
CCc1ccncc1-c1cc2cc(NCc3ccn[nH]3)ncc2c(N)n1	10nM to 100 nM	-7.404	Y
CN(C)c1ccc(F)c(-c2cc3c(-c4cnn(C)c4)n[nH]c3cn2)c1F	Over 100 nM	-7.404	Y
C=C1CN(C)C(=O)Cn2nc(Nc3cc4cc(-c5cnccc5C)c(F)c(N)c4cn3)cc21	Below 1 nM	-7.404	Y
CN(C)C(=O)c1c(N)ccc(-c2cnc3c(c2)C2(CN3)CC(CC#N)C2)c1F	Over 100 nM	-7.404	Y
COc1cccc(F)c1-c1cc2c(NC(=O)c3ccc4c(c3)OCO4)n[nH]c2cn1	Over 100 nM	-7.4	Y
COc1cccc(F)c1-c1nccc(C(=O)Nc2ccc(-c3ccncc3C#N)cc2N2C[C@H](O)C[C@@H]2CO)n1	Over 100 nM	-7.399	Y
Cc1ccncc1-c1cc2cc(NC(=O)[C@H]3C[C@@H]3C#N)ncc2c(N)c1Cl	1nM to 10 nM	-7.398	Y
CCCn1cnnc1-c1cccc(N2Cc3c(cc(C4(C)CC4)nc3[C@H](N)CC)C2=O)n1	1nM to 10 nM	-8.618	Y
Cc1ccncc1-c1cc(N)c2cnc(NC(=O)CCN)cc2c1	10nM to 100 nM	-7.398	Y
Cc1c(N)cncc1-c1cc2cc(Nc3cc4n(n3)CC(=O)N(C(C)C)CC4)ncc2c(C)c1F	Below 1 nM	-7.396	Y
Cc1cc(Nc2cc3cc(-c4cnccc4C)ccc3cn2)ncn1	1nM to 10 nM	-7.394	Y
CCN1CCN(c2ccc(C(=O)Nc3n[nH]c4cnc(-c5c(F)cccc5OC)cc34)cc2)CC1	Over 100 nM	-7.392	Y
CN(C)C(=O)c1c(N)ccc(-c2cnc3c(c2Cl)C2(CCC2)CN3)c1F	1nM to 10 nM	-7.392	Y
Cc1c(N)cncc1-c1cc2cc(NC(=O)[C@@H]3[C@H](C)[C@H]3CC#N)ncc2c(N)c1F	1nM to 10 nM	-7.392	Y
CCN(C)c1cc2c(c(CNC)n1)CN(c1cccc(-c3nncn3C(C)C)n1)C2=O	Below 1 nM	-8.617	Y
Cc1c(N)cncc1-c1cc2cc(Nc3cc4n(n3)CS(=O)(=O)N(C(C)C)C4)ncc2c(N)c1F	Below 1 nM	-7.392	Y
O=C1COCCN1c1cccc(-c2cnc3[nH]c(Cl)c(CCF)c3c2)c1	10nM to 100 nM	-7.391	Y
COc1cccc(F)c1-c1nccc(C(=O)Nc2cc(F)c3c(cnn3C)c2N(C)[C@@H]2CCCNC2)n1	Over 100 nM	-7.39	Y
Cc1c(N)cncc1-c1cc2cc(Nc3cc4n(n3)CC(=O)N(C)CC4F)ncc2c(N)c1F	Below 1 nM	-7.387	Y
Cc1ccncc1-c1cc2cc(NC(=O)[C@H]3C[C@@H]3c3cn(C)nn3)ncc2c(N)c1F	Below 1 nM	-7.386	Y
COCCn1ncc2c(N3C[C@@H](N)C[C@H]3CO)c(NC(=O)c3cccc(-c4c(F)cccc4OC)n3)cc(F)c21	Over 100 nM	-8.617	Y
O=C1NCCCC1c1cccc(-c2cnc3c(c2Cl)C2(CC2)CN3)c1	10nM to 100 nM	-7.383	Y
Cc1cc2[nH]cc(-c3cnc4c(c3)C3(CC3)CN4)c2cc1-c1cnn(C)c1	10nM to 100 nM	-7.38	Y
COc1cccc(F)c1-c1nccc(C(=O)Nc2cc(F)ccc2N2CCC[C@H]2CN)n1	Over 100 nM	-7.376	Y
COc1cccc(F)c1-c1nccc(C(=O)Nc2ccc3nn(C)cc3c2N(C)CCO)n1	Over 100 nM	-7.375	Y
CNCc1nc(C2CCC2)cc2c1CN(c1cccc(-c3nncn3C(C)C)n1)C2=O	Below 1 nM	-8.615	Y
Cc1c(-c2cc3cc(Nc4cc5n(n4)CC(=O)NCC5)ncc3cc2F)cnc2c1NCC(C)O2	Below 1 nM	-7.375	Y
COc1cccc(F)c1-c1nccc(C(=O)Nc2cc(F)c3nn(C)cc3c2N2CCC[C@@H]2CN)n1	Over 100 nM	-7.375	Y
CNCc1cc(F)c(-c2cc3c(-c4cncc(N5CCN(C)CC5)c4)n[nH]c3cn2)c(F)c1	Over 100 nM	-7.374	Y
CCc1ccncc1-c1cc2cc(Nc3cc(C(O)CC)ccn3)ncc2c(N)n1	Below 1 nM	-7.373	Y
Clc1c(-c2cccc3[nH]ccc23)cnc2c1C1(CC=CC1)CN2	Over 100 nM	-7.372	Y
Cc1n[nH]cc1-c1cnc2c(c1Cl)C1(CC=CC1)CN2	Over 100 nM	-7.372	Y
Nc1nc(-c2cnccc2CCO)cc2cc(NC(=O)[C@@H]3C[C@H]3c3cccnc3)ncc12	Below 1 nM	-7.371	Y
CN(C)c1cc2c(c(CN)n1)CN(c1cccc(-c3nncn3CC3CC3)n1)C2=O	Below 1 nM	-8.615	Y
COc1cccc(F)c1-c1cc2c(NC(=O)c3ccc(N4CCN(C(C)C)CC4)cc3)n[nH]c2cn1	Over 100 nM	-7.368	Y
Cc1c(N)cncc1-c1cc2cc(Nc3cc4n(n3)CC(=O)N(C)CC43CC3)ncc2cc1F	Below 1 nM	-7.367	Y
O=C1COCCN1c1cccc2c(-c3cnc4c(c3Cl)C3(CC3)CN4)c[nH]c12	10nM to 100 nM	-7.367	Y
Cc1c(-c2cc3cc(NC(=O)OC4CCOCC4)ncc3c(N)c2F)cnc2c1NCC[C@@H]2C	1nM to 10 nM	-7.366	Y
COc1cccc(F)c1-c1nccc(C(=O)Nc2ccc3c(nc(C)n3CC(C)(C)OC)c2N2CCC[C@H]2CN)n1	Over 100 nM	-7.365	Y
CC(=O)Nc1ccc(-c2cnc3c(c2)C2(CC2)CN3)cc1C(F)(F)F	10nM to 100 nM	-7.364	Y
Cc1c(N)cncc1-c1cc2cc(NC(=O)NC3CCCC3)ncc2c(N)c1F	Below 1 nM	-7.361	Y
CCc1ccncc1-c1cc2cc(NC(=O)N[C@H]3C[C@@H](O)C3)ncc2c(N)n1	1nM to 10 nM	-7.359	Y
COc1cccc(F)c1-c1nccc(C(=O)Nc2cc(F)c3c(cnn3C)c2N2CCC3(CCNC3=O)C2)n1	Over 100 nM	-7.359	Y
CN1CCN(c2cc(C#N)cc3c(-c4cnc5c(c4)C4(CC4)CN5)c[nH]c23)C(=O)C1	10nM to 100 nM	-7.358	Y
C[C@H]1COC(=O)N1c1cccc(N2Cc3c(cc(N(C)C)nc3CN)C2=O)n1	Below 1 nM	-8.61	Y
Cc1cc(Nc2cc3cc(C4CC4)ncc3cn2)ncn1	Over 100 nM	-7.358	Y
COc1cccc(F)c1-c1nccc(C(=O)Nc2ccc(-c3c(F)cccc3C#N)cc2N2C[C@H](N)C[C@@H]2CO)n1	Over 100 nM	-7.358	Y
Cc1ccncc1-c1cc2cc(NC(=O)[C@@H]3[C@@H](c4cnn(C)c4)[C@H]3C)ncc2c(N)c1F	Below 1 nM	-7.358	Y
Cc1c(N)cncc1-c1cc(F)c2cnc(Nc3cc4n(n3)Cc3nccn3CC4)cc2c1	Below 1 nM	-7.357	Y
Cn1ccc2c(-c3cc(N)c4cnc(NC(=O)[C@H]5C[C@@H]5C#N)cc4c3)cncc21	10nM to 100 nM	-7.356	Y
Cc1ccncc1-c1cc2cc(Nc3cnn(CC(F)F)c3)ncc2c(N)n1	1nM to 10 nM	-7.356	Y
Cc1ccncc1-c1cc2cc(NC(=O)[C@@H]3C[C@@H]3F)ncc2c(N)n1	Below 1 nM	-7.355	Y
Cc1c(-c2cc(F)c3cnc(Nc4cc5n(n4)CC(=O)N(C)CC5)cc3c2)cnc2c1NCC[C@]2(C)O	Below 1 nM	-8.609	Y
Cc1ccncc1-c1cc2cc(Nc3cnn([C@H]4CCN(C)C4=O)c3)ncc2c(N)n1	Below 1 nM	-7.351	Y
COc1cccc(F)c1-c1nccc(C(=O)Nc2cc(C)ccc2N2C[C@H](N)C[C@@H]2CO)n1	Over 100 nM	-7.351	Y
COc1cccc(F)c1-c1nccc(C(=O)Nc2ccc(F)cc2N2C[C@H](N)C[C@@H]2CO)n1	Over 100 nM	-7.351	Y
COc1cccc(F)c1-c1cc2c(-c3cc(C)no3)n[nH]c2cn1	Over 100 nM	-7.349	Y
CCc1ccncc1-c1cc(N)c2nnc(NC(=O)C3CC3C#N)cc2c1	10nM to 100 nM	-7.349	Y
CNCc1cc(C)c(-c2cc3c(-c4ccc(C5CCOCC5)cc4)n[nH]c3cc2C#N)c(F)c1	Over 100 nM	-8.607	Y
COc1cccc(F)c1-c1cc2c(NC(=O)c3cccc(N4CCN(CC(F)(F)F)C(=O)C4)c3)n[nH]c2cn1	Over 100 nM	-7.347	Y
CC(O)Cc1ccncc1-c1cc2cc(NC(=O)[C@H]3C[C@@H]3C#N)ncc2c(N)n1	1nM to 10 nM	-7.346	Y
CN1CCN(c2ccc(-c3n[nH]c4cnc(-c5c(F)cccc5C(F)(F)F)cc34)cc2)CC1	Over 100 nM	-7.345	Y
Cn1cc(-c2n[nH]c3cnc(-c4c(F)cc(OC5CCOCC5)cc4F)cc23)cn1	Over 100 nM	-7.344	Y
Cc1cc(CN2CCC2)cc(F)c1-c1cc2c(-c3cnn(C)c3)n[nH]c2cn1	Over 100 nM	-7.342	Y
CCCn1cnnc1-c1cccc(N2Cc3c(cc(N4CCC[C@H]4C)nc3[C@H](C)N)C2=O)n1	Below 1 nM	-8.606	Y
COc1cccc(F)c1-c1cc2c(N3CCc4ccc(C#N)cc4C3)n[nH]c2cn1	Over 100 nM	-9.101	Y
CC[C@@H]1C[C@H](C)N1c1cc2c(c(CN)n1)CN(c1cccc(-c3nncn3C(C)C)n1)C2=O	1nM to 10 nM	-7.341	Y
Cc1c(N)cncc1-c1cc2cc(Nc3cc4n(n3)CC(=O)N(CC(F)(F)F)CC4)ncc2c(N)c1F	Below 1 nM	-7.34	Y
N#Cc1ccc2cc(NC(=O)C3CC3)ncc2c1N	10nM to 100 nM	-7.337	Y
Cc1c(-c2cc3cc(Nc4cc5n(n4)Cc4nccn4CC5)ncc3cc2F)cnc2c1NCCCO2	Below 1 nM	-7.334	Y
COC1CCCN(Cc2ccc(F)c(-c3cc4c(-c5cnn(C)c5)n[nH]c4cn3)c2F)C1	Over 100 nM	-7.334	Y
Cc1ccncc1-c1cc2cc(Nc3cc4n(n3)CC(=O)N(C)CC4C)ncc2c(N)c1F	Below 1 nM	-7.333	Y
CCN1CCN(c2ccc(-c3n[nH]c4cc(C#N)c(-c5c(C)cc(CNC)cc5F)nc34)cc2)CC1	Over 100 nM	-8.606	Y
Cn1cc(-c2cc3cc(NC(=O)C4CC4)ncc3c(N)n2)cn1	1nM to 10 nM	-7.333	Y
Cc1c(-c2cc3cc(Nc4cc5n(n4)CS(=O)(=O)N(C)C5)ncc3cc2F)cnc2c1NCC[C@H]2O	1nM to 10 nM	-7.332	Y
COc1cc(NC(=O)CN2CC(C)(C)C2)cc(F)c1-c1cc2c(-c3cnn(C)c3)n[nH]c2cn1	Over 100 nM	-7.331	Y
COc1c(-c2cc3c(-c4ccc(N5CCN(C)CC5)cc4)n[nH]c3cn2)c(F)cc2c1C(N)CC2	Over 100 nM	-7.331	Y
C[C@H]1COC(=O)N1c1cc(N)c2cnc(NC(=O)[C@@H]3C[C@H]3C#N)cc2c1	Below 1 nM	-7.33	Y
COc1cccc(F)c1-c1cc2c(NC(=O)c3cccc(N4CCN(C)CC4)c3)n[nH]c2cn1	Over 100 nM	-7.329	Y
Cc1cc(S(C)(=N)=O)ncc1-c1cc2cc(Nc3cc4n(n3)CC(=O)N(C)CC4)ncc2cc1F	10nM to 100 nM	-7.328	Y
Cn1c(-c2ccncc2F)nc2c(N3CCNC[C@@H]3CO)c(NC(=O)c3ccnc(-c4c(F)cccc4F)n3)ccc21	Over 100 nM	-7.328	Y
CC[C@@H](N)c1nc(N(C)C)cc2c1CN(c1cccc(-c3nncn3CC)n1)C2=O	1nM to 10 nM	-8.606	Y
COc1cccc(F)c1-c1cc2c(NC(=O)c3ccc(F)c(F)c3)n[nH]c2cn1	Over 100 nM	-7.327	Y
Cc1ccncc1-c1cc2cc(Nc3cc4n(n3)CC(=O)N(C)CC4(C)O)ncc2c(N)c1F	Below 1 nM	-7.326	Y
CO[C@@H]1CC[C@@H](C)c2cc(Nc3cc4cc(-c5cncc(N)c5C)c(F)c(N)c4cn3)nn2C1	1nM to 10 nM	-7.323	Y
COc1cccc(F)c1-c1ncc2[nH]nc(-c3ccnc(N4CCN(C)CC4)c3)c2n1	Over 100 nM	-7.323	Y
Cc1ccncc1-c1c(F)c(N)c2cnc(NC(=O)C3CC3C#N)cc2c1F	1nM to 10 nM	-7.322	Y
CNCc1cc(F)c(-c2cc3c(-c4cnn(-c5ccccc5C#N)c4)n[nH]c3cn2)c(F)c1	Over 100 nM	-8.605	Y
CN1CCN(c2cc(-c3n[nH]c4cnc(-c5c(F)cc6c(c5F)CNCC6)nc34)ccn2)CC1	Over 100 nM	-7.322	Y
N#C[C@@H]1C[C@H]1C(=O)Nc1cc2cc(-c3c[nH]nc3C(F)(F)F)cc(N)c2cn1	1nM to 10 nM	-7.321	Y
Cc1c(-c2ccc(N)c(C(=O)N(C)C)c2F)cnc2c1C1(CC1)CN2	10nM to 100 nM	-7.321	Y
C[C@H]1C[C@H](C)N1c1cc2c(c(CN)n1)CN(c1cccc(N3C(=O)OC[C@H]3C)n1)C2=O	1nM to 10 nM	-7.321	Y
Cc1ccncc1-c1cc2cc(NC(=O)C3CC3C#N)ncc2c(N)c1F	Below 1 nM	-7.319	Y
COc1cccc(F)c1-c1nccc(C(=O)Nc2ccc3sc(C)nc3c2N(C)[C@@H]2CCCNC2)n1	Over 100 nM	-7.319	Y
Cc1ccncc1-c1cc2cc(Nc3cc4n(n3)CC(=O)N(C)C[C@@H]4C)ncc2c(N)c1F	Below 1 nM	-7.319	Y
CC(=O)N1CCN(c2ccc(-c3n[nH]c4cnc(-c5c(F)cc6c(c5C)CNCC6)nc34)cc2)CC1	Over 100 nM	-8.605	Y
C[C@H]1CC[C@H](C)N1c1cc2c(c(CN)n1)CN(c1cccc(N3C(=O)OC[C@H]3CF)n1)C2=O	1nM to 10 nM	-7.319	Y
Cc1c(-c2cc3cc(Nc4cc5n(n4)CC(=O)N(C)CC5)ncc3cc2F)cnc2c1NCCO2	Below 1 nM	-7.318	Y
CC[C@@H]1[C@H](C(=O)Nc2cc3cc(-c4cncc(N)c4C)c(F)c(N)c3cn2)[C@H]1c1cncn1C	10nM to 100 nM	-7.317	Y
CNCc1cc(C)c(-c2ccc3cnc(Nc4cc5n(n4)CC(=O)N(C)CC5)cc3c2)c(F)c1	1nM to 10 nM	-7.316	Y
Cc1c(N)cncc1-c1cc2cc(Nc3cc4n(n3)CC(=O)N(C(C)C)CC4)ncc2c(C)n1	1nM to 10 nM	-7.315	Y
CNCc1cccc(-c2cc3cc(Nc4cc5n(n4)CC(=O)N(C)CC5)ncc3cc2F)c1C	10nM to 100 nM	-7.315	Y
Cc1ccncc1-c1cc2cc(NC(=O)[C@@H]3[C@H]4CCC[C@@H](O)[C@H]43)ncc2c(N)c1F	10nM to 100 nM	-7.315	Y
OCc1cccc(-c2cnc3c(c2Cl)C2(CC=CC2)CN3)c1F	Over 100 nM	-7.315	Y
CCCn1cnnc1-c1cccc(N2Cc3c(cc(N(CC)CC)nc3CNC)C2=O)n1	Below 1 nM	-8.604	Y
CNCc1ccc(C)c(-c2cc3c(-c4cnn(C)c4)n[nH]c3cn2)c1	Over 100 nM	-7.315	Y
CCc1c(N)cncc1-c1cc(N)c2cnc(NC(=O)[C@@H]3C[C@@H]3F)cc2c1	Below 1 nM	-7.315	Y
Cn1cc(-c2n[nH]c3cnc(-c4c(F)ccc(NC(=O)Cc5ccccc5)c4F)cc23)cn1	Over 100 nM	-7.309	Y
CNS(=O)(=O)c1cccc(-c2cnc3c(c2Cl)C2(CC=CC2)CN3)c1	10nM to 100 nM	-7.309	Y
CC(C)n1cnnc1-c1cccc(N2Cc3c(cc(OCCO)cc3S(N)(=O)=O)C2=O)n1	1nM to 10 nM	-8.603	Y
Cc1ccncc1-c1cc(N)c2cnc(Nc3cnn([C@H](C)C#N)c3)cc2c1	Below 1 nM	-7.308	Y
CN(C)C(=O)c1c(N)ccc(-c2cnc3c(c2Cl)C2(CC=CC2)CN3)c1F	1nM to 10 nM	-7.305	Y
Cn1cccc(-c2cc(-c3cnc4c(c3Cl)C3(CC3)CN4)cc(N)n2)c1=O	10nM to 100 nM	-7.305	Y
Cc1c(N)cncc1-c1cc2cc(NC(=O)OCC3CC3)ncc2c(N)c1F	Below 1 nM	-7.305	Y
CC[C@H]1CCc2nnc(-c3cccc(N4Cc5c(cc(N6CCC[C@H]6C)nc5[C@H](C)N)C4=O)n3)n21	Below 1 nM	-8.602	Y
Cc1c(-c2c(F)cc3cnc(Nc4cc5n(n4)CC(=O)N(C)CC5)cc3c2F)cnc2c1NCCO2	Below 1 nM	-7.301	Y
COc1ccncc1-c1ncc2[nH]nc(-c3ccc(N4CCN(C)CC4)cc3)c2n1	Over 100 nM	-7.301	Y
Cc1ccncc1-c1cc2cc(Nc3cc4n(n3)CC(=O)N(CC(C)(C)O)CC4)ncc2c(N)c1F	Below 1 nM	-7.301	Y
CCOc1cccc(F)c1-c1nccc(C(=O)Nc2ccc(-c3cnccc3C#N)cc2N2C[C@H](N)C[C@@H]2CO)n1	Over 100 nM	-7.3	Y
CN(Cc1cnn(CCO)c1)C(=O)c1cccc(-c2cnc3c(c2Cl)C2(CC=CC2)CN3)c1F	10nM to 100 nM	-7.299	Y
Cc1nc2c(N3CC[C@@H](N)C3)c(NC(=O)c3ccnc(-c4c(C)cccc4F)n3)ccc2s1	Over 100 nM	-7.298	Y
Cc1c(N)cncc1-c1cc2cc(Nc3cc4n(n3)CC(=O)N(CC(C)(C)O)CC4)ncc2cc1F	Below 1 nM	-7.297	Y
CNCc1nc(N2[C@@H](C)CC[C@@H]2C)cc2c1CN(c1cccc(-c3nnc(C)n3C(C)C)n1)C2=O	1nM to 10 nM	-7.297	Y
Cc1cncc(-c2ncc3[nH]nc(-c4ccc(N5CCN(C)CC5)cc4)c3n2)c1	Over 100 nM	-7.296	Y
COc1cccc(F)c1-c1ncc2[nH]nc(-c3cc(C)n[nH]3)c2n1	Over 100 nM	-8.599	Y
CNCc1nc(N2[C@@H](C)CC[C@@H]2C)cc2c1CN(c1cccc(N3C(=O)OC[C@H]3CF)n1)C2=O	Below 1 nM	-7.295	Y
Cc1c(N)cncc1-c1cc2cc(Nc3cc4n(n3)CC(=O)N(CC(F)F)CC4)ncc2cn1	1nM to 10 nM	-7.295	Y
Cc1c(F)cncc1-c1cc(N)c2cnc(NC(=O)[C@H]3C[C@H]3F)cc2c1	10nM to 100 nM	-7.293	Y
Cc1c2c(cc(F)c1-c1ncc3[nH]nc(-c4ccnc(N5CCN(C)CC5)c4)c3n1)CCNC2	Over 100 nM	-7.292	Y
Cc1c(N)cncc1-c1cc2cc(Nc3cc4n(n3)CC(=O)N(C)C(C)(C)C4)ncc2c(N)c1F	Below 1 nM	-7.29	Y
Cc1ccncc1-c1c(Cl)c(N)c2cnc(Nc3cnn(C(C)C#N)c3)cc2c1Cl	Below 1 nM	-7.29	Y
CCn1cnnc1-c1cccc(N2Cc3c(cc(N4CCC[C@H]4C)nc3[C@H](C)N)C2=O)n1	Below 1 nM	-8.599	Y
CN1CCN(c2ccc(-c3n[nH]c4ccc(-c5cccc6ncccc56)nc34)cc2)CC1	Over 100 nM	-7.289	Y
COCCc1nc2c(N3CCC[C@H]3CN)c(NC(=O)c3ccnc(-c4c(F)cccc4OC)n3)ccc2n1C	Over 100 nM	-7.288	Y
CC(C(=O)Nc1cc(F)c(-c2cc3c(-c4cnn(C)c4)n[nH]c3cn2)c(F)c1)N1CCCC1	Over 100 nM	-7.287	Y
CNCc1cc(C)c(-c2cc3c(-c4ccc(C(C)(C)C#N)cc4)n[nH]c3cc2C#N)c(F)c1	Over 100 nM	-8.598	Y
Cc1cc(CN2CCC(O)C2)cc(F)c1-c1cc2c(-c3cnn(C)c3)n[nH]c2cn1	Over 100 nM	-9.094	Y
Nc1nc(-c2cnccc2C(F)F)cc2cc(NC(=O)[C@@H]3C[C@@H]3F)ncc12	1nM to 10 nM	-7.285	Y
Cc1cc(NC(=O)CN2CCCC2)cc(F)c1-c1cc2c(-c3cnn(C)c3)n[nH]c2cn1	Over 100 nM	-7.285	Y
Cc1[nH]nc(CO)c1-c1cc(N)c2cnc(NC(=O)[C@@H]3C[C@H]3C#N)cc2c1	1nM to 10 nM	-7.285	Y
CCNCc1ccc(F)c(-c2cc3c(-c4cnn(C)c4)n[nH]c3cn2)c1OC	Over 100 nM	-7.284	Y
CN1CCC(CN2C=C(Nc3cc4cc(-c5c(Cl)cccc5Cl)ccc4cn3)C=[SH]2)C1	10nM to 100 nM	-7.283	Y
Cc1c(-c2cc3cc(Nc4cc5n(n4)CC(=O)N(C)CC5)ncc3cc2F)cnnc1N	Below 1 nM	-7.282	Y
Cc1c(N)cncc1-c1cc2cc(Nc3cc4n(n3)CC(=O)N(CCN3CCOCC3)CC4)ncc2cc1F	Below 1 nM	-7.28	Y
CCCn1cnnc1-c1cccc(N2Cc3c(cc(N(C)C)nc3[C@@H](C)N)C2=O)n1	Below 1 nM	-8.597	Y
Cc1c(-c2cc3cc(Nc4cc5n(n4)CC(=O)N(C)CC5)ncc3cc2F)cnc2c1[C@](C)(O)CCO2	10nM to 100 nM	-7.278	Y
Nc1nc(-c2cnccc2CCO)cc2cc(NC(=O)[C@@H]3C[C@H]3c3cnsc3)ncc12	Below 1 nM	-7.277	Y
Cc1cnccc1-c1cc(N)c2cnc(NC(=O)[C@@H]3C[C@H]3C#N)cc2c1	10nM to 100 nM	-7.276	Y
CC(C)N(C)c1cc2c(c(CN)n1)CN(c1cccc(N3C(=O)OC[C@@H]3C)n1)C2=O	Below 1 nM	-8.595	Y
COc1cccc(F)c1-c1cc2c(NC(=O)c3cccc(N4CCOCC4)c3)n[nH]c2cn1	Over 100 nM	-7.273	Y
CNC(=O)c1cc(Nc2cc3cc(-c4cnccc4C)nc(N)c3cn2)nn1C	Below 1 nM	-7.273	Y
Cc1c(N)cncc1-c1cc2cc(NC(=O)[C@@H]3C[C@H]3CC#N)ncc2c(N)n1	1nM to 10 nM	-7.272	Y
CNC(=O)c1cccc(-c2ccc3[nH]nc(-c4ccc(N5CCN(C)CC5)cc4)c3n2)c1	Over 100 nM	-7.27	Y
COc1cccc(F)c1-c1nccc(C(=O)Nc2ccc3c(cnn3C)c2N(C)CC2(O)COC2)n1	Over 100 nM	-7.269	Y
Cc1c(N)cncc1-c1cc2cc(Nc3cc4n(n3)CC(=O)N(C(C)C)CC4)ncc2c(F)c1F	Below 1 nM	-7.268	Y
CC(C)C1CN(C(=O)c2cccc(-c3cnc4c(c3)C3(CC3)CN4)c2F)C1	Over 100 nM	-7.267	Y
Cc1ccncc1-c1cc2cc(NC(=O)[C@@H]3C(c4c[nH]cn4)[C@H]3c3cnn(C)c3)ncc2c(N)c1F	10nM to 100 nM	-8.592	Y
Cn1ccc(=O)cc1-c1cc(N)c2cnc(NC(=O)[C@H]3C[C@@H]3C#N)cc2c1	10nM to 100 nM	-7.267	Y
Cc1c(-c2cc3cc(Nc4cc5n(n4)CC(=O)N(C)CC5)ncc3cc2F)cnc2c1NS(=O)(=O)CO2	10nM to 100 nM	-7.267	Y
CCn1c(C)nnc1-c1cccc(N2Cc3c(cc(N4[C@@H](C)CC[C@@H]4C)nc3CNC)C2=O)n1	1nM to 10 nM	-7.266	Y
Cc1ccncc1-c1cc2cc(Nc3cc(C)n(CCO)n3)ncc2c(N)n1	Below 1 nM	-7.265	Y
CCC(CC)n1cnnc1-c1cccc(N2Cc3c(cc(N4[C@@H](C)CC[C@@H]4C)nc3CN)C2=O)n1	Below 1 nM	-7.265	Y
CCCn1cnnc1-c1cccc(N2Cc3c(cc(N(C)C)nc3CNC)C2=O)n1	Below 1 nM	-8.592	Y
Cc1ccncc1-c1cc2cc(NC(=O)[C@@H]3C[C@H]3C#N)ncc2c(N)c1C	10nM to 100 nM	-7.264	Y
CN1CCN(c2ccc(-c3n[nH]c4cnc(-c5ccccc5F)nc34)cc2)CC1	Over 100 nM	-7.264	Y
COc1cccc(F)c1-c1cc2c(/C=C/c3ccc(Br)cc3)n[nH]c2cn1	Over 100 nM	-7.263	Y
CCOc1ccncc1-c1cc2cc(NC(=O)[C@H]3C[C@@H]3C#N)ncc2c(N)n1	Below 1 nM	-7.263	Y
Cn1cc(-c2n[nH]c3cnc(-c4cccc(CNC5CCOCC5)c4C(F)(F)F)cc23)cn1	Over 100 nM	-7.263	Y
Cn1cc(-c2n[nH]c3cnc(-c4c(F)cc(CNc5ccn(C)n5)cc4F)cc23)cn1	Over 100 nM	-7.263	Y
COc1cccc(F)c1C1=NC=C2NN=C(c3ccccc3C)C2N1	Over 100 nM	-7.262	Y
COc1cccc(F)c1-c1nccc(C(=O)Nc2ccc(-c3cnccc3C#N)cc2N2C[C@H](N)C[C@@H]2C(C)(C)O)n1	Over 100 nM	-7.261	Y
CN(C)C(=O)c1c(N)ccc(-c2cnc3c(c2Cl)C2(CCCC2)CN3)c1F	1nM to 10 nM	-7.261	Y
CCN(C)c1cc2c(c(C(C)(C)N)n1)CN(c1cccc(-c3nncn3CC)n1)C2=O	Below 1 nM	-8.591	Y
N#CCNC(=O)c1ccnc(-c2cccc(-c3cnc4c(c3Cl)C3(CC=CC3)CN4)c2F)c1	Over 100 nM	-7.261	Y
COc1cccc(F)c1-c1nccc(C(=O)Nc2ccc3sc(C)nc3c2N2CCC3CCNCC32)n1	Over 100 nM	-7.26	Y
O=C1COCCN1c1cccc(-c2cnc3c(c2)C2(CCC2)CN3)c1	10nM to 100 nM	-7.259	Y
CCc1cn2cccc(-c3ccc4[nH]nc(-c5ccc(N6CCN(C)CC6)cc5)c4n3)c2n1	Over 100 nM	-7.259	Y
COCCN1CCc2cc(Nc3cc4cc(-c5cncc(N)c5C)c(F)c(N)c4cn3)nn2CC1=O	Below 1 nM	-7.258	Y
CN(c1ccc2c(-c3cnc4c(c3)C3(CC3)CN4)c[nH]c2c1)c1cnn(C)c1	10nM to 100 nM	-7.256	Y
CNCc1nc(C(C)C)cc2c1CN(c1cccc(-c3nncn3C(C)C)n1)C2=O	1nM to 10 nM	-8.59	Y
COc1cccc(F)c1-c1nccc(C(=O)Nc2cc(F)c3c(cnn3C)c2-c2cccc(CN(C)C)c2)n1	Over 100 nM	-7.256	Y
Cn1cc(-c2n[nH]c3cnc(-c4c(F)ccc(CNC5CC5)c4F)cc23)cn1	Over 100 nM	-7.255	Y
CN1CCN(c2cc(Cl)cc3c(-c4cnc5c(c4)C4(CC4)CN5)c[nH]c23)C(=O)C1	10nM to 100 nM	-7.255	Y
Cc1ccncc1-c1c(F)c(N)c2cnc(NC(=O)[C@H]3C[C@@H]3C#N)cc2c1F	1nM to 10 nM	-7.254	Y
C[C@@H]1COC(=O)N1c1cc(N)c2cnc(NC(=O)[C@@H]3C[C@H]3C#N)cc2c1	10nM to 100 nM	-7.253	Y
Cn1cc(Nc2ccc3c(-c4cnc5c(c4)C4(CC4)CN5)c[nH]c3c2)cn1	10nM to 100 nM	-7.253	Y
CC[C@H](C)n1cnnc1-c1cccc(N2Cc3c(CNC)cc(OC)cc3C2=O)n1	1nM to 10 nM	-8.588	Y
Cc1c(N)cncc1-c1cc2cc(Nc3cc4n(n3)Cc3nncn3CC4)ncc2cc1F	Below 1 nM	-7.25	Y
O=S(=O)(c1ccc(-c2n[nH]c3cnc(-c4c(F)cc5c(c4F)CNCC5)nc23)cc1)N1CCC1	Over 100 nM	-7.249	Y
Cc1cc2[nH]ncc2cc1-c1cc(N)c2cnc(NC(=O)[C@@H]3C[C@H]3C(N)=O)cc2c1	10nM to 100 nM	-7.249	Y
C[C@H]1CC[C@H](C)N1c1cc2c(c(CN)n1)CN(c1cccc(N3C(=O)OC[C@H]3C)n1)C2=O	Below 1 nM	-7.249	Y
COCCn1cc([C@H]2C[C@@H]2C(=O)Nc2cc3cc(-c4cnccc4C)nc(N)c3cn2)cn1	1nM to 10 nM	-7.248	Y
Cc1ccncc1-c1cc2cc(NC(=O)C3CC3C#N)ncc2c(N)c1C#N	1nM to 10 nM	-7.248	Y
COc1c(-c2ccc(N)c(C(=O)N(C)C)c2F)cnc2c1C1(CN2)CC1C	1nM to 10 nM	-7.247	Y
Cc1c(N)cncc1-c1cc2cc(Nc3cc4n(n3)Cc3ncc(C)n3CC4)ncc2cc1F	Below 1 nM	-7.247	Y
Cc1c(CN2CCC2)ccc(F)c1-c1cc2c(-c3cnn(C)c3)n[nH]c2cn1	Over 100 nM	-7.245	Y
CN(C)S(=O)(=O)c1cc(N)c2cnc(NC(=O)[C@H]3C[C@@H]3C(N)=O)cc2c1	10nM to 100 nM	-7.245	Y
Cc1c(N)cncc1-c1cc2cc(NC(=O)O[C@H]3COC[C@@H]3C)ncc2c(N)c1F	Below 1 nM	-7.244	Y
CC1COC(=O)N1c1cc(N)c2cnc(NC(=O)C3CC3C#N)cc2c1	10nM to 100 nM	-7.243	Y
CC(C)N1CCc2cc(Nc3cc4cc(C(=O)N5CCN(C)CC5)c(F)cc4cn3)nn2CC1=O	10nM to 100 nM	-7.242	Y
Cc1ccncc1-c1cc2cc(Nc3cnn(C(C)CO)c3)ncc2c(N)n1	1nM to 10 nM	-7.242	Y
N#C[C@H]1C[C@@H]1C(=O)Nc1cc2cc(-c3cn[nH]c3C(F)(F)F)nc(N)c2cn1	1nM to 10 nM	-7.242	Y
Cc1ccncc1-c1cc2cc(Nc3cc(C(C)O)n(C)n3)ncc2c(N)n1	Below 1 nM	-7.241	Y
C[C@H]1CCCN1c1cc2c(c(CN)n1)CN(c1cccc(N3C(=O)OC[C@H]3CF)n1)C2=O	Below 1 nM	-8.586	Y
COc1cccc(F)c1-c1nccc(C(=O)Nc2ccc3c(cnn3C)c2N(C)CC2CCCO2)n1	Over 100 nM	-7.241	Y
Cc1ccncc1-c1cc2cc(Nc3cn4c(n3)CC(=O)N(C)CC4)ncc2c(N)c1F	10nM to 100 nM	-7.24	Y
Cc1c(-c2ccc(N)c(C(=O)N(C)C)c2F)cnc2c1C1(CCC1)CN2	10nM to 100 nM	-7.24	Y
Cc1ccncc1-c1cc2cc(NC(=O)C3C4CC(NS(C)(=O)=O)CC43)ncc2c(N)n1	10nM to 100 nM	-7.238	Y
Cc1[nH]ncc1-c1cc(N)c2cnc(NC(=O)[C@@H]3C[C@@H]3F)cc2c1	1nM to 10 nM	-7.238	Y
Cc1nc2c(N3C[C@@H]4CC[C@H]3CN4)c(NC(=O)c3ccnc(-c4c(F)cccc4F)n3)ccc2s1	Over 100 nM	-7.237	Y
CC(C)c1c(-c2cc(N)c3cnc(NC(=O)[C@@H]4C[C@H]4C#N)cc3c2)cnn1C	1nM to 10 nM	-7.237	Y
CN1CCN(c2ccc(-c3n[nH]c4ccc(-c5cccc6c5CCC6NCCO)nc34)cc2)CC1	Over 100 nM	-8.586	Y
CC[C@H](C)n1cnnc1-c1cccc(N2Cc3c(CNCCO)cc(OC)cc3C2=O)n1	1nM to 10 nM	-9.091	Y
Cc1nccn1C1CCC2(CNc3ncc(-c4ccc(N)c(C(=O)N(C)C)c4F)c(Cl)c32)C1	Over 100 nM	-7.234	Y
Cc1c(N)cncc1-c1cc(N)c2cnc(NC(=O)[C@H]3C[C@@H]3C#N)cc2c1	Below 1 nM	-7.234	Y
COc1cccc(F)c1-c1nccc(C(=O)Nc2ccc3sc(C)nc3c2N2CCOC[C@@H]2CN)n1	Over 100 nM	-7.233	Y
CCN(CC)c1cc2c(c(CN)n1)CN(c1cccc(-c3nncn3C(C)C)n1)C2=O	Below 1 nM	-8.586	Y
CCc1ccncc1-c1cc2cc(NC(=O)[C@H]3C[C@@H]3C#N)ncc2c(N)n1	1nM to 10 nM	-7.231	Y
Cc1c(N)cncc1-c1cc2cc(Nc3cc4n(n3)CC(=O)N(C)C[C@H]4F)ncc2c(N)c1F	Below 1 nM	-7.23	Y
Cc1c(N)cncc1-c1cc2cc(Nc3cc4n(n3)CC(=O)N([C@H](C)C#N)CC4)ncc2cc1F	Below 1 nM	-7.23	Y
Cc1ccncc1-c1cc2cc(Nc3cnn(CC(C)(C)O)c3)ncc2c(N)n1	Below 1 nM	-7.23	Y
Cc1ccncc1-c1cc2cc(NC(=O)C3CC3C#N)ncc2c(N)c1Cl	1nM to 10 nM	-7.229	Y
Cc1c(N)cncc1-c1cc2cc(Nc3cc4n(n3)CS(=O)(=O)N(C)CC4C)ncc2c(N)c1F	Below 1 nM	-7.228	Y
N#Cc1ccncc1-c1cc(N)c2nnc(NC(=O)[C@@H]3C[C@@H]3F)cc2c1	Over 100 nM	-7.228	Y
Cc1cccc(F)c1-c1nccc(C(=O)Nc2ccc(-c3cnccc3C#N)cc2N2C[C@H](N)C[C@@H]2CO)n1	Over 100 nM	-7.226	Y
N[C@@H]1C[C@H](CO)N(c2ccc(F)cc2NC(=O)c2ccnc(-c3c(F)cccc3F)n2)C1	Over 100 nM	-7.225	Y
CN1CCN(c2ccc(-c3n[nH]c4ccc(-c5cnc6c(c5)ncn6C)nc34)cc2)CC1	Over 100 nM	-7.22	Y
CN(C)S(=O)(=O)Nc1cccc(-c2cnc3c(c2Cl)C2(CC=CC2)CN3)c1	Over 100 nM	-7.219	Y
CNc1cncc(-c2cc3cc(NC(=O)O[C@H]4C[C@@](C)(O)C4)ncc3c(N)c2F)c1C	Below 1 nM	-7.219	Y
COC1CCN(c2ccc(C(=O)Nc3n[nH]c4cnc(-c5cnccc5C)cc34)cc2)CC1	Over 100 nM	-7.217	Y
CO[C@H]1CC[C@@H](C)c2cc(Nc3cc4cc(-c5cncc(N)c5C)c(F)c(N)c4cn3)nn2C1	1nM to 10 nM	-7.212	Y
COc1cccc(F)c1-c1nccc(C(=O)Nc2ccc(-c3cnccc3C#N)cc2N2CCN3C(=O)OC[C@@H]3C2)n1	Over 100 nM	-7.209	Y
CC(C)NCc1cc(F)c(-c2cc3c(NC(=O)c4ccc(N5CCN(C)CC5)cc4)n[nH]c3cn2)c(F)c1	Over 100 nM	-8.58	Y
CN1CCN(c2ccc(-c3n[nH]c4ccc(-c5ccncc5)nc34)cc2)CC1	Over 100 nM	-7.207	Y
COc1cccc(F)c1-c1nccc(C(=O)Nc2cc(F)c(CN3CCOCC3)cc2N2C[C@H]3C[C@@H]2CN3)n1	Over 100 nM	-7.206	Y
COc1cccc(F)c1-c1nccc(C(=O)Nc2ccc3c(cnn3C)c2N(C)[C@H]2CCNC2)n1	Over 100 nM	-7.205	Y
CCc1ccncc1-c1cc(N)c2nnc(NC(=O)C3CC3F)cc2c1	1nM to 10 nM	-7.204	Y
CCc1ccncc1-c1cc2cc(NC(=O)c3cc[nH]n3)ncc2c(N)n1	10nM to 100 nM	-7.203	Y
N#CC1CCCCN1C(=O)c1cccc(-c2cnc3c(c2Cl)C2(CC=CC2)CN3)c1F	10nM to 100 nM	-7.203	Y
CCc1ccncc1-c1cc2cc(NC(=O)[C@@H]3C[C@@H]3C#N)ncc2c(N)n1	10nM to 100 nM	-7.203	Y
CCN(CC)c1cc2c(c(CNC)n1)CN(c1cccc(-c3nncn3C(C)C)n1)C2=O	Below 1 nM	-8.58	Y
COc1cccc(F)c1-c1nccc(C(=O)Nc2cc(F)c(-c3ccc(=O)n(C)c3)cc2N2C[C@H]3C[C@@H]2CN3)n1	Over 100 nM	-7.202	Y
Cc1ccncc1-c1cc2cc(NC(=O)[C@H]3C[C@@H]3C3=CN(C)NN3)ncc2c(N)c1F	1nM to 10 nM	-7.202	Y
Cc1cc(CN)ncc1-c1cc2cc(Nc3cc4n(n3)CC(=O)N(C)CC4)ncc2cc1F	10nM to 100 nM	-7.202	Y
CN(Cc1cnn(C2CCNC2)c1)C(=O)c1cccc(-c2cnc3c(c2Cl)C2(CC=CC2)CN3)c1F	10nM to 100 nM	-7.202	Y
CN(C)C(=O)Cc1cccc2c(-c3cnc4c(c3Cl)C3(CC3)CN4)c[nH]c12	10nM to 100 nM	-7.202	Y
Cc1c(-c2cc3cc(NC(=O)O[C@H]4C[C@@H](O)C4)ncc3c(N)c2F)cnc2c1NC[C@H]1C[C@@H]21	1nM to 10 nM	-7.202	Y
COc1ccncc1-c1cc(N)c2cnc(NC(=O)[C@@H]3C[C@@H]3F)cc2c1	1nM to 10 nM	-7.201	Y
COc1cccc(F)c1-c1nccc(C(=O)Nc2ccc(-c3c(C#N)cnn3C)cc2N2C[C@H](N)C[C@@H]2CO)n1	Over 100 nM	-7.201	Y
C[C@H]1COC(=O)N1c1cccc(N2Cc3c(cc(N4[C@H](C)C[C@H]4C)nc3CN)C2=O)n1	1nM to 10 nM	-8.58	Y
COc1ccccc1-c1ncc2[nH]nc(-c3ccc(N4CCN(C)CC4)cc3)c2n1	Over 100 nM	-7.2	Y
Cc1ccncc1-c1cc2cc(NC(=O)C3CC3C#N)ncc2c(N)c1C	10nM to 100 nM	-7.196	Y
CN(CCO)C(=O)c1c(N)ccc(-c2cnc3c(c2)C2(CC2)CN3)c1F	10nM to 100 nM	-7.191	Y
CCc1ccncc1-c1cc2cc(Nc3cnn(C4CCNCC4)c3)ncc2c(N)n1	Below 1 nM	-7.191	Y
CN1CCN(c2ccc(-c3n[nH]c4ccc(-c5cncc6oc(C(C)(C)C)nc56)nc34)cc2)CC1	Over 100 nM	-7.191	Y
CCCn1cnnc1-c1cccc(N2Cc3c(cc(C4CCC4)nc3CNC)C2=O)n1	1nM to 10 nM	-8.579	Y
COc1cccc(F)c1-c1nccc(C(=O)Nc2cc(F)ccc2N2C[C@@H]3C[C@H]2CN3)n1	Over 100 nM	-7.19	Y
O=C(c1cccc(-c2cnc3c(c2Cl)C2(CC2)CN3)c1F)N1CC(O)C1	10nM to 100 nM	-7.185	Y
COc1cccc(F)c1-c1nccc(C(=O)Nc2cc(F)c3c(cnn3C)c2N2CC[C@@H](N)C2)n1	Over 100 nM	-7.184	Y
Cc1ccncc1-c1cc(N)c2cnc(NC(=O)C3[C@@H](CC#N)[C@H]3C)cc2c1	Below 1 nM	-7.182	Y
Cc1cc(NC(=O)CN2C3CCC2CC3)cc(F)c1-c1cc2c(-c3cnn(C)c3)n[nH]c2cn1	Over 100 nM	-7.182	Y
CC(=O)Nc1cccc(-c2cnc3c(c2Cl)C2(CC=CC2)CN3)c1	Over 100 nM	-7.181	Y
CC(=O)Nc1cncc(-c2cc3cc(Nc4cc5n(n4)CC(=O)N(C)CC5)ncc3cc2F)c1C	1nM to 10 nM	-7.18	Y
COC1CCN(c2ccc(C(=O)Nc3n[nH]c4cnc(-c5cnn(C)c5C)cc34)cc2)CC1	Over 100 nM	-7.179	Y
Cc1c(N)cncc1-c1cc2cc(Nc3cc4n(n3)CC3=NOC(C)(C)N3CC4)ncc2cc1F	Below 1 nM	-7.177	Y
Cc1cc(CN)ccc1-c1cc2cc(Nc3cc4n(n3)CC(=O)N(C)CC4)ncc2cc1F	10nM to 100 nM	-7.174	Y
COc1ccc(F)c(F)c1-c1nccc(C(=O)Nc2ccc(-c3cnccc3C#N)cc2N2C[C@H](N)C[C@@H]2CO)n1	Over 100 nM	-7.174	Y
CCC(CC)n1cnnc1-c1cccc(N2Cc3c(cc(N4CCC[C@H]4C)nc3CNC)C2=O)n1	Below 1 nM	-8.577	Y
COc1cccc(F)c1-c1nccc(C(=O)Nc2cc(F)c(CO)cc2N2C[C@H]3C[C@@H]2CN3)n1	Over 100 nM	-7.173	Y
COc1cccc(F)c1-c1nccc(C(=O)Nc2cc(F)ccc2N2CCN[C@@H](CO)C2)n1	Over 100 nM	-7.173	Y
Cc1ncc(-c2cc3cc(NC(=O)C4CC4C#N)ncc3c(N)n2)n1C	10nM to 100 nM	-7.171	Y
Cc1c(F)ccc(F)c1-c1nccc(C(=O)Nc2ccc(-c3cnccc3C#N)cc2N2C[C@H](N)C[C@@H]2CO)n1	Over 100 nM	-7.171	Y
Cc1c(-c2cc3cc(Nc4cc5n(n4)CC(=O)N(C)CC54CC4)ncc3cc2F)cnc2c1NCC[C@]2(C)O	Below 1 nM	-7.17	Y
CNCc1cc(C)c(-c2cc3c(-c4ccc(CC#N)cc4)n[nH]c3cc2C#N)c(F)c1	Over 100 nM	-8.576	Y
CNCc1cc([C@H](C)O)cc2c1CN(c1cccc(-c3nncn3[C@@H](C)CC(F)(F)F)n1)C2=O	1nM to 10 nM	-9.077	Y
Cc1ccncc1-c1cc2cc(Nc3cc4n(n3)CC(=O)N(C)CC4)ncc2c(N)c1F	Below 1 nM	-7.168	Y
COc1cccc(F)c1-c1nccc(C(=O)Nc2ccc3c(cnn3C)c2N(C)CC(C)(C)O)n1	Over 100 nM	-7.167	Y
CCn1cnnc1-c1cccc(N2Cc3c(cc(N(C)C)nc3[C@@H](C)N)C2=O)n1	1nM to 10 nM	-8.576	Y
CC(C)N1CCc2cc(Nc3cc4cc(-c5cncc6c5OCCN6)c(F)c(N)c4cn3)nn2CC1=O	1nM to 10 nM	-7.167	Y
Cc1cc(NC(=O)CN(C)C)cc(Cl)c1-c1cc2c(-c3cnn(C)c3)n[nH]c2cn1	Over 100 nM	-7.166	Y
Cc1c(N)cncc1-c1cc(N)c2cnc(NC(=O)C3CC3C#N)cc2c1	Below 1 nM	-7.166	Y
COc1cccc(F)c1-c1nccc(C(=O)Nc2cc(F)c(N3CCC3)cc2N2C[C@H]3C[C@@H]2CN3)n1	Over 100 nM	-7.164	Y
Cc1c(-c2cc3cc(NC(=O)N[C@H]4COC[C@H]4F)ncc3c(N)c2F)cnc2c1NCCO2	Below 1 nM	-7.164	Y
Clc1c(-c2cccc3[nH]ncc23)cnc2c1C1(CC=CC1)CN2	Over 100 nM	-7.163	Y
Cc1nnc(-c2cccc(N3Cc4c(cc(N5[C@@H](C)CC[C@@H]5C)nc4CN)C3=O)n2)n1C(C)C	Below 1 nM	-7.16	Y
CN(C)CCN(C)C(=O)c1c(N)ccc(-c2cnc3c(c2Cl)C2(CCC(C)(C#N)C2)CN3)c1F	10nM to 100 nM	-7.158	Y
CNCc1nc(N(C)C)cc2c1CN(c1cccc(-c3nncn3CC3CC3)n1)C2=O	Below 1 nM	-8.575	Y
COCC1(O)CN(C)C(=O)Cn2nc(Nc3cc4cc(-c5cnccc5C)c(F)c(N)c4cn3)cc21	Below 1 nM	-7.157	Y
Cc1c(N)cncc1-c1cc(N)c2cnc(NC(=O)[C@@H]3C[C@H]3C#N)cc2c1	Below 1 nM	-7.157	Y
NC(=O)CCn1cc(-c2cnc3c(c2Cl)C2(CC=CC2)CN3)cn1	Over 100 nM	-7.157	Y
Cc1ccncc1-c1cc2cc(NC(=O)[C@@H]3C[C@]34CCN(S(C)(=O)=O)C4)ncc2c(N)n1	1nM to 10 nM	-7.154	Y
Cc1ccncc1-c1nc(N)c2cnc(NC(=O)[C@H]3C[C@@H]3c3cn[nH]c3)cc2c1F	Below 1 nM	-7.153	Y
Cc1cc(C)n(-c2cccc(-c3cnc4c(c3Cl)C3(CC=CC3)CN4)c2)n1	10nM to 100 nM	-7.153	Y
CC(C)N1CCc2cc(Nc3cc4cc(C(C)n5ccccc5=O)nc(N)c4cn3)nn2CC1=O	Over 100 nM	-7.153	Y
Cc1c(-c2cc3cc(NC(=O)NCC4CC4)ncc3c(N)c2F)cnc2c1NCCO2	Below 1 nM	-7.152	Y
CNCc1cncc(-c2cc3cc(Nc4cc5n(n4)CC(=O)N(C)CC5)ncc3cc2F)c1C	10nM to 100 nM	-7.152	Y
Cc1nnc(-c2cccc(N3Cc4c(cc(N5[C@H](C)CC[C@H]5C)nc4CN)C3=O)n2)n1C(C)C	Below 1 nM	-7.152	Y
COc1cccc(F)c1-c1nccc(C(=O)Nc2ccc(-c3cnccc3C#N)cc2N2CCO[C@@H](CO)C2)n1	Over 100 nM	-7.152	Y
Cc1ncc(-c2cc3cc(Nc4cc5n(n4)CC(=O)N(C)CC5)ncc3c(N)c2F)c(C)c1N	Below 1 nM	-7.152	Y
CC1(c2cc3c(c(CN)n2)CN(c2cccc(N4C(=O)OC[C@H]4CF)n2)C3=O)CC1	1nM to 10 nM	-8.574	Y
COc1cccc(F)c1-c1cc2c(-n3cnc(C(=O)NC(C)C)c3)n[nH]c2cn1	Over 100 nM	-7.151	Y
CN1CCN(c2ccc(-c3n[nH]c4cnc(-c5ccc6c(c5)C(=O)NC6)nc34)cc2)CC1	Over 100 nM	-7.15	Y
Cc1c(-c2cc3cc(Nc4cc5n(n4)CC(=O)N([C@H](C)CO)CC5)ncc3cc2F)cnc2c1NCCO2	Below 1 nM	-7.15	Y
CN1CCC(NC(=O)c2ccc(-c3n[nH]c4ccc(-c5ccccc5F)nc34)cc2)CC1	Over 100 nM	-7.15	Y
O=C(c1cccc(-c2cnc3c(c2)C2(CC2)CN3)c1F)N1CCc2ccccc21	Over 100 nM	-7.15	Y
Cc1c(N)cncc1-c1cc2cc(Nc3cc4n(n3)CC(=O)N(C(C)C)CC4)ncc2cc1C#N	Below 1 nM	-7.147	Y
Cc1[nH]nc(CO)c1-c1cc(N)c2cnc(NC(=O)[C@H]3C[C@@H]3C#N)cc2c1	1nM to 10 nM	-8.573	Y
CCc1ccncc1-c1cc2cc(NC(=O)C3C[C@H]3C(=O)C3CC(O)C3)ncc2c(N)n1	Over 100 nM	-7.145	Y
C[C@@H]1COC(=O)N1c1cc(N)c2cnc(NC(=O)[C@@H]3C[C@@H]3F)cc2c1	10nM to 100 nM	-7.144	Y
[2H]C([2H])([2H])N1CCc2cc(Nc3cc4cc(-c5cnccc5C)c(F)c(N)c4cn3)nn2CC1=O	Below 1 nM	-7.143	Y
Cc1ccncc1-c1cc2cc(Nc3cc4n(n3)CC(=O)N(C)C/C4=C\c3cnn(C)c3)ncc2c(N)c1F	Below 1 nM	-7.143	Y
COc1cccc(F)c1-c1nccc(C(=O)Nc2ccc(-c3cnccc3C#N)cc2N2CCN(CCO)CC2)n1	Over 100 nM	-7.142	Y
CC[C@@H](N)c1nc(C2(C)CC2)cc2c1CN(c1cccc(-c3nncn3C3CCC3)n1)C2=O	1nM to 10 nM	-8.572	Y
CCC1(C#N)CCC2(CNc3ncc(-c4ccc(N)c(C(=O)N(C)C)c4F)c(Cl)c32)C1	1nM to 10 nM	-7.138	Y
COc1ccncc1-c1cc(N)c2nnc(NC(=O)[C@@H]3C[C@@H]3F)cc2c1	10nM to 100 nM	-7.133	Y
COc1cc(N2CCN(C)CC2)ccc1C(=O)Nc1n[nH]c2cnc(-c3c(F)cc(CNC(C)C)cc3F)cc12	Over 100 nM	-8.571	Y
COc1cccc(F)c1-c1nccc(C(=O)Nc2ccc(-c3c(C)nn(C)c3C)cc2N2C[C@H]3C[C@@H]2CN3)n1	Over 100 nM	-7.132	Y
Cc1c(N)cncc1-c1cc2cc(Nc3cc4n(n3)CC(=O)N(CCN3CC(O)C3)CC4)ncc2cc1F	Below 1 nM	-7.132	Y
Cc1coc(=O)n1-c1cc(N)c2cnc(NC(=O)[C@H]3C[C@@H]3C#N)cc2c1	10nM to 100 nM	-7.13	Y
CCN(CCO)C(=O)c1cccc(-c2cnc3c(c2Cl)C2(CC2)CN3)c1F	10nM to 100 nM	-7.13	Y
COc1cccc(F)c1-c1nccc(C(=O)Nc2cc(F)ccc2N2C[C@@H]3C[C@H]2CN3CCO)n1	Over 100 nM	-7.13	Y
CS(=O)(=O)c1ccc(-c2cnc3c(c2Cl)C2(CC=CC2)CN3)cc1	Over 100 nM	-7.129	Y
O=C1NCCCN1c1cccc(-c2cnc3c(c2Cl)C2(CC2)CN3)c1	10nM to 100 nM	-7.129	Y
CNCc1cc(C)c(-c2cc3c(-c4ccc(C(F)(F)F)cc4)n[nH]c3cc2C#N)c(F)c1	Over 100 nM	-8.571	Y
Cc1ccncc1-c1cc2cc(NC(=O)[C@@H]3C[C@H]3c3cnn(C)c3)ncc2c(N)n1	Below 1 nM	-7.129	Y
Cc1ccncc1-c1cc(N)c2cnc(NC(=O)[C@@H]3[C@H]4CC(O)C[C@H]43)cc2c1Cl	Below 1 nM	-7.128	Y
N#CC1CC1C(=O)Nc1cc2cc(-c3cn[nH]c3)cc(N)c2cn1	1nM to 10 nM	-7.128	Y
Cc1c(CS(C)(=O)=O)cncc1-c1cc2cc(Nc3cc4n(n3)CC(=O)N(C)CC4)ncc2cc1F	Below 1 nM	-7.126	Y
COc1cccc(F)c1-c1cc2c(NC(=O)c3cccc(N4CCN(C)C(=O)C4)c3)n[nH]c2cn1	Over 100 nM	-7.125	Y
CCn1cnnc1-c1cccc(N2Cc3c(cc(N4[C@H](C)CC[C@H]4C)nc3CN)C2=O)n1	Below 1 nM	-8.57	Y
N#Cc1cccc(-c2cnc3c(c2Cl)C2(CC=CC2)CN3)c1	Over 100 nM	-7.124	Y
CN1CCN(c2ccc(-c3n[nH]c4ccc(-c5cccc6c5OCCO6)nc34)cc2)CC1	Over 100 nM	-7.124	Y
Cc1ccncc1-c1cc(N)c2cnc(NC(=O)[C@@H]3[C@@H](CC#N)[C@H]3C)cc2c1	Below 1 nM	-7.124	Y
NS(=O)(=O)c1ccc(-c2cnc3c(c2)C2(CC2)CN3)cc1	Over 100 nM	-7.123	Y
Cc1ccncc1-c1cc2cc(NC(=O)[C@@H]3[C@@H](c4ccn[nH]4)[C@H]3C)ncc2c(N)c1F	1nM to 10 nM	-7.123	Y
CCN(C)c1cc2c(c([C@H](C)N)n1)CN(c1cccc(-c3nncn3CC)n1)C2=O	Below 1 nM	-8.57	Y
CCNCc1cc(OC)cc2c1CN(c1cccc(-c3nncn3[C@H](CC)CO)n1)C2=O	1nM to 10 nM	-9.072	Y
CC(C)(O)c1ccc(-c2cnc3c(c2Cl)C2(CC=CC2)CN3)cc1	Over 100 nM	-7.122	Y
CNS(=O)(=O)c1ccc(Nc2cc3cc(-c4cnccc4C)ncc3cn2)nc1	10nM to 100 nM	-7.121	Y
Cc1ccncc1-c1cc2cc(Nc3cnn([C@H]4CCN(C5COC5)C[C@@H]4O)c3)ncc2c(N)n1	Below 1 nM	-7.119	Y
Cc1ccncc1-c1cc2cc(NC(=O)N3CC4CC3C4)ncc2c(N)c1F	10nM to 100 nM	-7.118	Y
CCN1CCN(c2cccc(C(=O)Nc3n[nH]c4cnc(-c5c(F)cccc5OC)cc34)c2)CC1	Over 100 nM	-7.117	Y
CNCc1cc(C)c(-c2cc3c(-c4ccc(N5CCN(C(C)=O)CC5)nc4)n[nH]c3cc2C#N)c(F)c1	Over 100 nM	-8.569	Y
CN(CC(C)(C)O)C(=O)c1c(N)ccc(-c2cnc3c(c2)C2(CC2)CN3)c1F	10nM to 100 nM	-7.117	Y
CCc1ccncc1-c1cc2cc(NC(=O)c3cc(C)[nH]n3)ncc2c(N)n1	10nM to 100 nM	-7.117	Y
CC1(C#N)C(=O)Nc2ccc(-c3cnc4c(c3Cl)C3(CC3)CN4)cc21	Over 100 nM	-7.114	Y
Cc1ccncc1-c1cc2cc(NC(=O)[C@@H]3C[C@H]3CN)ncc2c(N)n1	1nM to 10 nM	-7.113	Y
CNCc1cc(OC)cc2c1CN(c1cccc(-c3nncn3C(C)C)n1)C2=O	1nM to 10 nM	-8.566	Y
O=C1OCc2ccc(-c3cnc4c(c3)C3(CC3)CN4)cc21	Over 100 nM	-7.109	Y
Cc1cnccc1-c1cc2cc(NC(=O)[C@@H]3C[C@@H]3F)ncc2c(N)n1	1nM to 10 nM	-7.108	Y
Nc1nc(-c2cncc3c2CCN3)cc2cc(NC(=O)[C@@H]3C[C@@H]3F)ncc12	Below 1 nM	-7.108	Y
COc1cccc(F)c1-c1nccc(C(=O)Nc2cc(F)ccc2N2CCC[C@H]2CO)n1	Over 100 nM	-7.108	Y
CN1CCN(c2ccc(-c3n[nH]c4ccc(-c5ccc(=O)n(C)c5)nc34)cc2)CC1	Over 100 nM	-7.108	Y
Cc1ccncc1-c1cc2cc(NC(=O)[C@@H]3C[C@H]3c3cc[nH]n3)ncc2c(N)n1	Below 1 nM	-7.105	Y
CCC(CC)n1cnnc1-c1cccc(N2Cc3c(CNC)cc(OC)cc3C2=O)n1	1nM to 10 nM	-8.566	Y
Cc1c(-c2cc3cc(Nc4cc5n(n4)CC(=O)NCC5)ncc3cc2F)cnc2c1NCCO2	Below 1 nM	-7.103	Y
COc1cccc(F)c1-c1nccc(C(=O)Nc2ccc3sc(C)nc3c2N2C[C@@H](N)C[C@H]2CO)n1	Over 100 nM	-7.102	Y
Cc1c(CC#N)ccnc1-c1cccc(-c2cnc3c(c2Cl)C2(CC=CC2)CN3)c1	1nM to 10 nM	-7.099	Y
CCc1ncncc1-c1cc2cc(NC(=O)[C@@H]3C[C@@H]3F)ncc2c(N)n1	10nM to 100 nM	-7.097	Y
COc1c(-c2ccc(N)c(C(=O)N(C)C)n2)cnc2c1C1(CC1)CN2	10nM to 100 nM	-7.095	Y
CCc1ccncc1-c1cc(N)c2cnc(NC(=O)[C@@H]3C[C@@H]3F)cc2c1	1nM to 10 nM	-7.095	Y
Cc1ccncc1-c1cc(N)c2cnc(Nc3cnn(C(C)C#N)c3)cc2c1Cl	Below 1 nM	-7.095	Y
Cc1c(N)cncc1-c1cc2cc(Nc3cc4n(n3)CC(=O)N(C)C[C@@H]4F)ncc2c(N)c1F	Below 1 nM	-7.094	Y
CCn1c(C)nnc1-c1cccc(N2Cc3c(cc(N4[C@H](C)CC[C@H]4C)nc3CN)C2=O)n1	Below 1 nM	-7.092	Y
COC[C@@H](N)c1nc(C2(C)CC2)cc2c1CN(c1cccc(-c3nnc4n3[C@@H](CO)CC4)n1)C2=O	Below 1 nM	-8.558	Y
CC1CCC(=O)N1c1cc(N)c2cnc(NC(=O)[C@@H]3C[C@@H]3F)cc2c1	10nM to 100 nM	-7.092	Y
Cc1c(-c2cc3cc(NC(=O)O[C@H]4CC[C@@H](O)C4)ncc3c(N)c2F)cnc2c1NCCO2	Below 1 nM	-7.09	Y
COc1cccc(F)c1-c1nccc(C(=O)Nc2ccccc2C2CCC(N)C2)n1	Over 100 nM	-7.086	Y
CNC(=O)Nc1cc2cc(-c3cnccc3C)c(Cl)c(N)c2cn1	1nM to 10 nM	-7.084	Y
COc1cccc(F)c1-c1ncc2[nH]nc(-c3ccn(C)c(=O)c3)c2n1	Over 100 nM	-8.557	Y
COc1cccc(F)c1-c1nccc(C(=O)Nc2cc(F)ccc2N2CC[C@@H](N)C2)n1	Over 100 nM	-7.076	Y
Cc1c(NS(=O)(=O)C2CC2)cncc1-c1cc2cc(Nc3cc4n(n3)CC(=O)N(C)CC4)ncc2cc1F	1nM to 10 nM	-7.075	Y
C[C@H]1Cc2c(cncc2-c2cc(N)c3cnc(NC(=O)C4CC4)cc3c2)N1	1nM to 10 nM	-7.073	Y
Cc1c(N)cncc1-c1cc2cc(NC(=O)OC3CCOCC3)ncc2c(N)c1F	Below 1 nM	-7.073	Y
Cc1c(N)cncc1-c1cc(N)c2nnc(NC(=O)[C@H]3C[C@@H]3C#N)cc2c1	1nM to 10 nM	-7.071	Y
COCCNC(=O)c1cc(F)c(-c2cc3c(-c4cnn(C)c4)n[nH]c3cn2)c(F)c1	Over 100 nM	-8.557	Y
CCS(=O)(=O)c1ccc(-c2cnc3c(c2Cl)C2(CC=CC2)CN3)cc1	Over 100 nM	-7.07	Y
CCC(CC)n1cnnc1-c1cccc(N2Cc3c(cc(C4(C)CC4)nc3[C@@H](C)N)C2=O)n1	1nM to 10 nM	-8.555	Y
CC1COC(=O)N1c1cc(N)c2cnc(Nc3cc4n(n3)CC(=O)N(C)CC4)cc2c1	1nM to 10 nM	-7.066	Y
COc1cccc(F)c1-c1nccc(C(=O)Nc2cc(F)c(CNC3CCC3)cc2N2C[C@H]3C[C@@H]2CN3)n1	Over 100 nM	-7.066	Y
CN(C)C(=O)c1c(N)ccc(-c2cnc3[nH]c(Cl)c(CCO)c3c2)c1F	10nM to 100 nM	-7.065	Y
Cc1nn(C)c(C)c1-c1cc2cc(NC(=O)[C@@H]3C[C@@H]3F)ncc2c(N)n1	1nM to 10 nM	-7.065	Y
Cc1ccncc1-c1cc2cc(NC(=O)C3CC3)ncc2c(N)c1F	Below 1 nM	-7.065	Y
COc1cccc(F)c1-c1nccc(C(=O)Nc2ccc(-c3cccnc3C)cc2N2C[C@H]3C[C@@H]2CN3)n1	Over 100 nM	-7.062	Y
Cc1c(N)cncc1-c1cc2cc(Nc3cc4n(n3)CC(=O)NCC43CC3)ncc2cc1F	Below 1 nM	-7.062	Y
CNCc1cc(F)c(-c2ncc3[nH]nc(-c4ccc(C5CCOCC5)cc4)c3n2)c(F)c1	Over 100 nM	-8.555	Y
CNCc1cc(C)c(-c2cc3cc(Nc4cc5n(n4)CC(=O)N(C)CC5)ncc3cn2)c(F)c1	10nM to 100 nM	-7.06	Y
Cc1ccncc1-c1cc2cc(NC(=O)[C@H]3C[C@@H]3CO)ncc2c(N)n1	1nM to 10 nM	-7.06	Y
C[C@H](N)c1nc(N2CCC[C@H]2C)cc2c1CN(c1cccc(-c3nnc4n3[C@@H](C)CC4)n1)C2=O	Below 1 nM	-8.555	Y
CC[C@@H](CO)n1cnnc1-c1cccc(N2Cc3c(cc(C4(C)CC4)nc3CNC)C2=O)n1	Below 1 nM	-9.044	Y
CCCNc1ccc(C(=O)Nc2n[nH]c3cnc(-c4cnn(C)c4C)cc23)cc1	Over 100 nM	-7.053	Y
Cc1c(N)cccc1-c1cc2cc(Nc3cc4n(n3)CC(=O)N(C)CC4)ncc2c(N)c1F	Below 1 nM	-7.053	Y
Cc1ncc(N)c(C)c1-c1cc2cc(NC(=O)[C@@H]3C[C@H]3C)ncc2c(N)n1	1nM to 10 nM	-7.053	Y
N#Cc1ccccc1-c1cc2cc(NC(=O)[C@H]3C[C@@H]3C#N)ncc2c(N)n1	10nM to 100 nM	-7.052	Y
N#Cc1ccncc1-c1ccc(NC(=O)c2ccnc(-c3c(F)cccc3Cl)n2)c(N2C[C@H](N)C[C@@H]2CO)c1	Over 100 nM	-7.049	Y
Cc1c(CC#N)ccnc1-c1cccc(-c2cnc3c(c2Cl)C2(CC=CC2)CN3)c1F	1nM to 10 nM	-7.048	Y
COc1cccc(F)c1-c1nccc(C(=O)Nc2cc(F)c3c(cnn3CCF)c2N2C[C@@H]3C[C@H]2CN3)n1	Over 100 nM	-7.046	Y
Cc1ccncc1-c1cc2cc(NC(=O)[C@H]3C[C@@H]3C#N)ncc2c(N)c1C(F)(F)F	1nM to 10 nM	-7.043	Y
CCc1ccncc1-c1cc2cc(Nc3cnn(C)c3)ncc2c(N)n1	1nM to 10 nM	-7.043	Y
CCc1ccncc1-c1cc2cc(Nc3ccn(C)n3)ncc2c(N)n1	1nM to 10 nM	-7.041	Y
COc1cc(C)cc(F)c1-c1nccc(C(=O)Nc2ccc(-c3cnccc3C#N)cc2N2C[C@H](N)C[C@@H]2CO)n1	Over 100 nM	-7.041	Y
COc1ccncc1-c1cc2c(NC(=O)c3ccc(N4CCN(C)CC4)cc3)n[nH]c2cn1	Over 100 nM	-7.04	Y
Cc1ncc(-c2cc3cc(Nc4cc5n(n4)CC(=O)N(C(C)C)CC5)ncc3cc2F)c(C)c1N	Below 1 nM	-7.04	Y
COc1c(F)ccc(F)c1-c1nccc(C(=O)Nc2ccc(-c3cnccc3C#N)cc2N2C[C@H](N)C[C@@H]2CO)n1	Over 100 nM	-7.039	Y
CC1(O)C(=O)Nc2ccc(-c3cnc4c(c3)C3(CC3)CN4)cc21	Over 100 nM	-7.039	Y
COc1cccc(F)c1-c1nccc(C(=O)Nc2ccc(-c3c(C)nn(C)c3C)cc2[C@H]2CC[C@@H](N)CC2)n1	Over 100 nM	-7.038	Y
Cc1c(-c2cc3cc(NC(=O)O[C@H]4C[C@@H](CC#N)C4)ncc3c(N)c2F)cnc2c1NCCO2	Below 1 nM	-7.038	Y
CN1CCc2cc(Nc3cc4cc(-c5cncc(N)c5C(F)(F)F)c(F)cc4cn3)nn2CC1=O	Below 1 nM	-7.036	Y
CCn1cnnc1-c1cccc(N2Cc3c(cc(C4CCC4)nc3CNC)C2=O)n1	Below 1 nM	-8.554	Y
Cc1c(N)cncc1-c1cc2cc(Nc3cc4n(n3)CC(=O)N(CC3CC3)CC4)ncc2c(N)c1F	Below 1 nM	-7.034	Y
CNCc1cc(C)c(-c2nccc(C(=O)Nc3ccc4sc(C)nc4c3N3CC[C@@H](N)C3)n2)c(F)c1	Over 100 nM	-7.033	Y
CC(=O)N1CCC([C@@H]2C[C@H]2C(=O)Nc2cc3cc(-c4cnccc4C)nc(N)c3cn2)CC1	1nM to 10 nM	-7.028	Y
COCCn1ncc2c(N3C[C@@H](N)C[C@H]3CO)c(NC(=O)c3ccnc(-c4c(OC)ccc(-c5cnn(C)c5)c4F)n3)cc(F)c21	Over 100 nM	-7.028	Y
Cc1c(N)cncc1-c1cc(F)c2cnc(Nc3cc4n(n3)CC(=O)NCC43CC3)cc2c1	Below 1 nM	-7.027	Y
Cc1ccncc1-c1cc2cc(Nc3cc4n(n3)CC(=O)N(CC(F)(F)F)CC4)ncc2c(N)c1F	Below 1 nM	-7.026	Y
CCc1c(-c2cc3cc(NC(=O)O[C@H]4CC(=O)N(C)C4)ncc3c(N)c2F)cnc2c1NCCO2	Below 1 nM	-7.026	Y
CC[C@@H](C)n1cnnc1-c1cccc(N2Cc3c(cc(N(C)C)nc3CNC)C2=O)n1	Below 1 nM	-8.553	Y
COc1cccc(F)c1-c1nccc(C(=O)Nc2ccc(-c3cnccc3C#N)cc2N2C[C@H](N)C[C@@H]2C2(O)CC2)n1	Over 100 nM	-7.025	Y
CCC1(O)C(=O)NC2C=CC(c3cnc4c(c3)C3(CC3)CN4)=CC21	Over 100 nM	-7.025	Y
CN(C)CCCN(C)C(=O)c1c(N)ccc(-c2cnc3c(c2Cl)C2(CCC(C)(C#N)C2)CN3)c1F	10nM to 100 nM	-7.023	Y
CC[C@H](N)c1nc(N2CCC[C@H]2C)cc2c1CN(c1cccc(-c3nnc4n3[C@H](CC)CC4)n1)C2=O	Below 1 nM	-7.023	Y
Cc1ccncc1-c1cc(N)c2cnc(NC(=O)[C@H]3[C@@H](C)[C@@H]3CC#N)cc2c1	1nM to 10 nM	-7.022	Y
Cc1c(N)cncc1-c1cc(N)c2nnc(NC(=O)[C@@H]3C[C@H]3C#N)cc2c1	Below 1 nM	-7.021	Y
CCCn1cnnc1-c1cccc(N2Cc3c(cc(C4(C)CC4)nc3CN)C2=O)n1	1nM to 10 nM	-8.553	Y
COCCN1CC[C@]2(C[C@H]2C(=O)Nc2cc3cc(-c4cnccc4C)nc(N)c3cn2)C1	1nM to 10 nM	-7.02	Y
CNC1CCc2cc(F)c(-c3ncc4[nH]nc(-c5cnn(C)c5)c4c3OC)c(F)c2C1	Over 100 nM	-7.019	Y
O=C1COCCN1c1cccc(-c2cnc3c(c2)C2(CC2)CN3)c1F	10nM to 100 nM	-7.016	Y
COCc1nc2c(N3CCC[C@H]3CN)c(NC(=O)c3ccnc(-c4c(F)cccc4OC)n3)ccc2s1	Over 100 nM	-7.016	Y
Cc1ccncc1-c1cc2cc(Nc3cc4n(n3)CC(=O)N(C)C[C@H]4C)ncc2c(N)c1F	Below 1 nM	-7.015	Y
Cc1c(-c2cc3cc(NC(=O)OC4CN(C(=O)[C@@H]5C[C@H]5F)C4)ncc3c(N)c2F)cnc2c1NCCC2	Below 1 nM	-7.014	Y
CCN(C)c1cc2c(c(CN)n1)CN(c1cccc(-c3nncn3CC)n1)C2=O	Below 1 nM	-8.552	Y
COC(=O)[C@@H]1COC(c2cc(C)c(-c3cc4cc(NC(=O)[C@@H]5C[C@H]5c5cnn(C)c5)ncc4c(N)n3)cn2)=N1	10nM to 100 nM	-7.012	Y
Cc1c(N)cncc1-c1cc2cc(Nc3cc4n(n3)CC(=O)NCC4)ncc2cc1F	Below 1 nM	-7.007	Y
COc1cccc(F)c1-c1ncc2[nH]nc(-c3cncnc3)c2n1	Over 100 nM	-7.006	Y
Cc1c(N)cncc1-c1cc(Cl)c2cnc(Nc3cc4n(n3)CC(=O)N(C(C)C)CC4)cc2c1	Below 1 nM	-7.004	Y
Cc1c(N)cncc1-c1cc2cc(Nc3cc4n(n3)Cc3nccn3CC4)ncc2cc1F	Below 1 nM	-7.003	Y
COc1cccc(F)c1-c1nccc(C(=O)Nc2ccc3c(ncn3C)c2N2CCC[C@H]2CN)n1	Over 100 nM	-6.998	Y
C[C@H]1COC(=O)N1c1cccc(N2Cc3c(cc(C4CC4)nc3CN)C2=O)n1	Below 1 nM	-8.552	Y
Cc1cnsc1-c1cc(N)c2cnc(NC(=O)C3CC3C#N)cc2c1	1nM to 10 nM	-6.998	Y
N#C[C@H]1C[C@@H]1C(=O)Nc1cc2cc(-c3cnccc3-c3cc[nH]n3)nc(N)c2cn1	1nM to 10 nM	-6.996	Y
CN(C)c1ccncc1-c1cc(N)c2cnc(NC(=O)[C@@H]3C[C@H]3C#N)cc2c1	10nM to 100 nM	-6.992	Y
Nc1cc(-c2cnccc2C2CC2)cc2cc(NC(=O)C3CC3F)nnc12	10nM to 100 nM	-6.992	Y
CNS(=O)(=O)c1ccc(-c2cnc3c(c2Cl)C2(CC=CC2)CN3)cc1	Over 100 nM	-6.992	Y
N#CCc1ccncc1-c1cc2cc(NC(=O)[C@H]3C[C@@H]3C#N)ncc2c(N)n1	10nM to 100 nM	-6.991	Y
Cc1ccncc1-c1cc2cc(NC(=O)[C@H]3C[C@@H]3c3ncccn3)ncc2c(N)n1	10nM to 100 nM	-6.99	Y
Cc1c(-c2cc3cc(NC(=O)N[C@H]4C[C@H](F)C4)ncc3c(N)c2F)cnc2c1NCCC2	Below 1 nM	-6.989	Y
Clc1c(-c2cnn(Cc3ccccc3)c2)cnc2c1C1(CC=CC1)CN2	Over 100 nM	-6.987	Y
Cc1ccncc1-c1nc(N)c2cnc(NC(=O)[C@H]3C[C@@H]3C#N)cc2c1F	1nM to 10 nM	-6.986	Y
CCc1ccncc1-c1cc2cc(NC(=O)N[C@H](C)C(N)=O)ncc2c(N)n1	10nM to 100 nM	-6.985	Y
CCN(C)c1cc2c(c([C@@H](C)N)n1)CN(c1cccc(-c3nncn3CC)n1)C2=O	Below 1 nM	-8.551	Y
CCc1cc(=O)n(C)cc1-c1cc2cc(NC(=O)[C@@H]3C[C@@H]3F)ncc2c(N)n1	Over 100 nM	-6.984	Y
CN(C)C(=O)c1c(N)ccc(-c2cnc3c(c2Cl)C2(CCC(C#N)CC2)CN3)c1F	10nM to 100 nM	-6.982	Y
Cc1c(-c2cc3cc(Nc4cc5n(n4)Cc4nccn4CC5)ncc3cc2F)cnc2c1NCC[C@H]2O	Below 1 nM	-6.982	Y
CC(C)=Cc1cc2cc(Nc3cc4n(n3)CC(=O)N(C(C)C)CC4)ncc2c(N)c1F	10nM to 100 nM	-6.979	Y
Cc1ccncc1-c1cc2cc(Nc3ccc(S(C)(=O)=O)cn3)ncc2cn1	Over 100 nM	-6.978	Y
COc1cc(CN)c2c(c1)C(=O)N(c1cccc(-c3nncn3[C@@H](C)CC(F)(F)F)n1)C2	Below 1 nM	-8.55	Y
CNCc1cc(C)c(-c2cc3c(-c4ccc(N5CCC(O)CC5)nc4)n[nH]c3cc2C#N)c(F)c1	Over 100 nM	-9.041	Y
CN(C)c1ccncc1-c1cc(N)c2cnc(NC(=O)C3CC3C#N)cc2c1	10nM to 100 nM	-6.977	Y
Cc1c(-c2cc3cc(Nc4cc5n(n4)CC(=O)NCC5)ncc3cc2F)cnc2c1NCC(F)(F)O2	Below 1 nM	-6.977	Y
N#CC[C@H]1C[C@@H]1C(=O)Nc1cc2cc(-c3cnccc3CCO)nc(N)c2cn1	Below 1 nM	-6.977	Y
COc1cccc(F)c1-c1nccc(C(=O)Nc2ccccc2[C@H]2CC[C@H](N)CC2)n1	Over 100 nM	-6.974	Y
CC(=O)N1CCC(n2cc(-c3n[nH]c4ccc(-c5ccccc5F)nc34)cn2)CC1	Over 100 nM	-6.974	Y
Nc1ccc(-c2cnc3c(c2)C2(CC2)CN3)c(F)c1C(=O)N1CCCC1CO	10nM to 100 nM	-6.974	Y
CNCc1cc(C)c(-c2cc3c(-c4ccc(N5CCOCC5)nc4)n[nH]c3cc2C#N)c(F)c1	Over 100 nM	-8.55	Y
COCc1c(Cl)[nH]c2ncc(-c3ccc(N)c(C(=O)N(C)C)c3F)cc12	Over 100 nM	-6.971	Y
Cc1c(-c2ccc3cnc(Nc4cc5n(n4)CC(=O)N(C)CC5)cc3c2F)cnc2c1NCCO2	Below 1 nM	-6.968	Y
CC(=O)N1CC=C(c2cc3cc(Nc4cc5n(n4)CC(=O)N(C(C)C)CC5)ncc3c(N)c2F)CC1	10nM to 100 nM	-6.968	Y
CN(C)C(=O)CNc1ccc(-c2cnc3c(c2)C2(CC2)CN3)cn1	Over 100 nM	-6.967	Y
CNc1cncc(-c2cc3cc(Nc4cc5n(n4)CC(=O)NCC5)ncc3cc2F)c1C	Below 1 nM	-6.966	Y
Cc1ccncc1-c1cc(N)c2cnc(NC(=O)[C@@H]3[C@@H](c4cnn(C)c4)[C@H]3C)cc2c1	Below 1 nM	-6.966	Y
CCOC(=O)c1cccc(-c2ccc3[nH]nc(-c4ccc(N5CCN(C)CC5)cc4)c3n2)c1F	Over 100 nM	-6.965	Y
CCN1C[C@@H](OC(=O)Nc2cc3cc(-c4cnc5c(c4C)NCCO5)c(F)c(N)c3cn2)CC1=O	Below 1 nM	-6.963	Y
Cc1cc(N)ncc1-c1cc2cc(NC(=O)[C@@H]3C[C@@H]3F)ncc2c(N)n1	1nM to 10 nM	-6.963	Y
Cc1c(NC(C)C)cncc1-c1cc(N)c2cnc(NC(=O)[C@@H]3CC3C#N)cc2c1	1nM to 10 nM	-6.962	Y
Cc1ccncc1-c1cc2cc(NC(=O)[C@H]3C[C@@H]3C(C)(C)O)ncc2c(N)n1	10nM to 100 nM	-6.962	Y
CC[C@H](C)n1cnnc1-c1cccc(N2Cc3c(CNC)cccc3C2=O)n1	1nM to 10 nM	-8.546	Y
Cc1cnsc1-c1cc(N)c2nnc(NC(=O)C3CC3F)cc2c1	1nM to 10 nM	-6.962	Y
Cc1ccncc1-c1nc(N)c2cnc(NC(=O)Nc3cnn(C)c3)cc2c1F	1nM to 10 nM	-6.961	Y
CNC(=O)Nc1cc2cc(-c3cnccc3C)c(F)c(N)c2cn1	1nM to 10 nM	-6.96	Y
Cc1ccncc1-c1cc2cc(NC(=O)[C@H]3C[C@@H]3c3cnn(C)c3)ncc2c(N)n1	Below 1 nM	-6.96	Y
Cc1ccncc1-c1cc2cc(NC(=O)C(C)C)ncc2c(N)n1	10nM to 100 nM	-6.959	Y
CN1CCN(c2cccc3c(-c4cnc5c(c4Cl)C4(CCC(C(N)=O)C4)CN5)c[nH]c23)C(=O)C1	10nM to 100 nM	-6.957	Y
COc1c(-c2ncc3[nH]nc(-c4ccc(N5CCOCC5)nc4)c3n2)c(F)cc2c1C(N)CC2	Over 100 nM	-6.957	Y
CNCc1cc(COC)cc2c1CN(c1cccc(-c3nncn3[C@@H](C)CC(F)(F)F)n1)C2=O	1nM to 10 nM	-8.546	Y
NS(=O)(=O)Cc1ccc(-c2cnc3c(c2)C2(CC2)CN3)cc1	10nM to 100 nM	-6.955	Y
CCCn1cnnc1-c1cccc(N2Cc3c(cc(N4[C@@H](C)CC[C@@H]4C)nc3CN)C2=O)n1	Below 1 nM	-6.955	Y
Cc1cccc(F)c1-c1cc2cc(Nc3cc4n(n3)CC(=O)N(C)CC4)ncc2c(N)n1	Below 1 nM	-6.954	Y
COCCc1nc2c(N3CCC[C@H]3CN)c(NC(=O)c3ccnc(-c4c(F)cccc4OC)n3)ccc2s1	Over 100 nM	-6.953	Y
Cc1ccncc1-c1nc(N)c2cnc(NC(=O)[C@@H]3C[C@H]3c3cn[nH]c3)cc2c1Cl	Below 1 nM	-6.953	Y
COc1cccc(F)c1-c1nccc(C(=O)Nc2ccc(-c3c(C#N)cnn3C)cc2[C@H]2CC[C@@H](N)CC2)n1	Over 100 nM	-6.952	Y
N#Cc1ccc2[nH]cc(-c3cnc4c(c3)C3(CC3)CN4)c2c1	10nM to 100 nM	-6.95	Y
COc1ccncc1-c1cc(N)c2cnc(NC(=O)[C@H]3C[C@@H]3F)cc2c1	1nM to 10 nM	-6.944	Y
COc1cccc(F)c1-c1nccc(C(=O)Nc2cc(F)c3nn(C)cc3c2N2CC[C@@H](N)C2)n1	Over 100 nM	-6.944	Y
Cc1c(-c2cc3cc(NC(=O)O[C@H]4CC(=O)N(C(C)C)C4)ncc3c(N)c2F)cnc2c1NCCO2	Below 1 nM	-6.944	Y
CN(C)C(=O)c1cc(-c2cnc3[nH]c(Cl)c(CCO)c3c2Cl)ccc1N	1nM to 10 nM	-6.943	Y
CNCc1cc(C)c(-c2cc3c(-c4cnn(C5CC5)c4)n[nH]c3cc2C#N)c(F)c1	Over 100 nM	-8.545	Y
CC(C)(C)c1nnc(-c2cccc(-c3cnc4c(c3Cl)C3(CC=CC3)CN4)c2)o1	Over 100 nM	-6.942	Y
CN(c1cc(C#N)cc2c(-c3cnc4c(c3)C3(CC3)CN4)cn(C)c12)S(C)(=O)=O	10nM to 100 nM	-6.942	Y
CCc1ccncc1-c1cc2cc(NC(=O)c3cnn(C4CCNCC4)c3)ncc2c(N)n1	1nM to 10 nM	-6.942	Y
NC(=O)C1CCC2(CNc3ncc(-c4c[nH]c5c(N6CCNCC6=O)cccc45)c(Cl)c32)C1	10nM to 100 nM	-6.938	Y
CC1(C)C(=O)Nc2ccc(-c3cnc4c(c3)C3(CC3)CN4)cc21	10nM to 100 nM	-6.938	Y
COc1cccc(F)c1-c1nccc(C(=O)Nc2cc(F)c(C(C)C)cc2N2CCN[C@@H](CO)C2)n1	Over 100 nM	-6.935	Y
Cc1ncc(-c2cc(N)c3cnc(NC(=O)[C@H]4C[C@@H]4C#N)cc3c2)n1C	10nM to 100 nM	-6.935	Y
COc1cccc(F)c1-c1nccc(C(=O)Nc2cc(F)c3c(cnn3C)c2-n2cccn2)n1	Over 100 nM	-6.934	Y
CCN(c1cc2c(c(CN)n1)CN(c1cccc(N3C(=O)OC[C@@H]3CF)n1)C2=O)C(C)C	1nM to 10 nM	-8.544	Y
Cc1c(N)cncc1-c1cc2cc(NC(=O)O[C@@H]3COC[C@H]3C)ncc2c(N)c1F	1nM to 10 nM	-6.933	Y
Cc1ccncc1-c1cc2cc(NC(=O)[C@@H]3CC[C@@H]3C)ncc2c(N)n1	10nM to 100 nM	-6.929	Y
COCCNc1ccc(C(=O)Nc2n[nH]c3cnc(-c4cnn(C)c4C)cc23)cc1	Over 100 nM	-6.928	Y
Cc1ccncc1-c1cc2cc(NC(=O)Nc3ccccc3C#N)ncc2c(N)n1	Over 100 nM	-6.928	Y
CNCc1cc([C@@H](C)O)cc2c1CN(c1cccc(-c3nncn3[C@@H](C)CC(F)(F)F)n1)C2=O	1nM to 10 nM	-8.543	Y
Nc1cc(-c2cnccc2CO)cc2cc(NC(=O)[C@@H]3C[C@@H]3F)ncc12	10nM to 100 nM	-6.928	Y
Cc1ccncc1-c1nc(N)c2cnc(NC(=O)C3CC3)cc2c1C1=CC(O)CC1	Below 1 nM	-6.927	Y
COc1cccc(F)c1-c1nccc(C(=O)Nc2ccccc2C2CCCC(N)C2)n1	Over 100 nM	-6.926	Y
Cc1ccncc1-c1cc2cc(NC(=O)[C@@H]3[C@@H](C)[C@H]3CC#N)ncc2c(N)c1F	Below 1 nM	-6.926	Y
C[C@@H]1COC(=O)N1c1cc2cc(NC(=O)[C@@H]3C[C@H]3C#N)ncc2c(N)c1F	10nM to 100 nM	-6.926	Y
Cc1c(-c2ccc(N)c(C(=O)N(C)C)c2F)cnc2c1C1(CCCCC1)CN2	10nM to 100 nM	-6.926	Y
CC(C)n1cnnc1-c1cccc(N2Cc3c(cc(N4CCC[C@H]4C)nc3CN)C2=O)n1	Below 1 nM	-8.542	Y
Cc1ccncc1-c1cc2cc(NC(=O)C3CC3(F)F)ncc2c(N)n1	1nM to 10 nM	-6.922	Y
COc1cccc(F)c1-c1nccc(C(=O)Nc2ccccc2[C@H]2CC[C@@H](N)CC2)n1	Over 100 nM	-6.921	Y
N#Cc1ccncc1-c1cc2cc(NC(=O)[C@@H]3C[C@@H]3F)ncc2c(N)n1	10nM to 100 nM	-6.92	Y
O=C1CNCCN1c1cccc2c(-c3cnc4c(c3)C3(CC3)CN4)c[nH]c12	10nM to 100 nM	-6.918	Y
CC[C@@H](N)c1nc(N2CCC[C@H]2C)cc2c1CN(c1cccc(-c3nncn3CC)n1)C2=O	Below 1 nM	-8.542	Y
CNCc1cc(OC)cc2c1CN(c1cccc(-c3nncn3[C@@H](CO)C3CC3)n1)C2=O	1nM to 10 nM	-9.027	Y
Cc1ncc(-c2cc3cc(Nc4cc5n(n4)CC(=O)N(C(C)C)CC5F)ncc3cc2F)c(C)c1N	Below 1 nM	-6.916	Y
CCc1ccncc1-c1cc2cc(Nc3cn[nH]c3)ncc2c(N)n1	Below 1 nM	-6.916	Y
CN1CCN(c2ccc(-c3n[nH]c4cnc(-c5ccc6cccnc6c5F)nc34)cc2)CC1	Over 100 nM	-6.915	Y
COc1cccc(F)c1-c1nccc(C(=O)Nc2cc(F)c3nn(C)cc3c2N2CCC3(CCNC3=O)C2)n1	Over 100 nM	-6.914	Y
Cc1c(-c2cc(N)c3cnc(NC(=O)[C@@H]4C[C@@H]4F)cc3c2)cnc2[nH]cnc12	1nM to 10 nM	-6.914	Y
Nc1ccc(-c2cnc3c(c2Cl)C2(CC2)CN3)cc1C(=O)N1C2CCC1CC2	10nM to 100 nM	-6.914	Y
CCCn1cnnc1-c1cccc(N2Cc3c(cc(C4(C)CC4)nc3[C@@H](C)N)C2=O)n1	1nM to 10 nM	-8.541	Y
Cc1ccncc1-c1cc(N)c2cnc(NC(=O)[C@H]3C[C@@H]3C#N)cc2c1	1nM to 10 nM	-6.912	Y
COc1cccc(F)c1-c1nccc(C(=O)Nc2ccc(-c3cnccc3C#N)cc2N2CCO[C@H](CN(C)C)C2)n1	Over 100 nM	-6.911	Y
O=S(=O)(Nc1ccc(-c2cnc3c(c2Cl)C2(CC=CC2)CN3)cc1)C1CC1	10nM to 100 nM	-6.91	Y
O=C(c1ccc(-c2cnc3c(c2Cl)C2(CC=CC2)CN3)cc1)N1CCOCC1	Over 100 nM	-6.909	Y
COc1cccc(F)c1-c1nccc(C(=O)Nc2cc(F)c3nn(C)cc3c2N2C[C@@H]3CC[C@H]2CN3)n1	Over 100 nM	-6.907	Y
Cc1n[nH]c(C)c1-c1cc2cc(Nc3cc4n(n3)CC(=O)N(C)CC4)ncc2c(N)c1F	1nM to 10 nM	-6.904	Y
CCc1ccncc1-c1cc2cc(Nc3cc[nH]n3)ncc2c(N)n1	Below 1 nM	-6.902	Y
Cc1c(-c2cc3cc(Nc4cc5n(n4)CC(=O)NCC5)ncc3cc2F)cnc2c1NCCOC2	Below 1 nM	-6.902	Y
Nc1nc(-c2cncc3c2OCCN3)cc2cc(NC(=O)[C@@H]3C[C@@H]3F)ncc12	Below 1 nM	-6.901	Y
COC1CCCN(c2ccc(C(=O)Nc3n[nH]c4cnc(-c5cnn(C)c5C)cc34)cc2)C1	Over 100 nM	-6.901	Y
N#C[C@H]1C[C@@H]1C(=O)Nc1ccc2c(N)cc(-c3cn[nH]c3)cc2c1	1nM to 10 nM	-6.897	Y
Cc1coc(=O)n1-c1cc(N)c2cnc(NC(=O)[C@@H]3C[C@H]3C#N)cc2c1	10nM to 100 nM	-6.892	Y
CNC(=O)c1cncc(-c2cc3cc(NC(=O)[C@@H]4C[C@@H]4F)ncc3c(N)n2)c1C	10nM to 100 nM	-6.891	Y
Cc1c(-c2cc3cc(NC(=O)N[C@@H](C)c4cnn(C)c4)ncc3cc2F)cnc2c1NCCO2	10nM to 100 nM	-6.888	Y
CC[C@H]1COC(=O)N1c1cccc(N2Cc3c(CNC)cc(OC)cc3C2=O)n1	1nM to 10 nM	-8.54	Y
Cn1cc(-c2n[nH]c3cnc(-c4cccc(CN5CCC5)c4C(F)(F)F)cc23)cn1	Over 100 nM	-6.888	Y
CCc1c(F)[nH]c2ncc(-c3ccc(N)c(C(=O)N(C)C)c3F)cc12	1nM to 10 nM	-6.888	Y
Cn1cc([C@@H]2C[C@H]2C(=O)Nc2cc3cc(-c4c(Cl)cccc4Cl)nc(N)c3cn2)cn1	Below 1 nM	-6.882	Y
CCc1ccncc1-c1cc2cc(Nc3cc(C)ncn3)ncc2c(N)n1	Below 1 nM	-6.881	Y
CCn1cnnc1-c1cccc(N2Cc3c(CNC)cc(OC)cc3C2=O)n1	1nM to 10 nM	-8.539	Y
Cc1c(N)nn(C)c1-c1cc2cc(Nc3cc4n(n3)CC(=O)N(C(C)C)CC4)ncc2c(N)c1F	1nM to 10 nM	-6.879	Y
O=C1CCCCN1c1cccc(-c2cnc3c(c2Cl)C2(CC2)CN3)c1	10nM to 100 nM	-6.879	Y
COc1cccc(F)c1-c1nccc(C(=O)Nc2cc(F)ccc2N2C[C@H](NC(C)C)C[C@@H]2CO)n1	Over 100 nM	-6.878	Y
Cc1ccnc(Nc2cc3cc(-c4cnccc4C)ccc3cn2)c1	1nM to 10 nM	-6.876	Y
COc1cccc(F)c1-c1nccc(C(=O)Nc2ccc(-c3cnccc3C#N)cc2N2[C@H](CO)[C@H]3C[C@@H]2CN3)n1	Over 100 nM	-6.876	Y
Cn1cc2c(-c3cc(N)c4cnc(NC(=O)[C@H]5C[C@@H]5C#N)cc4c3)cncc2n1	10nM to 100 nM	-6.873	Y
CC(C)N(C)c1cc2c(c(CN)n1)CN(c1cccc(-c3nncn3C(C)C)n1)C2=O	Below 1 nM	-8.538	Y
c1ccc2c(-c3cnc4c(c3)C3(CC3)CN4)c[nH]c2c1	Over 100 nM	-6.871	Y
CCc1ccncc1-c1cc(N)c2nnc(NC(=O)NCC(F)(F)F)cc2c1	10nM to 100 nM	-6.87	Y
Cc1ccncc1-c1cc2cc(NC(=O)[C@H]3C[C@@H]3c3cnn(CCOCCN)c3)ncc2c(N)n1	Below 1 nM	-6.869	Y
COc1cccc(F)c1-c1nccc(C(=O)Nc2ccc3c(nc(-c4ccncc4F)n3C)c2N2C[C@@H]3C[C@H]2CN3)n1	Over 100 nM	-6.868	Y
CC(=O)NCc1cccc(-c2cnc3c(c2Cl)C2(CC=CC2)CN3)c1	Over 100 nM	-6.867	Y
CS(=O)(=O)c1cccc(-c2cnc3c(c2Cl)C2(CC=CC2)CN3)c1	10nM to 100 nM	-6.867	Y
N#C[C@H]1C[C@@H]1C(=O)Nc1cc2cc(-c3cnccc3CCO)nc(N)c2cn1	1nM to 10 nM	-6.865	Y
Cc1c(N)ccc(Cl)c1-c1cc2cc(NC(=O)[C@@H]3C[C@H]3CC#N)ncc2c(N)n1	1nM to 10 nM	-6.863	Y
COc1c(-c2ccc(N)c(C(=O)N(C)C)c2F)cnc2c1C1(CC1)CN2	10nM to 100 nM	-6.863	Y
COc1cccc(F)c1-c1nccc(C(=O)Nc2ccc(-c3ccncc3C#N)cc2N2C[C@H](N)C[C@@H]2CO)n1	Over 100 nM	-6.861	Y
CCC1=C(C)NC2N=CC(c3ccc(N)c(C(=O)N(C)C)c3)=CC12	10nM to 100 nM	-6.861	Y
Nc1cc(-c2cnc3c(c2)C2(CC2)CN3)nc(N2CCCOC2=O)c1	10nM to 100 nM	-6.861	Y
Cc1ccncc1-c1cc2cc(Nc3ccc(CO)cn3)ncc2cn1	Over 100 nM	-8.537	Y
OCc1ccc(-c2cnc3c(c2Cl)C2(CC=CC2)CN3)cc1	Over 100 nM	-6.86	Y
Cc1c(-c2cc3cc(NC(=O)O[C@H]4C[C@H](N(C)C)C4)ncc3c(N)c2F)cnc2c1NCCO2	Below 1 nM	-6.86	Y
Cn1cc([C@@H]2C[C@H]2C(=O)Nc2cc3cc(-c4c(F)cccc4F)nc(N)c3cn2)cn1	1nM to 10 nM	-6.86	Y
Cn1cc2c(-c3cc(N)c4cnc(NC(=O)C5CC5C#N)cc4c3)cncc2n1	1nM to 10 nM	-6.858	Y
Cc1c(-c2cc3cc(NC(=O)O[C@H]4CC(=O)N(C)C4)ncc3c(N)c2F)cnc2c1NCCC2	Below 1 nM	-6.858	Y
Cc1c(N)cncc1-c1cc2cc(Nc3cc4n(n3)CC(=O)N(CCO)CC4)ncc2cc1F	Below 1 nM	-6.857	Y
CN(C)C(=O)c1cc(CO)cc(-c2cnc3c(c2)C2(CC2)CN3)c1	Over 100 nM	-6.857	Y
N#C[C@H]1C[C@@H]1C(=O)Nc1cc2cc(-c3cnccc3-c3cn[nH]c3)nc(N)c2cn1	10nM to 100 nM	-6.857	Y
CN(CCO)C(=O)c1c(N)ccc(-c2cnc3c(c2Cl)C2(CCC2)CN3)c1F	1nM to 10 nM	-6.857	Y
CN(C)C(=O)c1cccc(-c2cnc3c(c2Cl)C2(CC=CC2)CN3)c1	10nM to 100 nM	-6.855	Y
Cc1c(-c2cc3cc(Nc4cc5n(n4)CC(=O)N(CC(F)F)CC5)ncc3c(N)c2F)ccnc1N	Below 1 nM	-6.854	Y
Cc1c(-c2cc3cc(NC(=O)OC4CC5(C4)CN(C)C5)ncc3c(N)c2F)cnc2c1NCCO2	Below 1 nM	-6.85	Y
CCc1ccncc1-c1cc2cc(Nc3cc(C(=O)N(C)CC)ccn3)ncc2c(N)n1	Below 1 nM	-6.85	Y
Cc1ccncc1-c1cc2cc(NC(=O)C3CC3CC#N)ncc2c(N)n1	Below 1 nM	-6.847	Y
CCCn1cnnc1-c1cccc(N2Cc3c(CNC)cc(OC)cc3C2=O)n1	1nM to 10 nM	-8.536	Y
Cc1ccncc1-c1cc2cc(NC(=O)NC(C)CO)ncc2c(N)n1	1nM to 10 nM	-6.845	Y
Cc1ccncc1-c1cc2cc(Nc3cc4n(n3)[C@H](C#N)COC4)ncc2c(N)n1	Below 1 nM	-6.843	Y
Cc1c(-c2cc3cc(Nc4cc5n(n4)CC(=O)N(C(C)C)CC5)ncc3cc2F)cnc2c1NC(=O)CO2	Below 1 nM	-6.841	Y
CCc1ccncc1-c1cc2cc(NC(=O)[C@H]3C[C@@H]3COC)ncc2c(N)n1	Below 1 nM	-6.84	Y
CCn1cc(-c2cc(N)c3nnc(NC(=O)[C@@H]4C[C@@H]4F)cc3c2)cn1	10nM to 100 nM	-6.838	Y
Cc1c(-c2cc3cc(NC(=O)O[C@H]4Cc5nccn5C4)ncc3c(N)c2F)cnc2c1NCCO2	1nM to 10 nM	-6.836	Y
Cn1cc(C2CCCCN2C(=O)c2cccc(-c3cnc4c(c3)C3(CCC(O)CC3)CN4)c2F)cn1	10nM to 100 nM	-6.835	Y
Cc1c(-c2cc3cc(NC(=O)O[C@H]4COC[C@@H]4C)ncc3c(N)c2F)cnc2c1NC[C@H](F)O2	Below 1 nM	-6.835	Y
O=C(c1ccc(-c2cnc3c(c2Cl)C2(CC=CC2)CN3)cc1Cl)N1CCC(O)CC1	Over 100 nM	-6.834	Y
Cc1c(-c2cc3cc(NC(=O)OC4CN(C5CC5)C4)ncc3c(N)c2F)cnc2c1NCCO2	Below 1 nM	-6.833	Y
CN(CCO)C(=O)c1cccc(-c2cnc3c(c2Cl)C2(CC2)CN3)c1F	10nM to 100 nM	-6.832	Y
Cc1nc(C(=O)N(C)C)ncc1-c1cc2cc(Nc3cc4n(n3)CC(=O)N(C(C)C)CC4)ncc2c(N)c1F	10nM to 100 nM	-6.832	Y
CCc1c(-c2cnccc2C)nc(N)c2cnc(NC(=O)[C@@H]3C[C@H]3CC#N)cc12	Below 1 nM	-6.831	Y
CC[C@H](C)n1cnnc1-c1cccc(N2Cc3c(cc(C4(C)CC4)nc3CNC)C2=O)n1	Below 1 nM	-8.532	Y
Cc1ccc2[nH]cc(-c3cnc4c(c3)C3(CC3)CN4)c2c1	10nM to 100 nM	-6.83	Y
CNCc1nc(N2[C@@H](C)C[C@@H]2C)cc2c1CN(c1cccc(-c3nncn3C(C)C)n1)C2=O	Below 1 nM	-6.829	Y
N#CC1CCCCN1C(=O)c1cccc(-c2cnc3c(c2)C2(CC2)CN3)c1F	1nM to 10 nM	-6.828	Y
CCc1ccncc1-c1cc(N)c2nnc(NC(=O)N3CCCC3)cc2c1	10nM to 100 nM	-6.827	Y
CN(C)C(=O)c1c(N)ccc(-c2cnc3c(c2)C2(CN3)CC(CC(N)=O)C2)c1F	10nM to 100 nM	-6.827	Y
CC1(C#N)C(=O)Nc2ccc(-c3cnc4c(c3)C3(CC3)CN4)cc21	10nM to 100 nM	-6.825	Y
CCc1ccncc1-c1cc(N)c2cnc(NC(=O)[C@H]3C[C@@H]3C#N)cc2c1	Below 1 nM	-6.824	Y
N#C[C@H]1C[C@@H]1C(=O)Nc1cc2cc(-c3ccnc4[nH]ccc34)cc(N)c2cn1	10nM to 100 nM	-6.823	Y
C=C(Nc1cc2cc(-c3cnccc3CC)cc(N)c2cn1)[C@@H]1C[C@@H]1F	1nM to 10 nM	-6.823	Y
O=C1NCCN1c1cccc(-c2cnc3c(c2)C2(CC2)CN3)n1	Over 100 nM	-6.823	Y
Cc1ccncc1-c1cc2cc(Nc3cc4n(n3)CC(=O)N(C)CC43CC3)ncc2c(N)c1F	Below 1 nM	-6.822	Y
CC(C)N1CCc2cc(Nc3cc4cc(-c5cncc(N)c5Cl)c(F)c(N)c4cn3)nn2CC1=O	Below 1 nM	-6.822	Y
CNCc1cc(C)c(-c2cc3c(-c4ccc(S(=O)(=O)C(C)C)cc4)n[nH]c3cc2C#N)c(F)c1	Over 100 nM	-8.531	Y
COc1cccc(F)c1-c1nccc(C(=O)Nc2cc(F)ccc2N2C[C@H](O)C[C@H]2C)n1	Over 100 nM	-6.821	Y
Cc1c(-c2cc3cc(NC(=O)N4CC(C)(O)C4)ncc3c(N)c2F)cnc2c1NCCO2	Below 1 nM	-6.821	Y
N#CC1CC1C(=O)Nc1cc2cc(-c3cn[nH]c3)nc(N)c2cn1	1nM to 10 nM	-6.82	Y
C[C@@H]1Cc2c(cncc2-c2cc(N)c3cnc(NC(=O)C4CC4)cc3c2)N1	1nM to 10 nM	-6.82	Y
N#Cc1ccncc1-c1ccc(NC(=O)c2ccnc(-c3c(F)cccc3OC(F)F)n2)c(N2C[C@H](N)C[C@@H]2CO)c1	Over 100 nM	-6.818	Y
Cc1ccncc1-c1cc2cc(N)ncc2c(N)c1C#N	10nM to 100 nM	-6.817	Y
CCc1c(-c2cc3cc(NC(=O)O[C@@H]4CC(=O)N(C)C4)ncc3c(N)c2F)cnc2c1NCCO2	Below 1 nM	-6.816	Y
Cc1c(N)cncc1-c1cc2cc(Nc3cc4n(n3)CC(=O)N(C(C)C)CC4)ncc2cc1Cl	Below 1 nM	-6.815	Y
COCCN1CCc2cc(Nc3cc4cc(-c5cncc(N)c5C)c(F)cc4cn3)nn2CC1=O	Below 1 nM	-6.814	Y
CCn1cc(C)c(-c2cc(N)c3cnc(NC(=O)[C@@H]4C[C@@H]4F)cc3c2)cc1=O	10nM to 100 nM	-6.813	Y
Cc1c(N)cncc1-c1cc2cc(Nc3cc4n(n3)CC(=O)N(C(C)C)CC4)ncc2cc1F	Below 1 nM	-6.813	Y
CCc1ccncc1-c1cc2cc(NC(=O)CC#N)ncc2c(N)n1	10nM to 100 nM	-6.811	Y
CC[C@@H]1CCc2nnc(-c3cccc(N4Cc5c(cc(N6CCC[C@H]6C)nc5CNC)C4=O)n3)n21	1nM to 10 nM	-6.81	Y
CNCc1cc(C)c(-c2cc3c(-c4ccc(C)cc4)n[nH]c3cc2C#N)c(F)c1	Over 100 nM	-8.528	Y
CNC(=O)C(C)(C)n1cc(Nc2cc3cc(-c4cnccc4C)nc(N)c3cn2)cn1	1nM to 10 nM	-6.807	Y
CN(C)C(=O)c1c(N)ccc(-c2cnc3c(c2Cl)C2(CC/C(=C\C#N)C2)CN3)c1F	10nM to 100 nM	-6.806	Y
Clc1c(-c2ccc(COC3CCOCC3)cc2)cnc2c1C1(CC=CC1)CN2	Over 100 nM	-6.806	Y
Cc1ccncc1-c1cc2cc(NC(=O)[C@@H]3C[C@]34CCNC(=O)C4)ncc2c(N)n1	10nM to 100 nM	-6.806	Y
Cn1nccc1-c1cc2cc(NC(=O)[C@@H]3C[C@@H]3F)ncc2c(N)n1	10nM to 100 nM	-6.803	Y
Cc1c(-c2cc3cc(NC(=O)OCC4(F)CCNC4)ncc3cc2F)cnc2c1NCCO2	1nM to 10 nM	-6.802	Y
CNCc1nc(N(C)C(C)C)cc2c1CN(c1cccc(N3C(=O)OC[C@@H]3C)n1)C2=O	Below 1 nM	-8.527	Y
Cc1ccncc1-c1cc2cc(NC(=O)[C@@H]3[C@@H](C)[C@H]3c3cnn(CC(F)F)c3)ncc2c(N)c1F	Below 1 nM	-6.802	Y
Cc1c(N)cncc1-c1cc2cc(NC(=O)[C@H]3C[C@@H]3CC#N)ncc2c(N)n1	Below 1 nM	-6.802	Y
Cc1c(-c2cc3cc(Nc4cc5n(n4)CC(=O)N(C(C)C)CC5)ncc3cc2F)cnc2oc(=O)[nH]c12	1nM to 10 nM	-6.801	Y
Cc1c(-c2cc3cc(NC(=O)O[C@@H]4CC[C@H](O)C4)ncc3c(N)c2F)cnc2c1NCCO2	Below 1 nM	-6.801	Y
Cc1c(-c2cc3cc(NC(=O)O[C@H]4C[C@@H](C(=O)N5CCC5)C4)ncc3c(N)c2F)cnc2c1NCCO2	Below 1 nM	-6.799	Y
CN(C(=O)c1cccc(-c2cnc3c(c2)C2(CC2)CN3)c1F)c1cnn(C)c1	Over 100 nM	-6.798	Y
Cc1c(-c2cc3cc(NC(=O)OC4CCN(CC(F)(F)F)CC4)ncc3c(N)c2F)cnc2c1NCCO2	Below 1 nM	-6.798	Y
CC(C)c1[nH]ncc1-c1cc2cc(NC(=O)C3CC3C#N)ncc2c(N)n1	1nM to 10 nM	-6.797	Y
CC[C@@H]1CCc2nnc(-c3cccc(N4Cc5c(cc(N6CCC[C@H]6C)nc5[C@@H](C)N)C4=O)n3)n21	1nM to 10 nM	-8.524	Y
O=C1Nc2ccc(-c3cnc4c(c3)C3(CC3)CN4)cc2C1(O)C1CC1	Over 100 nM	-6.794	Y
Cc1ccncc1-c1cc2cc(NC(=O)[C@@H]3C[C@H]3CC#N)ncc2c(N)n1	Below 1 nM	-6.794	Y
COc1ncc(-c2cc3cc(Nc4cc5n(n4)CC(=O)N(CC(F)F)CC5)ncc3c(N)c2F)c(C)c1N	Below 1 nM	-6.793	Y
CC[C@]1(O)C[C@H](OC(=O)Nc2cc3cc(-c4cnc5c(c4C)NCCO5)c(F)c(N)c3cn2)C1	Below 1 nM	-6.793	Y
CNC(=O)c1ccc(C)c(-c2cc(N)c3cnc(NC(=O)[C@H]4C[C@@H]4C#N)cc3c2)c1	10nM to 100 nM	-6.792	Y
COc1cccc(F)c1-c1nccc(C(=O)Nc2cc(F)c3c(cnn3C)c2-c2cccnc2)n1	Over 100 nM	-6.791	Y
Cn1ccc2cncc(-c3cc4cc(NC(=O)[C@@H]5C[C@@H]5F)ncc4c(N)n3)c21	Over 100 nM	-6.79	Y
NCCOCCn1cc(C2CC2C(=O)Nc2cc3cc(-c4c(Cl)cccc4Cl)nc(N)c3cn2)cn1	Below 1 nM	-6.79	Y
CC(=O)N1CC(n2cc(Nc3cc4cc(-c5cnccc5C)nc(N)c4cn3)cn2)C1	Below 1 nM	-8.523	Y
CCc1ccncc1-c1cc(N)c2cnc(NC(=O)Cc3ccn[nH]3)cc2c1	10nM to 100 nM	-6.788	Y
CN(C)C(=O)c1c(N)ccc(-c2cnc3c(c2Cl)C2(CCCCC2)CN3)c1F	1nM to 10 nM	-6.787	Y
Cc1ccncc1-c1cc(N)c2nnc(NC(=O)[C@@H]3C[C@@H]3F)cc2c1	10nM to 100 nM	-6.786	Y
O=S1(=O)CCCN1c1ccc(-c2cnc3c(c2Cl)C2(CC=CC2)CN3)cc1	Over 100 nM	-6.785	Y
Cc1ccccc1-c1cc2cc(NC(=O)[C@H]3C[C@@H]3CC#N)ncc2c(N)n1	Below 1 nM	-6.784	Y
CC1CC12CNc1ncc(-c3c[nH]c4c(N5CCNCC5=O)cccc34)cc12	10nM to 100 nM	-8.522	Y
Cc1ccnc(-c2cnn(C)c2)c1-c1cc(N)c2cnc(NC(=O)[C@H]3C[C@@H]3c3cnn(C)c3)cc2c1	10nM to 100 nM	-6.781	Y
Cc1c(-c2cc3cc(Nc4cc5n(n4)CC(=O)NCC5)ncc3cc2F)cnc2c1NCCC2O	Below 1 nM	-6.781	Y
Cc1c(-c2cc3cc(NC(=O)OC[C@@]4(F)CCN(C)C4)ncc3c(N)c2F)cnc2c1NCCO2	Below 1 nM	-6.78	Y
Cc1c(N)cncc1-c1cc(N)c2nnc(Nc3cc4n(n3)CC(=O)N(C(C)C)CC4)cc2c1	Below 1 nM	-6.78	Y
N#Cc1cc2c(-c3cnc4c(c3)C3(CC3)CN4)c[nH]c2cn1	10nM to 100 nM	-6.779	Y
CC1CNC(=O)N1c1cccc(-c2cnc3c(c2Cl)C2(CC2)CN3)c1	10nM to 100 nM	-6.779	Y
CNCc1cc(CC#N)cc2c1CN(c1cccc(-c3nncn3[C@@H](C)CC(F)(F)F)n1)C2=O	Below 1 nM	-8.521	Y
CCc1ccncc1-c1cc2cc(NC(=O)C3CCC3)ncc2c(N)n1	1nM to 10 nM	-6.778	Y
COc1cccc(F)c1-c1nccc(C(=O)Nc2ccccc2C2CCNCC2)n1	Over 100 nM	-6.777	Y
c1cc2c(-c3cnc4c(c3)C3(CC3)CN4)c[nH]c2cn1	10nM to 100 nM	-6.775	Y
Cc1c(N)cncc1-c1cc2cc(NC(=O)[C@H]3C[C@@H]3C#N)ncc2c(N)n1	Below 1 nM	-6.774	Y
CN1CCN(c2ccc(-c3n[nH]c4ccc(-c5cnc6nccnc6c5)nc34)cc2)CC1	Over 100 nM	-6.774	Y
CNC(=O)c1cc(NC(=O)c2ccnc(-c3c(F)cccc3OC)n2)c(N2CCC[C@@H](N)C2)c2cn(C)nc12	Over 100 nM	-6.772	Y
Cc1c(N)cncc1-c1cc2cc(Nc3cc4n(n3)CC(=O)N(C)CC4)ncc2c(N)n1	Below 1 nM	-6.767	Y
CNCc1cc(C)c(-c2nc3c(-c4cnn(C)c4)n[nH]c3cc2C#N)c(F)c1	Over 100 nM	-8.52	Y
Nc1cc(-c2cnc3c(c2)C2(CC2)CN3)nc(N2CCCOC2=O)n1	Over 100 nM	-6.765	Y
COc1cccc(F)c1-c1nccc(C(=O)Nc2cccc(C#N)c2N2C[C@@H]3C[C@H]2CN3)n1	Over 100 nM	-6.763	Y
Cc1ccncc1-c1cc2cc(NC(=O)[C@@H]3C[C@H]3c3cnsc3)ncc2c(N)n1	Below 1 nM	-6.762	Y
Cc1c(-c2cc3cc(NC(=O)O[C@H]4Cc5ncnn5C4)ncc3c(N)c2F)cnc2c1NCCO2	Below 1 nM	-6.762	Y
CNC(=O)Nc1cc2cc(-c3cnccc3C)c(C#N)c(N)c2cn1	1nM to 10 nM	-6.762	Y
COC[C@@H]1CCCN1c1ccc(F)cc1NC(=O)c1ccnc(-c2c(F)cccc2OC)n1	Over 100 nM	-6.761	Y
c1cc2[nH]cc(-c3cnc4c(c3)C3(CC3)CN4)c2cn1	10nM to 100 nM	-6.761	Y
CC(=O)Nc1cc(C(=O)N(C)C)cc(-c2cnc3c(c2Cl)C2(CC2)CN3)c1	Over 100 nM	-6.76	Y
N#CC1CC1C(=O)Nc1cc2cc(-c3cncc4c3CCCC4O)nc(N)c2cn1	10nM to 100 nM	-6.76	Y
CC1CN(C(=O)c2cccc(-c3cnc4c(c3)C3(CC3)CN4)c2F)C1	Over 100 nM	-6.759	Y
Cc1ccncc1-c1cc2cc(NC(=O)N[C@H]3CCC[C@@H]3O)ncc2c(N)n1	1nM to 10 nM	-6.759	Y
Cc1c(NC2CNC2)cncc1-c1cc2cc(Nc3cc4n(n3)Cc3nccn3CC4)ncc2cc1F	Below 1 nM	-6.758	Y
CC[C@@H]1[C@H](C(=O)Nc2cc3cc(-c4c[n+]([O-])ccc4C)c(F)cc3cn2)[C@H]1c1cnn(C)c1	Over 100 nM	-6.758	Y
COc1cccc(F)c1-c1ncc2[nH]nc(-c3ccc(F)cc3)c2n1	Over 100 nM	-8.52	Y
Cc1c(CN)cccc1-c1cc2cc(Nc3cc4n(n3)CC(=O)N(C)CC4)ncc2cc1F	10nM to 100 nM	-6.756	Y
COc1cccc(F)c1-c1nccc(C(=O)Nc2cc(C#N)c3c(cnn3C)c2N2CCC[C@@H](N)C2)n1	Over 100 nM	-6.755	Y
Cc1c(-c2cc3c(NC(=O)c4ccc(N5CCOCC5)cc4)n[nH]c3cn2)cnn1C	Over 100 nM	-6.754	Y
Cc1c(-c2cc3cc(NC(=O)OC4CCOCC4)ncc3c(N)c2F)cnc2c1NCCC2O	Below 1 nM	-6.754	Y
Cc1c(-c2cc3cc(NC(=O)[C@@H]4C[C@@H]4F)ncc3c(N)n2)cnc2nc[nH]c12	1nM to 10 nM	-6.753	Y
Cc1c(N)cncc1-c1cc2cc(Nc3cc4n(n3)CC(=O)N(CCN3CC(F)C3)CC4)ncc2cc1F	Below 1 nM	-6.752	Y
CNCc1nc(C(F)(F)F)cc2c1CN(c1cccc(-c3nncn3C(C)C)n1)C2=O	10nM to 100 nM	-8.519	Y
Cc1ccncc1-c1cc2cc(NC(=O)C3CC3)ncc2c(N)c1C#N	Below 1 nM	-6.749	Y
Cc1c(N)cncc1-c1cc2cc(Nc3cc4n(n3)CC(=O)N(C)C(C)(C)C4)ncc2cc1F	Below 1 nM	-6.745	Y
CCC(=O)N1CC(OC(=O)Nc2cc3cc(-c4cnc5c(c4C)NCCC5)c(F)c(N)c3cn2)C1	Below 1 nM	-6.744	Y
Cc1cnsc1-c1cc(N)c2cnc(NC(=O)[C@@H]3C[C@H]3C#N)cc2c1	1nM to 10 nM	-6.744	Y
CCNS(=O)(=O)c1ccc(-c2cnc3c(c2Cl)C2(CC=CC2)CN3)cc1	Over 100 nM	-6.742	Y
O=C1NCCC1c1cccc(-c2cnc3c(c2)C2(CC2)CN3)c1F	10nM to 100 nM	-6.742	Y
Cn1ccc2c(-c3cc(N)c4cnc(NC(=O)C5CC5C#N)cc4c3)cncc21	10nM to 100 nM	-6.74	Y
Clc1c(-c2ccc3[nH]ccc3c2)cnc2c1C1(CC=CC1)CN2	Over 100 nM	-6.74	Y
Cc1cc(CC#N)nn1-c1cccc(-c2cnc3c(c2Cl)C2(CC=CC2)CN3)c1	10nM to 100 nM	-6.737	Y
Clc1c(-c2ccc3[nH]nnc3c2)cnc2c1C1(CC=CC1)CN2	Over 100 nM	-6.737	Y
O=C1NCCN1c1cccc(-c2cnc3c(c2Cl)C2(CC2)CN3)c1	10nM to 100 nM	-6.737	Y
C[C@@H](N)c1nc(C2(C)CC2)cc2c1CN(c1cccc(-c3nncn3C3CCC3)n1)C2=O	1nM to 10 nM	-8.518	Y
COc1cccc(F)c1-c1nccc(C(=O)Nc2ccc(-c3cnccc3C#N)cc2N2CC[C@@H]2CO)n1	Over 100 nM	-6.736	Y
Cc1c(-c2cc3cc(NC(=O)N[C@H]4CCOC4)ncc3c(N)c2F)cnc2c1NCCC2	Below 1 nM	-6.735	Y
COc1ccc(-c2cnn(C)c2)c(F)c1-c1nccc(C(=O)Nc2ccc3sc(C)nc3c2N2C[C@H](N)C[C@H]2CO)n1	Over 100 nM	-6.735	Y
CN(C)C(=O)C1(c2cccc(-c3cnc4c(c3Cl)C3(CC=CC3)CN4)c2)CC1	Over 100 nM	-6.733	Y
CNCc1cc(F)c(-c2ncc3[nH]nc(-c4ccc(NC5CCN(S(C)(=O)=O)CC5)cc4)c3n2)c(F)c1	Over 100 nM	-8.518	Y
Cc1ccncc1-c1nc(N)c2cnc(NC(=O)[C@H]3C[C@@H]3CC#N)cc2c1C1CC1	Below 1 nM	-6.73	Y
CC(C)N1CCc2cc(Nc3cc4cc(-c5cnc6n5CCNC6)c(F)c(N)c4cn3)nn2CC1=O	10nM to 100 nM	-6.728	Y
Cc1[nH]c(=O)ccc1-c1cc(N)c2cnc(NC(=O)[C@@H]3C[C@@H]3F)cc2c1	10nM to 100 nM	-6.727	Y
Cn1ncc2c(-c3cc(N)c4cnc(NC(=O)C5CC5C#N)cc4c3)cncc21	10nM to 100 nM	-6.724	Y
CN(C)S(=O)(=O)c1cc(N)c2cnc(NC(=O)[C@H]3C[C@@H]3C#N)cc2c1	10nM to 100 nM	-6.724	Y
CNC(=O)c1ccc(-c2n[nH]c3cnc(-c4c(F)cccc4OC)cc23)cc1C	Over 100 nM	-8.517	Y
CN(C)C(=O)c1c(N)ccc(-c2cnc3c(c2)C2(CN3)CC2(C)C)c1F	10nM to 100 nM	-6.72	Y
Cc1ccc(C#N)cc1-c1cc2cc(NC(=O)[C@@H]3C[C@H]3c3cnn(C)c3)ncc2c(N)n1	1nM to 10 nM	-6.719	Y
Cc1c(N)cncc1-c1cc2cc(Nc3cc4n(n3)CC(=O)N(C)CC4(F)F)ncc2cc1F	Below 1 nM	-6.719	Y
COc1cccc(F)c1-c1nccc(C(=O)Nc2cc(F)c(-c3ccc(CO)nc3)cc2N2C[C@H]3C[C@@H]2CN3)n1	Over 100 nM	-6.718	Y
COc1cccc(F)c1-c1nccc(C(=O)Nc2cc(F)ccc2N2CCC3CNCC32)n1	Over 100 nM	-6.716	Y
Cc1cc(Nc2cc3cc(-c4cnccc4C)ncc3cn2)nc(N)n1	1nM to 10 nM	-6.716	Y
CCc1ccncc1-c1cc(N)c2nnc(NC(C)C)cc2c1	Over 100 nM	-6.714	Y
Cc1c(-c2cc3cc(NC(=O)NC4CC5(C4)CN(CC(F)(F)F)C5)ncc3c(N)c2F)cnc2c1NCCO2	Below 1 nM	-6.713	Y
C[C@H]1COC(=O)N1c1cccc(N2Cc3c(cc(N4CCC[C@H]4C)nc3CN)C2=O)n1	Below 1 nM	-8.517	Y
CNCc1cc(F)c(-c2cc3c(-c4ccc(N5CCN(C(C)=O)CC5)cn4)n[nH]c3cn2)c(OC(F)F)c1	Over 100 nM	-9.017	Y
CNC1CCc2cc(F)c(-c3cc4c(-c5ccc(N6CCN(C)CC6)cc5)n[nH]c4cn3)c(F)c2C1	Over 100 nM	-9.471	Y
Cc1c(CC#N)cncc1-c1cc(F)c2cnc(Nc3cc4n(n3)CC(=O)NCC4)cc2c1	Below 1 nM	-6.711	Y
Cc1ccncc1-c1cc2cc(NC(=O)C3CC3C)ncc2c(N)n1	Below 1 nM	-6.71	Y
Cc1c(-c2cc3cc(NC(=O)[C@H]4C[C@@H]4C#N)ncc3c(N)n2)cncc1C(F)F	10nM to 100 nM	-6.709	Y
CC(C)(O)Cn1cc(-c2cnc3c(c2Cl)C2(CC=CC2)CN3)cn1	Over 100 nM	-6.708	Y
Cc1ccncc1-c1cc2cc(NC(=O)[C@@H]3C[C@H]3c3cn[nH]c3)ncc2c(N)n1	Below 1 nM	-6.705	Y
O=S(=O)(c1ccc(-c2cnc3c(c2Cl)C2(CC=CC2)CN3)cc1)n1cccn1	Over 100 nM	-6.704	Y
Cc1c(N)cncc1-c1ccc2cnc(Nc3cc4n(n3)CC(=O)N(C(C)C)CC4)cc2c1	Below 1 nM	-6.703	Y
OCCn1cc(-c2cnc3c(c2Cl)C2(CC=CC2)CN3)cn1	Over 100 nM	-6.703	Y
Cc1ccncc1-c1cc2cc(NC(=O)[C@@H]3[C@@H](CC#N)[C@H]3C)ncc2c(N)n1	1nM to 10 nM	-6.703	Y
Nc1nc(-c2cncc3c2OCC(=O)N3)cc2cc(NC(=O)[C@@H]3C[C@@H]3F)ncc12	1nM to 10 nM	-6.703	Y
COc1ccncc1-c1ccc(NC(=O)c2ccnc(-c3c(F)cccc3OC)n2)c(N2C[C@H]3C[C@@H]2CN3)c1	Over 100 nM	-6.703	Y
CC(C)N1CCc2cc(Nc3cc4cc(-c5cncc6c5CC[C@@H]6O)c(F)c(N)c4cn3)nn2CC1=O	Below 1 nM	-6.702	Y
COc1cccc(F)c1-c1nccc(C(=O)Nc2cc(F)cc(Br)c2N2C[C@@H]3C[C@H]2CN3)n1	Over 100 nM	-6.701	Y
COCCN1CCc2cc(Nc3cc4cc(-c5cnc6c(c5C)NCCO6)c(F)cc4cn3)nn2CC1=O	Below 1 nM	-6.701	Y
CN(C)C(=O)c1ccc(-c2cnc3c(c2Cl)C2(CC=CC2)CN3)cc1Cl	Over 100 nM	-6.701	Y
Cc1ccncc1-c1cc2cc(NC(=O)[C@H]3CC3CC#N)ncc2c(N)c1C(F)(F)F	1nM to 10 nM	-6.7	Y
CNCc1cc(C(C)C)cc2c1CN(c1cccc(-c3nncn3C(C)C)n1)C2=O	Below 1 nM	-8.514	Y
Cc1ncc(-c2cc3cc(Nc4cc5n(n4)CC(=O)N(C(C)C)CC5)ncc3c(O)c2F)c(C)c1N	1nM to 10 nM	-6.699	Y
Cc1ccncc1-c1nc(N)c2cnc(NC(=O)[C@@H]3C[C@H]3CC#N)cc2c1C1CC1	Below 1 nM	-6.699	Y
COc1cccc(F)c1-c1nccc(C(=O)Nc2cc(F)cc(-c3cccnc3)c2N2C[C@@H]3C[C@H]2CN3)n1	Over 100 nM	-6.698	Y
Cc1c(-c2cc3cc(NC(=O)OC4CN(C(=O)[C@H]5C[C@@H]5F)C4)ncc3c(N)c2F)cnc2c1NCCC2	Below 1 nM	-6.698	Y
N#C[C@H]1C[C@@H]1C(=O)Nc1cc2cc(-n3c(=O)oc4ccccc43)cc(N)c2cn1	10nM to 100 nM	-6.696	Y
CC(=O)Nc1cc(C#N)cc2c(-c3cnc4c(c3)C3(CC3)CN4)cn(C)c12	10nM to 100 nM	-6.695	Y
COCc1ccncc1-c1cc2cc(NC(=O)[C@H]3C[C@@H]3C#N)ncc2c(N)n1	10nM to 100 nM	-6.694	Y
CCCn1cnnc1-c1cccc(N2Cc3c(cc(N4CCC[C@H]4C)nc3CNC)C2=O)n1	Below 1 nM	-8.514	Y
Cc1ccncc1-c1cc2cc(NC(=O)[C@@H]3[C@H]4C(=O)NC[C@H]43)ncc2c(N)n1	1nM to 10 nM	-6.693	Y
Cc1ccncc1-c1cc(N)c2cnc(NC(=O)C3CC3)cc2c1	Below 1 nM	-6.693	Y
COCCN1CC(OC(=O)Nc2cc3cc(-c4cnc5c(c4C)NCCO5)c(F)c(N)c3cn2)C1	Below 1 nM	-6.692	Y
Cc1csnc1-c1cc(N)c2cnc(NC(=O)C3CC3C#N)cc2c1	1nM to 10 nM	-6.692	Y
COc1cccc(F)c1-c1nccc(C(=O)Nc2ccc(-c3cnccc3C#N)cc2[C@H]2CC[C@@H](N)CC2)n1	Over 100 nM	-6.692	Y
Cc1ccncc1-c1cc(N)c2nnc(NC(=O)C3CC3)cc2c1	1nM to 10 nM	-6.691	Y
CNCc1cc(C)c(-c2nc3c(-c4ccc(N5CCN(C)CC5)nc4)n[nH]c3cc2C#N)c(F)c1	Over 100 nM	-8.514	Y
Cn1ncc2c(-c3cc(N)c4cnc(NC(=O)[C@H]5C[C@@H]5C#N)cc4c3)cncc21	10nM to 100 nM	-6.69	Y
Clc1c(-c2ccc(Oc3ncccn3)cc2)cnc2c1C1(CC=CC1)CN2	Over 100 nM	-6.689	Y
Cc1c(-c2cc3cc(NC(=O)NC4CC4)ncc3c(N)c2F)cnc2c1NCCO2	Below 1 nM	-6.688	Y
CNCc1nc(C2(C)CC2)cc2c1CN(c1cccc(N3C(=O)OC[C@@H]3C)n1)C2=O	1nM to 10 nM	-8.513	Y
Cc1csnc1-c1cc(N)c2cnc(NC(=O)[C@@H]3C[C@H]3C#N)cc2c1	1nM to 10 nM	-6.688	Y
Cc1c(-c2cc3cc(NC(=O)O[C@H]4C[C@H](O)C4)ncc3c(N)c2F)cnc2c1NCCO2	Below 1 nM	-6.687	Y
COc1cccc(F)c1-c1nccc(C(=O)Nc2cc(C)c3nn(C)cc3c2N2CC[C@@H](N)C2)n1	Over 100 nM	-6.686	Y
Cc1c(F)cncc1-c1cc2cc(NC(=O)[C@@H]3C[C@@H]3F)ncc2c(N)n1	10nM to 100 nM	-6.686	Y
Nc1cc(-c2cnc3c(c2)C2(CC2)CN3)nc(N2CCOC2=O)c1	Over 100 nM	-6.685	Y
CN(C)C(=O)c1cccc(-c2cnc3c(c2Cl)C2(CC=CC2)CN3)c1F	10nM to 100 nM	-6.683	Y
NC(=O)Cn1cc(-c2cnc3c(c2Cl)C2(CC=CC2)CN3)cn1	Over 100 nM	-6.683	Y
Cc1ccncc1-c1cc2cc(NC(=O)C3C4CN(S(C)(=O)=O)CC43)ncc2c(N)n1	10nM to 100 nM	-6.679	Y
CC1(c2cc3c(c(CN)n2)CN(c2cccc(N4C(=O)OC[C@@H]4CF)n2)C3=O)CC1	1nM to 10 nM	-8.513	Y
Nc1cc(-c2cncc3c2CCN3)cc2cc(NC(=O)C3CC3)ncc12	Below 1 nM	-6.676	Y
CC(=O)N1CC(OC(=O)Nc2cc3cc(-c4cnc5c(c4C)NCCC5)c(F)c(N)c3cn2)C1	Below 1 nM	-6.675	Y
COc1cccc(F)c1-c1nccc(C(=O)Nc2cc(C#N)c3nn(C)cc3c2N2CCC[C@@H](N)C2)n1	Over 100 nM	-6.675	Y
Cc1c(CC#N)ccnc1-c1cccc(-c2cnc3c(c2)C2(CC2)CN3)c1F	1nM to 10 nM	-6.673	Y
Cc1c(-c2cc3cc(NC(=O)O[C@H]4C[C@@](C)(C#N)C4)ncc3c(N)c2F)cnc2c1NCCO2	Below 1 nM	-6.672	Y
Cc1cc(-c2ccccc2)ncc1-c1cc2cc(NC(=O)[C@H]3C[C@@H]3CC#N)ncc2c(N)n1	1nM to 10 nM	-6.672	Y
CC[C@H]1CCc2nnc(-c3cccc(N4Cc5c(cc(N(C)C(C)C)nc5CNC)C4=O)n3)n21	Below 1 nM	-8.511	Y
Cc1ccncc1-c1cc2cc(NC(=O)C3C4COCC43)ncc2c(N)n1	1nM to 10 nM	-6.666	Y
Cc1ccnc(C)c1-c1cc2cc(NC(=O)[C@@H]3C[C@@H]3F)ncc2c(N)n1	1nM to 10 nM	-6.663	Y
O=C(c1cccc(-c2cnc3c(c2)C2(CC2)CN3)c1F)N1CCc2ccncc21	Over 100 nM	-6.661	Y
Nc1c(Cl)ccc2cc(NC(=O)C3CC3)ncc12	10nM to 100 nM	-6.661	Y
Nc1nc(-c2cnccc2CO)cc2cc(NC(=O)[C@@H]3C[C@@H]3F)ncc12	10nM to 100 nM	-6.66	Y
CC[C@H]1[C@H](C(=O)Nc2cc3cc(-c4cnc5c(c4C)NCCO5)c(F)cc3cn2)[C@H]1c1cnn(C)c1	1nM to 10 nM	-6.659	Y
CNCc1nc(C2CC2)cc2c1CN(c1cccc(N3C(=O)OC[C@@H]3C)n1)C2=O	Below 1 nM	-8.51	Y
Cc1ccncc1-c1ccc2cnc(Nc3cc4n(n3)CC(=O)N(C(C)C)CC4)cc2c1	1nM to 10 nM	-6.657	Y
COc1cccc(F)c1-c1nccc(C(=O)Nc2ccc3c(cnn3C)c2N(C)Cc2cccnc2)n1	Over 100 nM	-6.655	Y
COc1cccc(F)c1-c1nccc(C(=O)Nc2ccc(-c3cnccc3C#N)cc2N2C[C@H]3C[C@@H]2CN3)n1	Over 100 nM	-6.655	Y
Cc1c(N)cccc1-c1cc(N)c2cnc(NC(=O)[C@@H]3C[C@H]3C#N)cc2c1	Below 1 nM	-6.652	Y
COc1cccc(F)c1-c1nccc(C(=O)Nc2ccc3[nH]ccc3c2N2C[C@@H]3C[C@H]2CN3)n1	Over 100 nM	-6.652	Y
Cc1c(N)cncc1-c1cc2cc(Nc3cc4n(n3)CC(=O)N([C@@H](C)CO)CC4)ncc2cc1F	Below 1 nM	-6.652	Y
CCn1c(C)nnc1-c1cccc(N2Cc3c(cc(N4[C@@H](C)CC[C@@H]4C)nc3CN)C2=O)n1	Below 1 nM	-6.651	Y
CNC(=O)Nc1cc2c(C#N)c(-c3cnccc3C)cc(N)c2cn1	1nM to 10 nM	-6.648	Y
Cc1ccncc1-c1cc2cc(NC(=O)C3CC34CNC4)ncc2c(N)n1	1nM to 10 nM	-6.647	Y
CN(C)C(=O)c1c(N)ccc(-c2cnc3c(c2)C2(CC2)CN3)c1F	10nM to 100 nM	-6.647	Y
O=C(N1CCOCC1)C1(c2cccc(-c3cnc4c(c3Cl)C3(CC=CC3)CN4)c2)CC1	Over 100 nM	-6.643	Y
Cc1c(-c2cc3cc(Nc4cc5n(n4)CC(=O)N(C)CC5)ncc3cc2F)cnc2c1NCN(C)C2=O	Below 1 nM	-8.509	Y
COc1cccc(F)c1-c1ncc2[nH]nc(-c3ccc(C#N)cc3)c2n1	Over 100 nM	-9.016	Y
CN(C)S(=O)(=O)c1cccc(-c2cnc3c(c2)C2(CC2)CN3)c1F	Over 100 nM	-6.64	Y
Cc1ccncc1-c1nc(N)c2cnc(NC(=O)[C@@H]3C[C@H]3CC#N)cc2c1C	Below 1 nM	-6.637	Y
CC1CNC(=O)N1c1cc(N)c2cnc(NC(=O)C3C[C@H]3C#N)cc2c1	10nM to 100 nM	-6.637	Y
COc1cccc(F)c1-c1nccc(C(=O)Nc2cc(F)c(Br)cc2N2C[C@H]3C[C@@H]2CN3)n1	Over 100 nM	-6.635	Y
COCC1CN(c2cc(-c3cnccc3C#N)ccc2NC(=O)c2ccnc(-c3c(F)cccc3OC)n2)C1	Over 100 nM	-6.634	Y
Cc1c(-c2cc3cc(NC(=O)O[C@H]4C[C@H]([C@@H](C)O)C4)ncc3c(N)c2F)cnc2c1NCCO2	Below 1 nM	-6.631	Y
CNCc1nc(N(C)C)cc2c1CN(c1ccc(F)c(-c3cn[nH]c3C(C)C)n1)C2=O	Below 1 nM	-8.505	Y
N#C[C@H]1C[C@@H]1C(=O)Nc1cc2cc(N3CCOC3=O)cc(N)c2cn1	1nM to 10 nM	-6.631	Y
Clc1c(-c2ccc3[nH]ncc3c2)cnc2c1C1(CC=CC1)CN2	Over 100 nM	-6.629	Y
CCc1ccncc1-c1cc2cc(NC(=O)c3ccnn3C)ncc2c(N)n1	10nM to 100 nM	-6.628	Y
CCn1cc(-c2n[nH]c3cnc(-c4c(C)cc(CNC)cc4F)cc23)cn1	Over 100 nM	-8.505	Y
COc1ccncc1-c1cc2cc(NC(=O)[C@@H]3C[C@@H]3F)ncc2c(N)n1	1nM to 10 nM	-6.627	Y
COCCn1cc(-c2cnc3c(c2Cl)C2(CC=CC2)CN3)cn1	Over 100 nM	-6.626	Y
CNCc1ccc(F)c(-c2ccc3cnc(Nc4cc5n(n4)CC(=O)N(C)CC5)cc3c2)c1C	1nM to 10 nM	-6.624	Y
CC(=O)N1CC2(CC(NC(=O)Nc3cc4cc(-c5cnc6c(c5C)NCCO6)c(F)c(N)c4cn3)C2)C1	Below 1 nM	-6.624	Y
Cc1c(-c2cc3cc(NC(=O)O[C@H]4C[C@@H]([C@H](C)O)C4)ncc3c(N)c2F)cnc2c1NCCO2	Below 1 nM	-6.624	Y
CCN(c1cc2c(c(CN)n1)CN(c1cccc(-c3nncn3C(C)C)n1)C2=O)C(C)C	Below 1 nM	-8.504	Y
Cc1ccncc1-c1cc2cc(NC(=O)C3CC3)ncc2c(N)n1	Below 1 nM	-6.621	Y
CNC(=O)c1ccc(C)c(-c2cc(N)c3cnc(NC(=O)C4CC4C#N)cc3c2)c1	10nM to 100 nM	-6.621	Y
COc1cccc(F)c1-c1nccc(C(=O)Nc2ccc(-c3cnccc3C#N)cc2N2CCN(C)CC2)n1	Over 100 nM	-6.62	Y
N#C[C@H]1C[C@@H]1C(=O)Nc1cc2cc(N3C(=O)OC4CCCC43)cc(N)c2cn1	1nM to 10 nM	-6.619	Y
Cc1ccncc1-c1nc(N)c2cnc(NC(=O)[C@@H]3C[C@H]3CC#N)cc2c1Cl	1nM to 10 nM	-6.618	Y
CN(CCO)C(=O)c1c(N)ccc(-c2cnc3c(c2Cl)C2(CC2)CN3)c1F	1nM to 10 nM	-6.617	Y
N#C[C@@H]1C[C@@H]1C(=O)Nc1cc2cc(-c3cncc4[nH]ccc34)nc(N)c2cn1	1nM to 10 nM	-6.616	Y
CC[C@@H](CO)C1C=NN=C1c1cccc(N2Cc3c(cc(C4(C)CC4)nc3CNC)C2=O)n1	1nM to 10 nM	-8.503	Y
c1nc2c(cc1-c1c[nH]c3ccc(C4CC4)cc13)C1(CC1)CN2	Over 100 nM	-6.614	Y
CNc1cncc(-c2cc3cc(NC(=O)O[C@H]4C[C@](C)(O)C4)ncc3c(N)c2F)c1C	Below 1 nM	-6.614	Y
CCc1ccncc1-c1cc2cc(NC(=O)NCc3cncs3)ncc2c(N)n1	1nM to 10 nM	-6.613	Y
Nc1nc(-c2cccnc2)cc2cc(NC(=O)C3CC3F)ncc12	1nM to 10 nM	-6.612	Y
CNCc1cc(F)c(C2=NC=C3NN=C(c4cccc(C#N)c4)C3N2)c(F)c1	Over 100 nM	-6.608	Y
Cc1cc(CO)ncc1-c1cc2cc(NC(=O)C3CC3)ncc2c(N)n1	1nM to 10 nM	-6.606	Y
O=C(NCCO)c1ccc(-c2cnc3c(c2Cl)C2(CC=CC2)CN3)cc1	Over 100 nM	-6.601	Y
N#Cc1ccncc1-c1ccc(NC(=O)c2ccnc(-c3c(F)cccc3F)n2)c(N2C[C@H](N)C[C@@H]2CO)c1	Over 100 nM	-6.601	Y
Cc1ccncc1-c1cc2cc(NC(=O)[C@H]3[C@@H](C)[C@@H]3CC#N)ncc2c(N)n1	Below 1 nM	-6.598	Y
COc1cccc(F)c1-c1nccc(C(=O)Nc2cc(Br)c3sc(C)nc3c2N2CC[C@H](N)C2)n1	Over 100 nM	-6.598	Y
Cc1ccncc1-c1cc2cc(NC(=O)[C@@H]3C[C@H]3C)ncc2c(N)n1	Below 1 nM	-6.598	Y
CNC1CCN(c2cc(C)c(-c3cc4cc(Nc5cc6n(n5)CC(=O)N(C)CC6)ncc4cc3F)cn2)CC1	1nM to 10 nM	-6.597	Y
CC[C@@H]1[C@@H](C(=O)Nc2cc3cc(-c4cnc5c(c4C)NCCO5)c(F)cc3cn2)[C@@H]1c1cnn(C)c1	Below 1 nM	-6.595	Y
Cc1[nH]ncc1-c1cc2cc(NC(=O)[C@@H]3C[C@H]3C(F)(F)F)ncc2c(N)n1	10nM to 100 nM	-6.594	Y
N#CC1CC1C(=O)Nc1cc2cc(-c3cnccc3C(F)(F)F)nc(N)c2cn1	1nM to 10 nM	-6.59	Y
CN(C)C(=O)c1cc(-c2cnc3c(c2)C2(CCC2)CN3)ccc1N	10nM to 100 nM	-6.587	Y
COc1cccc(F)c1-c1nccc(C(=O)Nc2cc(F)c3c(cnn3C)c2N2C[C@@H]3CC[C@H]2CN3)n1	Over 100 nM	-6.585	Y
O=C1Nc2ccc(-c3cnc4c(c3Cl)C3(CC3)CN4)cc2C1(O)C1CC1	Over 100 nM	-6.582	Y
COc1cccc(F)c1-c1cc2c(N3CCN(c4ccc(C#N)cc4)CC3)n[nH]c2cn1	Over 100 nM	-8.501	Y
Cc1nn(C)c(C)c1-c1cc2cc(Nc3cc4n(n3)CC(=O)N(C)CC43CC3)ncc2c(N)c1F	Below 1 nM	-6.582	Y
CC(C)C1COC(=O)N1c1cc(N)c2cnc(NC(=O)C3CC3C#N)cc2c1	Below 1 nM	-6.581	Y
COc1cc(C)c(-c2cc3cc(Nc4cc5n(n4)CC(=O)N(C)CC5)ncc3cc2F)cn1	1nM to 10 nM	-6.581	Y
CN(C(=O)c1c(N)ccc(-c2cnc3c(c2)C2(CC2)CN3)c1F)C(C)(C)CO	10nM to 100 nM	-6.581	Y
Cc1c(-c2cc3cc(NC(=O)O[C@H]4C[C@@H](CO)C4)ncc3c(N)c2F)cnc2c1NCCO2	Below 1 nM	-6.579	Y
CN(CC(C)(C)O)C(=O)c1c(N)ccc(-c2cnc3c(c2Cl)C2(CC2)CN3)c1F	10nM to 100 nM	-6.579	Y
CNCc1cc(OC)cc2c1CN(c1cccc(N3C(=O)OC[C@@H]3C3CC3)n1)C2=O	1nM to 10 nM	-8.499	Y
Cc1c(-c2cc3cc(NC(=O)N(C)C4CCC4)ncc3c(N)c2F)cnc2c1NCCO2	Below 1 nM	-6.577	Y
Cc1n[nH]c(C)c1-c1cc2cc(NC(=O)C3CC3F)ncc2c(N)n1	1nM to 10 nM	-6.577	Y
COc1cccc(F)c1-c1nccc(C(=O)Nc2ccc3c(ccn3CCN3CCOCC3)c2N2C[C@@H]3C[C@H]2CN3)n1	Over 100 nM	-6.577	Y
CN(C)C(=O)c1c(N)ccc(-c2cnc3c(c2)C2(CN3)CC(O)C2)c1F	Over 100 nM	-6.576	Y
CN(C)C(=O)c1cccc(-c2cnc3c(c2)C2(CC2)CN3)c1F	10nM to 100 nM	-6.576	Y
Cc1ccncc1-c1cc2cc(NC(=O)[C@@H]3C[C@H]3C3CCOCC3)ncc2c(N)n1	1nM to 10 nM	-6.575	Y
CCc1ccncc1-c1cc2cc(NC(=O)N(C)C)ncc2c(N)n1	10nM to 100 nM	-6.575	Y
CCc1nnc(-c2cccc(N3Cc4c(cc(N5CCC[C@H]5C)nc4CNC)C3=O)n2)n1CC(C)C	Below 1 nM	-6.574	Y
CCN(CC)c1cc2c(c(CN)n1)CN(c1cccc(-c3nncn3CC)n1)C2=O	Below 1 nM	-8.499	Y
Cc1ccncc1-c1cc2cc(Nc3ccc(C(=O)N(C)C)cn3)ncc2cn1	10nM to 100 nM	-9.003	Y
Cc1c(-c2cc3cc(NC(=O)O[C@H]4CCO[C@@H]4C)ncc3c(N)c2F)cnc2c1NCCO2	Below 1 nM	-6.574	Y
N#C[C@@H]1C[C@H]1C(=O)Nc1cc2cc(-c3cnccc3C(F)(F)F)nc(N)c2cn1	1nM to 10 nM	-6.572	Y
Cc1c(N)cncc1-c1cc2cc(NC(=O)OCC3CC3)ncc2cc1F	10nM to 100 nM	-6.571	Y
Cc1ccncc1-c1cc2cc(NC(=O)C3[C@H]4COC[C@@H]34)ncc2c(N)n1	1nM to 10 nM	-6.569	Y
Cc1ccncc1-c1ccc2cnc(Nc3cc(C(F)F)ccn3)cc2c1	1nM to 10 nM	-6.565	Y
Cc1cc(C(=O)NCC(F)(F)F)ccc1-c1cc(N)c2cnc(NC(=O)[C@H]3C[C@@H]3C#N)cc2c1	10nM to 100 nM	-6.565	Y
Cc1ccncc1-c1cc2cc(Nc3cc4n(n3)CC(=O)N(C(C)C)CC4)ncc2cc1F	1nM to 10 nM	-6.564	Y
CC(C)NC1CC(c2cc(F)c(-c3cc4c(-c5cnn(C)c5)n[nH]c4cn3)c(F)c2)C1	Over 100 nM	-6.564	Y
Cc1cccc(F)c1-c1cc2c(NC(=O)c3ccc(N4CCN(C)CC4)cc3N)n[nH]c2cn1	Over 100 nM	-6.562	Y
Cc1ccncc1-c1cc2cc(NC(=O)[C@H]3C[C@H]3CO)ncc2c(N)c1F	10nM to 100 nM	-6.562	Y
CNC(=O)Nc1cc2c(Cl)c(-c3cnccc3C)cc(N)c2cn1	1nM to 10 nM	-6.562	Y
CN(C)C(=O)c1c(N)ccc(-c2cnc3[nH]c(Cl)c(CCO)c3c2Cl)c1F	10nM to 100 nM	-6.562	Y
Cc1ccncc1-c1cc2cc(NC(=O)[C@H]3C[C@@H]3c3cnc[nH]3)ncc2c(N)c1F	Below 1 nM	-8.497	Y
COc1ccc(C#N)c(F)c1-c1nccc(C(=O)Nc2cc(F)ccc2N2C[C@H](N)C[C@@H]2CO)n1	Over 100 nM	-6.56	Y
Cc1ccncc1-c1cc(C)c2nnc(NC(=O)C3CC3)cc2c1	Over 100 nM	-6.553	Y
Cc1cnsc1-c1cc(N)c2cnc(NC(=O)[C@H]3C[C@@H]3C#N)cc2c1	Below 1 nM	-6.552	Y
COc1cccc(F)c1-c1nccc(C(=O)Nc2ccc(-c3cnccc3C#N)cc2N2CC[C@@H](N)C[C@H]2C)n1	Over 100 nM	-6.549	Y
Cc1ccncc1-c1cc2cc(NC(=O)[C@H]3C[C@@H]3C#N)ncc2c(N)n1	Below 1 nM	-6.548	Y
Cc1c(N)cncc1-c1cc2cc(NC(=O)[C@H]3C[C@@H]3C(F)(F)F)ncc2c(N)n1	1nM to 10 nM	-6.547	Y
N#CCCNC(=O)c1ccc(-c2cnc3c(c2Cl)C2(CC=CC2)CN3)cc1	Over 100 nM	-6.543	Y
Cc1c(-c2cc3cc(NC(=O)O[C@@H]4CO[C@H]5COC[C@@H]45)ncc3c(N)c2F)cnc2c1NCCO2	Below 1 nM	-6.539	Y
CCc1ccncc1-c1cc2cc(NC(=O)c3cnn(C)c3)ncc2c(N)n1	10nM to 100 nM	-6.538	Y
Cc1cccc(C#N)c1-c1cc(N)c2cnc(NC(=O)[C@@H]3C[C@H]3C#N)cc2c1	10nM to 100 nM	-6.537	Y
Cc1ccncc1-c1cc2cc(NC(=O)Nc3cnn(C(C)C#N)c3)ncc2c(N)n1	Below 1 nM	-6.537	Y
CC(=O)Nc1cc2c(F)c(-c3cnccc3C)nc(N)c2cn1	10nM to 100 nM	-6.536	Y
Cc1c(N)ccc(Cl)c1-c1cc2cc(NC(=O)[C@H]3C[C@@H]3CC#N)ncc2c(N)n1	Below 1 nM	-6.534	Y
Cc1ccncc1-c1cc2cc(NC(=O)[C@H]3C[C@@H]3C3CNC(=O)O3)ncc2c(N)n1	Below 1 nM	-6.531	Y
Cc1nc2c(N3CC[C@@H](N)C3)c(NC(=O)c3ccnc(-c4c(F)cccc4C(F)(F)F)n3)ccc2s1	Over 100 nM	-6.531	Y
CCc1ccncc1-c1cc2cc(NS(=O)(=O)C3CC3)ncc2c(N)n1	Over 100 nM	-6.531	Y
CCC1CCC(=O)N1c1cc(N)c2cnc(NC(=O)[C@@H]3C[C@@H]3F)cc2c1	10nM to 100 nM	-6.53	Y
Cc1cnccc1-c1cc(N)c2cnc(NC(=O)[C@H]3C[C@H]3F)cc2c1	1nM to 10 nM	-6.53	Y
Cc1ccncc1-c1cc2cc(NCC(F)F)ncc2c(N)n1	Over 100 nM	-6.528	Y
CNCc1cc(C)c(-c2cc3c(-c4ccc(C5CC5)cc4)n[nH]c3cc2C#N)c(F)c1	Over 100 nM	-8.495	Y
COc1ccc(-n2ccc3c(N4C[C@@H](N)C[C@H]4CO)c(NC(=O)c4ccnc(-c5c(F)cccc5OC)n4)ccc32)c(F)c1	Over 100 nM	-6.52	Y
CCc1ccncc1-c1cc(N)c2nnc(NC3CCOC3)cc2c1	Over 100 nM	-6.519	Y
Cc1ccncc1-c1cc2cc(NC(=O)[C@H]3C[C@@H]3CC#N)ncc2c(N)n1	Below 1 nM	-6.518	Y
CCc1ccncc1-c1cc(N)c2nnc(NC(=O)NC3CCOC3)cc2c1	10nM to 100 nM	-6.518	Y
COc1cccc(F)c1-c1nccc(C(=O)Nc2ccc(-c3ccncc3C#N)c(F)c2N2C[C@H]3C[C@@H]2CN3)n1	Over 100 nM	-6.514	Y
Cc1ccncc1-c1nc(N)c2cnc(NC(=O)[C@H]3C[C@@H]3CC#N)cc2c1Br	Below 1 nM	-6.513	Y
CCn1cnnc1-c1cccc(N2Cc3c(cc(N4CCC[C@H]4C)nc3[C@@H](C)N)C2=O)n1	Below 1 nM	-8.495	Y
CN(Cc1cnn(C)c1)C(=O)c1c(N)ccc(-c2cnc3c(c2Cl)C2(CC2)CN3)c1F	1nM to 10 nM	-6.513	Y
Cc1c(-c2cc3cc(NC(=O)OC[C@]4(F)CCN(C)C4)ncc3c(N)c2F)cnc2c1NCCO2	Below 1 nM	-6.51	Y
CN(C)C(=O)c1cc(-c2cnc3c(c2)C2(CCCC2)CN3)ccc1N	10nM to 100 nM	-6.508	Y
CCc1c(-c2cnccc2C)nc(N)c2cnc(NC(=O)[C@H]3C[C@@H]3CC#N)cc12	Below 1 nM	-6.508	Y
Clc1c(-c2ccc(-n3cccn3)cc2)cnc2c1C1(CC=CC1)CN2	Over 100 nM	-6.506	Y
Cc1ccncc1-c1cc(N)c2cnc(NC(=O)C3CC3CO)cc2c1	1nM to 10 nM	-6.505	Y
CCS(=O)(=O)Nc1cc(N)c2cnc(Nc3cc4n(n3)CC(=O)N(C(C)C)CC4)cc2c1	10nM to 100 nM	-6.503	Y
Nc1nc(N2CCOC2=O)cc2cc(NC(=O)C3CC3)ncc12	10nM to 100 nM	-6.503	Y
Cc1ccncc1-c1cc2c(NC(=O)c3ccc(N4CCOCC4)cc3)n[nH]c2cn1	Over 100 nM	-6.502	Y
CNCc1cc(F)c(C2=NC=C3NN=C(c4ccc(N5CCCC(C)(CO)C5)nc4)C3N2)c(F)c1	Over 100 nM	-6.502	Y
Cc1c(-c2cc3cc(NC(=O)O[C@@H]4CO[C@]5(CCN(C)C5)C4)ncc3c(N)c2F)cnc2c1NCCO2	Below 1 nM	-6.502	Y
CCN(C)c1cc2c(c([C@H](C)N)n1)CN(c1cccc(-c3nnc(C)n3CC)n1)C2=O	1nM to 10 nM	-8.494	Y
Cc1c(-c2cc3cc(NC(=O)O[C@H]4C[C@@H]([C@@H](C)O)C4)ncc3c(N)c2F)cnc2c1NCCO2	Below 1 nM	-6.501	Y
Cc1cc(-c2ncco2)ccc1-c1cc2cc(NC(=O)[C@@H]3C[C@H]3c3cnn(C)c3)ncc2c(N)n1	10nM to 100 nM	-6.5	Y
Cc1c(N)cccc1-c1cc2cc(NC(=O)[C@@H]3C[C@H]3CC#N)ncc2c(N)n1	1nM to 10 nM	-6.494	Y
Cc1c(-c2cc3cc(NC(=O)O[C@H]4C[C@@H](O)C4)ncc3c(N)c2F)cnc2c1NC[C@@H]1C[C@H]21	Below 1 nM	-6.494	Y
Cc1c(-c2cc3cc(NC(=O)O[C@H]4CCN(C)C4)ncc3c(N)c2F)cnc2c1NCCO2	Below 1 nM	-6.49	Y
CCOC(=O)N1CCN(c2ccc(C(=O)Nc3n[nH]c4cnc(-c5cnccc5C)cc34)cc2)CC1	Over 100 nM	-6.49	Y
CNC(=O)c1ccc(-c2n[nH]c3cnc(-c4c(F)cccc4OC)cc23)cn1	Over 100 nM	-8.494	Y
Cc1c(-c2cc3cc(Nc4cc5n(n4)CC(=O)N(C(C)C)CC5)ncc3c(F)c2F)cnc2c1NCCO2	Below 1 nM	-6.49	Y
Cn1cc(-c2cc(N)c3nnc(NC(=O)N4CCCC4)cc3c2)cn1	10nM to 100 nM	-6.489	Y
COc1ccc(N2C[C@@H]3C[C@H]2CN3)c(NC(=O)c2ccnc(-c3c(F)cccc3OC)n2)c1	Over 100 nM	-6.489	Y
Cc1ccncc1-c1cc2cc(NC(=O)[C@@H]3C[C@]34CCNC4)ncc2c(N)n1	1nM to 10 nM	-6.489	Y
Cc1cccc(CC#N)c1-c1cc2cc(NC(=O)[C@@H]3C[C@H]3c3cnn(C)c3)ncc2c(N)n1	1nM to 10 nM	-6.488	Y
Cc1ccncc1-c1nc(N)c2cnc(NC(=O)C3CC3)cc2c1-c1cn[nH]c1	Below 1 nM	-6.487	Y
CCOC(=O)N1CCN(c2ccc(C(=O)Nc3n[nH]c4cnc(-c5cnn(C)c5C)cc34)cc2)CC1	Over 100 nM	-6.487	Y
Cc1ccncc1-c1cc2cc(NC(=O)[C@@H]3C[C@H]3C(C)(C)O)ncc2c(N)n1	1nM to 10 nM	-6.486	Y
Cc1c(-c2cc3cc(NC(=O)O[C@@H]4CC[C@H]4O)ncc3c(N)c2F)cnc2c1NCCO2	Below 1 nM	-6.486	Y
CCNc1cc2c(c(CNC)n1)CN(c1cccc(-c3nncn3CC)n1)C2=O	Below 1 nM	-8.493	Y
CCC(CC)n1cnnc1-c1cccc(N2Cc3c(cc(N(CC)C(C)C)nc3CN)C2=O)n1	Below 1 nM	-8.997	Y
Cc1c(-c2cc3cc(NC(=O)N[C@H]4CCOC4)ncc3cc2F)cnc2c1NCCO2	1nM to 10 nM	-6.484	Y
CCN1C[C@H](OC(=O)Nc2cc3cc(-c4cnc5c(c4C)NCCO5)c(F)c(N)c3cn2)CC1=O	Below 1 nM	-6.484	Y
Cc1ccncc1-c1cc(N)c2cnc(NC(=O)[C@@H]3C[C@H]3CO)cc2c1	1nM to 10 nM	-6.483	Y
Cc1c(-c2cc3cc(NC(=O)O[C@H]4C[C@@H](C(=O)N(C)C)C4)ncc3c(N)c2F)cnc2c1NCCO2	Below 1 nM	-6.483	Y
Cn1cc(-c2cc3cc(NC(=O)C4CC4)ncc3c(N)c2C#N)cn1	1nM to 10 nM	-6.482	Y
Cc1ccncc1-c1cc2cc(Nc3ccc(N4CCNCC4=O)cc3)ncc2c(N)n1	Below 1 nM	-6.481	Y
Cc1ccncc1-c1cc(N)c2cnc(NC(=O)CC3COCCN3)cc2c1	10nM to 100 nM	-6.48	Y
CCN(C)c1cc2c(c([C@@H](C)N)n1)CN(c1cccc(-c3nnc(C)n3CC)n1)C2=O	1nM to 10 nM	-8.493	Y
CCc1ccncc1-c1cc2cc(NC(=O)C3=CC3)ncc2c(N)n1	Over 100 nM	-6.474	Y
COC(C)(C)[C@H]1C[C@@H]1C(=O)Nc1cc2cc(-c3cnccc3C)nc(N)c2cn1	10nM to 100 nM	-6.473	Y
COc1cccc(F)c1-c1nccc(C(=O)Nc2ccc3c(cnn3C)c2N(C)Cc2ccccc2)n1	Over 100 nM	-6.472	Y
Cc1ccncc1-c1cc2cc(Nc3cnn([C@H](C)C#N)c3)ncc2c(N)n1	Below 1 nM	-6.468	Y
CCc1ccncc1-c1cc2cc(NC(=O)NC(C)C)ncc2c(N)n1	1nM to 10 nM	-6.468	Y
CO[C@H]1COCC[C@H]1OC(=O)Nc1cc2cc(-c3cnc4c(c3C)NCCO4)c(F)c(N)c2cn1	Below 1 nM	-6.467	Y
CNCc1nc(N2CCC[C@H]2C)cc2c1CN(c1cccc(-c3nncn3C(C)C)n1)C2=O	Below 1 nM	-8.493	Y
CN(C)C(=O)c1c(N)ccc(-c2cnc3c(c2)C2(CN3)CC(C)(O)C2)c1F	Over 100 nM	-6.466	Y
Cc1c(-c2cc3cc(NC(=O)O[C@H]4CC[C@@H]4C#N)ncc3c(N)c2F)cnc2c1NCCO2	10nM to 100 nM	-6.466	Y
Cc1c(-c2cc3cc(NC(=O)O[C@H]4CCC[C@@H]4C#N)ncc3c(N)c2F)cnc2c1NCCO2	Below 1 nM	-6.466	Y
Cc1ccncc1-c1cc2cc(NC(=O)[C@@H]3C[C@@]34CCNC(=O)C4)ncc2c(N)n1	1nM to 10 nM	-6.46	Y
Cc1ccncc1-c1cc2cc(Nc3cnn(C(C)C#N)c3)ncc2c(N)n1	Below 1 nM	-6.46	Y
Cc1c(-c2cc3cc(NC(=O)O[C@H]4CN(C)C[C@@H]4F)ncc3c(N)c2F)cnc2c1NCCO2	Below 1 nM	-6.459	Y
CC(=O)N1CC(OC(=O)Nc2cc3cc(-c4cnc5c(c4C)NCCO5)c(F)c(N)c3cn2)C1	Below 1 nM	-6.456	Y
CNC(=O)c1ccc(-c2n[nH]c3cnc(-c4c(F)cc5c(c4F)CCCC5NC)cc23)cc1	Over 100 nM	-8.492	Y
Cc1c(-c2cc3cc(Nc4cc5n(n4)CC(=O)NCC5)ncc3cc2F)cnc2c1NC(C)CO2	Below 1 nM	-6.456	Y
Cc1c(-c2cc3cc(NC(=O)N[C@@H]4CC[C@H](C#N)C4)ncc3c(N)c2F)cnc2c1NCCO2	Below 1 nM	-6.456	Y
Cc1ccncc1-c1cc2cc(NC(=O)[C@@H]3C[C@H]3F)ncc2c(N)n1	1nM to 10 nM	-6.451	Y
COc1cccc(F)c1-c1nccc(C(=O)Nc2cc(C)c3nn(C)cc3c2N2CCNCC2)n1	Over 100 nM	-6.45	Y
Cc1ccncc1-c1cc2cc(NC(=O)[C@H](C)C#N)ncc2c(N)n1	10nM to 100 nM	-6.449	Y
Cc1ccncc1-c1cc(Cl)c2nnc(NC(=O)C3CC3)cc2c1	Over 100 nM	-6.449	Y
COC(C)(C)[C@@H]1C[C@H]1C(=O)Nc1cc2cc(-c3cnccc3C)nc(N)c2cn1	1nM to 10 nM	-6.448	Y
CCn1cnnc1-c1cccc(N2Cc3c(cc(N4CCC[C@H]4C)nc3C(C)(C)N)C2=O)n1	Below 1 nM	-8.492	Y
CCc1ccncc1-c1cc2cc(NC(=O)C3CC3)ncc2c(N)n1	Below 1 nM	-6.446	Y
CCc1ccncc1-c1cc2cc(NC(=O)[C@@H]3C[C@@H]3C(N)=O)ncc2c(N)n1	10nM to 100 nM	-6.443	Y
Nc1cc(C2CC2)cc2cc(NC(=O)C3CC3F)nnc12	Over 100 nM	-6.442	Y
Cc1c(-c2cc3cc(Nc4cc5n(n4)CC(=O)N(C(C)C)CC5)ncc3c(N)c2F)cnc2c1NCCO2	Below 1 nM	-6.442	Y
CN(C)C(=O)c1c(N)ccc(-c2cnc3c(c2Cl)C2(CCC(n4cc(C(F)(F)F)cn4)C2)CN3)c1F	1nM to 10 nM	-6.44	Y
Cc1ccccc1-c1cc2cc(NC(=O)[C@@H]3C[C@H]3CC#N)ncc2c(N)n1	1nM to 10 nM	-6.439	Y
CCn1nc(C#N)cc1-c1cc2cc(Nc3cc4n(n3)CC(=O)N(C(C)C)CC4)ncc2c(N)c1F	1nM to 10 nM	-6.432	Y
Nc1cc(-c2cnc3c(c2)C2(CC2)CN3)cc(-c2ncccc2CO)c1	10nM to 100 nM	-6.43	Y
Cc1c(-c2cc3cc(NC(=O)O[C@@H]4COC[C@H]4C)ncc3c(N)c2F)cnc2c1NC(=O)CO2	1nM to 10 nM	-6.43	Y
Cc1c(-c2cc3cc(NC(=O)OC4COC5(CCNC5)C4)ncc3cc2F)cnc2c1NCCO2	1nM to 10 nM	-6.428	Y
Cc1nc2c(=O)n(C)ncc2c(C)c1-c1cc2cc(NC(=O)[C@H]3C[C@@H]3c3cnn(C)c3)ncc2c(N)n1	10nM to 100 nM	-6.426	Y
Cn1cc([C@H]2C[C@@H]2C(=O)Nc2cc3cc(-c4cnc(N)c(C(F)(F)F)c4)nc(N)c3cn2)cn1	10nM to 100 nM	-6.426	Y
Cc1ccncc1-c1cc2cc(NC(=O)[C@H]3C[C@@H]3C(=O)N(C)C)ncc2c(N)n1	10nM to 100 nM	-6.425	Y
CCCn1cnnc1-c1cccc(N2Cc3c(cc(N4CCC4)nc3CNC)C2=O)n1	Below 1 nM	-8.487	Y
Cc1c(-c2cc3cc(NC(=O)N[C@H](C)c4cnn(C)c4)ncc3c(N)c2F)cnc2c1NCCO2	Below 1 nM	-6.424	Y
Cc1c(N)cncc1-c1cc2cc(Nc3cc4n(n3)CC(=O)N([C@@H](C)C#N)CC4)ncc2cc1F	Below 1 nM	-6.424	Y
Cc1c(-c2cc3cc(NC(=O)O[C@@H]4CO[C@@]5(CCN(C)C5)C4)ncc3c(N)c2F)cnc2c1NCCO2	Below 1 nM	-6.423	Y
COc1cccc(F)c1-c1nccc(C(=O)Nc2cc(Cl)c3sc(C)nc3c2N2CC[C@H](N)C2)n1	Over 100 nM	-6.422	Y
Cc1c(-c2cc3cc(NC(=O)OC4CN(CCF)C4)ncc3c(N)c2F)cnc2c1NCCO2	Below 1 nM	-6.422	Y
Nc1cc(-c2cccnc2)cc2cc(NC(=O)[C@H]3C[C@H]3F)ncc12	1nM to 10 nM	-6.421	Y
Nc1cc(-c2cnc3c(c2)C2(CC2)CN3)nc(-c2ncccn2)c1	Over 100 nM	-6.42	Y
Cc1c(-c2cc3cc(NC(=O)O[C@H]4C[C@](C)(C#N)C4)ncc3c(N)c2F)cnc2c1NCCO2	Below 1 nM	-6.42	Y
CC(=O)N1C[C@@H]2C(C(=O)Nc3cc4cc(-c5cnccc5C)nc(N)c4cn3)[C@@H]2C1	1nM to 10 nM	-6.42	Y
CCn1cnnc1-c1cccc(N2Cc3c(cc(N(C)C)nc3CNC)C2=O)n1	1nM to 10 nM	-8.482	Y
CN(CCC#N)C(=O)c1cccc(-c2cnc3c(c2)C2(CC2)CN3)c1F	10nM to 100 nM	-6.419	Y
COC(=O)c1cc(C)c(-c2cc3cc(NC(=O)[C@H]4C[C@@H]4c4cnn(C)c4)ncc3c(N)n2)cn1	Below 1 nM	-6.419	Y
Cc1ccncc1-c1cc2cc(NC(=O)[C@@H]3C[C@H]3C(F)(F)F)ncc2c(N)n1	1nM to 10 nM	-6.418	Y
Cc1c(-c2cc3cc(Nc4cc5n(n4)CC(=O)N(CCN4CCOCC4)CC5)ncc3cc2F)cnc2c1NCCO2	Below 1 nM	-6.418	Y
Cc1c(-c2cc3cc(NC(=O)O[C@H]4CN(C)C(=O)C4(C)C)ncc3c(N)c2F)cnc2c1NCCO2	Below 1 nM	-6.417	Y
COc1cccc(F)c1-c1nccc(C(=O)Nc2cc(F)c3c(cnn3C)c2C2CCNC2)n1	Over 100 nM	-6.417	Y
C=Cc1c(-c2cnccc2C)nc(N)c2cnc(NC(=O)[C@H]3C[C@@H]3CC#N)cc12	Below 1 nM	-6.415	Y
Cn1cccc(-c2cccc(-c3cnc4c(c3Cl)C3(CC3)CN4)c2)c1=O	1nM to 10 nM	-6.415	Y
CNC(=O)c1ccc(-c2n[nH]c3cnc(-c4c(F)cccc4OC)cc23)cc1F	Over 100 nM	-8.481	Y
Cc1c(-c2cc3cc(NC(=O)O[C@@H]4CCCNC4)ncc3c(N)c2F)cnc2c1NCCO2	Below 1 nM	-6.414	Y
Nc1nc(N2CCCC2CCO)cc2cc(NC(=O)[C@@H]3C[C@@H]3F)ncc12	10nM to 100 nM	-6.409	Y
Cc1ccncc1-c1cc2cc(NC(=O)C3CC3C(F)(F)F)ncc2c(N)n1	1nM to 10 nM	-6.408	Y
Cc1cn2ccnc2cc1-c1cc(N)c2cnc(NC(=O)[C@@H]3C[C@H]3C#N)cc2c1	10nM to 100 nM	-6.408	Y
C[C@H]1CCc2nnc(-c3cccc(N4Cc5c(cc(N6CCC[C@H]6C)nc5[C@@H](C)N)C4=O)n3)n21	1nM to 10 nM	-8.48	Y
CN1CCN(c2ccc(-c3n[nH]c4cnc(-c5cncc(C(=O)N6CCOCC6)c5)nc34)cc2)CC1	Over 100 nM	-8.99	Y
Cc1cc2[nH]c(=O)oc2cc1-c1cc2cc(Nc3cc4n(n3)CC(=O)N(C)CC4)ncc2c(N)c1F	Below 1 nM	-6.407	Y
COCCN1C[C@@H]2C(C(=O)Nc3cc4cc(-c5cnccc5C)nc(N)c4cn3)[C@@H]2C1	1nM to 10 nM	-6.407	Y
CN(C)C(=O)c1c(N)ccc(-c2cnc3c(c2Cl)C2(CCC(n4nccc4C(F)(F)F)C2)CN3)c1F	10nM to 100 nM	-6.406	Y
CCc1ccncc1-c1cc2cc(NC(=O)CCC#N)ncc2c(N)n1	10nM to 100 nM	-6.404	Y
CCN(C(=O)c1cccc(-c2cnc3c(c2)C2(CC2)CN3)c1F)C1CCC1	10nM to 100 nM	-6.403	Y
Cc1ccncc1-c1cc2cc(NC(=O)[C@H]3CC[C@@H]3C)ncc2c(N)n1	1nM to 10 nM	-6.403	Y
COc1cccc(F)c1-c1nccc(C(=O)Nc2cc(C#N)ccc2N2C[C@@H]3C[C@H]2CN3)n1	Over 100 nM	-6.402	Y
COc1cccc(C(N)=O)c1-c1nccc(C(=O)Nc2ccc3sc(C)nc3c2N2C[C@H](N)C[C@H]2CO)n1	Over 100 nM	-6.401	Y
Cc1c(-c2cc3cc(NC(=O)O[C@]4(C)C[C@H](O)C4)ncc3c(N)c2F)cnc2c1NCCO2	Below 1 nM	-6.4	Y
CNCc1ccccc1-c1c(NC(=O)c2ccnc(-c3c(F)cccc3OC)n2)ccc2c1cnn2C	Over 100 nM	-6.395	Y
Cc1ccncc1-c1cc2cc(NC(=O)[C@H]3C[C@@H]3C3CCOCC3)ncc2c(N)n1	Below 1 nM	-6.39	Y
Cc1c(-c2cc3cc(NC(=O)O[C@H]4C[C@@H](C(C)(C)C#N)C4)ncc3c(N)c2F)cnc2c1NCCO2	Below 1 nM	-6.387	Y
O=C1COCCN1c1cccc(-c2cnc3[nH]c(Cl)c(CCO)c3c2)c1	10nM to 100 nM	-8.479	Y
Cc1c(-c2cc3cc(NC(=O)OC4CN(C)C4)ncc3c(N)c2F)cnc2c1NCCO2	Below 1 nM	-6.38	Y
Cc1c(-c2cc3cc(NC(=O)O[C@@H]4CC(=O)N(C(C)C)C4)ncc3c(N)c2F)cnc2c1NCCO2	Below 1 nM	-6.38	Y
COc1cccc(F)c1-c1nccc(C(=O)Nc2cc(F)cc(-c3cnn(C)c3)c2N2C[C@@H]3C[C@H]2CN3)n1	Over 100 nM	-6.379	Y
COC1CN(C2CC3C(C2)C3C(=O)Nc2cc3cc(-c4cnccc4C)nc(N)c3cn2)C1	1nM to 10 nM	-6.378	Y
c1cc(-c2cnc3c(c2)C2(CC2)CN3)cc(-c2nnn3c2CNCC3)c1	Over 100 nM	-6.377	Y
Cc1ccnc(-c2ccnn2C)c1-c1cc(N)c2cnc(NC(=O)[C@@H]3C[C@H]3c3cnn(C)c3)cc2c1	10nM to 100 nM	-6.37	Y
Cc1c(-c2cc3cc(NC(=O)N[C@@H](C)c4cnn(C)c4)ncc3c(N)c2F)cnc2c1NCCO2	Below 1 nM	-6.37	Y
Cc1c(N)cccc1-c1cc2cc(NC(=O)[C@H]3C[C@@H]3CC#N)ncc2c(N)n1	Below 1 nM	-6.36	Y
CNCc1nc(N(C)C)cc2c1CN(c1cccc(N3C(=O)OC[C@@H]3CF)n1)C2=O	Below 1 nM	-8.477	Y
Cc1c(-c2cc3cc(Nc4cc5n(n4)CC(=O)N(C(C)C)CC5)ncc3c(Cl)c2F)cnc2c1NCCO2	Below 1 nM	-6.36	Y
Cc1c(-c2cc3cc(NC(=O)O[C@H]4[C@@H]5CN(S(C)(=O)=O)C[C@@H]54)ncc3c(N)c2F)cnc2c1NCCO2	Below 1 nM	-6.357	Y
Cn1cc([C@H]2C[C@@H]2C(=O)Nc2cc3cc(-c4c(F)cccc4F)nc(N)c3cn2)cn1	Below 1 nM	-6.357	Y
CN(C)C(=O)c1c(N)ccc(-c2cnc3c(c2Cl)C2(CCC(n4cccn4)C2)CN3)c1F	10nM to 100 nM	-6.355	Y
Cc1c(-c2cc(N)c3cnc(NC(=O)[C@H]4C[C@@H]4c4cnn(C)c4)cc3c2)ccnc1N	Below 1 nM	-6.354	Y
Cc1cc2cnc(Nc3cc4n(n3)CC(=O)NCC4)cc2cc1-c1cncc(NCC(F)(F)F)c1C	Below 1 nM	-6.353	Y
CCn1c(C)nnc1-c1cccc(N2Cc3c(cc(N4CCCC4(C)C)nc3CN)C2=O)n1	Below 1 nM	-8.476	Y
CC[C@@H]1[C@H](C(=O)Nc2cc3cc(-c4cncc(N)c4C)c(F)c(N)c3cn2)[C@@H]1c1cncn1C	Below 1 nM	-6.352	Y
Cc1c(-c2cc3cc(NC(=O)O[C@H]4COC[C@@H]4C)ncc3c(N)c2F)cnc2c1NC(=O)CO2	Below 1 nM	-6.352	Y
Cc1ccncc1-c1cc2cc(NC(=O)[C@H]3C[C@]34CCNC4)ncc2c(N)n1	1nM to 10 nM	-6.346	Y
CCC(CC)n1cnnc1-c1cccc(N2Cc3c(cc(N4CCC[C@@H]4C)nc3CNC)C2=O)n1	Below 1 nM	-8.476	Y
Cc1c(-c2cc3cc(NC(=O)O[C@@H]4CCCC[C@H]4NC(C)O)ncc3c(N)c2F)cnc2c1NCCO2	10nM to 100 nM	-6.344	Y
Cc1cccc(F)c1-c1cc2cc(NC(=O)[C@@H]3C[C@H]3c3cnn(C)c3)ncc2c(N)n1	Below 1 nM	-6.343	Y
CN(C)C(=O)Cn1cc(-c2cnc3c(c2Cl)C2(CC=CC2)CN3)cn1	Over 100 nM	-6.342	Y
CCn1cc(C)c(-c2cc(N)c3cnc(NC(=O)[C@@H]4C[C@@H]4C)cc3c2)cc1=O	10nM to 100 nM	-6.34	Y
Cc1cc(C(=O)O)ncc1-c1cc2cc(NC(=O)[C@H]3C[C@@H]3c3cnn(C)c3)ncc2c(N)n1	1nM to 10 nM	-6.339	Y
CCC(CC)n1cnnc1-c1cccc(N2Cc3c(cc(C4(C)CC4)nc3CNC)C2=O)n1	Below 1 nM	-8.476	Y
COc1cccc(F)c1-c1nccc(C(=O)Nc2ccc3sc(C)nc3c2N2C[C@H]3C[C@@H]2CN3C(=O)N2CCOCC2)n1	Over 100 nM	-6.338	Y
Cc1c(-c2cc3cc(Nc4cc5n(n4)CC(=O)N([C@@H](C)CO)CC5)ncc3cc2F)cnc2c1NCCO2	Below 1 nM	-6.337	Y
COc1cccc(F)c1-c1nccc(C(=O)Nc2ccc(-c3c(C#N)cnn3C)cc2[C@H]2CC[C@H](N)CC2)n1	Over 100 nM	-6.334	Y
CC(C)NC(=O)Nc1cc2cc(-c3cnn(C)c3)cc(N)c2nn1	10nM to 100 nM	-6.333	Y
Cc1ccncc1-c1cc2cc(NC(=O)[C@@H]3CC[C@H]3C)ncc2c(N)n1	10nM to 100 nM	-6.332	Y
Cc1cc(N)ncc1-c1cc(N)c2nnc(NC(=O)[C@@H]3C[C@@H]3F)cc2c1	10nM to 100 nM	-6.331	Y
Cc1c(-c2cc3cc(NC(=O)O[C@@H]4COCCN(C)C4)ncc3c(N)c2F)cnc2c1NCCO2	Below 1 nM	-6.329	Y
N#CC[C@H]1C[C@@H]1C(=O)Nc1cc2cc(-c3c(Cl)cccc3Cl)nc(N)c2cn1	Below 1 nM	-6.327	Y
Cc1c(-c2cc3cc(NC(=O)O[C@H]4C[C@@H](N5CC(F)(F)C5)C4)ncc3c(N)c2F)cnc2c1NCCO2	Below 1 nM	-6.323	Y
Cc1c(-c2cc3cc(NC(=O)OC4CCOCC4)ncc3c(N)c2F)cnc2c1[C@@H](O)CCO2	Below 1 nM	-6.323	Y
Cc1c(-c2cc3cc(NC(=O)O[C@H]4C[C@@H](C(C)(C)O)C4)ncc3c(N)c2F)cnc2c1NCCO2	Below 1 nM	-6.323	Y
Cc1c(-c2cc3cc(NC(=O)O[C@H]4CC[C@](C)(O)C4)ncc3c(N)c2F)cnc2c1NCCO2	Below 1 nM	-6.322	Y
COc1cccc(F)c1-c1nccc(C(=O)Nc2cc(F)c(-c3cccnc3C)cc2N2C[C@H]3C[C@@H]2CN3)n1	Over 100 nM	-6.32	Y
Cc1c(-c2cc3cc(NC(=O)O[C@@H]4COC[C@H]4C#N)ncc3c(N)c2F)cnc2c1NCCO2	Below 1 nM	-6.319	Y
Cc1c(-c2cc3cc(NC(=O)O[C@H]4C[C@](C)(O)[C@@H]4C)ncc3c(N)c2F)cnc2c1NCCO2	Below 1 nM	-6.318	Y
COc1cccc(F)c1-c1nccc(C(=O)Nc2ccc(-c3cnccc3C#N)cc2N2CC[C@H]2CN(C)C)n1	Over 100 nM	-6.318	Y
O=S(=O)(Nc1cccc(-c2cnc3c(c2Cl)C2(CC=CC2)CN3)c1)C1CC1	Over 100 nM	-6.317	Y
Cc1c(-c2cc3cc(NC(=O)O[C@H]4COC[C@@H]4C)ncc3c(N)c2F)cnc2c1NC[C@@H](F)O2	Below 1 nM	-6.315	Y
Cc1cccc(Cl)c1-c1cc2cc(NC(=O)[C@H]3C[C@@H]3CC#N)ncc2c(N)n1	Below 1 nM	-6.311	Y
Cc1c(-c2cc3cc(NC(=O)O[C@H]4CC[C@@H]4C)ncc3c(N)c2F)cnc2c1NCCO2	Below 1 nM	-6.31	Y
CNCc1nc(N(C)C(C)C)cc2c1CN(c1cccc(-c3nncn3C(C)C)n1)C2=O	Below 1 nM	-8.475	Y
Cc1c(-c2cc3cc(NC(=O)OC4CN(S(=O)(=O)C5CC5)C4)ncc3c(N)c2F)cnc2c1NCCO2	Below 1 nM	-6.309	Y
Cc1ccncc1-c1nc(N)c2cnc(NC(=O)[C@H]3C[C@@H]3CC#N)cc2c1Cl	Below 1 nM	-6.309	Y
CN(C)C(=O)c1c(N)ccc(-c2cnc3c(c2)C2(CN3)CC(n3cncn3)C2)c1F	Over 100 nM	-6.304	Y
Cc1c(-c2cc3cc(NC(=O)O[C@@H]4CCCC[C@H]4C#N)ncc3c(Cl)c2F)cnc2c1NCCO2	Below 1 nM	-6.302	Y
Cc1cc2[nH]cnc2cc1-c1cc2cc(NC(=O)[C@@H]3C[C@@H]3F)ncc2c(N)n1	1nM to 10 nM	-6.299	Y
Cc1c(-c2cc3cc(NC(=O)O[C@H](C)CO)ncc3c(N)c2F)cnc2c1NCCO2	Below 1 nM	-6.298	Y
Cc1c(-c2cc3cc(NC(=O)OCC4(F)CN(C)C4)ncc3c(N)c2F)cnc2c1NCCO2	Below 1 nM	-6.298	Y
CNCc1cc(C)c(-c2cc3c(-c4ccc(OC)cc4)n[nH]c3cc2C#N)c(F)c1	Over 100 nM	-8.474	Y
Cc1c(-c2cc3cc(NC(=O)O[C@H]4[C@@H]5CN(C)C[C@@H]54)ncc3c(N)c2F)cnc2c1NCCO2	Below 1 nM	-6.295	Y
CC(=O)N1CC[C@H](OC(=O)Nc2cc3cc(-c4cnc5c(c4C)NCCO5)c(F)c(N)c3cn2)[C@H](F)C1	Below 1 nM	-6.295	Y
COc1cccc(F)c1-c1nccc(C(=O)Nc2ccc3c(ccn3C)c2N2C[C@@H]3C[C@H]2CN3)n1	Over 100 nM	-6.294	Y
Cc1cc2[nH]ncc2cc1-c1cc(N)c2cnc(NC(=O)[C@@H]3C[C@H]3C#N)cc2c1	10nM to 100 nM	-6.292	Y
COc1cccc(F)c1-c1nccc(C(=O)Nc2cc(F)ccc2N2CCNC[C@@H]2C)n1	Over 100 nM	-6.289	Y
Cc1ccncc1-c1cc2cc(NC(=O)[C@H]3C[C@H]3c3ccn[nH]3)ncc2c(N)c1F	1nM to 10 nM	-6.288	Y
CC[C@H](C)n1cnnc1-c1cccc(N2Cc3c(CN)cc(OC4CC4)cc3C2=O)n1	1nM to 10 nM	-8.473	Y
CC1CNC(=O)N1c1cc(N)c2cnc(NC(=O)[C@@H]3C[C@H]3C#N)cc2c1	10nM to 100 nM	-6.288	Y
Cn1cc(-c2n[nH]c3cnc(-c4c(F)cc(NC(=O)CN5CC6(CCOCC6)C5)cc4F)cc23)cn1	Over 100 nM	-6.287	Y
Cc1c(-c2cc3cc(NC(=O)N[C@H]4CCCOC4)ncc3c(N)c2F)cnc2c1NCCO2	Below 1 nM	-6.286	Y
CCc1ccnc(Nc2cc3cc(-c4cnccc4C)ccc3cn2)c1	1nM to 10 nM	-6.286	Y
CN(C)C(=O)c1ccc(-c2cnc3c(c2Cl)C2(CC=CC2)CN3)cc1F	Over 100 nM	-6.281	Y
Cc1c(-c2cc3cc(NC(=O)O[C@H]4COC[C@@H]4C4CC4)ncc3c(N)c2F)cnc2c1NCCO2	Below 1 nM	-6.279	Y
CC[C@H]1CCc2nnc(-c3cccc(N4Cc5c(cc(N6CCC[C@H]6C)nc5CNC)C4=O)n3)n21	Below 1 nM	-8.473	Y
Cc1c(-c2cc3cc(NC(=O)O[C@H]4CO[C@@H]5OCC[C@@H]54)ncc3c(N)c2F)cnc2c1NCCO2	Below 1 nM	-6.279	Y
Cc1ccncc1-c1cc2cc(NC(=O)N[C@H](C)CO)ncc2c(N)n1	1nM to 10 nM	-6.278	Y
Cc1c(-c2cc3cc(NC(=O)O[C@@H]4C[C@](C)(O)[C@@H]4C)ncc3c(N)c2F)cnc2c1NCCO2	Below 1 nM	-6.277	Y
CN[C@@H]1CCCC[C@H]1OC(=O)Nc1cc2cc(-c3cnc4c(c3C)NCCO4)c(F)c(N)c2cn1	10nM to 100 nM	-6.276	Y
CC[C@@H](N)c1nc(C2(C)CC2)cc2c1CN(c1cccc(-c3nncn3CC)n1)C2=O	Below 1 nM	-8.473	Y
N#C[C@@H]1C[C@H]1C(=O)Nc1cc2cc(-c3cnccc3-c3cn[nH]c3)nc(N)c2cn1	Below 1 nM	-6.269	Y
CCc1ccncc1-c1cc(N)c2nnc(NC(=O)NC(C)C)cc2c1	1nM to 10 nM	-6.269	Y
Cc1ccncc1-c1cc2cc(NC(=O)[C@@H]3[C@H](C)[C@H]3CC#N)ncc2c(N)n1	Below 1 nM	-6.269	Y
Cc1ccncc1-c1nc(N)c2cnc(NC(=O)[C@H]3C[C@@H]3c3cnn(C)c3)cc2c1Cl	Below 1 nM	-6.265	Y
CC(=O)O[C@]1(C)C[C@H](OC(=O)Nc2cc3cc(-c4cnc5c(c4C)NCCO5)c(F)c(N)c3cn2)C1	Below 1 nM	-6.263	Y
Cc1ccncc1-c1cc2cc(NC(=O)C(C)(C)O)ncc2c(N)n1	Over 100 nM	-6.263	Y
Cc1c(-c2cc3cc(NC(=O)O[C@H]4C[C@@H](C#N)C4)ncc3c(N)c2F)cnc2c1NCCC2	Below 1 nM	-6.259	Y
O=C(c1cccc(-c2cnc3c(c2)C2(CC2)CN3)c1F)N1CCCCC1	10nM to 100 nM	-6.256	Y
Cc1c(-c2cc3cc(NC(=O)O[C@@H]4CC[C@](C)(O)C4)ncc3c(N)c2F)cnc2c1NCCO2	Below 1 nM	-6.254	Y
CN(C)C(=O)c1ccc(-c2cnc3c(c2Cl)C2(CC=CC2)CN3)c(F)c1	Over 100 nM	-6.253	Y
Cc1ncncc1-c1cc2cc(NC(=O)[C@@H]3C[C@@H]3F)ncc2c(N)n1	10nM to 100 nM	-6.252	Y
Cc1c(-c2cc3cc(Nc4cc5n(n4)CC(=O)N(C(C)C)CC5)ncc3cn2)cnc2c1NCCO2	Below 1 nM	-6.252	Y
COc1cccc(F)c1-c1nccc(C(=O)Nc2ccc(-c3cnccc3C#N)cc2N2CCO[C@@H](CC#N)C2)n1	Over 100 nM	-6.25	Y
CCCn1c(C)nnc1-c1cccc(N2Cc3c(cc(N4CCC[C@H]4C)nc3[C@@H](C)N)C2=O)n1	Below 1 nM	-8.471	Y
Cn1cc([C@H]2C[C@@H]2C(=O)Nc2cc3c(Cl)c(-c4cnccc4CCO)nc(N)c3cn2)cn1	1nM to 10 nM	-6.249	Y
CNC(=O)C1CCC2(CNc3ncc(-c4ccc(N)c(C(=O)N(C)C)c4F)c(Cl)c32)C1	10nM to 100 nM	-6.249	Y
COc1cccc(F)c1-c1nccc(C(=O)Nc2ccc3sc(C)nc3c2N(C)CC2CCN(C)C2)n1	Over 100 nM	-6.247	Y
Cc1ccncc1-c1cc2cc(NC3CCNC3)ncc2c(N)n1	Over 100 nM	-6.24	Y
Cc1c(-c2cc3cc(NC(=O)O[C@H]4CC[C@H]4C)ncc3c(N)c2F)cnc2c1NCCO2	Below 1 nM	-6.239	Y
Cc1c(-c2cc3cc(NC(=O)O[C@@H]4CC(=O)N(C)C4)ncc3c(N)c2F)cnc2c1NCCC2	Below 1 nM	-6.237	Y
CN1CCN(c2ccc(-c3n[nH]c4ccc(-c5ccccc5C#N)nc34)cc2)CC1	Over 100 nM	-8.47	Y
Cc1ccncc1-c1cc2cc(NC(=O)[C@@H]3[C@H](C)[C@H]3c3ccn[nH]3)ncc2c(N)c1F	1nM to 10 nM	-6.236	Y
Cc1ccncc1-c1cc2cc(NC(=O)[C@H]3CC[C@H]3C)ncc2c(N)n1	10nM to 100 nM	-6.235	Y
Cc1ccnc(-c2ccccc2)c1-c1cc2cc(NC(=O)[C@@H]3C[C@H]3c3cnn(C)c3)ncc2c(N)n1	Below 1 nM	-6.234	Y
Cc1c(-c2cc3cc(NC(=O)OC4CC5(C4)CN(C)C5)ncc3c(N)c2F)cnc2c1NCCC2	Below 1 nM	-6.234	Y
Cc1cc(C)c(-c2cc3cc(NC(=O)[C@@H]4C[C@H]4C#N)ncc3c(N)n2)cc1C(N)=O	10nM to 100 nM	-6.227	Y
Cc1cccc(F)c1-c1cc2cc(NC(=O)[C@@H]3[C@@H](c4cnn(C)c4)[C@H]3C)ncc2c(N)n1	1nM to 10 nM	-6.227	Y
CCCn1cnnc1-c1cccc(N2Cc3c(cc(N4CCC[C@@H]4C)nc3CNC)C2=O)n1	Below 1 nM	-8.468	Y
Cc1c(-c2cc3cc(NC(=O)N4CCC4)ncc3c(N)c2F)cnc2c1NCCO2	Below 1 nM	-6.227	Y
CO[C@@H]1COCC[C@H]1OC(=O)Nc1cc2cc(-c3cnc4c(c3C)NCCO4)c(F)c(N)c2cn1	Below 1 nM	-6.223	Y
Cc1ccccc1-c1cc2cc(NC(=O)[C@H]3C[C@@H]3c3cnn(C)c3)ncc2c(N)n1	Below 1 nM	-6.222	Y
COCCN1CC(NC(=O)Nc2cc3cc(-c4cnccc4C)nc(N)c3cn2)C1	1nM to 10 nM	-6.221	Y
CCc1ccncc1-c1cc2cc(NC(=O)N[C@@H]3CCN(C)C3=O)ncc2c(N)n1	1nM to 10 nM	-6.22	Y
Cc1ccncc1-c1cc2cc(NC(=O)[C@H]3C[C@]34CCN(S(C)(=O)=O)C4)ncc2c(N)n1	Below 1 nM	-6.219	Y
CC(C)c1[nH]ncc1-c1cccc(N2Cc3c(cc(N(C)C)nc3CN)C2=O)n1	Below 1 nM	-8.468	Y
Cc1c(-c2cc3cc(NC(=O)N[C@@H]4CCN(C)C[C@H]4F)ncc3c(N)c2F)cnc2c1NCCO2	Below 1 nM	-6.217	Y
Cc1c(-c2cc3cc(NC(=O)N[C@H](C)c4cnn(C)c4)ncc3cc2F)cnc2c1NCCO2	Below 1 nM	-6.214	Y
Cc1c(-c2cc3cc(NC(=O)O[C@@H]4CN(C)C[C@H]4F)ncc3c(N)c2F)cnc2c1NCCO2	Below 1 nM	-6.214	Y
Cc1cc(-n2cccn2)ncc1-c1cc2cc(NC(=O)[C@@H]3C[C@H]3c3cnn(C)c3)ncc2c(N)n1	1nM to 10 nM	-6.213	Y
COc1cccc(F)c1-c1nccc(C(=O)Nc2ccc3c(cnn3C)c2N(C)C2CCOCC2)n1	Over 100 nM	-6.211	Y
Cc1ccncc1-c1cc2cc(NC(=O)C3C4CNCC43)ncc2c(N)n1	1nM to 10 nM	-6.21	Y
CC1(C)CN(c2cc(N)c3cnc(NC(=O)C4CC4C#N)cc3c2)C(=O)O1	10nM to 100 nM	-6.21	Y
Cc1c(CC#N)ccnc1-c1cccc(-c2cnc3c(c2)C2(CC2)CN3)c1	10nM to 100 nM	-6.21	Y
CNCc1nc(C)cc2c1CN(c1cccc(-c3nncn3C(C)C)n1)C2=O	1nM to 10 nM	-8.467	Y
CNCc1cc(C)c(-c2cc3c(-c4cccc(N5CCC(O)CC5)n4)n[nH]c3cc2C#N)c(F)c1	Over 100 nM	-8.971	Y
Cc1ccc(C(=O)N(C)C)cc1-c1cc2cc(NC(=O)[C@H]3C[C@@H]3c3cnn(C)c3)ncc2c(N)n1	1nM to 10 nM	-6.208	Y
COCc1cc(C)c(-c2cc3cc(NC(=O)[C@H]4C[C@@H]4c4cnn(C)c4)ncc3c(N)n2)cn1	10nM to 100 nM	-6.207	Y
Cc1c(-c2cc3cc(NC(=O)O[C@H]4C[C@H](n5ccnc5)C4)ncc3c(N)c2F)cnc2c1NCCO2	Below 1 nM	-6.207	Y
CN(C)C(=O)c1c(N)ccc(-c2cnc3c(c2)C2(CN3)CC(C#N)C2)c1F	Over 100 nM	-6.205	Y
Cc1ccncc1-c1cc2cc(NC(=O)[C@@H]3C[C@H]3c3cccnc3)ncc2c(N)n1	Below 1 nM	-6.204	Y
CNC(=O)Nc1cc2cc(-c3cnccc3C)nc(N)c2cn1	1nM to 10 nM	-6.204	Y
C[C@@H](N)c1nc(N2CCC[C@H]2C)cc2c1CN(c1cccc(-c3nnc4n3[C@H](C)CC4)n1)C2=O	Below 1 nM	-8.466	Y
Cc1ccncc1-c1cc2cc(NC(=O)O[C@@H]3CCNC3=O)ncc2c(N)n1	10nM to 100 nM	-6.202	Y
Cc1cnn(C2CCC3(CNc4ncc(-c5ccc(N)c(C(=O)N(C)C)c5F)c(Cl)c43)C2)c1	1nM to 10 nM	-6.194	Y
Cc1c(-c2cc3cc(Nc4cc5n(n4)CC(=O)N(C)CC5)ncc3cc2F)cnc(=O)n1C	10nM to 100 nM	-6.193	Y
CCC1CC12CNc1ncc(-c3ccc(N)c(C(=O)N(C)C)c3F)c(Cl)c12	1nM to 10 nM	-6.189	Y
CCC(CC)n1cnnc1-c1cccc(N2Cc3c(cc(C4(C)CC4)nc3CN)C2=O)n1	Below 1 nM	-8.465	Y
Cc1c(-c2cc3cc(NC(=O)OC4C5CC4CN(C)C5)ncc3c(N)c2F)cnc2c1NCCO2	1nM to 10 nM	-6.185	Y
Cc1c(-c2cc3cc(NC(=O)O[C@@H](C)CO)ncc3c(N)c2F)cnc2c1NCCO2	Below 1 nM	-6.182	Y
Cc1c(-c2cc3cc(NC(=O)O[C@H]4C[C@H](CO)C4)ncc3c(N)c2F)cnc2c1NCCO2	Below 1 nM	-6.181	Y
CC1CC12CNc1ncc(-c3ccc(N)c(C(=O)N(C)C)c3F)c(Cl)c12	1nM to 10 nM	-6.18	Y
CCc1cc(CO)ncc1-c1cc(N)c2cnc(NC(=O)[C@@H]3C[C@@H]3F)cc2c1	1nM to 10 nM	-6.176	Y
CNCc1cc(F)c(-c2cc3c(-c4cnc(N5CCC(O)CC5)nc4)n[nH]c3cn2)c(F)c1	Over 100 nM	-8.464	Y
Cc1ccncc1-c1cc2cc(NC(=O)[C@@H]3C[C@@H]3C)ncc2c(N)n1	1nM to 10 nM	-6.175	Y
COc1cccc(F)c1-c1nccc(C(=O)Nc2cc(F)ccc2N2C[C@H](N(C)C)C[C@@H]2CO)n1	Over 100 nM	-6.174	Y
Cc1cn2ccnc2cc1-c1cc(N)c2cnc(NC(=O)[C@H]3C[C@@H]3C#N)cc2c1	10nM to 100 nM	-6.174	Y
Cc1c(-c2cc3cc(NC(=O)O[C@H]4C[C@@H](O)C4)ncc3c(N)c2F)cnc2c1NCCO2	Below 1 nM	-6.173	Y
Cc1cc2c(cc1-c1cc3cc(NC(=O)[C@@H]4C[C@@H]4F)ncc3c(N)n1)CC(=O)N2	1nM to 10 nM	-6.171	Y
Cc1c(-c2cc3cc(NC(=O)N[C@@H]4CCOC4)ncc3cc2F)cnc2c1NCCO2	Below 1 nM	-6.17	Y
CNCc1cc(C)c(-c2cc3c(-c4ccc(C(=O)NC(C)C)cc4Cl)n[nH]c3cc2C#N)c(F)c1	Over 100 nM	-8.464	Y
Cc1ccncc1-c1cc2cc(NC(=O)[C@@H]3[C@H](C)[C@H]3CC#N)ncc2c(N)c1F	1nM to 10 nM	-6.167	Y
COC(=O)N1CCN(c2ccc(C(=O)Nc3n[nH]c4cnc(-c5c(F)cc(CNC(C)C)cc5F)cc34)cc2)CC1	Over 100 nM	-6.165	Y
CCc1ccncc1-c1cc2cc(NC(=O)OCc3ccccc3)ncc2c(N)n1	1nM to 10 nM	-6.164	Y
Cc1ccc(F)cc1-c1cc2cc(NC(=O)[C@H]3C[C@@H]3c3cnn(C)c3)ncc2c(N)n1	Below 1 nM	-6.163	Y
CCN(c1cc2c(c(CNC)n1)CN(c1cccc(-c3nncn3C(C)C)n1)C2=O)C(C)C	Below 1 nM	-8.463	Y
COc1cccc(F)c1-c1nccc(C(=O)Nc2cc(F)c3c(cnn3C)c2N2CC(N)C2)n1	Over 100 nM	-6.156	Y
Cc1cccc(Cl)c1-c1cc2cc(NC(=O)[C@@H]3C[C@H]3CC#N)ncc2c(N)n1	1nM to 10 nM	-6.154	Y
Cc1c(-c2cc3cc(Nc4cc5n(n4)Cc4nccn4CC5)ncc3cc2F)cnc2c1NCC[C@@H]2O	Below 1 nM	-6.154	Y
Cc1c(-c2cc3cc(NC(=O)O[C@@H]4CN(C)C[C@@H]4F)ncc3c(N)c2F)cnc2c1NCCO2	Below 1 nM	-6.151	Y
COc1c(-c2cc3c(-c4cnn(C)c4)n[nH]c3cn2)c(F)cc2c1C(N)CC2	Over 100 nM	-8.463	Y
Cc1c(N)cncc1-c1ccc2nnc(Nc3cc4n(n3)CC(=O)N(C(C)C)CC4)cc2c1	10nM to 100 nM	-6.147	Y
Cc1c(-c2cc3cc(NC(=O)OCCC4C5CNCC45)ncc3cc2F)cnc2c1NCCO2	Below 1 nM	-6.142	Y
COc1cncc(-c2cc3cc(NC(=O)[C@@H]4C[C@H]4c4cnn(C)c4)ncc3c(N)n2)c1C	10nM to 100 nM	-6.14	Y
CNC(=O)c1c(C)c(-c2cc3cc(NC(=O)[C@H]4C[C@@H]4C#N)ncc3c(N)n2)c(C)n1C	10nM to 100 nM	-6.139	Y
CNCc1cc(F)c(-c2cc3c(-c4cnn(C)c4)n[nH]c3cn2)c(C(F)(F)F)c1	Over 100 nM	-8.463	Y
Cc1c(F)cncc1-c1cc2cc(NC(=O)C3CC3F)ncc2c(N)n1	10nM to 100 nM	-6.139	Y
Cc1c(-c2cc3cc(NC(=O)OCC4CCNC4)ncc3cc2F)cnc2c1NCCO2	1nM to 10 nM	-6.138	Y
Cc1c(-c2cc3cc(NC(=O)O[C@@H]4CCO[C@@H]4C)ncc3c(N)c2F)cnc2c1NCCO2	Below 1 nM	-6.137	Y
Cc1cccc(CC#N)c1-c1cc2cc(NC(=O)[C@H]3C[C@@H]3c3cnn(C)c3)ncc2c(N)n1	10nM to 100 nM	-6.132	Y
Cc1c(-c2cc3cc(Nc4cc5n(n4)CC(=O)N(C(C)C)CC5)ncc3cc2F)cnc2c1NCCO2	Below 1 nM	-6.129	Y
C[C@@H]1CCCN1c1cc2c(c(C(C)(C)N)n1)CN(c1cccc(-c3nnc4n3[C@@H](N)CC4)n1)C2=O	Below 1 nM	-8.462	Y
Cc1c(-c2cc3cc(NC(=O)O[C@H]4CCC[C@@H]4C#N)ncc3cc2F)cnc2c1NCCO2	Below 1 nM	-6.126	Y
Cc1ccncc1-c1cc2cc(Nc3cc4n(n3)CC3=NOC(C)(C)N3CC4)ncc2cc1F	1nM to 10 nM	-6.125	Y
Cc1c(-c2cc3cc(NC(=O)O[C@H]4CO[C@@]5(CCN(C)C5)C4)ncc3c(N)c2F)cnc2c1NCCO2	Below 1 nM	-6.125	Y
Cc1c(-c2cc(N)c3cnc(NC(=O)[C@@H]4C[C@H]4C#N)cc3c2)cnc2nccnc12	1nM to 10 nM	-6.125	Y
Cn1ncc2c(-c3cc(N)c4cnc(NC(=O)[C@H]5C[C@@H]5C#N)cc4c3)cccc21	10nM to 100 nM	-6.123	Y
COc1ccc(Cn2cncc2[C@@H]2C[C@H]2C(=O)Nc2cc3cc(-c4cnccc4C)nc(N)c3cn2)cc1	1nM to 10 nM	-6.121	Y
CNC(=O)N1CC(OC(=O)Nc2cc3cc(-c4cnc5c(c4C)NCCO5)c(F)cc3cn2)C1	Below 1 nM	-6.118	Y
Cc1cc(C#N)ccc1-c1cc(N)c2cnc(NC(=O)[C@H]3C[C@@H]3C#N)cc2c1	10nM to 100 nM	-6.118	Y
Cc1c(-c2cc3cc(NC(=O)OC4CCN(C)CC4)ncc3c(N)c2F)cnc2c1NCCO2	Below 1 nM	-6.116	Y
Cc1cc(C(N)=O)ccc1-c1cc2cc(NC(=O)[C@@H]3C[C@@H]3F)ncc2c(N)n1	10nM to 100 nM	-6.115	Y
Cc1c(N)cncc1-c1cc2cc(Nc3cc4n(n3)CC(=O)N(C(C)C)CC4)ncc2cn1	1nM to 10 nM	-6.111	Y
Cc1c(-c2cc3cc(NC(=O)O[C@@H]4C[C@@](C)(O)[C@H]4C)ncc3c(N)c2F)cnc2c1NCCO2	Below 1 nM	-6.11	Y
CCc1cc(OC)ncc1-c1cc2cc(NC(=O)C3CC3F)ncc2c(N)n1	1nM to 10 nM	-6.11	Y
CN(Cc1cnn(C)c1)C(=O)c1cccc(-c2cnc3c(c2)C2(CC2)CN3)c1F	10nM to 100 nM	-6.109	Y
CC[C@H](C)N1C=NN=C1C1=NC(N2CC3=C(C=C(OC)C=C3CNCCOC)C2=O)=CC=C1	10nM to 100 nM	-8.46	Y
CNCc1cc(F)c(-c2ncc3[nH]nc(-c4ccc(N5CCN(CCO)CC5)cc4)c3n2)c(F)c1	Over 100 nM	-8.969	Y
Cc1c(-c2cc3cc(Nc4cc5n(n4)CC(=O)N([C@@H](C)C#N)CC5)ncc3cc2F)cnc2c1NCCO2	Below 1 nM	-6.107	Y
CC(C)NC(=O)Nc1cc2cc(-c3cnn(C)c3)cc(N)c2cn1	10nM to 100 nM	-6.105	Y
Cc1ccncc1-c1cc2cc(NC(=O)NC3CNC3)ncc2c(N)n1	1nM to 10 nM	-6.104	Y
COCCN1CC[C@]2(C[C@@H]2C(=O)Nc2cc3cc(-c4cnccc4C)nc(N)c3cn2)C1	1nM to 10 nM	-6.104	Y
Cc1c(-c2cc3cc(NC(=O)O[C@H]4CN(C)C[C@H]4F)ncc3c(N)c2F)cnc2c1NCCO2	Below 1 nM	-6.101	Y
Cc1c(-c2cc3cc(NC(=O)O[C@H]4CC[C@H]4O)ncc3c(N)c2F)cnc2c1NCCO2	Below 1 nM	-6.097	Y
CN(C)C(=O)c1c(N)ccc(-c2cnc3c(c2Cl)C2(CN3)CC2CO)c1F	10nM to 100 nM	-6.095	Y
CN(C)C(=O)c1cc(N)cc(-c2cnc3c(c2)C2(CC2)CN3)n1	Over 100 nM	-6.094	Y
CC1(C#N)CCC2(CNc3ncc(-c4c[nH]c5ccc(C#N)cc45)c(Cl)c32)C1	10nM to 100 nM	-6.093	Y
CCCNC(=O)N1C[C@@H]2C[C@H]1CN2c1ccc(F)cc1NC(=O)c1ccnc(-c2c(F)cccc2OC)n1	Over 100 nM	-6.092	Y
Cc1ccncc1-c1cc2cc(NCC3CC3(F)F)ncc2c(N)n1	10nM to 100 nM	-6.091	Y
Cc1c(-c2cc(N)c3cnc(NC(=O)C4CC4C#N)cc3c2)cnc2nccnc12	1nM to 10 nM	-6.091	Y
Cc1ccncc1-c1cc2cc(NC(=O)[C@@H]3[C@H](C)[C@H]3c3cnc[nH]3)ncc2c(N)c1F	10nM to 100 nM	-6.087	Y
Cc1nc2c(=O)n(C)ncc2c(C)c1-c1cc2cc(NC(=O)[C@@H]3C[C@H]3c3cnn(C)c3)ncc2c(N)n1	1nM to 10 nM	-6.086	Y
CN1CCN(c2ccc(-c3n[nH]c4cnc(-c5cc(F)cc(C6(CN)CC6)c5)cc34)cc2)CC1	Over 100 nM	-8.457	Y
COC(C)(C)C(=O)Nc1cc2cc(-c3cnccc3C)nc(N)c2cn1	Over 100 nM	-6.084	Y
Cc1ccncc1-c1cc2cc(NC(=O)C3[C@H]4CN(C5COC5)C[C@@H]34)ncc2c(N)n1	10nM to 100 nM	-6.084	Y
CCS(=O)(=O)c1cccc(-c2cnc3c(c2Cl)C2(CC=CC2)CN3)c1	10nM to 100 nM	-6.084	Y
CCCC1CC12CNc1ncc(-c3ccc(N)c(C(=O)N(C)C)c3F)c(Cl)c12	1nM to 10 nM	-6.084	Y
CC(c1cnn(C)c1)N(C)C(=O)c1cccc(-c2cnc3c(c2)C2(CC2)CN3)c1F	10nM to 100 nM	-6.081	Y
Cc1ccncc1-c1cc2cc(NC(=O)[C@H]3C[C@@]34CCNC(=O)C4)ncc2c(N)n1	10nM to 100 nM	-6.08	Y
Cc1c(-c2cc3cc(Nc4cc5n(n4)CC(=O)N(C)CC5)ncc3c(N)c2F)ccc2c1NCCO2	Below 1 nM	-6.078	Y
CN(C)C(=O)c1c(N)ccc(-c2cnc3c(c2)C2(CNC(=O)C2)CN3)c1F	Over 100 nM	-6.076	Y
CNCc1nc(N2CCC[C@H]2C)cc2c1CN(c1cccc(-c3nnc4n3[C@@H](CF)CC4)n1)C2=O	Below 1 nM	-8.454	Y
Cc1cc(C(=O)NCC(F)(F)F)ccc1-c1cc(N)c2cnc(NC(=O)C3CC3C#N)cc2c1	10nM to 100 nM	-6.075	Y
Cc1c(-c2cc3cc(NC(=O)O[C@@H]4CN(C)C(=O)C4(C)C)ncc3c(N)c2F)cnc2c1NCCO2	Below 1 nM	-6.075	Y
Cc1c(-c2cc3cc(NC(=O)O[C@H]4CN(C)C[C@@H]4C)ncc3c(N)c2F)cnc2c1NCCO2	Below 1 nM	-6.075	Y
Cn1cc(-c2cc(N)c3nnc(NC(=O)C4CC4C#N)cc3c2)cn1	10nM to 100 nM	-6.074	Y
Cc1c(-c2cc3cc(NC(=O)O[C@@H]4Cc5nccn5C4)ncc3c(N)c2F)cnc2c1NCCO2	Below 1 nM	-6.073	Y
Cc1c(-c2cc3cc(NC(=O)N4CC(C)C4)ncc3c(N)c2F)cnc2c1NCCO2	Below 1 nM	-6.072	Y
CCn1cnnc1-c1cccc(N2Cc3c(cc(C4(C)CC4)nc3[C@@H](C)N)C2=O)n1	Below 1 nM	-8.453	Y
Cc1cc2c(cc1-c1cc3cc(NC(=O)[C@H]4C[C@@H]4C#N)ncc3c(N)n1)oc(=O)n2C	1nM to 10 nM	-6.07	Y
Cc1c(-c2cc3cc(NC(=O)O[C@@H]4CC[C@@H]4O)ncc3c(N)c2F)cnc2c1NCCO2	Below 1 nM	-6.07	Y
CNC(=O)c1ncc(-c2cc(N)c3cnc(NC(=O)[C@@H]4C[C@@H]4F)cc3c2)c(C)n1	10nM to 100 nM	-6.068	Y
Cc1c(-c2cc3cc(NC(=O)N[C@H]4CCOC4)ncc3c(N)c2F)cnc2c1NCCO2	Below 1 nM	-6.068	Y
CC(C)C1CC12CNc1ncc(-c3ccc(N)c(C(=O)N(C)C)c3F)c(Cl)c12	1nM to 10 nM	-6.067	Y
Cc1cc(C#N)ncc1-c1cc(N)c2cnc(NC(=O)[C@@H]3C[C@H]3C#N)cc2c1	10nM to 100 nM	-6.066	Y
Cc1cccc(F)c1-c1cc2cc(NC(=O)[C@H]3C[C@@H]3CC#N)ncc2c(N)n1	Below 1 nM	-6.064	Y
CNCc1cc([C@@H]2CCOC2)cc2c1CN(c1cccc(-c3nncn3[C@@H](C)CC(F)(F)F)n1)C2=O	Below 1 nM	-8.451	Y
CCc1cc(N)c2nnc(NC(=O)[C@@H]3C[C@@H]3F)cc2c1	Over 100 nM	-6.064	Y
Cc1c(-c2cc3cc(NC(=O)O[C@H]4C[C@H]([C@H](C)O)C4)ncc3c(N)c2F)cnc2c1NCCO2	Below 1 nM	-6.064	Y
Cc1c(-c2cc3cc(NC(=O)O[C@H]4CC[C@@H]4O)ncc3c(N)c2F)cnc2c1NCCO2	Below 1 nM	-6.063	Y
CCc1c(-c2cc3cc(NC(=O)O[C@H]4COC[C@@H]4C)ncc3c(N)c2F)cnc2c1NCCO2	Below 1 nM	-6.061	Y
CC[C@H]1[C@H](C(=O)Nc2cc3cc(-c4c[n+]([O-])ccc4C)c(F)cc3cn2)[C@H]1c1cnn(C)c1	Over 100 nM	-6.059	Y
Cc1c(-c2cc3cc(NC(=O)NC4CN(CC(F)(F)F)C4)ncc3c(N)c2F)cnc2c1NCCO2	Below 1 nM	-6.058	Y
CNCc1cc(OC(C)C)cc2c1CN(c1cccc(-c3nncn3[C@@H](C)CC(F)(F)F)n1)C2=O	1nM to 10 nM	-8.451	Y
Cc1cnc(CO)cc1-c1cc2cc(NC(=O)C3CC3F)ncc2c(N)n1	10nM to 100 nM	-6.056	Y
COc1nc(-c2cnc3c(c2C)NCCO3)cc2cc(Nc3cc4n(n3)CC(=O)N(C)CC4)ncc12	1nM to 10 nM	-6.053	Y
Cc1c(-c2cc3cc(NC(=O)N[C@H](C)CC#N)ncc3cc2F)cnc2c1NCCO2	1nM to 10 nM	-6.053	Y
COc1cc(-c2cc3cc(NC(=O)[C@@H]4C[C@@H]4F)ncc3c(N)n2)c(C)cn1	1nM to 10 nM	-6.048	Y
CC(=O)N1CC2(CC(OC(=O)Nc3cc4cc(-c5cnc6c(c5C)NCCO6)c(F)c(N)c4cn3)C2)C1	Below 1 nM	-6.047	Y
CNCc1cc(C)c(-c2cc3c(-c4ccc(NC(C)=O)nc4)n[nH]c3cc2C#N)c(F)c1	Over 100 nM	-8.451	Y
Cc1cc(C(N)=O)cc(F)c1-c1cc2cc(NC(=O)[C@@H]3C[C@H]3c3cnn(C)c3)ncc2c(N)n1	1nM to 10 nM	-6.045	Y
Cc1c(-c2cc3cc(NC(=O)OCC4CCCCO4)ncc3cc2F)cnc2c1NCCO2	1nM to 10 nM	-6.045	Y
N#CC[C@@H]1C[C@H]1C(=O)Nc1cc2cc(-c3c(Cl)cccc3Cl)nc(N)c2cn1	1nM to 10 nM	-6.044	Y
Cc1cc(C2=N[C@@H](C(C)C)CO2)ncc1-c1cc2cc(NC(=O)[C@H]3C[C@@H]3c3cnn(C)c3)ncc2c(N)n1	1nM to 10 nM	-6.043	Y
Cc1c(-c2cc3cc(NC(=O)OCCN)ncc3cc2F)cnc2c1NCCO2	10nM to 100 nM	-6.043	Y
Cc1c(-c2cc3cc(NC(=O)[C@@H]4C[C@H]4c4cnn(C)c4)ncc3c(N)n2)cnc2c(=O)n(C)ncc12	10nM to 100 nM	-6.043	Y
CC1(C)CN(c2cc(N)c3cnc(NC(=O)[C@H]4C[C@@H]4C#N)cc3c2)C(=O)O1	10nM to 100 nM	-6.042	Y
COc1cc(-n2ccc3c(N4C[C@@H]5C[C@H]4CN5)c(NC(=O)c4ccnc(-c5c(F)cccc5OC)n4)ccc32)ccn1	Over 100 nM	-6.042	Y
Cc1c(-c2cc3cc(NC(=O)O[C@H]4COC[C@@H]4C#N)ncc3c(N)c2F)cnc2c1NCCO2	Below 1 nM	-6.039	Y
[2H]C([2H])([2H])C([2H])([2H])C(c1cc2c(c(CNC)n1)CN(c1cccc(-c3nncn3CC)n1)C2=O)C([2H])([2H])C([2H])([2H])[2H]	Below 1 nM	-8.45	Y
Cc1cc2[nH]c(=O)oc2cc1-c1cc(N)c2cnc(NC(=O)[C@H]3C[C@@H]3C#N)cc2c1	Below 1 nM	-6.039	Y
Cc1c(-c2cc3cc(NC(=O)O[C@@H]4COC[C@@H]4C)ncc3c(N)c2F)cnc2c1NCCO2	Below 1 nM	-6.035	Y
Cc1cc2[nH]c(=O)oc2cc1-c1cc(N)c2cnc(NC(=O)C3CC3C#N)cc2c1	Below 1 nM	-6.034	Y
Cc1c(-c2cc3cc(NC(=O)NCC4CC4)ncc3cc2F)cnc2c1NCCO2	Below 1 nM	-6.034	Y
CC[C@H](N)c1nc(N2CCC[C@H]2C)cc2c1CN(c1cccc(-c3nncn3CC)n1)C2=O	Below 1 nM	-8.449	Y
Cc1c(-c2cc3cc(Nc4cc5n(n4)Cc4nccn4CC5)ncc3cc2F)cnc2c1NCCO2	Below 1 nM	-6.031	Y
Cc1c(-c2cc3cc(NC(=O)N4CC5(CCOCC5)C4)ncc3c(N)c2F)cnc2c1NCCO2	Below 1 nM	-6.03	Y
Cc1c(-c2cc3cc(NC(=O)O[C@H]4C[C@@H](F)C4)ncc3c(N)c2F)cnc2c1NCCO2	Below 1 nM	-6.024	Y
C[C@@H]1Cc2c(cncc2-c2cc(N)c3ccc(NC(=O)C4CC4)cc3c2)N1	1nM to 10 nM	-6.022	Y
Nc1c(F)c(-c2c(Cl)cccc2Cl)cc2cc(NC(=O)[C@@H]3C[C@@H]3F)ncc12	1nM to 10 nM	-6.017	Y
CNCc1cc(C(C)C)cc2c1CN(c1cccc(N3C(=O)OC[C@@H]3C)n1)C2=O	1nM to 10 nM	-8.968	Y
Cc1c(-c2cc3cc(NC(=O)O[C@@H]4CCOC4)ncc3c(N)c2F)cnc2c1[C@@H](O)CC2	1nM to 10 nM	-6.017	Y
Cc1c(-c2cc3cc(NC(=O)OC(C)C)ncc3c(N)c2F)cnc2c1NCCO2	Below 1 nM	-6.015	Y
CO[C@@H]1CCC[C@@H]1NC(=O)Nc1cc2cc(-c3cnc4c(c3C)NCCO4)c(F)c(N)c2cn1	1nM to 10 nM	-6.014	Y
COCCc1ccc(-c2cnc3c(c2Cl)C2(CC=CC2)CN3)cc1	Over 100 nM	-6.011	Y
Cc1ccc(O)cc1-c1cc2cc(NC(=O)[C@@H]3C[C@H]3c3cnn(C)c3)ncc2c(N)n1	Below 1 nM	-6.006	Y
CN(C)C(=O)c1c(N)ccc(-c2cnc3c(c2Cl)C2(CC2)CN3)c1F	1nM to 10 nM	-6.005	Y
CCCn1c(C)nnc1-c1cccc(N2Cc3c(cc(N(C)CC)nc3CNC)C2=O)n1	Below 1 nM	-8.447	Y
Cc1c(-c2cc3cc(NC(=O)N[C@H]4CCOC[C@H]4F)ncc3c(N)c2F)cnc2c1NCCO2	Below 1 nM	-6.003	Y
Cc1ccncc1-c1cc2cc(NC(=O)[C@H]3C[C@H]3CN(C)C)ncc2c(N)c1F	1nM to 10 nM	-5.997	Y
COc1cccc(F)c1-c1nccc(C(=O)Nc2ccc3c(cnn3C)c2N(C)C2CCN(C)CC2)n1	Over 100 nM	-5.996	Y
COC1CCNc2c1ncc(-c1cc(F)c3cnc(Nc4cc5n(n4)CC(=O)N(C)CC5)cc3c1)c2C	Below 1 nM	-5.995	Y
Cc1c(-c2cc3cc(NC(=O)N4CC(C)(F)C4)ncc3c(N)c2F)cnc2c1NCCO2	Below 1 nM	-5.993	Y
Cc1c(-c2cc3cc(NC(=O)OC4CN(CC(F)F)C4)ncc3c(N)c2F)cnc2c1NCCO2	Below 1 nM	-5.993	Y
COc1cccc(F)c1-c1nccc(C(=O)Nc2ccc3c(cnn3C)c2N(C)C2CC2)n1	Over 100 nM	-5.992	Y
Cc1ccncc1-c1cc2cc(NC(=O)C(C)(C)C#N)ncc2c(N)n1	Over 100 nM	-5.99	Y
Cn1cc([C@H]2C[C@@H]2C(=O)Nc2cc3cc(-c4c(F)cccc4F)cc(N)c3cn2)cn1	Below 1 nM	-5.989	Y
Cc1ccc2c(c1-c1cc3cc(NC(=O)[C@H]4C[C@@H]4CC#N)ncc3c(N)n1)CC[C@]2(C)O	1nM to 10 nM	-5.988	Y
COC[C@@H](N)c1nc(C2(C)CC2)cc2c1CN(c1cccc(-c3nnc4n3[C@@H](CF)CC4)n1)C2=O	Below 1 nM	-8.446	Y
COCCn1cc([C@@H]2C[C@H]2C(=O)Nc2cc3cc(-c4cnccc4C)nc(N)c3cn2)cn1	Below 1 nM	-5.977	Y
Cc1cc2[nH]c(=O)oc2cc1-c1cc(N)c2cnc(NC(=O)[C@@H]3C[C@H]3C#N)cc2c1	1nM to 10 nM	-5.976	Y
CC(=O)N1CC[C@@H](OC(=O)Nc2cc3cc(-c4cnc5c(c4C)NCCO5)c(F)c(N)c3cn2)[C@@H](F)C1	Below 1 nM	-5.976	Y
Cc1c(-c2cc3cc(NC(=O)N[C@H]4CCC[C@H]4O)ncc3c(N)c2F)cnc2c1NCCO2	Below 1 nM	-5.975	Y
Cc1c(-c2cc3cc(NC(=O)OCC45CC4CCN5)ncc3cc2F)cnc2c1NCCO2	10nM to 100 nM	-5.97	Y
CC(C)Oc1cc(CN)c2c(c1)C(=O)N(c1cccc(-c3nncn3[C@@H](C)CC(F)(F)F)n1)C2	1nM to 10 nM	-8.445	Y
Cc1c(-c2cc3cc(Nc4cc5n(n4)CC(=O)N(C)CC54CC4)ncc3cc2F)cnc2c1NCC[C@@]2(C)O	Below 1 nM	-5.97	Y
Cc1c(-c2cc3cc(NC(=O)O[C@@H]4CCC[C@H]4C#N)ncc3c(Cl)c2F)cnc2c1NCCO2	Below 1 nM	-5.965	Y
Cc1ccncc1-c1cc2cc(NC(=O)[C@H]3C[C@]34CCNC(=O)C4)ncc2c(N)n1	Below 1 nM	-5.961	Y
Cc1c(-c2cc3cc(NC(=O)OC4CN(C(=O)[C@@H]5C[C@H]5F)C4)ncc3c(N)c2F)cnc2c1NCCO2	Below 1 nM	-5.96	Y
CNCc1cc(F)c(-c2cc3c(-c4ccc(N5CCN(C)CC5)cc4)n[nH]c3cn2)c(C(F)(F)F)c1	Over 100 nM	-8.442	Y
CNC(=O)[C@H]1C[C@@H](OC(=O)Nc2cc3cc(-c4cnc5c(c4C)NCCO5)c(F)c(N)c3cn2)C1	Below 1 nM	-5.957	Y
CNC(=O)Nc1cc2cc(-c3cnn(C)c3)nc(N)c2cn1	1nM to 10 nM	-5.957	Y
COc1cccc(F)c1-c1nccc(C(=O)Nc2ccc3c(c(-c4cnn(C)c4)nn3C)c2N2CCC(N(C)C)CC2)n1	Over 100 nM	-5.957	Y
Cc1c(-c2cc3cc(NC(=O)O[C@H]4CO[C@@H]5COC[C@@H]54)ncc3c(N)c2F)cnc2c1NCCO2	Below 1 nM	-5.95	Y
CC(C)NC(=O)Nc1cc2cc(N3C(=O)OCC3C)cc(N)c2cn1	Below 1 nM	-5.948	Y
Cc1c(-c2cc3cc(NC(=O)O[C@H]4C[C@@H](N5CC(F)C5)C4)ncc3c(N)c2F)cnc2c1NCCO2	Below 1 nM	-5.946	Y
C[C@H]1CCCN1c1cc2c(c(CN)n1)CN(c1cccc(N3C(=O)OC[C@@H]3C)n1)C2=O	Below 1 nM	-8.441	Y
COc1cccc(F)c1-c1cc2c(N3CCN(c4ccc(Br)cc4)C(=O)C3)n[nH]c2cn1	Over 100 nM	-5.938	Y
Cc1ccc(O)cc1-c1cc2cc(NC(=O)C3CC3c3cnn(C)c3)ncc2c(N)n1	Below 1 nM	-5.934	Y
CO[C@H]1CC[C@H](NC(=O)Nc2cc3cc(-c4cnc5c(c4C)NCCO5)c(F)c(N)c3cn2)C1	Below 1 nM	-5.934	Y
Cc1ccncc1-c1cc2cc(NC(=O)[C@@H]3C[C@@H]3CN(C)C)ncc2c(N)c1F	1nM to 10 nM	-5.932	Y
CCOCc1cc(CNC)c2c(c1)C(=O)N(c1cccc(-c3nncn3[C@@H](C)CC(F)(F)F)n1)C2	Below 1 nM	-8.438	Y
Cc1ccncc1-c1cc(N)c2cnc(NC(=O)[C@@H]3[C@H](C)[C@H]3c3cnn(C)c3)cc2c1	Below 1 nM	-5.93	Y
Cc1cc(N2CC[C@H](N)C2)ncc1-c1cc2cc(NC(=O)[C@H]3C[C@H]3F)ncc2c(N)n1	1nM to 10 nM	-5.928	Y
Cc1c(-c2cc3cc(NC(=O)O[C@H]4C[C@@H](O)C4)ncc3c(N)c2F)cnc2c1NC[C@H](C)C2	Below 1 nM	-5.926	Y
Cc1c(-c2cc3cc(NC(=O)O[C@H](C)CN(C)C)ncc3c(N)c2F)cnc2c1NCCO2	Below 1 nM	-5.926	Y
Cc1c(-c2cc3cc(NC(=O)O[C@H]4CCCN(C)C4)ncc3c(N)c2F)cnc2c1NCCO2	Below 1 nM	-5.926	Y
Cc1ccncc1-c1cc2cc(NC(=O)[C@@H]3[C@H](C)[C@H]3c3cnn(CC(F)F)c3)ncc2c(N)c1F	1nM to 10 nM	-5.925	Y
Cc1c(-c2cc3cc(NC(=O)O[C@@H]4CCN(C)C4)ncc3c(N)c2F)cnc2c1NCCO2	Below 1 nM	-5.925	Y
CCn1cnnc1-c1cccc(N2Cc3c(cc(N4[C@H](C)CC[C@H]4C)nc3CNC)C2=O)n1	Below 1 nM	-8.438	Y
COC1CCC2(CNc3ncc(-c4ccc(N)c(C(=O)N(C)C)c4F)c(Cl)c32)C1	10nM to 100 nM	-5.922	Y
Cc1cccc(F)c1-c1cc2cc(NC(=O)[C@@H]3[C@@H](C)[C@H]3c3cnn(C)c3)ncc2c(N)n1	Below 1 nM	-5.922	Y
Cc1cc(-c2ncco2)ncc1-c1cc2cc(NC(=O)[C@@H]3[C@@H](c4cnn(C)c4)[C@H]3C)ncc2c(N)c1F	1nM to 10 nM	-5.921	Y
Cc1c(-c2cc3cc(NC(=O)OC4CC5(C4)CN(CC(F)F)C5)ncc3c(N)c2F)cnc2c1NCCC2	Below 1 nM	-5.917	Y
Cc1c(-c2cc3cc(NC(=O)O[C@H]4CCC[C@@H]4C#N)ncc3c(Cl)c2F)cnc2c1NCCO2	1nM to 10 nM	-5.916	Y
CNCc1cc(OC)cc2c1CN(c1cccc(-c3nncn3[C@H](C)C3CC3)n1)C2=O	1nM to 10 nM	-8.437	Y
Cc1c(-c2cc3cc(NC(=O)NC4CCCC4)ncc3c(N)c2F)cnc2c1NCCO2	Below 1 nM	-5.91	Y
CNC(=O)c1ccc(-c2cc3cc(NC(=O)[C@@H]4C[C@@H]4F)ncc3c(N)n2)c(C)c1	1nM to 10 nM	-5.91	Y
Cc1ccncc1-c1cc(N)c2cnc(NC(=O)[C@H]3C[C@@H]3CO)cc2c1	1nM to 10 nM	-5.91	Y
Cc1cc2[nH]cnc2cc1-c1cc(N)c2cnc(NC(=O)[C@@H]3C[C@@H]3F)cc2c1	10nM to 100 nM	-5.908	Y
Cc1c(-c2cc3cc(Nc4cc5n(n4)CC(=O)N([C@H](C)C#N)CC5)ncc3cc2F)cnc2c1NCCO2	Below 1 nM	-5.908	Y
Cc1c(-c2cc3cc(NC(=O)OC4CN(C)CCN(C)C4)ncc3c(N)c2F)cnc2c1NCCO2	Below 1 nM	-5.907	Y
CNCc1nc(N(C)C)cc2c1CN(c1cccc(-c3nncn3[C@@H](C)CC(F)(F)F)n1)C2=O	Below 1 nM	-8.436	Y
CNCc1cc(F)c(-c2ncc3[nH]nc(-c4ccc(N5CCC(C)(O)CC5)nc4)c3n2)c(F)c1	Over 100 nM	-8.96	Y
Cc1ccncc1-c1ccc2nnc(NC(=O)C3CC3)cc2c1	Over 100 nM	-5.901	Y
CO[C@H]1COCC[C@@H]1OC(=O)Nc1cc2cc(-c3cnc4c(c3C)NCCO4)c(F)c(N)c2cn1	Below 1 nM	-5.897	Y
Cc1ccncc1-c1cc2cc(NC(=O)[C@@H]3[C@@H](C)[C@H]3CC#N)ncc2c(N)n1	Below 1 nM	-5.896	Y
Cc1cc2[nH]c(=O)oc2cc1-c1cc2cc(NC(=O)[C@@H]3C[C@H]3C#N)ncc2c(N)n1	Below 1 nM	-5.894	Y
COc1cccc(F)c1-c1ncc2[nH]nc(-c3ccc(CN4CCN(C)CC4)cc3)c2n1	Over 100 nM	-5.893	Y
COc1cccc(F)c1-c1cc2c(-c3cnn(C)c3)n[nH]c2cc1C#N	Over 100 nM	-8.435	Y
COc1cccc(F)c1-c1nccc(C(=O)Nc2ccc3c(cnn3C)c2N(C)[C@H]2CCN(C(=O)N(C)C)C2)n1	Over 100 nM	-5.892	Y
Cc1c(-c2cc3cc(NC(=O)O[C@H]4COC[C@@H]4F)ncc3c(N)c2F)cnc2c1NCCO2	Below 1 nM	-5.891	Y
Cc1c(-c2cc3cc(Nc4cc5n(n4)Cc4nncn4CC5)ncc3cc2F)cnc2c1NCCO2	Below 1 nM	-5.888	Y
CNCc1cc(-n2cnc(C3CC3)c2)cc2c1CN(c1cccc(-c3nncn3[C@@H](C)CC(F)(F)F)n1)C2=O	1nM to 10 nM	-8.434	Y
CC1(C(N)=O)CCC2(CNc3ncc(-c4c[nH]c5ccc(C#N)cc45)c(Cl)c32)C1	10nM to 100 nM	-5.881	Y
CC[C@H]1[C@@H](C(=O)Nc2cc3cc(-c4cnc5c(c4C)NCCO5)c(F)cc3cn2)[C@@H]1c1cnn(C)c1	1nM to 10 nM	-5.878	Y
CN(C)C(=O)c1c(N)ccc(-c2cnc3c(c2Cl)C2(CCC(C)(O)C2)CN3)c1F	1nM to 10 nM	-5.878	Y
Cc1c(-c2cc3cc(NC(=O)N[C@@H]4CCC[C@@H]4F)ncc3c(N)c2F)cnc2c1NCCO2	Below 1 nM	-5.877	Y
Cc1c(-c2cc3cc(Nc4cc5n(n4)CC(=O)NCC5)ncc3cc2F)cnc2c1NCCC2=O	Below 1 nM	-5.877	Y
COc1cccc(F)c1-c1nccc(C(=O)Nc2cc(C#N)c3sc(C)nc3c2N2CC[C@H](N)C2)n1	Over 100 nM	-5.876	Y
Cc1c(-c2cc3cc(NC(=O)O[C@H]4C[C@](C)(O)C4)ncc3c(N)c2F)cnc2c1NCCO2	Below 1 nM	-5.872	Y
Cc1c(-c2cc3cc(NC(=O)OC4CC(C)(O)C4)ncc3c(N)c2F)cnc2c1NCCO2	Below 1 nM	-5.869	Y
Cc1c(-c2cc3cc(NC(=O)OC4CCC4)ncc3c(N)c2F)cnc2c1NCCO2	Below 1 nM	-5.869	Y
Cc1cc2[nH]c(=O)oc2cc1-c1cc2cc(NC(=O)[C@@H]3C[C@H]3c3cn[nH]c3)ncc2c(N)n1	1nM to 10 nM	-5.868	Y
Cc1c(-c2cc3cc(Nc4cc5n(n4)CC(=O)N(CCO)CC5)ncc3cc2F)cnc2c1NCCO2	Below 1 nM	-5.866	Y
Cc1c(-c2cc3cc(NC(=O)N[C@H]4CCN(C)C[C@@H]4F)ncc3c(N)c2F)cnc2c1NCCO2	Below 1 nM	-5.863	Y
Cc1cn2ccnc2cc1-c1cc(N)c2cnc(NC(=O)C3CC3C#N)cc2c1	10nM to 100 nM	-5.859	Y
Cc1c(-c2cc3cc(Nc4cc5n(n4)Cc4nccn4CC5)ncc3cc2F)cnc2c1NCCS2=O	Below 1 nM	-5.858	Y
COc1cccc(F)c1-c1nccc(C(=O)Nc2ccc3sc(C)nc3c2N2CC(F)(F)C[C@H]2CO)n1	Over 100 nM	-8.433	Y
Cc1c(-c2cc3cc(NC(=O)O[C@H]4C[C@H](C#N)C4)ncc3c(N)c2F)cnc2c1NCCO2	Below 1 nM	-5.856	Y
CN(C)C(=O)c1c(N)ccc(-c2cnc3c(c2Cl)C2(CCC(c4ncn[nH]4)C2)CN3)c1F	10nM to 100 nM	-5.856	Y
COc1cccc(F)c1-c1nccc(C(=O)Nc2cc(C)c3c(cnn3C)c2N2CCNCC2)n1	Over 100 nM	-5.852	Y
Cc1c(-c2cc3cc(Nc4cc5n(n4)CC(=O)N(C)CC5)ncc3c(C)n2)cnc2c1NCCO2	Below 1 nM	-5.851	Y
Cc1ccnc(Cc2ccccc2)c1-c1cc2cc(NC(=O)[C@H]3C[C@@H]3c3cnn(C)c3)ncc2c(N)n1	Below 1 nM	-5.85	Y
Cc1cc2c(cc1-c1cc3cc(NC(=O)[C@H]4C[C@@H]4C#N)ncc3c(N)n1)C(O)C(=O)N2	1nM to 10 nM	-5.85	Y
Cc1cc(C(=O)NCC(F)(F)F)ccc1-c1cc2cc(NC(=O)[C@@H]3C[C@H]3C#N)ncc2c(N)n1	1nM to 10 nM	-5.848	Y
Cc1c(-c2cc3cc(NC(=O)O[C@@H]4CN(C)C[C@H]4C)ncc3c(N)c2F)cnc2c1NCCO2	Below 1 nM	-5.847	Y
COc1cccc(F)c1-c1nccc(C(=O)Nc2cc(F)c3c(cnn3C)c2N2CCOCC2)n1	Over 100 nM	-5.846	Y
Cc1c(-c2cc3cc(NC(=O)O[C@]4(C)CC(=O)N(C)C4)ncc3c(N)c2F)cnc2c1NCCO2	Below 1 nM	-5.846	Y
C[C@H]1COC(=O)N1c1cc2cc(NC(=O)[C@@H]3C[C@H]3C#N)ncc2c(N)n1	1nM to 10 nM	-5.845	Y
Cn1cc(C2CCCCN2C(=O)c2c(N)ccc(-c3cnc4c(c3)C3(CCC(O)CC3)CN4)c2F)cn1	10nM to 100 nM	-5.845	Y
CO[C@H]1COC[C@H]1NC(=O)Nc1cc2cc(-c3cnc4c(c3C)NCCO4)c(F)c(N)c2cn1	Below 1 nM	-5.844	Y
Cc1c(-c2cc3cc(NC(=O)NC(C)C)ncc3c(N)c2F)cnc2c1NCCO2	Below 1 nM	-5.839	Y
Cc1c(-c2cc3cc(NC(=O)N[C@@H]4COC[C@@H]4F)ncc3c(N)c2F)cnc2c1NCCO2	Below 1 nM	-5.838	Y
Cc1c(-c2cc3cc(NC(=O)N[C@H]4C[C@H]4C)ncc3c(N)c2F)cnc2c1NCCO2	Below 1 nM	-5.835	Y
Cc1c(-c2cc3cc(NC(=O)O[C@@H]4CCOC4)ncc3c(N)c2F)cnc2c1[C@H](O)CC2	10nM to 100 nM	-5.833	Y
Cc1ccncc1-c1cc2cc(NC(=O)[C@@H]3[C@@H](C)[C@H]3c3cnn(CCO)c3)ncc2c(N)c1F	Below 1 nM	-5.832	Y
Cc1ccncc1C#Cc1cc2cc(NC(=O)[C@@H]3C[C@H]3c3cnn(C)c3)ncc2c(N)n1	1nM to 10 nM	-5.83	Y
Cc1c(-c2cc3cc(NC(=O)O[C@@H]4CCC[C@H]4C#N)ncc3c(N)c2F)cnc2c1NCCO2	Below 1 nM	-5.829	Y
CCN(CC)c1cc2c(c(CNC)n1)CN(c1cccc(-c3nncn3CC)n1)C2=O	Below 1 nM	-8.429	Y
CCc1cc(OC(F)F)ncc1-c1cc(N)c2cnc(NC(=O)[C@H]3C[C@@H]3C#N)cc2c1	10nM to 100 nM	-5.828	Y
Cc1c(-c2cc3cc(NC(=O)O[C@@H]4CCO[C@H]4C)ncc3c(N)c2F)cnc2c1NCCO2	Below 1 nM	-5.828	Y
CC1CNC(=O)N1c1c(N)ccc(-c2cnc3c(c2Cl)C2(CC2)CN3)c1F	10nM to 100 nM	-5.827	Y
Cc1c(-c2cc3cc(NC(=O)OC4CN(CC(F)(F)F)C4)ncc3c(N)c2F)cnc2c1NCCO2	Below 1 nM	-5.827	Y
CCNC(=O)Nc1cc2cc(-c3cnc4c(c3C)NCCO4)c(F)c(N)c2cn1	Below 1 nM	-5.827	Y
Cc1c(-c2cc3cc(NC(=O)O[C@@H]4COC[C@H]4F)ncc3c(N)c2F)cnc2c1NCCO2	Below 1 nM	-5.824	Y
CO[C@@H]1COCC[C@@H]1OC(=O)Nc1cc2cc(-c3cnc4c(c3C)NCCO4)c(F)c(N)c2cn1	Below 1 nM	-5.82	Y
Cc1c(-c2cc3cc(NC(=O)N[C@H]4CC[C@@H](C#N)C4)ncc3c(N)c2F)cnc2c1NCCO2	Below 1 nM	-5.819	Y
Cc1c(-c2cc3cc(NC(=O)NC4CC5(CCOC5)C4)ncc3c(N)c2F)cnc2c1NCCC2	Below 1 nM	-5.819	Y
Cc1c(-c2cc3cc(NC(=O)O[C@@H]4CCN([C@H]5CCOC5)C[C@@H]4F)ncc3c(N)c2F)cnc2c1NCCO2	Below 1 nM	-5.819	Y
CC(Oc1ccccn1)c1cc2cc(Nc3cc4n(n3)CC(=O)N(C(C)C)CC4)ncc2c(N)n1	Over 100 nM	-5.817	Y
Cc1c(-c2cc3cc(NC(=O)OC4CCOCC4)ncc3c(N)c2F)cnc2c1[C@H](O)CCO2	10nM to 100 nM	-5.815	Y
Cc1nc(N)nn1C1CCC2(CNc3ncc(-c4ccc(N)c(C(=O)N(C)C)c4F)c(Cl)c32)C1	Over 100 nM	-5.812	Y
CO[C@H]1C[C@H](NC(=O)Nc2cc3cc(-c4cnc5c(c4C)NCCO5)c(F)c(N)c3cn2)C1	Below 1 nM	-5.811	Y
Cc1c(-c2cc3cc(NC(=O)O[C@H]4[C@@H]5COC[C@@H]54)ncc3c(N)c2F)cnc2c1NCCO2	Below 1 nM	-5.81	Y
Cc1c(-c2cc3cc(NC(=O)O[C@@H]4[C@@H]5COC[C@@H]54)ncc3c(N)c2F)cnc2c1NCCO2	Below 1 nM	-5.81	Y
Cc1c(-c2cc3cc(NC(=O)NC4CCOCC4)ncc3c(N)c2F)cnc2c1NCCO2	Below 1 nM	-5.809	Y
CNCc1cc(OC)cc2c1CN(c1cccc(N3C(=O)OC[C@@H]3C)n1)C2=O	1nM to 10 nM	-8.427	Y
CCN1CCN(c2ccc(-c3n[nH]c4cc(C#N)c(-c5c(F)ccc6c5CCNC6)nc34)cc2)CC1	Over 100 nM	-8.957	Y
Cc1cc(CNC2CC(O)C2)cc(F)c1-c1cc2c(-c3cnn(C)c3)n[nH]c2cn1	Over 100 nM	-9.41	Y
Cc1c(-c2cc3cc(NC(=O)NC4CCC4)ncc3c(N)c2F)cnc2c1NCCO2	Below 1 nM	-5.808	Y
Cc1c(-c2cc3cc(NC(=O)O[C@@H]4CO[C@H]5OCC[C@@H]45)ncc3c(N)c2F)cnc2c1NCCO2	Below 1 nM	-5.804	Y
Cc1c(-c2cc3cc(NC(=O)O[C@@H]4CC[C@@H]4C)ncc3c(N)c2F)cnc2c1NCCO2	Below 1 nM	-5.803	Y
CO[C@@H]1CC[C@@H](NC(=O)Nc2cc3cc(-c4cnc5c(c4C)NCCO5)c(F)c(N)c3cn2)C1	Below 1 nM	-5.803	Y
Cc1ccncc1-c1cc2cc(NC(=O)[C@@H]3C[C@H]3c3cnn(CCOCCN)c3)ncc2c(N)n1	Below 1 nM	-5.8	Y
CC[C@H]1COC[C@@H]1OC(=O)Nc1cc2cc(-c3cnc4c(c3C)NCCO4)c(F)c(N)c2cn1	Below 1 nM	-5.798	Y
CCNCc1cc(OC)cc2c1CN(c1cccc(-c3nncn3[C@@H](C)CC)n1)C2=O	10nM to 100 nM	-8.426	Y
Cc1c(-c2cc3cc(NC(=O)O[C@H]4CCC5(CCN(C6COC6)CC5)C4)ncc3c(N)c2F)cnc2c1NCCO2	Below 1 nM	-5.793	Y
Cc1c(-c2cc3cc(NC(=O)OC4CC5(C4)CN(C4COC4)C5)ncc3c(N)c2F)cnc2c1NCCO2	Below 1 nM	-5.792	Y
CNCc1cc(F)c(-c2ncc3[nH]nc(-c4ccc(N5CCO[C@H](COC)C5)nc4)c3n2)c(C(F)(F)F)c1	Over 100 nM	-8.426	Y
Cc1c(-c2cc3cc(NC(=O)O[C@@H]4COC[C@H]4C)ncc3c(N)c2F)cnc2c1NCCO2	Below 1 nM	-5.776	Y
CO[C@@H]1CC[C@H](NC(=O)Nc2cc3cc(-c4cnc5c(c4C)NCCO5)c(F)c(N)c3cn2)C1	Below 1 nM	-5.773	Y
Cc1c(-c2cc3cc(Nc4cc5n(n4)CC(=O)N(C)CC5)ncc3cc2F)ccc2c1CNC2	10nM to 100 nM	-5.773	Y
Cc1c(-c2cc3cc(NC(=O)N(C)C)ncc3c(N)c2F)cnc2c1NCCO2	1nM to 10 nM	-5.772	Y
CO[C@H]1C[C@H](OC(=O)Nc2cc3cc(-c4cnc5c(c4C)NCCO5)c(F)c(N)c3cn2)C1	Below 1 nM	-5.771	Y
Cc1cnn(C2CCC3(CNc4ncc(-c5ccc(N)c(C(=O)N(C)C)c5F)c(Cl)c43)C2)n1	1nM to 10 nM	-5.77	Y
Cn1cc(-c2n[nH]c3cnc(-c4c(F)cc(NC(=O)CN5CCC5)cc4OC(F)F)cc23)cn1	Over 100 nM	-8.426	Y
Cc1c(-c2cc3cc(NC(=O)NC4CCC4C#N)ncc3c(N)c2F)cnc2c1NCCO2	Below 1 nM	-5.77	Y
Cc1c(-c2cc3cc(NC(=O)O[C@H]4C[C@@H](N5CCOCC5)C4)ncc3c(N)c2F)cnc2c1NCCO2	Below 1 nM	-5.769	Y
Cc1c(-c2cc3cc(NC(=O)N[C@H]4CCC[C@H]4F)ncc3c(N)c2F)cnc2c1NCCO2	Below 1 nM	-5.769	Y
Cc1c(-c2cc3cc(NC(=O)O[C@@H]4CC[C@@](C)(O)C4)ncc3c(N)c2F)cnc2c1NCCO2	Below 1 nM	-5.767	Y
CC(=O)OC[C@@]1(C)C[C@@H]1C(=O)Nc1cc2cc(-c3cnccc3C)nc(N)c2cn1	10nM to 100 nM	-5.766	Y
Cc1ccc(C#N)cc1-c1cc2cc(NC(=O)[C@H]3C[C@@H]3CC#N)ncc2c(N)n1	Below 1 nM	-5.764	Y
CNCc1cc(COC(C)C)cc2c1CN(c1cccc(-c3nncn3[C@@H](C)CC(F)(F)F)n1)C2=O	Below 1 nM	-8.426	Y
Cc1c(-c2cc3cc(NC(=O)O[C@H]4CCOC4)ncc3c(N)c2F)cnc2c1NCCO2	Below 1 nM	-5.763	Y
COc1cccc(F)c1-c1nccc(C(=O)Nc2cc(F)c3nn(C)cc3c2-c2ccccc2C)n1	Over 100 nM	-5.761	Y
CNC(=O)Nc1cc2cc(-c3cnc4c(c3C)NCCO4)c(F)c(N)c2cn1	Below 1 nM	-5.757	Y
Cc1cc(-c2ccn(C)n2)ncc1-c1cc2cc(NC(=O)[C@H]3C[C@@H]3c3cnn(C)c3)ncc2c(N)n1	1nM to 10 nM	-5.756	Y
C[C@H]1COC(=O)N1c1cccc(N2Cc3c(cc(C(C)(C)C)nc3CN)C2=O)n1	1nM to 10 nM	-8.425	Y
Cc1c(-c2cc3cc(NC(=O)O[C@H]4CCCC[C@@H]4C#N)ncc3c(Cl)c2F)cnc2c1NCCO2	Over 100 nM	-5.755	Y
Cc1c(-c2cc3cc(NC(=O)N[C@H]4C[C@H](F)C4)ncc3c(N)c2F)cnc2c1NCCO2	Below 1 nM	-5.755	Y
Cc1c(-c2cc3cc(NC(=O)O[C@@H]4CCOC4)ncc3c(N)c2F)cnc2c1NCCO2	Below 1 nM	-5.753	Y
CO[C@H]1COC[C@@H]1OC(=O)Nc1cc2cc(-c3cnc4c(c3C)NCCO4)c(F)c(N)c2cn1	Below 1 nM	-5.753	Y
[truncated: 20,593 more rows]
