# Supplementary material for: A pocket-based 3D molecule generative model fueled by experimental electron density
Source: Sci Rep. 2022 Sep 6;12:15100. doi: 10.1038/s41598-022-19363-6 (PMC9448726; doi:10.1038/s41598-022-19363-6)
Supplement: Supplementary file 5 — Supplementary Information 5. [file 41598_2022_19363_MOESM5_ESM.csv]

smile	group	x	y	glide score	vina score	selected to display binding mode
CC(C)N(C)c1cc2c(c(CN)n1)CN(c1cccc(N3C(=O)OC[C@H]3C)n1)C2=O	Below 1 nM	26.873413	11.381038	-8.616189093	-8.49756622	No
CC[C@@H](CC(F)(F)F)C1C=NN=C1c1cccc(N2Cc3c(cc(N(C)C)nc3CNC)C2=O)n1	Below 1 nM	36.64374	-15.461217	-7.947924183	-8.59251022	No
CN1CCN(c2ccc(-c3n[nH]c4ccc(-c5cccc6c5CCC6NCc5ccccc5)nc34)cc2)CC1	Over 100 nM	0.04318018	-65.52557	-8.001	-8.88834763	No
CNCc1nc(N(C)C(C)C)cc2c1CN(c1cccc(-c3nnc4n3[C@@H](C)C[C@@H]4C)n1)C2=O	Below 1 nM	65.04389	-10.233451	-8.228670555	-7.80876064	No
CN1CCN(c2ccc(-c3n[nH]c4ccc(-c5cccc(NS(C)(=O)=O)c5F)nc34)cc2)CC1	Over 100 nM	-3.7939467	-64.17852	-8	-8.984869	No
CCc1[nH]c(=O)oc1-c1cc2cc(Nc3cc4n(n3)CC(=O)N(C(C)C)CC4)ncc2c(N)c1F	Below 1 nM	-10.081237	2.3706367	-7.999947962	-9.6259346	No
CNC(C)c1cc(C)c(-c2cc3c(-c4cnn(C)c4)n[nH]c3cn2)c(F)c1	Over 100 nM	-47.19858	-50.186787	-8	-8.20410728	No
COc1ccc(-c2n[nH]c3cnc(-c4c(F)cccc4OC)nc23)cc1	Over 100 nM	-46.69657	-23.564728	-7.999	-7.77186298	No
Cn1cc(C(=O)Nc2cc(F)c(-c3cc4c(-c5cnn(C)c5)n[nH]c4cn3)c(F)c2)cn1	Over 100 nM	-48.853622	-38.139385	-7.998	-9.17647648	No
CC(C)n1cnnc1-c1cccc(N2Cc3c(cc(N4[C@@H](C)C[C@H]4C)nc3CN)C2=O)n1	1nM to 10 nM	35.564766	-7.40443	-7.663510126	-8.61873722	No
CC(C)NCc1cccc(-c2cc3c(-c4cnn(C)c4)n[nH]c3cn2)c1C(F)(F)F	Over 100 nM	-51.02925	-25.305458	-7.997	-7.7563858	No
CNCc1cc(C)c(-c2cc3c(-c4ccc(S(C)(=O)=O)cc4)n[nH]c3cc2C#N)c(F)c1	Over 100 nM	-27.480755	-51.580196	-8.745	-9.14296722	No
CNCCc1cc(F)c(-c2cc3c(-c4cnn(C)c4)n[nH]c3cn2)c(F)c1	Over 100 nM	-48.791653	-42.803177	-7.997	-8.25108337	No
COc1cccc(F)c1-c1nccc(C(=O)Nc2ccc3c(nc(C)n3[C@H]3CCOC3)c2N2CCC[C@H]2CN)n1	Over 100 nM	24.358574	-53.698574	-7.995	-9.81900787	No
CN(C)C(=O)c1c(N)ccc(-c2cnc3c(c2)C2(CN3)CC(=CC#N)C2)c1F	10nM to 100 nM	1.5847679	41.656624	-7.942011248	-8.8323555	No
Cn1cc(-c2n[nH]c3cnc(-c4c(F)cc(CNCCO)cc4F)cc23)cn1	Over 100 nM	-48.188732	-42.586468	-8.744	-8.16442108	No
[C-]#[N+][C@@H](C)n1ccc(Nc2cc3cc(-c4cnc5c(c4C)NCCO5)c(F)cc3cn2)n1	1nM to 10 nM	37.535267	17.996466	-7.986901403	-8.64375019	No
CNC(C)c1cc(F)c(-c2ncc3[nH]nc(-c4cnn(C)c4)c3n2)c(F)c1	Over 100 nM	-49.216213	-42.777454	-7.987	-8.05800438	No
CCCn1c(C)nnc1-c1cccc(N2Cc3c(cc(N4CCC[C@@H]4C)nc3CNC)C2=O)n1	Below 1 nM	55.65765	-11.355229	-8.371826265	-8.510005	No
COc1cccc(F)c1-c1nccc(C(=O)Nc2ccc3c(ccn3C)c2N2CCC[C@@H]2CN)n1	Over 100 nM	22.748281	-50.54463	-7.986	-9.76671505	No
Cc1ccncc1-c1cc2cc(NC(=O)C3CC3c3cnc[nH]3)ncc2c(N)c1F	Below 1 nM	-15.894522	-11.110384	-7.468690168	-9.47885799	No
Cn1cnnc1-c1ccc2[nH]cc(-c3cnc4c(c3)C3(CC3)CN4)c2c1	Over 100 nM	3.925656	0.749677	-7.933396373	-9.14484978	No
Cc1ccncc1-c1cc2c(NC(=O)c3ccc(N4CCN(C)CC4)cc3)n[nH]c2cn1	Over 100 nM	-6.8470716	-47.58782	-7.979	-8.778512	No
Cc1ccncc1-c1cc2cc(Nc3cc(C(=O)N(C)C)c(N)cn3)ncc2cn1	Over 100 nM	2.9340901	-24.437391	-7.977701864	-8.54656219	No
CC(=O)Nc1ccccc1-c1ccc2[nH]nc(-c3ccc(N4CCN(C)CC4)cc3)c2n1	Over 100 nM	12.858224	-22.378632	-7.976	-9.56407547	No
[C-]#[N+][C@H](C)n1ccc(Nc2cc3cc(-c4cnc5c(c4C)NCCO5)c(F)cc3cn2)n1	1nM to 10 nM	37.498745	17.956049	-7.973693127	-8.57667732	No
CNC1CCCc2c1cc(F)c(-c1ncc3[nH]nc(-c4ccc(N5CCOCC5)nc4)c3n1)c2F	Over 100 nM	-10.089542	-68.73316	-7.975	-9.14669704	No
CN1CCN(c2ccc(-c3n[nH]c4ccc(-c5ccccc5)nc34)cc2)CC1	Over 100 nM	-3.3344386	-64.29482	-7.832564527	-8.51104355	No
CNCc1nc(N(C)C)cc2c1CN(c1cccc(-c3nncn3[C@H](C)C(C)C)n1)C2=O	Below 1 nM	44.82735	-7.0871906	-8.844487714	-8.33384037	No
COc1cccc(F)c1-c1nccc(C(=O)Nc2ccc3c(ccn3Cc3ccncc3)c2N2C[C@@H]3C[C@H]2CN3)n1	Over 100 nM	16.576246	-49.767155	-7.972	-9.87096596	No
CO[C@@H]1CCNc2c1ncc(-c1cc(F)c3cnc(Nc4cc5n(n4)CC(=O)N(C)CC5)cc3c1)c2C	1nM to 10 nM	41.37108	21.37231	-7.906263444	-9.27751064	No
COc1cccc(F)c1-c1ncc2[nH]nc(-c3ccc(N4CCN(C)CC4)cc3)c2n1	Over 100 nM	-27.522165	-46.311466	-7.969	-9.08184147	No
CNCc1cc(C)c(-c2cc3c(-c4cnoc4)n[nH]c3cc2C#N)c(F)c1	Over 100 nM	-45.36417	-48.029964	-7.968	-7.96375465	No
CC[C@@H](N)c1nc(C2(C)CC2)cc2c1CN(c1cccc(-c3nnc4n3[C@@H](C)CC4)n1)C2=O	Below 1 nM	62.91213	-21.253698	-8.696260224	-9.09467888	No
CNCc1cc(C)c(-c2cc3c(-c4ccc(N5CCC(O)C5)nc4)n[nH]c3cn2)c(F)c1	Over 100 nM	-33.37283	-39.380676	-8.739	-8.84972286	No
Cc1ccccc1-c1ncc2[nH]nc(-c3ccc(N4CCN(C)CC4)cc3)c2n1	Over 100 nM	-4.4435143	-64.54421	-7.964	-8.9928484	No
CC[C@@H]1CCc2nnc(-c3cccc(N4Cc5c(cc(N(C)C(C)C)nc5[C@@H](C)N)C4=O)n3)n21	1nM to 10 nM	63.439903	-18.465654	-8.360850106	-8.53633022	No
CN1CCN(c2ccc(-c3n[nH]c4cc(=O)n(C5CCCCC5)cc34)cc2)CC1	Over 100 nM	-4.6212106	16.487715	-8.118128533	-8.90348053	No
Cc1ccncc1-c1cc2cc(NC(=O)[C@@H]3[C@@H](C)[C@H]3c3ccn[nH]3)ncc2c(N)c1F	10nM to 100 nM	-15.321753	-11.145884	-7.551391254	-9.63532352	No
CN1CCN(c2ccc(-c3n[nH]c4ccc(-c5ccccc5O)nc34)cc2)CC1	Over 100 nM	-6.4635987	-64.05634	-7.474714657	-9.22105598	No
Cn1cc(-c2n[nH]c3cnc(-c4c(F)cc(OCC5CCN5)cc4F)cc23)cn1	Over 100 nM	-45.88506	-41.338314	-7.961	-8.39700794	No
CNCc1cc(F)c(-c2ccc3[nH]nc(-c4ccc(N5CCN(C)CC5)cc4)c3n2)c(F)c1	Over 100 nM	-6.9118233	-62.383587	-8.738	-9.35942459	No
COc1cccc(F)c1-c1ncc2[nH]nc(-c3ccc(C(F)(F)F)cc3)c2n1	Over 100 nM	-39.055004	-33.51107	-7.96050309	-8.62404728	No
Cc1cc(CNC(C)C)cc(F)c1-c1cc2c(-c3cnn(C)c3)n[nH]c2cn1	Over 100 nM	-47.372482	-50.381283	-7.96	-8.03735447	No
NC1CCc2cc(F)c(-c3ncc4[nH]nc(-c5ccc(N6CCOCC6)nc5)c4n3)c(F)c21	Over 100 nM	-10.73452	-64.98784	-7.957	-9.67276001	No
COC1CN(Cc2cc(C)c(-c3cc4c(-c5cnn(C)c5)n[nH]c4cn3)c(F)c2)C1	Over 100 nM	-46.988136	-52.485966	-7.957	-8.28790283	No
CN(C)C(=O)c1c(N)ccc(-c2cnc3c(c2)C2(CN3)CC(C(N)=O)C2)c1F	10nM to 100 nM	5.404516	31.940968	-7.399147325	-8.46083355	No
Cc1c(CN)cncc1-c1cc2cc(Nc3cc4n(n3)CC(=O)N(C)CC4)ncc2cc1F	10nM to 100 nM	-19.26528	-32.70266	-8.172884838	-9.55440331	No
CC(C)NCc1cc(F)c(-c2cc3c(NC(=O)c4ccc(F)c(N5CCN(C)CC5)c4)n[nH]c3cn2)c(F)c1	Over 100 nM	-8.03799	-55.586456	-8.732	-8.88296795	No
Cc1cc(CNC2CC2)cc(F)c1-c1cc2c(-c3cnn(C)c3)n[nH]c2cn1	Over 100 nM	-48.294876	-45.687283	-7.956	-8.17231655	No
Cc1c(-c2cc3c(NC(=O)c4ccc(N5CCN(C)CC5)cc4)n[nH]c3cn2)cnn1C	Over 100 nM	-5.690771	-42.057888	-7.953	-8.73868084	No
COc1ccncc1-c1ncc2[nH]nc(-c3ccc(N4CCN(C)CC4)nc3)c2n1	Over 100 nM	-3.065163	-61.03217	-7.951	-7.34119034	No
CC[C@@H](N)c1nc(N2CCC[C@H]2C)cc2c1CN(c1cccc(-c3nnc4n3[C@H](C)CC4)n1)C2=O	Below 1 nM	61.308178	-21.608454	-8.170062298	-9.27535248	No
Cc1c(N)cncc1-c1cc2cc(NC(=O)[C@@H]3[C@@H](c4cnn(C)c4)C3(C)C)ncc2c(N)c1F	1nM to 10 nM	-10.269844	-11.767763	-7.949257538	-10.0130844	No
Cc1c(N)cncc1-c1cc2cc(NC(=O)[C@@H]3[C@@H](CC#N)[C@H]3C)ncc2c(N)c1F	Below 1 nM	-19.390917	1.8137559	-7.948398994	-8.9787693	No
COc1cccc(F)c1-c1nccc(C(=O)Nc2ccc3c(ncn3[C@@H]3CCOC3)c2N2CCC[C@H]2CN)n1	Over 100 nM	25.974806	-54.76327	-7.948	-9.62420845	No
CNC1CCCc2c1ccc(F)c2-c1ncc2[nH]nc(-c3ccc(N4CCN(C)CC4)nc3)c2n1	Over 100 nM	-22.566904	-55.592323	-7.946	-10.068716	No
Cc1c(-c2cc3cc(Nc4cc5n(n4)CC(=O)N(C)CC5)ncc3cc2F)cnc2c1NCCC2(F)F	Below 1 nM	43.255688	21.354527	-7.943114622	-9.41771889	No
CNC1CCc2c(-c3ccc4[nH]nc(-c5ccc(N6CCN(C)CC6)cc5)c4n3)cccc21	Over 100 nM	-3.307058	-65.9739	-7.944	-8.65993595	No
N#C[C@@H]1C[C@H]1C(=O)Nc1cc2cc(-c3cnccc3CCO)cc(N)c2cn1	Below 1 nM	-17.464487	-0.9414539	-7.850913861	-8.54388618	No
Cc1ccncc1-c1cc2cc(NC(=O)[C@@H]3[C@@H](C)[C@H]3c3cnn(C)c3)ncc2c(N)c1F	1nM to 10 nM	-7.2921524	-12.748469	-7.943167163	-9.80848789	No
COc1cccc(F)c1-c1ncc2[nH]nc(-c3cnn(-c4ccccc4)c3)c2n1	Over 100 nM	-14.568251	-34.548004	-7.938	-8.89427853	No
CN(C)CC(=O)Nc1cc(F)c(-c2ncc3[nH]nc(-c4cnn(C)c4)c3n2)c(F)c1	Over 100 nM	-49.568733	-41.370747	-7.938	-8.26747513	No
COc1cccc(F)c1-c1nccc(C(=O)Nc2ccc(-c3cnccc3C#N)cc2N2CC3(CC3)NC[C@@H]2CO)n1	Over 100 nM	11.851733	-48.370945	-7.937	-10.0293999	No
Cc1ccncc1-c1cc2cc(Nc3cnn([C@@H]4CCCN(C)C4=O)c3)ncc2c(N)n1	Below 1 nM	51.316017	-17.2359	-7.932483278	-8.41029453	No
CNCc1cc(C)c(-c2cc3c(-c4ccc(N5CC(CO)C5)nc4)n[nH]c3cc2C#N)c(F)c1	Over 100 nM	-28.202665	-49.232986	-8.731	-8.7192049	No
CCN1CCN(c2ccc(-c3n[nH]c4cnc(-c5c(F)cccc5OC)nc34)cc2)CC1	Over 100 nM	-26.953306	-46.750595	-7.933	-8.88144112	No
COc1cc(NC(=O)CN2CCCC2)cc(F)c1-c1cc2c(-c3cnn(C)c3)n[nH]c2cn1	Over 100 nM	-51.288315	-50.030415	-7.933	-8.43420315	No
Cn1cc(-c2n[nH]c3cnc(-c4c(F)cc(C5CCCN5)cc4C(F)(F)F)cc23)cn1	Over 100 nM	-47.05945	-41.082596	-7.933	-8.75470543	No
Cc1c(N)cncc1-c1cc2cc(Nc3cc4n(n3)CC(=O)N(C(C)C)CC4)ncc2c(C)c1C#N	Below 1 nM	-4.8165827	-0.24374232	-7.461720774	-9.3454361	No
Cn1cc(-c2n[nH]c3cnc(-c4c(F)cc(CNc5ccccn5)cc4F)cc23)cn1	Over 100 nM	-49.462852	-24.869907	-7.929	-7.56880665	No
C[C@@H]1CC[C@@H](C)N1c1cc2c(c(CN)n1)CN(c1cccc(N3C(=O)OC[C@@H]3CF)n1)C2=O	1nM to 10 nM	24.232836	9.128058	-7.96320179	-9.41914749	No
CC[C@@H](C)C1C=NN=C1c1cccc(N2Cc3c(cc(N(C)CC)nc3CNC)C2=O)n1	Below 1 nM	57.143394	-8.697497	-8.109956404	-8.16603374	No
CCCn1cnnc1-c1cccc(N2Cc3c(cc(C4(C)CC4)nc3[C@H](C)NC)C2=O)n1	Below 1 nM	45.6812	-4.703541	-8.267806725	-8.31067657	No
CN1CCN(c2ccc(-c3n[nH]c4cc(=O)n(-c5cccc6c5OCCO6)cc34)cc2)CC1	Over 100 nM	-14.548059	-39.33494	-7.927	-9.97404003	No
CN1CCN(c2ncc(-c3n[nH]c4cnc(-c5c(F)cc(CC#N)cc5F)nc34)cn2)CC1	Over 100 nM	-45.009533	-52.34254	-7.923	-8.53262711	No
Cc1cc(C2CCCCN2)cc(F)c1-c1cc2c(-c3cnn(C4CC4)c3)n[nH]c2cn1	Over 100 nM	-48.184227	-49.19485	-7.922	-9.22423458	No
CN1CCN(c2ccc(-c3n[nH]c4cc(=O)n(C5CCOC5)cc34)cc2)CC1	Over 100 nM	-4.5975714	16.286837	-7.92	-8.5395031	No
COc1cccc(F)c1-c1cc2c(NC(=O)c3ccn(C)n3)n[nH]c2cn1	Over 100 nM	-43.767357	-33.72889	-7.919	-8.24604893	No
CC(C)n1cnnc1-c1cccc(N2Cc3c(cc(C4CC4)nc3CN)C2=O)n1	Below 1 nM	30.781902	-10.967544	-8.803641632	-8.75174713	No
Cc1cc(C2CCCN2)cc(F)c1-c1cc2c(-c3cnn(C)c3)n[nH]c2cn1	Over 100 nM	-46.659824	-50.932083	-7.919	-8.59662628	No
CNCc1cc(C(C)(C)C)cc2c1CN(c1cccc(-c3nncn3C(C)C)n1)C2=O	1nM to 10 nM	39.650623	-9.435421	-7.838917314	-8.61025429	No
Cc1ccncc1-c1cc2cc(NC(=O)[C@H]3[C@@H](C)[C@@H]3c3cnn(CCO)c3)ncc2c(N)c1F	Below 1 nM	-11.281065	-13.874947	-7.916984245	-8.96169376	No
CC[C@H](C)n1cnnc1-c1cccc(N2Cc3c(CNC)cc(N4CCCC4)cc3C2=O)n1	Below 1 nM	44.820755	0.2981705	-8.853027099	-8.55368519	No
CN1CCN(c2ccc(-c3n[nH]c4ccc(-c5cccc6c5OCC6)nc34)cc2)CC1	Over 100 nM	-26.350914	-40.300323	-8.247544943	-9.54698372	No
CN1CCN(c2ccc(-c3n[nH]c4ccc(-c5cccc6[nH]ncc56)nc34)cc2)CC1	Over 100 nM	-27.99949	-40.855537	-7.912	-10.123764	No
NCc1nc(C2CC2)cc2c1CN(c1cccc(N3C(=O)OC[C@@H]3CF)n1)C2=O	1nM to 10 nM	19.94697	-0.2690791	-8.721	-8.67195225	No
CN1CCN(c2ccc(-c3n[nH]c4cnc(-c5cccc(C(N)=O)c5F)nc34)cc2)CC1	Over 100 nM	-24.606924	-29.173578	-7.909	-9.92120647	No
Cn1c(-c2ccccc2C#N)nc2c(N3C[C@H](N)C[C@H]3CO)c(NC(=O)c3ccnc(-c4c(F)cccc4F)n3)ccc21	Over 100 nM	18.324142	-46.572277	-7.909	-9.89214611	No
COc1cccc(F)c1-c1nccc(C(=O)Nc2cc(F)c3c(cnn3C)c2-c2ccccc2CO)n1	Over 100 nM	19.519619	-44.297268	-7.90719421	-10.6803646	No
COc1cccc(F)c1-c1ncc2[nH]nc(-c3ccc(C(=O)NC4CCCC4)cc3)c2n1	Over 100 nM	35.51248	25.339733	-7.905	-8.76628971	No
Cc1n[nH]cc1-c1ccc2[nH]cc(-c3cnc4c(c3)C3(CC3)CN4)c2c1	10nM to 100 nM	6.079836	0.02747138	-7.443441355	-9.37183666	No
COc1c(-c2c[nH]c3ccc(C#N)cc23)cnc2c1C1(CC1)CN2	10nM to 100 nM	-3.6978467	36.254684	-6.136484056	-7.42126799	No
Cc1ccncc1-c1cc2cc(NC(=O)[C@H]3[C@@H](CO)[C@@H]3c3cnn(C)c3)ncc2c(N)c1F	1nM to 10 nM	-18.199297	-4.2849326	-7.900899528	-9.08915424	No
CNC1CCc2cc(F)c(-c3cc4c(-c5cnn(C)c5)n[nH]c4cn3)c(F)c2C1	Over 100 nM	-49.25519	-27.466455	-8.721	-8.59899235	No
CN(C)C(=O)c1cccc2c(-c3cnc4c(c3Cl)C3(CC3)CN4)c[nH]c12	10nM to 100 nM	1.2094158	18.225502	-7.900686257	-8.99115944	No
COc1cccc(F)c1-c1cc2c(-c3cccc(C4CCN(C)CC4)n3)n[nH]c2cn1	Over 100 nM	10.437465	-17.785866	-7.899	-9.23879814	No
COc1cccc(F)c1-c1cc2c(NC(=O)c3cnn(C)c3)n[nH]c2cn1	Over 100 nM	-50.96753	-26.301699	-7.898	-7.14969158	No
CN1CCN(c2ccc(-c3n[nH]c4cnc(-c5c(F)cc6c(c5F)CCCC6N)cc34)cn2)CC1	Over 100 nM	-10.235805	-66.3183	-7.897	-9.8748951	No
CNCc1nc(N(C)C)cc2c1CN(c1cccc(N3C(=O)OC[C@H]3C)n1)C2=O	Below 1 nM	26.495346	10.859988	-8.575443373	-8.39943314	No
CN1CCN(c2ccc(-c3n[nH]c4ccc(-c5cncnc5)nc34)cc2)CC1	Over 100 nM	-3.8824596	-62.59691	-7.896	-7.53075838	No
CNCc1ccc(-c2cc3c(-c4cnn(C)c4)n[nH]c3cn2)c(C)c1	Over 100 nM	-47.129303	-48.98165	-7.896	-7.85825348	No
CNC(C)c1cc(C)c(-c2cc3c(-c4cnn(C5CC5)c4)n[nH]c3cn2)c(F)c1	Over 100 nM	-47.215363	-51.706676	-7.896	-8.11082935	No
COc1cccc(F)c1-c1nccc(C(=O)Nc2ccc3c(nc(C)n3C)c2N2C[C@H](N)C[C@H]2CO)n1	Over 100 nM	23.725533	-50.28568	-7.894	-9.83486462	No
CN1CCN(c2ccc(-c3n[nH]c4ccc(-c5cccc6c5ccn6C)nc34)cc2)CC1	Over 100 nM	-3.1201615	-64.730644	-7.237808591	-8.61167526	No
CNCc1cc(C)c(-c2cc3c(-c4cnn(C(C)C)c4)n[nH]c3cc2C#N)c(F)c1	Over 100 nM	-45.37	-50.021683	-8.717	-8.52643108	No
COc1cccc(F)c1-c1nccc(C(=O)Nc2cc(F)c3c(cnn3C)c2N2C[C@@H](O)C[C@H]2CN)n1	Over 100 nM	27.242332	-42.164196	-7.783389805	-9.64213276	No
CCn1c(C)nnc1-c1cccc(N2Cc3c(cc(N4CCC[C@H]4C)nc3CNC)C2=O)n1	Below 1 nM	55.813477	-15.24272	-8.370247979	-8.69580364	No
COc1cccc(F)c1-c1nccc(C(=O)Nc2cc(F)c3nn(C)cc3c2N2C[C@@H](N)C[C@H]2CO)n1	Over 100 nM	25.07326	-43.153587	-8.037452397	-10.1594772	No
COc1cccc(F)c1-c1cc2c(NC(=O)c3cccc(N4CCNC(=O)C4)c3)n[nH]c2cn1	Over 100 nM	-7.341589	-51.296505	-7.885	-8.78718662	No
Cc1cc2cc(-c3ccc(N)c(C(=O)N(C)C)c3)cnc2[nH]1	Over 100 nM	-2.5325222	-23.161467	-7.884373097	-8.15875912	No
CCNC(=O)[C@H]1C[C@H]1C(=O)Nc1cc2cc(-c3cnccc3C)nc(N)c2cn1	Over 100 nM	-10.272783	-2.1278121	-7.884354027	-8.24122238	No
COc1cccc(F)c1-c1cc2c(-c3ccc(N4CCN(C)CC4)cc3)n[nH]c2cn1	Over 100 nM	-7.6904817	-64.871925	-7.882	-8.1609602	No
CNCc1cc(F)c(-c2cc3c(-c4ccc(N5CCC(O)CC5)nc4)n[nH]c3cn2)c(F)c1	Over 100 nM	-11.052359	-65.3232	-8.717	-9.1137743	No
COc1cccc(F)c1-c1cc2c(NC(=O)c3cccc(C#N)c3)n[nH]c2cn1	Over 100 nM	0.5419205	-29.894962	-7.882	-8.36930656	No
COc1cccc(F)c1-c1cc2c(NC(=O)c3ccc(N4CCN(S(C)(=O)=O)CC4)cc3)n[nH]c2cn1	Over 100 nM	-6.122233	-51.973797	-7.881	-8.90046692	No
Cc1c(-c2cc3cc(Nc4cc5n(n4)CC(=O)N(C)CC5)ncc3cc2F)cnc2nc[nH]c12	Below 1 nM	-36.73784	-11.989734	-7.626140438	-10.1877899	No
Cn1c(-c2ncccc2F)nc2c(N3C[C@H](N)C[C@H]3CO)c(NC(=O)c3ccnc(-c4c(F)cccc4F)n3)ccc21	Over 100 nM	16.266356	-47.101543	-7.877	-10.1973915	No
COc1cccc(F)c1-c1cc2c(NC(=O)c3cc(F)cc(F)c3)n[nH]c2cn1	Over 100 nM	1.19026	-29.791128	-7.876	-8.63305187	No
Cc1ccnc(-c2cnn(C)c2)c1-c1cc(N)c2cnc(NC(=O)[C@H]3C[C@@H]3CC#N)cc2c1	10nM to 100 nM	13.277117	-21.769304	-7.789948533	-9.24214077	No
CCc1c(Cl)[nH]c2ncc(-c3cccc(C4NCCNC4=O)c3)cc12	10nM to 100 nM	-0.23957305	35.507774	-8.584644752	-9.02181625	No
Cc1c(N)cncc1-c1cc2cc(NC(=O)[C@H]3C[C@@H]3C#N)ncc2c(N)c1Cl	Below 1 nM	-24.572214	-0.6064949	-7.875104329	-8.66339397	No
CCc1ccc(C(=O)Nc2n[nH]c3cnc(-c4c(F)cccc4OC)cc23)cc1	Over 100 nM	-41.072906	-32.094246	-7.874	-8.28771496	No
Cc1cccc(F)c1-c1nc2c(-c3cnn(C)c3)n[nH]c2cc1C#N	Over 100 nM	-47.169525	-34.814713	-7.873	-7.74489737	No
CC(C)N1CCc2cc(Nc3cc4cc(Cc5ccc[nH]c5=O)c(F)c(N)c4cn3)nn2CC1=O	1nM to 10 nM	-27.549623	7.032124	-8.303918639	-9.85593033	No
NC(=O)C1(c2cccc(-c3cnc4c(c3Cl)C3(CC=CC3)CN4)c2)CC1	10nM to 100 nM	16.371635	44.675556	-7.8709187	-8.53145218	No
CNCc1ccc(F)c(-c2cc3c(-c4cnn(C)c4)n[nH]c3cn2)c1F	Over 100 nM	-34.40165	-38.480274	-7.871	-8.27796555	No
COc1cccc(F)c1-c1ncc2[nH]nc(-c3ccc(CN)cc3)c2n1	Over 100 nM	-47.42957	-23.14248	-8.711	-7.96810579	No
Clc1ccc2[nH]cc(-c3cnc4c(c3)C3(CC3)CN4)c2c1	10nM to 100 nM	-5.874012	35.600597	-7.819093574	-8.17496967	No
Cc1c(-c2cc3c(NC(=O)c4ccc(N5CCC(F)(F)C5)cc4)n[nH]c3cn2)cnn1C	Over 100 nM	-6.3604336	-42.446342	-7.87	-8.47590637	No
C[C@H]1COC(=O)N1c1cc(N)c2cnc(NC(=O)[C@@H]3C[C@@H]3F)cc2c1	Below 1 nM	-16.642546	36.506416	-7.766189775	-8.09763813	No
CN(c1cc(C#N)cc2c(-c3cnc4c(c3)C3(CC3)CN4)c[nH]c12)S(C)(=O)=O	10nM to 100 nM	-4.0325866	35.81872	-7.818121359	-7.95890379	No
COc1cccc(F)c1-c1cc2c(NC(=O)c3cccc(F)c3)n[nH]c2cn1	Over 100 nM	1.1045709	-29.769295	-7.867	-8.35195065	No
CCNCc1cc(C)c(-c2cc3c(-c4cnn(C)c4)n[nH]c3cn2)c(F)c1	Over 100 nM	-47.52601	-49.134747	-7.865	-7.81226254	No
CCn1c(C)nnc1-c1cccc(N2Cc3c(cc(N4[C@H](C)CC[C@H]4C)nc3CNC)C2=O)n1	1nM to 10 nM	57.88672	-7.523532	-7.26701314	-8.20253277	No
CCC(CC)n1cnnc1-c1cccc(N2Cc3c(cc(C4CC4)nc3CN)C2=O)n1	Below 1 nM	41.141018	-3.503932	-8.955097926	-8.67758465	No
Cc1c[nH]c(=O)cc1-c1cc2cc(NC(=O)[C@@H]3C[C@@H]3F)ncc2c(N)n1	1nM to 10 nM	-12.4584055	29.4133	-7.857435023	-8.8064909	No
CNCc1nc(C2(C)CC2)cc2c1CN(c1cccc(N3C(=O)OC[C@@H]3CF)n1)C2=O	Below 1 nM	21.829695	5.696823	-8.366890085	-8.75705147	No
CC[C@@H]1[C@@H](C(=O)Nc2cc3cc(-c4cncc(N)c4C)c(F)c(N)c3cn2)[C@@H]1c1cncn1C	Below 1 nM	-9.241887	-12.166551	-7.857	-9.63991451	No
CN(C)C(=O)c1c(N)ccc(-c2cnc3c(c2Cl)C2(CCC(C(C)(C)O)CC2)CN3)c1F	10nM to 100 nM	29.481436	56.081158	-7.775193543	-9.8234539	No
CNCCc1ccc(F)c(-c2cc3c(-c4cnn(C)c4)n[nH]c3cn2)c1F	Over 100 nM	-45.215733	-40.551918	-7.855	-8.15617275	No
COc1cccc(F)c1-c1nccc(C(=O)Nc2ccc3c(nc(C)n3C)c2N2CCC[C@H]2CN)n1	Over 100 nM	24.246784	-50.46819	-7.854	-9.6859293	No
CC[C@@H]1[C@H](C(=O)Nc2cc3cc(-c4cncc(N)c4C)c(F)c(N)c3cn2)[C@H]1c1cnn(C)c1	1nM to 10 nM	-8.675327	-11.356294	-7.851949813	-9.62588787	No
COc1cccc(F)c1-c1cc2c(NC(=O)c3ccc(N4CCN(C)C(=O)C4)cc3)n[nH]c2cn1	Over 100 nM	-6.6924596	-51.076077	-7.85	-9.10572815	No
NC1CCCc2c1cc(F)c(-c1ncc3[nH]nc(-c4ccc(N5CCOCC5)nc4)c3n1)c2F	Over 100 nM	-43.78548	-41.594643	-7.85	-9.99358845	No
CC[C@@H](C)n1cnnc1-c1cccc(N2Cc3c(cc(C4(C)CC4)nc3CNC)C2=O)n1	Below 1 nM	46.482586	-1.4552034	-8.733731658	-8.57229042	No
CC(C)NCc1cc(F)c(-c2cc3c(C(=O)Nc4ccc(N5CCN(C)CC5)cc4)n[nH]c3cn2)c(F)c1	Over 100 nM	-6.09092	-17.93044	-8.707	-9.20254326	No
COc1cccc(F)c1-c1nccc(C(=O)Nc2ccc3sc(C)nc3c2N2C[C@H](NC(C)=O)C[C@H]2CO)n1	Over 100 nM	21.7914	-48.034786	-7.847	-9.67588425	No
N#Cc1ccccc1-c1nc2c(N3C[C@H](N)C[C@H]3CO)c(NC(=O)c3ccnc(-c4c(F)cccc4F)n3)ccc2n1C1CC1	Over 100 nM	18.29677	-47.20525	-7.845	-10.1521931	No
COc1cccc(F)c1-c1cc2c(NC(=O)c3ccc(C)cc3)n[nH]c2cn1	Over 100 nM	-40.33972	-31.79586	-7.844	-8.41917801	No
COc1cccc(F)c1-c1cc2c(NC(=O)c3ccccc3)n[nH]c2cn1	Over 100 nM	-40.32956	-31.78561	-7.841	-8.28534698	No
N#Cc1ccc2[nH]nc(-c3cnc4c(c3)C3(CC3)CN4)c2c1	10nM to 100 nM	-11.51217	23.057138	-7.789034911	-8.15209389	No
CNCc1cc(C)c(-c2cc3c(-c4cnn(C)c4)n[nH]c3cc2C#N)c(F)c1	Over 100 nM	-42.948452	-37.95302	-8.706	-8.38066578	No
Cc1ccncc1-c1cc2cc(Nc3cnn(C(C)(C)CO)c3)ncc2c(N)n1	Below 1 nM	33.24642	13.235322	-7.835214222	-8.41187954	No
COc1cccc(F)c1-c1ncc2[nH]nc(-c3ccsc3)c2n1	Over 100 nM	-48.127766	-29.636806	-7.837	-6.90809393	No
CCN(C)c1cccc(-c2n[nH]c3cnc(-c4c(C)cc(CNC)cc4F)cc23)n1	Over 100 nM	-34.09124	-40.76619	-7.836	-8.24775696	No
CC(F)(F)c1ccncc1-c1cc(N)c2cnc(NC(=O)[C@H]3C[C@@H]3C#N)cc2c1	10nM to 100 nM	-19.65759	-0.6000714	-7.723006714	-8.70578289	No
CNCc1cc(F)c(-c2ncc3[nH]nc(-c4cnc(N5CCOCC5)c(C#N)c4)c3n2)c(F)c1	Over 100 nM	-50.517605	-42.505592	-7.834	-8.71916389	No
CCCn1cnnc1-c1cccc(N2Cc3c(cc(N(C)C)nc3C(N)N)C2=O)n1	Below 1 nM	41.577377	-6.39399	-8.739944199	-8.65287018	No
CN1CCN(c2ccc(-c3n[nH]c4ccc(-c5cccnc5)nc34)cc2)CC1	Over 100 nM	-2.4867249	-59.969788	-7.83	-8.22634983	No
Cc1cc(CNCc2cn(C)cn2)cc(F)c1-c1cc2c(-c3cnn(C)c3)n[nH]c2cn1	Over 100 nM	-45.836224	-44.43814	-7.827	-8.31079006	No
O=C1CCCCN1c1cccc2c(-c3cnc4c(c3)C3(CC3)CN4)c[nH]c12	10nM to 100 nM	1.0012202	18.952694	-7.773328376	-8.94387627	No
COc1cccc(F)c1-c1ncc2[nH]nc(-c3cccc(N4CCOCC4)c3)c2n1	Over 100 nM	8.898774	-19.129448	-7.824	-8.99009037	No
Cc1c(N)cncc1-c1cc2cc(NC(=O)[C@@H]3[C@@H](c4cnn(C)c4)[C@H]3C)ncc2c(N)c1F	Below 1 nM	-11.47826	-11.69781	-7.820243201	-9.60680389	No
CNCc1nc(N(C)C)cc2c1CN(c1cccc(-c3nncn3[C@H](C)CC(F)(F)F)n1)C2=O	Below 1 nM	34.066624	-11.512799	-8.357940295	-8.32644558	No
CNC(=O)Cn1cc(Nc2cc3cc(-c4cnccc4C)nc(N)c3cn2)cn1	1nM to 10 nM	48.937	-19.28856	-7.815757826	-7.74008846	No
COc1cccc(F)c1-c1nccc(C(=O)Nc2cc(F)c3c(cnn3C)c2N2CCC[C@@H]2CN)n1	Over 100 nM	26.432177	-46.430305	-8.112260914	-9.95756149	No
CN(CC#N)C(=O)C1(c2cccc(-c3cnc4c(c3Cl)C3(CC=CC3)CN4)c2)CC1	Over 100 nM	17.70933	43.204243	-7.817266721	-8.87734509	No
CC1COC(=O)N1c1cc(N)c2cnc(NC(=O)[C@@H]3C[C@@H]3F)cc2c1	Below 1 nM	-16.57476	36.48886	-7.714143778	-8.65866089	No
Cc1[nH]ncc1-c1cnc2c(c1)C1(CC1)CN2	Over 100 nM	-4.660066	40.503	-7.352782564	-6.96656609	No
Cc1ccncc1-c1cc2cc(Nc3ccc(CS(N)(=O)=O)cc3)ncc2c(N)n1	Below 1 nM	-8.915773	-48.72049	-7.806553328	-7.73985672	No
COc1cccc(Cl)c1-c1cc2c(-c3ccc(N4CCN(C)CC4)cc3)n[nH]c2cn1	Over 100 nM	-28.409416	-10.08377	-7.814	-9.35727692	No
Cc1cc(CNCC(F)(F)F)cc(F)c1-c1cc2c(-c3cnn(C)c3)n[nH]c2cn1	Over 100 nM	-50.729984	-44.25689	-7.814	-8.49935627	No
CNC1CCc2c1cc(F)c(-c1ncc3[nH]nc(-c4cnc(N5CCN(C)CC5)nc4)c3n1)c2F	Over 100 nM	-10.430301	-69.07001	-7.814	-8.88615513	No
Cc1c(N)cncc1-c1cc2cc(NC(=O)[C@H]3[C@@H](C)[C@@H]3CC#N)ncc2c(N)c1F	1nM to 10 nM	-20.431463	1.6823261	-7.812689577	-8.78438663	No
CCN(C)c1cc2c(c(CNC)n1)CN(c1cccc(-c3nncn3CC)n1)C2=O	Below 1 nM	36.577744	-9.633201	-8.858058567	-7.65543509	No
CNCc1cc(C)c(-c2ncc3[nH]nc(-c4ccc(N5CCN(C)CC5)cc4)c3n2)cn1	Over 100 nM	-23.217463	-56.749	-7.812	-9.01102352	No
COc1cccc(F)c1-c1cc2c(NC(=O)c3ccc(F)cc3)n[nH]c2cn1	Over 100 nM	-40.452526	-31.777193	-7.812	-8.40746784	No
COc1cccc(F)c1-c1nccc(C(=O)Nc2cc(F)c3c(cnn3CCO)c2N2C[C@H]3C[C@@H]2CN3)n1	Over 100 nM	23.711946	-39.747852	-7.473695803	-9.59713745	No
COc1cccc(F)c1-c1cc2c(NC(=O)c3ccc(F)c(C)c3)n[nH]c2cn1	Over 100 nM	-40.552452	-32.22466	-7.809	-8.65025425	No
COc1cccc(F)c1-c1nccc(C(=O)Nc2cc(F)ccc2N2CCNC[C@H]2CO)n1	Over 100 nM	25.601938	-45.57246	-7.695844581	-9.294837	No
CN(C)C(=O)c1c(N)ccc(-c2cnc3c(c2Cl)C2(CCC(n4ncnc4N)C2)CN3)c1F	1nM to 10 nM	29.063784	27.797438	-7.784593208	-9.89661121	No
CN1CCN(c2ccc(C(=O)Nc3n[nH]c4cnc(-c5c(F)cc(NC(=O)CN6CCCC6)cc5F)cc34)cc2)CC1	Over 100 nM	-25.238527	-55.958744	-8.697	-9.5565691	No
Cc1cc(C2CCCCN2)cc(F)c1-c1cc2c(-c3cnn(C)c3)n[nH]c2cn1	Over 100 nM	-46.791203	-51.45913	-7.804	-8.78596687	No
Cc1c(N)cncc1-c1cc2cc(NC(=O)[C@H]3C[C@@H]3CC#N)ncc2c(N)c1Cl	Below 1 nM	-24.093103	-0.27855173	-7.804096841	-8.26008511	No
COc1cccc(F)c1-c1nccc(C(=O)Nc2ccc(S(C)(=O)=O)cc2N2C[C@H](N)C[C@@H]2CO)n1	Over 100 nM	27.845585	-51.57793	-7.804	-9.19162273	No
CNC(=O)c1cncc(-c2ncc3[nH]nc(-c4ccc(N5CCN(C)CC5)cc4)c3n2)c1	Over 100 nM	-32.21959	-31.823717	-7.801	-9.40222549	No
CN(C)C(=O)c1cc(-c2cnc3c(c2)C2(CC2)CN3)ccc1CO	Over 100 nM	16.774439	22.67286	-7.670768675	-8.49217987	No
Cc1c(N)cncc1-c1cc(N)c2cnc(NC(=O)[C@@H]3C[C@H]3C=N)cc2c1	Below 1 nM	-25.703463	8.652557	-7.748712042	-9.0423584	No
CCC(CC)n1cnnc1-c1cccc(N2Cc3c(cc(N4[C@H](C)CC[C@H]4C)nc3CN)C2=O)n1	Below 1 nM	54.02283	-3.982439	-7.655996142	-8.76349163	No
CCCn1cnnc1-c1cccc(N2Cc3c(cc(N4CCC[C@H]4C)nc3[C@@H](N)CC)C2=O)n1	Below 1 nM	49.185974	1.3386712	-8.338897138	-8.4740696	No
COc1cccc(F)c1-c1nccc(C(=O)Nc2ccc(-c3cnccc3C#N)cc2N2C[C@H](C)NC[C@@H]2CO)n1	Over 100 nM	11.528731	-46.57325	-7.799	-9.45614529	No
Cn1cc(-c2n[nH]c3cnc(-c4c(F)cc(NC(=O)Cc5cccnc5)cc4F)cc23)cn1	Over 100 nM	-35.21875	-34.30511	-7.796	-9.03939819	No
Cc1cc2c(c(F)c1-c1ncc3[nH]nc(-c4ccc(N5CCN(C)CC5)nc4)c3n1)CNCC2	Over 100 nM	-7.7957373	-69.3193	-7.796	-9.54936409	No
Cc1[nH]ncc1-c1cc2cc(Nc3cc4n(n3)CC(=O)N(C)CC4)ncc2c(N)c1F	1nM to 10 nM	-28.612053	8.979545	-7.195037493	-9.23704624	No
O=C1COCCN1c1cccc(-c2cnc3[nH]c(CO)c(C(F)(F)F)c3c2)c1	Over 100 nM	-29.45847	-36.916634	-7.795183469	-8.87237835	No
Cn1cc(-c2n[nH]c3cnc(-c4c(F)cc(OC(=O)N5CCOCC5)cc4F)cc23)cn1	Over 100 nM	-50.5761	-27.931763	-7.795	-8.28359795	No
CCN1CCN(c2ccc(-c3n[nH]c4cnc(-c5c(F)cc(CNC)cc5C(F)(F)F)nc34)cc2)CC1	Over 100 nM	-10.780097	-60.747456	-8.696	-9.21691418	No
N#C[C@H]1C[C@@H]1C(=O)Nc1cc2cc(-c3cn[nH]c3)cc(N)c2cn1	1nM to 10 nM	-18.170067	22.694149	-7.794	-8.0212822	No
Cc1ccncc1-c1cc2cc(NC(=O)[C@@H]3[C@@H](C)[C@H]3c3cnn(CCN4CCOCC4)c3)ncc2c(N)c1F	1nM to 10 nM	-5.4250937	-11.35309	-7.791447013	-8.96085072	No
Cn1c(-c2ccncc2F)nc2c(N3C[C@H](N)C[C@H]3CO)c(NC(=O)c3ccnc(-c4c(F)cccc4F)n3)ccc21	Over 100 nM	16.55007	-46.878593	-7.791	-10.3238144	No
CN1CCN(c2ccc(-c3n[nH]c4ccc(-c5cccc(F)c5F)nc34)cc2)CC1	Over 100 nM	-3.3421762	-64.23628	-7.789	-9.14941406	No
CNCc1cccc(-c2cc3c(-c4cnn(C)c4)n[nH]c3cn2)c1C	Over 100 nM	-33.117252	-34.656765	-7.786	-8.21261883	No
CNCc1nc(N(C)C(C)C)cc2c1CN(c1cccc(-c3nnc4n3[C@@H](C)C[C@H]4C)n1)C2=O	Below 1 nM	66.323616	-12.253975	-8.255064336	-8.66021919	No
CNCc1nc(N(C)C)cc2c1CN(c1cccc(-c3nncn3[C@@H](C)C(C)C)n1)C2=O	Below 1 nM	46.20189	-3.8227851	-8.789999584	-8.57140541	No
Cc1c(N)cncc1-c1cc2cc(Nc3cc4n(n3)Cc3nccn3CC4)ncc2c(C)n1	Below 1 nM	-19.874102	-27.62038	-7.692540566	-9.99204254	No
Cc1c(N)cncc1-c1cc2cc(NC(=O)[C@H]3[C@@H](C)[C@@H]3c3cnn(C)c3)ncc2c(N)c1F	Below 1 nM	-12.606946	-13.474152	-7.783385833	-9.51223564	No
CS(=N)(=O)c1ccc2[nH]cc(-c3cnc4c(c3)C3(CC3)CN4)c2c1	Over 100 nM	-0.22566639	16.49945	-7.731392862	-8.17041588	No
C[C@H](N)c1nc(N2CCC[C@H]2C)cc2c1CN(c1cccc(-c3nnc4n3[C@H](C)CC4)n1)C2=O	Below 1 nM	60.04397	-21.838604	-7.959129384	-9.60229111	No
Cc1c(N)cncc1-c1cc2cc(Nc3cc4n(n3)CC(=O)N(CC3COC3)CC4)ncc2c(N)c1F	Below 1 nM	-16.308275	-16.546167	-7.605005335	-9.6142168	No
Nc1ccc(-c2cnc3c(c2Cl)C2(CC=CC2)CN3)cc1	Over 100 nM	13.078148	39.832153	-7.772346098	-8.4653883	No
CCCn1cnnc1-c1cccc(N2Cc3c(cc(N(C)C)nc3[C@H](N)CC)C2=O)n1	1nM to 10 nM	51.24899	-0.41878495	-9.094103872	-7.79680729	No
COc1cccc(F)c1-c1nccc(C(=O)Nc2ccc(C3CCOCC3)cc2N2C[C@H](N)C[C@@H]2CO)n1	Over 100 nM	27.683113	-51.52876	-7.776	-9.61411858	No
Cc1c(-c2cc3cc(Nc4cc5n(n4)CC(=O)NCC5)ncc3cc2F)cnc2c1NCCC2	Below 1 nM	35.176525	10.415513	-7.465858143	-9.40472507	No
Cn1cc(-c2n[nH]c3cnc(-c4c(F)cc(OCc5ccncc5)cc4F)cc23)cn1	Over 100 nM	-49.526012	-25.167974	-7.775	-7.68567324	No
CCS(=O)(=O)n1cc([C@H]2C[C@@H]2C(=O)Nc2cc3cc(-c4cnccc4C)nc(N)c3cn2)cn1	Below 1 nM	-7.164056	-17.05635	-7.773719107	-8.99802399	No
NC(=O)C1(c2cccc(-c3cnc4c(c3Cl)C3(CC=CC3)CN4)c2F)CC1	Over 100 nM	19.153263	44.23215	-7.773636972	-8.4652071	No
Cc1cc2c(c(F)c1-c1cc3c(-c4cnn(C)c4)n[nH]c3cn1)CCC2N	Over 100 nM	-42.801483	-49.57151	-8.46545153	-8.71656132	No
Cn1cc(-c2cc3cc(NC(=O)[C@H]4C[C@@H]4F)ncc3c(N)n2)cn1	1nM to 10 nM	27.449701	24.212605	-7.770074778	-8.15845585	No
CCC(CC)n1cnnc1-c1cccc(N2Cc3c(cc(N(C)CC)nc3CN)C2=O)n1	Below 1 nM	56.62812	-6.038884	-9.120944099	-8.29911709	No
COc1cccc(F)c1-c1nccc(C(=O)Nc2ccc(-c3c(C)nn(C)c3C)nc2N2C[C@H](N)C[C@@H]2CO)n1	Over 100 nM	25.208872	-56.3779	-7.769	-10.0507174	No
CN(C)C(=O)c1c(N)ccc(-c2cnc3c(c2)C2(CCC2)CN3)c1F	10nM to 100 nM	4.0562754	40.262913	-7.048739568	-8.83036709	No
CCN1CCc2cc(Nc3cc4cc(-c5cncc(N)c5C)c(F)c(N)c4cn3)nn2CC1=O	Below 1 nM	-17.541374	-23.41992	-7.429527552	-9.83509159	No
CC(C)[C@@H]1COC(=O)N1c1cc(N)c2cnc(NC(=O)[C@H]3C[C@@H]3C#N)cc2c1	1nM to 10 nM	-16.187225	37.9911	-7.559744196	-8.22330952	No
Cc1c(N)cncc1-c1cc2cc(NC(=O)[C@@H]3[C@H]4COC[C@H]43)ncc2c(N)c1F	Below 1 nM	-17.151026	2.3393688	-7.765326003	-9.49827957	No
Cc1c(-c2cc3cc(NC(=O)[C@@H]4C[C@@H]4F)ncc3c(N)n2)cnn1C	1nM to 10 nM	28.237234	25.036657	-7.764894808	-8.40385056	No
COc1cccnc1-c1nc2c(N3C[C@H](N)C[C@H]3CO)c(NC(=O)c3ccnc(-c4c(F)cccc4F)n3)ccc2n1C	Over 100 nM	15.089109	-49.644165	-8.692	-9.95825863	No
Cc1c(N)cncc1-c1cc2cc(Nc3cc4n(n3)CC(=O)N(C)CC43CC3)ncc2c(C)n1	Below 1 nM	-21.355732	-15.634983	-7.760904454	-9.96050453	No
CC(C)C1COC(=O)N1c1cc(N)c2cnc(NC(=O)[C@H]3C[C@@H]3C#N)cc2c1	Below 1 nM	-16.192467	37.979084	-7.555364741	-8.23304367	No
COc1cccc(F)c1-c1nccc(C(=O)Nc2cc(F)c3nn(C)cc3c2N2CCN[C@@H](CO)C2)n1	Over 100 nM	24.462713	-40.357594	-7.733859959	-9.76211643	No
COc1cccc(F)c1-c1ncc2[nH]nc(-c3ccc(N4CCCCC4)cc3)c2n1	Over 100 nM	-31.982353	-43.951294	-7.758	-8.7193718	No
CN(C)C(=O)Oc1cc(F)c(-c2cc3c(-c4cnn(C)c4)n[nH]c3cn2)c(F)c1	Over 100 nM	-49.58339	-29.508837	-7.757	-7.81551218	No
COc1cccc(F)c1-c1nc(C(=O)Nc2ccc(-c3cnccc3C#N)cc2N2C[C@H](N)C[C@@H]2CO)ccc1C#N	Over 100 nM	22.580357	-43.580723	-8.691	-10.1837673	No
CNCc1ccc(-c2cc3c(-c4cnn(C)c4)n[nH]c3cn2)c(C(F)(F)F)c1	Over 100 nM	-46.27232	-40.051407	-7.757	-8.47518253	No
c1ccc2c(c1)nnn2-c1cnc2c(c1)C1(CC1)CN2	Over 100 nM	-7.472039	36.641064	-7.756417231	-8.09840012	No
CN(C)c1ncc(-c2n[nH]c3cnc(-c4c(F)cc5c(c4F)CNCC5)nc23)cn1	Over 100 nM	-38.559967	-46.428326	-7.755	-8.39236546	No
CNCc1nc(C2(C)CC2)cc2c1CN(c1cccc(-c3nncn3C3CCCC3)n1)C2=O	Below 1 nM	43.288914	-1.8739007	-8.537747316	-8.83889103	No
Cc1c(N)cncc1-c1cc2cc(NC(=O)[C@@H]3C[C@H]3C#N)ncc2c(N)c1F	Below 1 nM	-24.641256	9.275113	-7.750195049	-8.78333473	No
COc1cccc(F)c1-c1nccc(C(=O)Nc2ccc(Cl)cc2N2C[C@H](N)C[C@@H]2CO)n1	Over 100 nM	24.13244	-46.47766	-7.749	-9.38860226	No
Cc1c(N)cncc1-c1cc2cc(Nc3cc4n(n3)CS(=O)CC4)ncc2cc1F	1nM to 10 nM	-24.352495	-27.422321	-7.748167824	-9.40184689	No
Nc1nc(-c2cnccc2CCO)cc2cc(NC(=O)[C@H]3C[C@@H]3c3cnsc3)ncc12	1nM to 10 nM	-11.532643	-9.7363825	-7.746756913	-8.86133957	No
Cc1ccncc1-c1cc2cc(NC[C@H]3C[C@@H]3c3ccn[nH]3)ncc2c(N)c1F	Below 1 nM	-17.534664	-12.667276	-7.745	-8.63863182	No
CN1CCN(c2ccc(-c3n[nH]c4cnc(-c5c(F)ccc6c5CCNC6)nc34)cc2)CC1	Over 100 nM	-15.515004	-40.781372	-7.744	-10.3137674	No
CC(C)OC(=O)Nc1cc2cc(-c3cnn(C)c3)cc(N)c2nn1	10nM to 100 nM	27.429749	25.819672	-7.544779504	-7.88711119	No
CNCc1cc(F)c(-c2cc3c(-c4ccnc(N5CCN(C)CC5)c4)n[nH]c3cn2)c(F)c1	Over 100 nM	-35.415314	-40.45196	-7.74	-8.76133633	No
CCn1cnnc1-c1cccc(N2Cc3c(cc(N(C)C(C)C)nc3CN)C2=O)n1	Below 1 nM	39.609753	-11.99307	-8.858517659	-8.24095154	No
CN1CCN(c2ccc(-c3n[nH]c4ccc(-c5cccn6ccnc56)nc34)cc2)CC1	Over 100 nM	-28.352783	-40.88997	-7.738	-9.33569336	No
CN1CCN(Cc2ccc(-c3n[nH]c4cnc(-c5c(F)ccc6c5CCNC6)nc34)cc2)CC1	Over 100 nM	-15.324497	-40.903736	-7.735	-10.1828279	No
Cc1cc(C2CCCN2C)cc(F)c1-c1cc2c(-c3cnn(C)c3)n[nH]c2cn1	Over 100 nM	-53.1344	-27.529524	-7.734	-8.02032471	No
CCc1ccncc1-c1cc2cc(Nc3cnn(CCO)c3)ncc2c(N)n1	1nM to 10 nM	-12.478438	-18.129171	-7.729111904	-7.98688507	No
Fc1cccc2[nH]cc(-c3cnc4c(c3)C3(CC3)CN4)c12	Over 100 nM	-5.654644	36.37417	-7.681791657	-8.33844471	No
CN(C)c1cc2c(c(CN)n1)CN(c1cccc(N3C(=O)OC[C@H]3CF)n1)C2=O	Below 1 nM	25.199905	5.495914	-8.847176591	-8.25848007	No
CNCc1nc(C2(C)CC2)cc2c1CN(c1cccc(-c3nncn3C3CCC3)n1)C2=O	Below 1 nM	43.282257	-1.8807901	-8.364643084	-8.69271851	No
COc1cccc(F)c1-c1nccc(C(=O)Nc2ccc3c(cnn3C)c2C(C)CCO)n1	Over 100 nM	24.343098	-51.391865	-7.73	-9.2336359	No
CO[C@H]1CC[C@H](C)c2cc(Nc3cc4cc(-c5cncc(N)c5C)c(F)c(N)c4cn3)nn2C1	1nM to 10 nM	-21.585884	-20.708082	-7.5559117	-9.90191746	No
Cc1ccncc1-c1cc2cc(NC(=O)[C@@H]3[C@H]4CCC[C@H](O)[C@H]43)ncc2c(N)c1F	Below 1 nM	-15.071078	1.438963	-7.729217636	-9.64238167	No
CNCc1cc(F)c(-c2cc3c(-c4ccc(N5CCOCC5)nc4)n[nH]c3cn2)c(C(F)(F)F)c1	Over 100 nM	-37.46703	-41.338	-7.729	-9.00142193	No
CCCn1cnnc1-c1cccc(N2Cc3c(cc(N4[C@H](C)CC[C@H]4C)nc3CNC)C2=O)n1	Below 1 nM	52.3603	0.945921	-8.172157584	-8.28679085	No
COc1cccc(F)c1-c1ncc2[nH]nc(-c3cnn(C)c3)c2n1	Over 100 nM	-45.43739	-34.14896	-7.728	-7.64189959	No
Cc1c(-c2cc3cc(Nc4cc5n(n4)CC(=O)N(C)CC5)ncc3c(F)c2F)cnc2c1NCCO2	Below 1 nM	-38.470963	-11.627856	-7.727113263	-9.56355	No
CCc1c(Cl)[nH]c2ncc(-c3ccnc(N4CCOC4=O)n3)cc12	10nM to 100 nM	-37.788773	-30.393652	-7.724815952	-8.09668636	No
CN1CCN(c2ccc(-c3n[nH]c4ccc(-c5ccccc5F)nc34)cc2)CC1	Over 100 nM	-29.145855	-41.14432	-7.724	-9.42500114	No
CC[C@H](C)n1cnnc1-c1cccc(N2Cc3c(CNC)cc(OC(C)C)cc3C2=O)n1	1nM to 10 nM	40.697216	1.8056277	-8.790575794	-8.45137405	No
COc1cccc(F)c1-c1nccc(C(=O)Nc2ccc3c(ccn3CC3CCCCO3)c2N2C[C@@H]3C[C@H]2CN3)n1	Over 100 nM	26.5892	-54.69481	-7.721	-9.82287025	No
Nc1cc(-c2cnc3c(c2Cl)C2(CCC(O)C2)CN3)cc(-c2ncccc2CO)c1	10nM to 100 nM	21.794779	44.230507	-7.712868033	-9.48474407	No
C[C@@H]1COC(=O)N1c1cc(N)c2cnc(NC(=O)[C@@H]3C[C@H]3F)cc2c1	10nM to 100 nM	-16.455967	36.150963	-7.617037177	-8.51360798	No
COc1cccc(F)c1-c1nccc(C(=O)Nc2ccc(-c3cnccc3C#N)cc2N2C[C@@]3(CO)C[C@@H]2CN3C)n1	Over 100 nM	19.96761	-47.490376	-7.72	-10.0829325	No
Cc1ccncc1-c1cc2cc(NC(=O)[C@@H]3C[C@H]3c3cnc[nH]3)ncc2c(N)c1F	1nM to 10 nM	-12.291353	-12.427903	-7.202070846	-8.8073597	No
Cc1ccncc1-c1cc2cc(Nc3cc4n(n3)[C@@H](C#N)COC4)ncc2c(N)n1	Below 1 nM	33.584923	12.873429	-7.46922714	-8.92088223	No
Cc1c[nH]c(=O)cc1-c1cc2cc(Nc3cc4n(n3)CC(=O)N(C(C)C)CC4)ncc2c(N)c1F	1nM to 10 nM	-19.06093	-4.852022	-7.933378853	-10.0542707	No
CNC(=O)c1ccc(-c2n[nH]c3ccc(-c4ccccc4F)nc23)cc1	Over 100 nM	4.8316092	-24.116121	-7.65422039	-8.50330353	No
COc1cccc(F)c1-c1nccc(C(=O)Nc2ccc3sc(C)nc3c2N2CCC(c3ccccn3)C2)n1	Over 100 nM	16.270645	-48.651943	-7.711	-10.1274748	No
CCc1c(Cl)[nH]c2ncc(-c3ccc(N)c(C(=O)N(C)C)c3)cc12	Below 1 nM	-2.597758	-22.979507	-7.709658166	-8.37272739	No
CNCc1ccc(F)c(-c2cc3c(-c4cnn(C)c4)n[nH]c3cn2)c1C(F)(F)F	Over 100 nM	-47.603058	-41.012955	-7.709	-7.77199936	No
CNCc1nc(N2[C@H](C)CC[C@H]2C)cc2c1CN(c1cccc(-c3nnc(C)n3C(C)C)n1)C2=O	1nM to 10 nM	62.715107	-7.7278028	-7.504471226	-8.21961689	No
Cn1cc([C@@H]2C[C@H]2C(=O)Nc2cc3cc(-c4cnccc4CCO)nc(N)c3cn2)cn1	Below 1 nM	-14.227842	-10.5764885	-7.708706146	-9.17144775	No
CNCc1nc(C2CC2)cc2c1CN(c1cccc(N3C(=O)OC[C@@H]3CF)n1)C2=O	1nM to 10 nM	20.034449	-0.10591554	-8.392678932	-8.46963978	No
Cn1cc(-c2cc(N)c3nnc(NC(=O)[C@@H]4C[C@@H]4F)cc3c2)cn1	10nM to 100 nM	27.949049	24.777323	-7.706211538	-8.12291145	No
COc1cccc(F)c1-c1nccc(C(=O)Nc2ccc3c(nc(C)n3Cc3cnn(C)c3)c2N2CC[C@H](N)C2)n1	Over 100 nM	26.470188	-49.57995	-7.706	-9.69974136	No
Cc1c(N)cncc1-c1cc2cc(Nc3cc4n(n3)CC(=O)N(C)CC43CC3)ncc2c(N)n1	Below 1 nM	-18.021305	-23.117794	-7.705951981	-10.068285	No
CCNCc1ccc(F)c(-c2cc3c(-c4cnn(C)c4)n[nH]c3cn2)c1C	Over 100 nM	-33.334717	-34.985615	-7.703	-8.42494583	No
N#Cc1cc2c(-c3cnc4c(c3)C3(CC3)CN4)c[nH]c2cc1F	10nM to 100 nM	6.6467733	-4.8756323	-7.651385524	-8.26699162	No
CC[C@H]1[C@H](C(=O)Nc2cc3cc(-c4cncc(N)c4C)c(F)c(N)c3cn2)[C@H]1c1cnn(C)c1	Below 1 nM	-11.321561	-11.488495	-7.701982823	-9.42541599	No
CCCn1cnnc1-c1cccc(N2Cc3c(cc(N(C)C(C)C)nc3CN)C2=O)n1	Below 1 nM	46.678493	-4.253007	-8.952345868	-8.33303261	No
Cc1ccncc1-c1cc2c(NC(=O)c3ccc(N4CCCC(N)C4)cc3)n[nH]c2cn1	Over 100 nM	-6.7067113	-47.344013	-7.7	-8.98368359	No
CC(C)c1[nH]ncc1-c1cc(N)c2cnc(NC(=O)[C@@H]3C[C@H]3F)cc2c1	Below 1 nM	-8.571376	14.225266	-7.159518327	-8.90141392	No
CC1CC12CNc1ncc(-c3ccc(N)c(C(=O)N(C)C)c3F)cc12	1nM to 10 nM	4.351215	40.358944	-6.974217502	-8.70619202	No
CC(C)c1ccncc1-c1cc2cc(NC(=O)[C@H]3C[C@@H]3C#N)ncc2c(N)n1	1nM to 10 nM	-7.278369	3.879522	-7.692567162	-8.70955276	No
COc1cccc(F)c1-c1ncc2[nH]nc(-c3ccc(N4CCOCC4)cc3)c2n1	Over 100 nM	-32.315247	-43.858456	-7.688	-8.641119	No
Fc1cc2c(c(F)c1-c1ncc3[nH]nc(-c4ccc(OC(F)F)nc4)c3n1)CNCC2	Over 100 nM	-37.738167	-44.08423	-7.686	-8.87083912	No
Cc1c(-c2cc(S)c3cnc(Nc4cc5n(n4)CC(=O)N(C)CC54CC4)cc3c2)cnc2c1NCC[C@@H]2O	Below 1 nM	-37.839615	-9.852045	-5.980192443	-10.1295004	No
COc1cccc(F)c1-c1nccc(C(=O)Nc2ccc(-c3ncccc3C#N)cc2N2C[C@H](N)C[C@@H]2CO)n1	Over 100 nM	30.174301	-30.266386	-7.684	-8.9975338	No
COc1cccc(F)c1-c1nccc(C(=O)Nc2ccccc2N2C[C@H](N)C[C@@H]2CO)n1	Over 100 nM	24.15132	-46.4783	-7.683	-9.28761673	No
CNCc1cc(C)c(-c2cc3c(-c4cnn(C5CCOCC5)c4)n[nH]c3cn2)c(F)c1	Over 100 nM	-10.03091	-69.45955	-7.681	-9.0029707	No
COc1cccc(F)c1-c1nccc(C(=O)Nc2cc(F)c3c(cnn3C)c2N2CCC[C@@H]2CO)n1	Over 100 nM	23.96229	-40.771503	-7.679457764	-9.84874058	No
COc1cccc(F)c1-c1ncc2[nH]nc(-c3cccc(CN4CCN(C)CC4)c3)c2n1	Over 100 nM	-30.395035	-32.677547	-7.678	-8.6214056	No
COc1cccc(F)c1-c1nccc(C(=O)Nc2ccc(-c3cnccc3C#N)cc2N2C[C@@H](C)NC[C@@H]2CO)n1	Over 100 nM	11.63268	-47.421143	-7.677	-9.63045502	No
CC[C@H](C)n1cnnc1-c1cccc(N2Cc3c(CNC)cc(OC(F)F)cc3C2=O)n1	1nM to 10 nM	40.9624	2.188657	-8.713966143	-8.38805485	No
Nc1nc(-c2cnccc2CCO)cc2cc(NC(=O)[C@H]3C[C@@H]3c3cccnc3)ncc12	1nM to 10 nM	-12.356356	-9.80506	-7.670318607	-9.07013607	No
Fc1cccc(Cl)c1-c1ccc2cnc(Nc3ccncn3)cc2c1	10nM to 100 nM	-14.523687	-30.368273	-7.646847576	-7.8973546	No
CC(C)c1[nH]ncc1-c1cc(N)c2cnc(NC(=O)[C@@H]3C[C@@H]3F)cc2c1	Below 1 nM	-8.604304	14.097276	-7.136910556	-8.81693459	No
OCc1cccnc1-c1cccc(-c2cnc3c(c2)C2(CC2)CN3)c1	10nM to 100 nM	1.5375587	17.737528	-7.633950992	-8.52394009	No
CN1CCN(c2ncc(-c3n[nH]c4cnc(-c5c(F)cc6c(c5F)CNCC6)nc34)cn2)CC1	Over 100 nM	-10.62794	-69.06345	-7.67	-8.92210293	No
CN1CCN(c2ccc(-c3n[nH]c4ccc(-c5cncc(-c6ncco6)c5)nc34)cc2)CC1	Over 100 nM	-3.732131	-62.91876	-7.67	-8.42688084	No
Cc1cccc(F)c1-c1ncc2[nH]nc(-c3ccc(N4CCC(C#N)CC4)cc3)c2n1	Over 100 nM	-30.446922	-47.59547	-7.668	-9.28880215	No
Cc1c(CN2CC(C)(C)C2)ccc(F)c1-c1cc2c(-c3cnn(C)c3)n[nH]c2cn1	Over 100 nM	-48.93476	-27.12645	-7.668	-7.49964809	No
CN1CCN(c2ccc(-c3n[nH]c4ccc(-c5cccc(C(=O)NCc6ccncc6)c5F)nc34)cc2)CC1	Over 100 nM	-18.886347	-36.662533	-7.668	-9.58767319	No
CCC(CC)n1cnnc1-c1cccc(N2Cc3c(cc(C4CC4)nc3CNC)C2=O)n1	Below 1 nM	48.487667	-4.255159	-8.852966094	-8.58144855	No
CC[C@H]1[C@@H](C(=O)Nc2cc3cc(-c4cncc(N)c4C)c(F)c(N)c3cn2)[C@@H]1c1cncn1C	10nM to 100 nM	-7.370006	-10.427672	-7.780241356	-9.57240295	No
CN1CCN(c2ccc(-c3n[nH]c4cnc(-c5c(F)cc(F)cc5F)cc34)cc2)CC1	Over 100 nM	-29.021393	-41.830414	-7.663	-9.89486313	No
CN1CCN(c2ccc(C(=O)Nc3n[nH]c4cnc(-c5c(F)cccc5C(F)(F)F)cc34)cc2)CC1	Over 100 nM	-6.5587487	-52.64559	-7.663	-8.80400562	No
CNCc1cc(F)c(-c2ncc3[nH]nc(-c4ccnc(N5CCOCC5)c4F)c3n2)c(F)c1	Over 100 nM	-36.611633	-39.53012	-7.662	-8.73519516	No
COc1cccc(F)c1-c1ncc2[nH]nc(-c3ccc(N4CCN(C(C)=O)CC4)nc3)c2n1	Over 100 nM	-12.198947	-64.78255	-7.661	-8.53997612	No
CC[C@H]1[C@H](C(=O)Nc2cc3cc(-c4cncc(N)c4C)c(F)c(N)c3cn2)[C@H]1c1cncn1C	Below 1 nM	-11.230968	-11.460331	-7.93397141	-9.26364708	No
COc1cccc(F)c1-c1nccc(C(=O)Nc2ccc(-c3cccnc3C)cc2N2C[C@H](N)C[C@@H]2CO)n1	Over 100 nM	23.355707	-52.832264	-7.66	-10.2299194	No
CNC(=O)c1ccc(-c2n[nH]c3cc(C#N)c(-c4c(C)cccc4F)nc23)cn1	Over 100 nM	-31.110184	-47.724693	-7.656	-8.75375748	No
CC[C@H](C)n1cnnc1-c1cccc(N2Cc3c(CNC)cc(N(C)C)cc3C2=O)n1	Below 1 nM	44.487934	0.8937322	-8.704761991	-8.23894978	No
COc1cccc(F)c1-c1cc2c(NC(=O)c3ccc(N4CCN(C)CC4)cc3)n[nH]c2cn1	Over 100 nM	14.951172	5.3362384	-7.655	-8.76762867	No
Cn1cc(-c2n[nH]c3cnc(-c4c(F)cc(NC(=O)CN5CCC5)c(F)c4F)cc23)cn1	Over 100 nM	23.903687	22.5725	-7.653	-8.91641617	No
COc1cccc(F)c1-c1cc2c(-c3cnc(N4CCOCC4)s3)n[nH]c2cn1	Over 100 nM	-32.367382	-36.348293	-7.653	-8.74724102	No
CN1CCN(c2ccc(-c3n[nH]c4cnc(-c5c(Cl)cccc5C(F)(F)F)cc34)cc2)CC1	Over 100 nM	-28.177073	-9.428251	-7.651	-9.96947002	No
CCCn1cnnc1-c1cccc(N2Cc3c(cc(N4CCC[C@H]4C)nc3[C@H](N)CC)C2=O)n1	Below 1 nM	52.197697	1.6706201	-9.091455039	-8.46283817	No
COc1cccc(F)c1-c1nccc(C(=O)Nc2cc(F)c3nn(C)cc3c2N2CCC[C@@H]2CO)n1	Over 100 nM	24.173187	-41.076202	-7.647925204	-10.0207586	No
Cc1ccccc1-c1ccc2[nH]nc(-c3ccc(N4CCN(C)CC4)cc3)c2n1	Over 100 nM	-22.885296	-48.01301	-7.648	-9.32500553	No
Cc1cccc(F)c1-c1cc2c(NC(=O)c3ccc(N4CCN(C)CC4)cc3NC3CCC(C#N)C3)n[nH]c2cn1	Over 100 nM	36.884377	0.169027	-7.647	-9.30977249	No
CC[C@@H]1CCc2nnc(-c3cccc(N4Cc5c(cc(N(C)C(C)C)nc5CNC)C4=O)n3)n21	1nM to 10 nM	61.59449	-20.619913	-8.365594862	-8.5222683	No
CNCc1nc(N2[C@H](C)CC[C@H]2C)cc2c1CN(c1cccc(N3C(=O)OC[C@@H]3CF)n1)C2=O	Below 1 nM	24.7178	9.796811	-7.682719841	-9.36019993	No
CNCc1cc(C)c(-c2cc3c(-c4ccc(C(C)(C)O)nc4)n[nH]c3cc2C#N)c(F)c1	Over 100 nM	-31.368952	-48.908176	-9.168	-8.9841032	No
Cc1c(CNCC2(C)CC2)ccc(F)c1-c1cc2c(-c3cnn(C)c3)n[nH]c2cn1	Over 100 nM	-38.18824	-51.137897	-7.643	-7.77723789	No
Cc1ccncc1-c1cc2cc(NC(=O)[C@@H]3C[C@H]3c3cn(C)nn3)ncc2c(N)c1F	1nM to 10 nM	-6.91258	-13.081505	-7.642340502	-9.55331326	No
COc1cccc(F)c1-c1ncc2[nH]nc(-c3ccc(N4CCNCC4)nc3)c2n1	Over 100 nM	-11.860864	-64.62642	-7.642	-8.23394966	No
CCCn1cnnc1-c1cccc(N2Cc3c(cc(N(C)CC)nc3CN)C2=O)n1	Below 1 nM	46.360798	-4.708215	-9.126775513	-8.31138802	No
CC1COC(=O)N1c1cc(N)c2cnc(NC(=O)C3CC3F)cc2c1	Below 1 nM	-16.154034	35.71195	-7.536417375	-8.36412525	No
Cc1cccc(F)c1-c1ncc2[nH]nc(-c3ccc(N4CCNCC4)cc3)c2n1	Over 100 nM	-28.158266	-45.452755	-7.639	-9.33045101	No
CO[C@@H]1CC[C@H](C)c2cc(Nc3cc4cc(-c5cncc(N)c5C)c(F)c(N)c4cn3)nn2C1	1nM to 10 nM	-17.801544	-20.721212	-7.463550321	-9.54508972	No
CN1CCN(c2ccc(-c3n[nH]c4cnc(-c5cccc6c5CCNC6)nc34)cc2)CC1	Over 100 nM	-4.3630376	-65.69922	-7.635	-8.23580074	No
CCC(CC)n1cnnc1-c1cccc(N2Cc3c(cc(N(C)C)nc3CN)C2=O)n1	Below 1 nM	48.81233	-5.7813134	-8.921760616	-8.4475317	No
COc1cccc(F)c1-c1ncc2[nH]nc(-c3ccc(CN4CCOCC4)cc3)c2n1	Over 100 nM	-28.491716	-45.91782	-7.635	-8.76733971	No
Cc1cc2cnc(Nc3cc4n(n3)CC(=O)N(C)CC4)cc2cc1-c1cnc2c(c1C)NCC(C)(C)C2=O	Below 1 nM	42.93733	23.535255	-8.0200708	-9.77254677	No
CNCc1cc(C)c(-c2cc3c(-c4ccc(C(=O)N(C)C)c(F)c4)n[nH]c3cc2C#N)c(F)c1	Over 100 nM	-28.309467	-52.611546	-8.662	-9.13639164	No
CNc1cncc(-c2cc3cc(NC(=O)[C@@H]4C[C@@H]4F)ncc3c(N)n2)c1C	1nM to 10 nM	25.406778	23.019548	-7.625984598	-8.68816471	No
Cc1cccc(F)c1-c1cc2c(NC(=O)c3ccc(N4CCN(C)CC4)cc3)n[nH]c2cn1	Over 100 nM	-5.2143707	-53.034683	-7.628	-9.61124516	No
Cc1c(-c2cc3cc(Nc4cc5n(n4)CC(=O)N(C)CC5)ncc3cc2F)cnc2c1CCCO2	Below 1 nM	43.063263	23.230865	-7.624030316	-9.41439438	No
N#Cc1cnc(N2CCCC2)cc1-c1ccc(NC(=O)c2ccnc(-c3c(F)cccc3F)n2)c(N2C[C@H](N)C[C@@H]2CO)c1	Over 100 nM	30.50474	-51.078617	-7.624	-9.50671005	No
CC[C@H](C)n1cnnc1-c1cccc(N2Cc3c(CN)cc(OC)cc3C2=O)n1	1nM to 10 nM	26.882437	-5.6161475	-8.988327042	-8.72210407	No
N#C[C@H]1C[C@@H]1C(=O)Nc1cc2cc(C3CNC(=O)O3)cc(N)c2cn1	10nM to 100 nM	-17.189594	31.962168	-7.276490842	-8.21775627	No
Cc1c(N)cncc1-c1cc2cc(Nc3cc4n(n3)CC(=O)N(C)CC4)ncc2c(N)c1F	Below 1 nM	-17.546995	-24.833893	-7.597966804	-9.72798347	No
CCC1c2cc(Nc3cc4cc(-c5cncc(N)c5C)c(F)c(N)c4cn3)nn2CS1(=O)=O	Below 1 nM	-20.452793	-19.763718	-7.661265691	-9.47711563	No
Cc1cccc(F)c1-c1nc2c(-c3cnc(N4CCOCC4)nc3)n[nH]c2cc1C#N	Over 100 nM	-47.233402	-35.165047	-7.618	-8.50674438	No
Cc1cccc(C)c1-c1cc2c(-c3ccc(N4CCN(C)CC4)cc3)n[nH]c2cn1	Over 100 nM	-21.821974	-48.66681	-7.618	-9.65698814	No
CC(C)NCc1cc(F)c(-c2cc3c(NC(=O)c4cccc(N5CCN(C)CC5)c4F)n[nH]c3cn2)c(F)c1	Over 100 nM	-8.044329	-55.355904	-8.66	-8.70554447	No
Cc1c[nH]c(=O)cc1-c1cc(N)c2cnc(NC(=O)[C@@H]3C[C@@H]3F)cc2c1	1nM to 10 nM	-12.407925	29.47874	-7.606444666	-9.27893734	No
CN1CCN(c2ncc(-c3n[nH]c4cnc(-c5c(F)cc(CC#N)cc5F)cc34)cn2)CC1	Over 100 nM	-44.88691	-41.077053	-7.615	-8.86425877	No
N#CC1CC1C(=O)Nc1cc2cc(-c3c[nH]nc3C(F)(F)F)cc(N)c2cn1	1nM to 10 nM	-18.765722	22.792238	-7.203489781	-8.68402481	No
CNCc1cc(C)c(-c2cc3c(-c4cccc(N5CCOCC5)n4)n[nH]c3cn2)c(F)c1	Over 100 nM	-34.431904	-40.646107	-7.613	-8.99296856	No
CC1(C#N)CCCN1C(=O)c1cccc(-c2cnc3c(c2)C2(CC2)CN3)c1F	10nM to 100 nM	-4.883186	38.23954	-7.576592077	-8.43560886	No
CCN(CC)c1cc2c(c(CN(C)C)n1)CN(c1cccc(-c3nncn3CC)n1)C2=O	1nM to 10 nM	45.41347	-4.309874	-7.612	-7.85200739	No
CNC1CCc2c1cc(F)c(-c1ncc3[nH]nc(-c4ccc(N5CCOCC5)nc4)c3n1)c2F	Over 100 nM	-43.99913	-41.338604	-7.611	-9.12328911	No
CN1CCN(c2ccc(-c3n[nH]c4ccc(-c5cccc(N(C)C)c5)nc34)cc2)CC1	Over 100 nM	-4.6355357	-65.46431	-7.611	-8.37109566	No
CCC(CC)n1cnnc1-c1cccc(N2Cc3c(cc(N4CCCC4(C)C)nc3CN)C2=O)n1	Below 1 nM	56.719936	-5.792712	-9.074820124	-9.02390194	No
CN1CCN(c2ccc(-c3n[nH]c4cnc(-c5c(F)ccc6c5CCCC6N)nc34)cc2)CC1	Over 100 nM	-17.41617	-38.935658	-7.609	-10.8477163	No
CC(=O)NC1CN(C(=O)c2cccc(-c3cnc4c(c3Cl)C3(CC3)CN4)c2F)C1	Over 100 nM	3.7314053	40.757854	-7.606915207	-7.98606539	No
COc1cccc(F)c1-c1nccc(C(=O)Nc2ccc3c(ccn3C)c2N2CCNC[C@H]2C)n1	Over 100 nM	24.686108	-52.067287	-7.606	-9.99058533	No
CCCn1cnnc1-c1cccc(N2Cc3c(cc(N(C)C(C)C)nc3CNC)C2=O)n1	Below 1 nM	45.51663	0.5561009	-8.8231594	-7.94249439	No
Cc1nc2c(N3CCC[C@H]3CN)c(NC(=O)c3ccnc(-c4c(F)cccc4F)n3)ccc2n1C	Over 100 nM	19.295616	-41.64267	-7.604	-9.61372757	No
O=C1NCCCN1c1cccc(-c2cnc3c(c2)C2(CC2)CN3)n1	Over 100 nM	-4.1359854	40.114944	-7.517891918	-8.78525352	No
Cc1ccncc1-c1cc2cc(Nc3cnn(C(C)C)c3)ncc2c(N)c1Cl	Below 1 nM	-13.857833	-26.203804	-7.487081719	-8.39108562	No
COc1cccc(F)c1-c1cc2c(NC(=O)c3ccc(Br)cc3)n[nH]c2cn1	Over 100 nM	-40.218136	-31.633583	-7.603	-8.41692066	No
CN1CCc2cc(Nc3cc4cc(-c5cncc(N)c5Cl)c(F)c(N)c4cn3)nn2CC1=O	Below 1 nM	-17.61012	-25.424982	-7.248880544	-9.93886852	No
COc1cccc(F)c1-c1ncc2[nH]nc(-c3ccc(C4CCOCC4)cc3)c2n1	Over 100 nM	-32.00761	-44.014713	-7.602	-8.93340397	No
N#Cc1ccc2ccn(-c3cnc4c(c3)C3(CC3)CN4)c2c1	Over 100 nM	-4.997061	36.651684	-7.60157883	-7.70189667	No
Cc1ccncc1-c1cc2cc(Nc3cc4n(n3)CC(=O)N(C)CC4)ncc2c(Cl)c1F	1nM to 10 nM	-26.874079	-19.518782	-7.162502576	-9.40277386	No
COc1cccc(F)c1-c1nccc(C(=O)Nc2ccc3c(nc(C)n3C)c2N2C[C@H]3C[C@@H]2CN3)n1	Over 100 nM	21.123856	-49.271214	-7.601	-9.80235291	No
CN1CCN(c2ccc(-c3n[nH]c4ccc(-c5cccc6c5CCC6N)nc34)cc2)CC1	Over 100 nM	-29.957525	-39.921017	-7.598	-9.74687958	No
O=C(Nc1ccccc1)c1ccc(-c2n[nH]c3ccc(-c4ccccc4F)nc23)cc1	Over 100 nM	8.676988	-43.000782	-7.598	-9.54916859	No
CC(C)[C@H]1COC(=O)N1c1cc(N)c2cnc(NC(=O)[C@H]3C[C@@H]3C#N)cc2c1	Below 1 nM	-16.664875	38.687553	-7.390659122	-8.35141277	No
CNC1CCc2c1cc(C)c(-c1cc3c(-c4cnn(C)c4)n[nH]c3cn1)c2F	Over 100 nM	-47.935734	-48.47629	-7.596	-8.88751411	No
COc1cccc(F)c1-c1ncc2[nH]nc(-c3ccc(C(=O)N4CCOCC4)cc3)c2n1	Over 100 nM	-27.445538	-47.174374	-7.595	-9.20751286	No
Cn1cc([C@H]2C[C@@H]2C(=O)Nc2cc3cc(-c4cnccc4CCO)nc(N)c3cn2)cn1	1nM to 10 nM	-12.542645	-9.537399	-7.594120001	-9.03133106	No
COc1cccc(F)c1-c1ncc2[nH]nc(OCc3ccccc3)c2n1	Over 100 nM	-32.35647	-44.639423	-7.594	-7.59242439	No
COc1cccc(F)c1-c1nccc(C(=O)Nc2ccc3c(nc(C(C)C)n3C)c2N2C[C@@H]3C[C@H]2CN3)n1	Over 100 nM	21.7455	-49.44717	-7.594	-9.630476	No
Cc1[nH]c2ncc(-c3ccc(N)c(N4CCOCC4=O)n3)cc2c1C(F)(F)F	10nM to 100 nM	-29.428959	-36.879066	-7.589350789	-9.17053223	No
Cc1ccncc1-c1cc2cc(Nc3cnn(CCO)c3)ncc2c(N)n1	Below 1 nM	-24.089945	-24.024544	-7.584277476	-7.96354437	No
CNC(=O)c1ccc(-c2n[nH]c3cnc(-c4c(F)ccc5c4CCCC5NC)cc23)cn1	Over 100 nM	-20.341349	-34.279026	-7.588	-10.0600557	No
Cc1c(N)cncc1-c1cc2cc(NC(=O)[C@H]3[C@H](c4cnn(C)c4)C3(C)C)ncc2c(N)c1F	10nM to 100 nM	-6.806505	-10.773398	-7.587637561	-9.27047539	No
CC(=O)NCc1ccc(-c2cnc3c(c2Cl)C2(CC=CC2)CN3)cc1	Over 100 nM	16.497988	41.231796	-7.584050921	-8.46652317	No
CNCc1cc(C)c(-c2cc3c(-c4cccc(OC)c4)n[nH]c3cc2C#N)c(F)c1	Over 100 nM	-28.062025	-53.317387	-8.652	-8.54446697	No
Cc1ccncc1-c1cc2cc(NC(=O)[C@@H]3[C@@H](c4cnn(CCO)c4)[C@H]3C)ncc2c(N)c1F	Below 1 nM	-12.588874	-10.846624	-7.586694467	-8.88688469	No
Cc1cc(CNCc2cocn2)cc(F)c1-c1cc2c(-c3cnn(C)c3)n[nH]c2cn1	Over 100 nM	-45.412655	-38.283176	-7.586	-8.29097843	No
COc1c(N)cncc1-c1cc2cc(Nc3cc4n(n3)CC(=O)N(C(C)C)CC4)ncc2c(N)c1F	Below 1 nM	-16.655916	-19.87142	-7.415081815	-9.49470901	No
COc1cccc(F)c1-c1nccc(C(=O)Nc2ccc(-c3cnccc3C#N)cc2N2C[C@H](N)C[C@@H]2CO)n1	Over 100 nM	23.443138	-42.99047	-7.585	-9.76755905	No
COc1ccccc1-c1ccc2[nH]nc(-c3ccc(N4CCN(C)CC4)cc3)c2n1	Over 100 nM	-30.336678	-44.090828	-7.941988735	-8.7540493	No
COc1cccc(F)c1-c1nccc(C(=O)Nc2cc(F)c(N3CCOCC3)cc2N2C[C@H]3C[C@@H]2CN3)n1	Over 100 nM	27.134521	-40.61084	-7.486946504	-9.69773483	No
Cc1c(N)cncc1-c1cc2cc(Nc3cc4n(n3)CC(=O)N(C3CC3)CC4)ncc2c(N)c1F	Below 1 nM	-18.142271	-19.532425	-7.409759224	-9.71911621	No
CNCc1nc(C2(C)CC2)cc2c1CN(c1ccc(F)c(-c3nncn3C(C)C)n1)C2=O	10nM to 100 nM	39.54853	-6.2849364	-8.649	-8.77999401	No
CC[C@@H]1CCc2nnc(-c3cccc(N4Cc5c(cc(N6CCC[C@H]6C)nc5[C@H](C)N)C4=O)n3)n21	1nM to 10 nM	60.704033	-21.314238	-7.667748164	-9.24065876	No
COc1cccc(F)c1-c1ncc2[nH]nc(-c3ccc(C4CC4)cc3)c2n1	Over 100 nM	-39.648865	-33.34018	-7.582	-8.46440983	No
N#C[C@H]1C[C@@H]1C(=O)Nc1cc2cc(N3CC[C@H](O)C3=O)cc(N)c2cn1	10nM to 100 nM	-3.3638906	26.04655	-7.441744327	-8.2473793	No
Cc1c(N)cncc1-c1cc2cc(Nc3cc4n(n3)CC(=O)N(C)C4)ncc2c(N)c1F	Below 1 nM	-19.555525	-23.379992	-7.406551454	-9.84214115	No
CN(c1c(NC(=O)c2ccnc(-c3c(F)cccc3F)n2)ccc2c1nc(-c1c(F)cncc1F)n2C)[C@@H]1CCCNC1	Over 100 nM	18.682613	-51.13525	-7.578	-10.4989681	No
C[C@@H]1CCCN1c1cc2c(c(CN)n1)CN(c1cccc(N3C(=O)OC[C@H]3C)n1)C2=O	Below 1 nM	23.90529	7.4493213	-8.210165776	-8.90696049	No
Cn1cc(-c2n[nH]c3ccc(-c4ccccc4F)nc23)cn1	Over 100 nM	-42.97805	-34.45615	-7.575896195	-7.84084749	No
COc1cccc(F)c1-c1ncc2[nH]nc(-c3ccc(C4(N5CCOCC5)CC4)cc3)c2n1	Over 100 nM	-15.118645	-40.79493	-7.572025631	-9.22268295	No
CCOc1cccc(F)c1-c1cc2c(-c3ccc(N4CCN(C)CC4)cc3)n[nH]c2cn1	Over 100 nM	-27.870842	-46.73159	-7.575	-8.98992825	No
Cc1c(N)cnnc1-c1cc2cc(Nc3cc4n(n3)CC(=O)N(C)CC4)ncc2cc1F	1nM to 10 nM	-30.163921	-22.093946	-7.619860736	-9.21393394	No
CNC(=O)c1cn(-c2n[nH]c3cnc(-c4c(F)cccc4OC)cc23)cn1	Over 100 nM	22.913906	-16.954865	-7.572	-7.42779684	No
CCN(c1cc2c(c(CNC)n1)CN(c1cccc(-c3nncn3CC)n1)C2=O)C(C)C	Below 1 nM	39.04192	-7.54666	-8.721808609	-7.90841722	No
COc1cccc(F)c1-c1cc2c(NC(=O)c3cccc(Br)c3)n[nH]c2cn1	Over 100 nM	0.7046027	-28.69884	-7.568	-7.70459318	No
COc1cccc(F)c1-c1nccc(C(=O)Nc2cc(F)c3c(cnn3C)c2N2C[C@@H](N)C[C@H]2CO)n1	Over 100 nM	25.047274	-43.014313	-7.758231198	-10.0257454	No
N#C[C@@H]1C[C@H]1C(=O)Nc1cc2cc(-n3c(=O)oc4ccccc43)cc(N)c2cn1	10nM to 100 nM	-23.593254	26.02593	-7.370180098	-8.98787498	No
Cn1cc(-c2n[nH]c3cnc(-c4c(F)cc(NC(=O)CN5C6CCC5CC6)cc4F)cc23)cn1	Over 100 nM	-51.56856	-49.84137	-7.563	-9.01372623	No
COc1cccc(F)c1-c1nccc(C(=O)Nc2cc(F)ccc2N2CCOCC2CO)n1	Over 100 nM	25.603836	-45.595695	-7.562	-9.55341434	No
CNCc1cc(C)c(-c2cc3c(-c4ccc(NC(C)=O)cc4)n[nH]c3cc2C#N)c(F)c1	Over 100 nM	-23.120968	-40.9352	-8.646	-9.10562992	No
COc1cccc(F)c1-c1ncc2[nH]nc(-c3ccc(N4CCOCC4)nc3)c2n1	Over 100 nM	-32.876312	-43.998333	-7.562	-8.56809139	No
C=C(c1nc(-c2cnc3[nH]c(Cl)c(CC)c3c2)ccc1N)N(C)C	1nM to 10 nM	1.2228938	8.714997	-7.561509272	-8.02213669	No
CN1CCN(c2ccc(-c3n[nH]c4cnc(-c5c(F)cccc5Cl)cc34)cc2)CC1	Over 100 nM	-28.320051	-9.788851	-7.561	-9.57094574	No
OCc1ccc(-c2cnc3c(c2Cl)C2(CC=CC2)CN3)c(F)c1	Over 100 nM	12.240717	40.35992	-7.556521158	-8.61601543	No
COc1cccc(F)c1-c1cccc(C(=O)Nc2ccc(-c3cnccc3C#N)cc2N2C[C@H](N)C[C@@H]2CO)n1	Over 100 nM	23.350561	-43.070747	-7.557	-9.88094234	No
COCCn1ncc2c(N3C[C@@H](N)C[C@H]3CO)c(NC(=O)c3ccnc(-c4c(F)cc(N)cc4OC)n3)cc(F)c21	Over 100 nM	33.615177	-29.998148	-8.211628666	-8.45311069	No
CS(=O)(=O)Nc1cccc(-c2cnc3c(c2Cl)C2(CC=CC2)CN3)c1	10nM to 100 nM	14.347764	42.270462	-7.515662484	-8.43978024	No
CS(=O)(=O)c1cccc(-c2cnc3c(c2)C2(CC2)CN3)c1	10nM to 100 nM	19.476452	21.497072	-7.517716988	-8.16911793	No
COCc1nc2c(N3CCC[C@H]3CN)c(NC(=O)c3ccnc(-c4c(F)cccc4OC)n3)ccc2n1C	Over 100 nM	39.56563	29.103586	-7.554	-8.07240963	No
COc1cccc(F)c1-c1cc2c(NC(=O)c3cccc(N4CCNCC4)c3)n[nH]c2cn1	Over 100 nM	-7.521616	-51.750847	-7.552	-9.03180981	No
Cc1c(N)cncc1-c1cc2cc(Nc3cc4n(n3)CC(=O)N(CC(F)F)CC4)ncc2c(N)c1F	Below 1 nM	-19.491148	-21.35231	-7.19512123	-9.5274477	No
CN(C)C(=O)c1c(N)ccc(-c2cnc3c(c2Cl)C2(CCC(C(=O)O)C2)CN3)c1F	1nM to 10 nM	20.53448	44.05351	-7.213653027	-9.06954098	No
COc1cccc(F)c1-c1nccc(C(=O)Nc2ccc3c(nc(-c4ccnn4C)n3C)c2N2CCC[C@H]2CN)n1	Over 100 nM	23.673779	-55.20947	-8.64	-9.73365211	No
Cc1ccncc1-c1cc2cc(NC(=O)[C@@H]3[C@@H](c4cnn(CC(F)F)c4)[C@H]3C)ncc2c(N)c1F	Below 1 nM	-12.537311	-14.632832	-7.545751957	-8.89290237	No
Cn1cc(-c2cc3cc(NC(=O)[C@@H]4C[C@@H]4F)ncc3c(N)n2)cn1	1nM to 10 nM	27.916418	24.67089	-7.544649308	-7.97887707	No
CCc1c(Cl)[nH]c2ncc(-c3cccc(N4CCOCC4=O)c3)cc12	1nM to 10 nM	-4.689912	-24.568102	-7.542120367	-8.21262074	No
COc1cccc(F)c1-c1ncc2[nH]nc(/C=C/c3ccc(N4CCN(C)CC4)cc3)c2n1	Over 100 nM	-6.317574	18.338055	-7.542	-8.50583076	No
CNCc1cc(F)c(-c2ncc3[nH]nc(-c4ccc(N5CCCCC5)nc4)c3n2)c(C(F)(F)F)c1	Over 100 nM	-11.404063	-60.759354	-7.54	-9.18307686	No
CC1=CN(C)C(=O)Cc2nc(Nc3cc4cc(-c5cnccc5C)nc(N)c4cn3)ccc21	1nM to 10 nM	44.121536	22.553461	-8.635623294	-9.89382267	No
Cc1c(-c2cc3cc(NC(=O)O[C@H]4CC[C@@](C)(O)C4)ncc3c(N)c2F)cnc2c1NCCO2	Below 1 nM	-45.509495	43.60343	-7.539820355	-9.1143589	No
Cn1cc(-c2n[nH]c3cnc(-c4c(F)cc(NC(=O)CN5CCCC5)cc4F)nc23)cn1	Over 100 nM	-53.034058	-47.987675	-7.536	-8.29497814	No
COc1cccc(F)c1-c1nccc(C(=O)Nc2cc(F)c3c(cnn3CCO)c2N2CC[C@@H](N)C2)n1	Over 100 nM	23.535257	-39.031494	-7.723602577	-9.53727245	No
Cc1ccncc1-c1cc2cc(Nc3cnn(C(C)(C)C(=O)N(C)C)c3)ncc2c(N)n1	Below 1 nM	49.220036	-17.339075	-7.527792608	-8.98285484	No
COc1cccc(F)c1-c1nccc(C(=O)Nc2ccc3sc(C)nc3c2N2C[C@H](NC3CCOCC3)C[C@H]2CO)n1	Over 100 nM	22.295656	-55.70194	-8.64	-9.44870377	No
Cc1c(CNC(C)C)ccc(F)c1-c1cc2c(-c3cnn(C)c3)n[nH]c2cn1	Over 100 nM	-33.433083	-38.75465	-7.531	-7.72468233	No
CCc1c(Cl)[nH]c2ncc(-c3ccc(N)c(C(=O)N(C)C)c3F)cc12	1nM to 10 nM	-2.94493	-23.313421	-7.530211128	-8.64466381	No
Cc1c(N)cncc1-c1cc2cc(Nc3cc4n(n3)CS(=O)(=O)N(C)C4)ncc2c(N)c1F	Below 1 nM	-20.187647	-20.322042	-7.356485673	-9.5786562	No
Cc1c(N)cncc1-c1cc2cc(NC(=O)[C@@H]3[C@@H](C)[C@H]3CC#N)ncc2c(N)c1F	Below 1 nM	-16.936024	2.351195	-7.529613999	-8.94564629	No
CN1CCN(C(=O)c2ccc(-c3n[nH]c4ccc(-c5ccccc5F)nc34)cc2)CC1	Over 100 nM	-26.56832	-40.868835	-7.529	-9.64787865	No
CN(C)C(=O)c1c(N)ccc(-c2cnc3c(c2Cl)C2(CCC(C(=O)NCCO)C2)CN3)c1F	10nM to 100 nM	21.894081	42.61542	-7.494292467	-9.10312176	No
Cc1ccncc1-c1cc2cc(NC(=O)[C@H]3C[C@@H]3c3cnn(C)c3)ncc2c(N)c1F	1nM to 10 nM	-14.094258	-13.078695	-7.529296031	-9.17729568	No
Cc1c(N)cncc1-c1cc2cc(Nc3cc4n(n3)CS(=O)(=O)CCC4)ncc2c(N)c1F	Below 1 nM	-20.450472	-20.3166	-7.354631661	-9.76795387	No
Cc1ccncc1-c1cc2cc(NC(=O)[C@H]3C[C@@H]3C#N)ncc2c(N)c1F	Below 1 nM	-22.510733	5.886872	-7.527916582	-8.57382107	No
Cc1c(N)cncc1-c1cc2cc(NC(=O)O[C@H]3C[C@@H](C#N)C3)ncc2c(N)c1F	Below 1 nM	-31.166962	10.066468	-7.477172299	-8.75708485	No
CC(=O)N1CC2(CNc3ncc(-c4ccc(N)c(C(=O)N(C)C)c4F)cc32)C1	Over 100 nM	5.503398	31.913761	-7.288066602	-8.46822548	No
CCc1ccc(=O)n(C)c1-c1cc(N)c2cnc(NC(=O)[C@@H]3C[C@H]3C#N)cc2c1	10nM to 100 nM	34.024185	16.751614	-7.458336462	-8.48693466	No
CCC1CCCN1c1cc2cc(NC(=O)[C@@H]3C[C@@H]3F)ncc2c(N)n1	10nM to 100 nM	4.029001	52.27596	-6.876846387	-8.52997017	No
CO[C@H]1C[C@H](NCc2ccc(F)c(-c3cc4c(-c5cnn(C)c5)n[nH]c4cn3)c2C)C1	Over 100 nM	-38.689075	-48.995003	-7.524	-8.49338627	No
COc1cccc(F)c1-c1nccc(C(=O)Nc2cc(F)c3c(cnn3C)c2-c2ccccc2C)n1	Over 100 nM	19.697523	-44.204487	-7.524054584	-10.6411238	No
COc1cccc(F)c1-c1nccc(C(=O)Nc2cc(F)c(-c3cnn(C)c3)cc2N2C[C@H]3C[C@@H]2CN3)n1	Over 100 nM	14.100175	-22.705742	-7.139980117	-9.27780914	No
[2H]C([2H])([2H])C([2H])([2H])N(c1cc2c(c(CNC)n1)CN(c1cccc(-c3nncn3CC)n1)C2=O)C([2H])([2H])C([2H])([2H])[2H]	Below 1 nM	37.818676	-9.451581	-8.716141536	-7.60756588	No
CN1CCN(c2ccc(-c3n[nH]c4ccc(-c5cnc6cnn(C)c6c5)nc34)cc2)CC1	Over 100 nM	-5.20971	-63.940872	-7.523	-8.55212784	No
Cn1cc(-c2n[nH]c3cnc(-c4c(F)ccc(NC(=O)C5CCC5)c4F)cc23)cn1	Over 100 nM	-34.64306	-34.74092	-7.521	-9.5160799	No
CN1CCN(c2ccc(-c3n[nH]c4cnc(-c5c(F)cc6c(c5F)C(O)CC6)cc34)cn2)CC1	Over 100 nM	-11.107965	-66.12965	-7.52	-9.56827545	No
Cn1ccc(=O)cc1-c1cc(N)c2cnc(NC(=O)C3CC3C#N)cc2c1	10nM to 100 nM	-10.630639	30.927296	-7.45168719	-8.60768509	No
N#CC1(c2ccc(NC(=O)c3ccnc(-c4c(F)cccc4F)n3)c(N3C[C@H](N)C[C@@H]3CO)c2)CC1	Over 100 nM	19.296534	-40.851112	-7.517	-9.47030735	No
CCn1cnnc1-c1cccc(N2Cc3c(cc(N(C)C)nc3[C@H](C)N)C2=O)n1	1nM to 10 nM	34.536404	-13.089588	-8.943045396	-8.23213768	No
COc1cccc(F)c1-c1cc2c(NC(=O)c3ccc(N4CCN(C5CC5)C(=O)C4)cc3)n[nH]c2cn1	Over 100 nM	-5.5683775	-52.363922	-7.516	-8.76918411	No
COc1ccc(-c2ncc3[nH]nc(-c4ccc(N5CCN(C)CC5)cc4)c3n2)c2c1CNCC2	Over 100 nM	-5.696285	-67.362755	-7.516	-8.95187187	No
Cc1c(N)cncc1-c1cc2cc(Nc3cc4n(n3)Cc3nccn3CC4)ncc2c(F)c1F	Below 1 nM	-17.511301	-30.7167	-7.271171804	-9.79640961	No
Nc1cc(-c2cnncc2C2CC2)cc2cc(NC(=O)[C@@H]3C[C@@H]3F)ncc12	10nM to 100 nM	-5.6763644	10.620879	-7.427750137	-8.70270252	No
Cc1cc(Nc2cc3cc(-c4cnccc4C)nc(N)c3cn2)n(CCO)n1	10nM to 100 nM	-14.821515	-20.609867	-7.510370146	-8.27610779	No
CCOc1cc(CNC)c2c(c1)C(=O)N(c1cccc(-c3nncn3[C@@H](C)CC)n1)C2	1nM to 10 nM	41.97322	2.318952	-8.869224976	-8.22700214	No
CNC(=O)c1cccc(-c2ccc3[nH]nc(-c4ccc(N5CCN(C)CC5)cc4)c3n2)c1F	Over 100 nM	-24.563875	-29.258326	-7.512	-10.0730295	No
COc1cccc(F)c1-c1nccc(C(=O)Nc2ccc3c(nc(-c4ccncc4F)n3C)c2N2C[C@@H]3C[C@H]2CO3)n1	Over 100 nM	20.133259	-48.549442	-7.51	-9.93746185	No
OCC1(c2ccc(-c3cnc4c(c3Cl)C3(CC=CC3)CN4)cc2)CC1	Over 100 nM	15.0837145	40.656662	-7.506316522	-8.30928326	No
CCNC(=O)N1C[C@@H]2C[C@H]1CN2c1c(NC(=O)c2ccnc(-c3c(F)cccc3OC)n2)cc(F)c2c1cnn2C	Over 100 nM	25.806007	-40.372753	-7.508940572	-10.5015135	No
C[C@H]1COC(=O)N1c1cc2cc(NC(=O)[C@@H]3C[C@H]3C#N)ncc2c(N)c1F	1nM to 10 nM	-16.686129	31.05902	-7.482694389	-8.2887764	No
COc1cccc(F)c1-c1nccc(C(=O)Nc2cc(CO)ccc2N2C[C@@H]3C[C@H]2CN3)n1	Over 100 nM	27.447231	-48.70525	-7.014443413	-9.25244141	No
O=C1CNCCN1c1cccc(-c2cnc3c(c2)C2(CC2)CN3)c1	Over 100 nM	-3.1282291	30.084276	-7.875796152	-8.51875687	No
CCc1c(N)cncc1-c1cc2cc(Nc3cc4n(n3)CC(=O)N(C(C)C)CC4)ncc2c(N)c1F	Below 1 nM	-11.819139	-17.640852	-7.485464648	-9.3099556	No
COc1cccc(F)c1-c1nccc(C(=O)Nc2ccc(N3CCC3)cc2N2C[C@H]3C[C@@H]2CN3)n1	Over 100 nM	27.293789	-49.47798	-7.507	-9.17425251	No
Cc1c(N)cncc1-c1cc2cc(Nc3cc4n(n3)CS(=O)(=O)CC4)ncc2c(N)c1F	Below 1 nM	-20.226597	-21.268667	-7.332593943	-9.9266777	No
COc1cccc(F)c1-c1cc2c(NCc3ccc(N4CCN(C)CC4)cc3)n[nH]c2cn1	Over 100 nM	-30.479824	-45.911633	-7.506	-8.8259306	No
CNCc1cc(F)c(-c2cc3c(-c4ccc(N5CCN(C)CC5)nc4)n[nH]c3cn2)c(C(F)(F)F)c1	Over 100 nM	-35.48944	-43.696327	-7.503	-9.05206108	No
Cc1c(N)cncc1-c1cc2cc(Nc3cc4n(n3)CC(=O)N(C)CC43CC3)ncc2c(N)c1F	Below 1 nM	-20.73921	-21.836563	-7.329417736	-10.1855249	No
CS(=O)(=O)N1CCC(n2cc(-c3n[nH]c4ccc(-c5ccccc5F)nc34)cn2)CC1	Over 100 nM	-42.75908	-43.66939	-7.502	-8.16801739	No
C[C@@H](CC(F)(F)F)n1cnnc1-c1cccc(N2Cc3c(CN)cc(OCCO)cc3C2=O)n1	1nM to 10 nM	25.046812	-8.389295	-8.984545411	-8.36375427	No
Nc1nc(-c2ccc[nH]c2=O)cc2cc(NC(=O)C3CC3)ncc12	10nM to 100 nM	20.87597	-15.1187725	-7.49953285	-7.18710375	No
CC(C)N1CC(NCCc2cc(F)c(-c3cc4c(-c5cnn(C)c5)n[nH]c4cn3)c(F)c2)C1	Over 100 nM	-43.56273	-40.7926	-7.496	-7.93283606	No
COCCn1ncc2c(N3C[C@@H]4C[C@H]3CN4)c(NC(=O)c3ccnc(-c4c(F)cccc4OC)n3)cc(F)c21	Over 100 nM	46.899174	25.453741	-7.584146999	-8.56239891	No
CC(C)n1cnnc1-c1cccc(N2Cc3c(cc(N(C)C)nc3CN)C2=O)n1	Below 1 nM	36.618153	-13.200513	-8.82158846	-8.27089405	No
Cn1cc(-c2n[nH]c3cnc(-c4c(F)cc(NC(=O)CN5CCCC5)cc4Cl)cc23)cn1	Over 100 nM	-52.2712	-49.389225	-7.492	-8.4178791	No
COc1cccc(F)c1-c1nccc(C(=O)Nc2ccc3c(nc(C)n3Cc3ccncc3)c2N2CC[C@H](N)C2)n1	Over 100 nM	18.826775	-45.873913	-7.488	-9.72226143	No
CN(C)C(=O)c1cc(-c2cnc3c(c2)C2(CC2)CN3)ccc1N	10nM to 100 nM	-0.8371388	28.09857	-7.30510289	-8.32792282	No
CCn1cnnc1-c1cccc(N2Cc3c(cc(N4[C@@H](C)CC[C@@H]4C)nc3CNC)C2=O)n1	Below 1 nM	43.49133	-7.4868484	-7.856424527	-8.74282742	No
COc1cccc(F)c1-c1nccc(C(=O)Nc2cc(F)ccc2N2C[C@H](N)C[C@@H]2CO)n1	Over 100 nM	24.641857	-42.04232	-7.484	-9.63128662	No
Cc1c(CO)cncc1-c1cc2cc(Nc3cc4n(n3)CC(=O)N(C(C)C)CC4)ncc2c(N)c1F	Below 1 nM	-17.549498	-18.583937	-7.39115691	-9.76155567	No
Cc1ccncc1-c1cc2cc(NC(=O)[C@@H]3C[C@@H]3CO)ncc2c(N)c1F	10nM to 100 nM	-18.129936	-4.1985664	-8.632	-8.64003849	No
Cc1ccncc1-c1c(Cl)c(N)c2cnc(NC(=O)[C@@H]3[C@H]4CC(O)C[C@H]43)cc2c1Cl	1nM to 10 nM	-25.083027	-3.0054958	-7.483334866	-9.33496094	No
CCc1ccncc1-c1cc2cc(NC(=O)Cc3ccn[nH]3)ncc2c(N)n1	10nM to 100 nM	-11.415537	-0.88303846	-7.072130232	-8.64508724	No
O=C1NCCCN1c1cccc(-c2cnc3c(c2)C2(CC2)CN3)c1	10nM to 100 nM	-2.8760116	29.6481	-7.446007102	-8.83522034	No
Nc1cc(C2CNC(=O)C2)cc2cc(NC(=O)[C@@H]3C[C@@H]3F)ncc12	10nM to 100 nM	-11.805948	30.112062	-7.352856437	-8.50186539	No
Cc1ccncc1-c1cc2cc(Nc3cnn([C@H](C)C#N)c3)ncc2c(N)c1Cl	Below 1 nM	-13.974713	-26.231188	-7.362854684	-8.08303356	No
CC[C@H](C)n1cnnc1-c1cccc(N2Cc3c(CNC)cc(N4CCOCC4)cc3C2=O)n1	1nM to 10 nM	50.62057	2.354374	-8.735444233	-8.67474174	No
c1nnc(-c2ccc3[nH]cc(-c4cnc5c(c4)C4(CC4)CN5)c3c2)o1	10nM to 100 nM	3.9634728	0.859338	-7.425156643	-8.9499836	No
Cc1cc(NC(=O)CN2C[C@H]3CC[C@@H]2C3)ccc1-c1cc2c(-c3cnn(C)c3)n[nH]c2cn1	Over 100 nM	-53.05409	-27.56631	-7.476	-7.32430506	No
COCCOC(=O)Nc1cc2cc(-c3cncc(N)c3C)c(F)c(N)c2cn1	1nM to 10 nM	-41.15427	29.957153	-7.425980831	-7.49987745	No
Cc1ccncc1-c1cc2cc(NC[C@@H]3C[C@H]3c3ccn[nH]3)ncc2c(N)c1F	1nM to 10 nM	-11.579868	3.7082548	-7.474	-8.90848732	No
CN(CCO)C(=O)c1cccc(-c2cnc3c(c2)C2(CC2)CN3)c1F	10nM to 100 nM	-1.9260345	26.092499	-7.435764296	-8.55380726	No
COc1cccc(F)c1-c1nccc(C(=O)Nc2ccc3c(nc(-c4ccncc4F)n3C)c2N2CCC[C@H]2CN)n1	Over 100 nM	13.594446	-27.926083	-7.472	-9.38739204	No
Cc1c(NS(C)(=O)=O)cncc1-c1cc2cc(Nc3cc4n(n3)CC(=O)N(C)CC4)ncc2cc1F	Below 1 nM	-36.463223	-10.61567	-7.162525312	-9.34336853	No
CCc1c(Cl)[nH]c2ncc(-c3cccc(N4CCOCC4=O)n3)cc12	1nM to 10 nM	-4.654459	-24.537476	-7.469488447	-8.19441319	No
Cc1c(-c2cc3cc(Nc4cc5n(n4)Cc4nccn4CC5)ncc3c(F)c2F)cnc2c1NCCO2	Below 1 nM	-37.940666	-12.224791	-7.407000641	-10.1237268	No
Cn1cc(-c2n[nH]c3cnc(-c4c(F)cc(NC(=O)CC5CCCC5)cc4F)cc23)cn1	Over 100 nM	-49.549114	-40.935875	-7.468	-8.82636166	No
COc1ccc(C(=O)Nc2ccc(-c3cnccc3C#N)cc2N2C[C@H](N)C[C@@H]2CO)nc1-c1c(F)cccc1OC	Over 100 nM	13.435204	-45.644157	-7.531271726	-9.24740219	No
COCCn1c(C)nc2c(N3CCC[C@H]3CN)c(NC(=O)c3ccnc(-c4c(F)cccc4OC)n3)ccc21	Over 100 nM	28.300192	-55.188972	-7.465	-8.24457455	No
CCCn1cnnc1-c1cccc(N2Cc3c(cc(N4[C@@H](C)CC[C@@H]4C)nc3CNC)C2=O)n1	Below 1 nM	52.26986	0.8776656	-7.708625966	-8.62341881	No
Cc1c(N)cncc1-c1cc2cc(Nc3cc4n(n3)CC(=O)N(C(C)C)CC4)ncc2c(N)c1F	Below 1 nM	-11.415332	-17.423128	-7.455666569	-9.56865025	No
Cn1cc(-c2n[nH]c3cnc(-c4c(F)cc(NC(=O)CN5CCCC5)cc4F)cc23)cn1	Over 100 nM	-51.730717	-49.467064	-7.461	-8.39472961	No
COc1cccc(F)c1-c1nccc(C(=O)Nc2ccc(-c3cnccc3C#N)cc2N2C[C@H]3C[C@]2(CO)CN3)n1	Over 100 nM	23.414127	-42.424088	-7.42611491	-9.48817158	No
Cc1ccncc1-c1cc2cc(NC(=O)[C@H]3[C@@H](C)[C@@H]3c3cnn(CC(F)F)c3)ncc2c(N)c1F	Below 1 nM	-12.650076	-14.636969	-7.455815702	-9.11869049	No
CC(=O)NCCc1ccc(-c2cnc3c(c2Cl)C2(CC=CC2)CN3)cc1	Over 100 nM	19.597445	42.97363	-7.451924546	-8.84998894	No
CCCn1cnnc1-c1cccc(N2Cc3c(cc(N(CC)C(C)C)nc3CN)C2=O)n1	Below 1 nM	49.681133	-1.316263	-8.859615399	-8.15971375	No
COc1c(-c2ccc(N)c(C(=O)N(C)C)c2F)cnc2c1C1(CCC(O)CC1)CN2	10nM to 100 nM	22.667568	47.202705	-6.248294917	-8.70891094	No
CC(C)N1CCc2cc(Nc3cc4cc(-c5cncc6c5CC[C@H]6O)c(F)c(N)c4cn3)nn2CC1=O	1nM to 10 nM	-18.333302	-18.698793	-7.313064586	-10.2106342	No
COC[C@H]1CCN1c1ccc(NC(=O)c2ccnc(-c3c(F)cccc3OC)n2)c(N2C[C@H]3C[C@@H]2CN3)c1	Over 100 nM	26.687038	-53.742477	-7.74956999	-9.02228642	No
N#C[C@@H]1C[C@H]1C(=O)Nc1cc2cc(-c3cnccc3-c3cc[nH]n3)nc(N)c2cn1	1nM to 10 nM	-27.357182	10.927462	-7.038730658	-9.21196365	No
Cc1ccncc1-c1cc2cc(NC(=O)[C@@H]3[C@@H](CC#N)[C@H]3C)ncc2c(N)c1F	Below 1 nM	-19.313221	2.4067142	-7.448027031	-8.38301086	No
CN1CCN(c2ccc(-c3n[nH]c4ccc(-c5cnn6ccccc56)nc34)cc2)CC1	Over 100 nM	-33.7339	-31.171062	-7.448	-9.18479538	No
CC[C@@H](N)c1nc(N2CCC[C@H]2C)cc2c1CN(c1cccc(-c3nnc4n3[C@H](CC)CC4)n1)C2=O	Below 1 nM	63.23152	-18.660454	-8.241403397	-8.83930206	No
CCc1ccncc1-c1cc2cc(Nc3cccc(CO)n3)ncc2c(N)n1	Below 1 nM	-15.465134	-22.87085	-7.447232345	-8.7513628	No
CC(c1ccccc1)n1cc2c(-c3ccc(N4CCN(C)CC4)cc3)n[nH]c2cc1=O	Over 100 nM	-22.398117	-47.514874	-8.628	-9.3573494	No
C#C[C@H]1C[C@@H]1C(=O)Nc1cc2cc(C3CNC(=O)O3)cc(N)c2cn1	10nM to 100 nM	-17.858524	31.113356	-7.204473877	-7.54681301	No
Cc1c(-c2cc3cc(Nc4cc5n(n4)CC(=O)N(C)CC5)ncc3cc2F)cnc2c1NCCC2O	Below 1 nM	-47.663715	10.105963	-7.445417673	-9.86749458	No
CC(C)NCc1ccc(F)c(-c2cc3c(-c4cnn(C)c4)n[nH]c3cn2)c1F	Over 100 nM	-32.966457	-36.0723	-7.445	-8.72867966	No
Cc1c(N)cncc1-c1ccc2cnc(Nc3cc4n(n3)CC(=O)N(C(C)C)CC4)cc2c1Cl	Below 1 nM	-18.90452	-27.396126	-7.008366857	-9.31107903	No
Cc1ccncc1-c1cc2cc(NC(=O)[C@@H]3[C@@H](C#N)[C@H]3C)ncc2c(N)c1F	Below 1 nM	-16.45846	3.3447783	-7.443	-8.74798489	No
CN(C)C(=O)c1c(N)ccc(-c2cnc3c(c2Cl)C2(CCC(O)(Cn4ccnc4)C2)CN3)c1F	Over 100 nM	23.166687	43.820698	-8.169305312	-9.65735722	No
COc1cccc(F)c1-c1cc2c(NC(=O)c3ccc(N4CCNC(=O)C4)cc3)n[nH]c2cn1	Over 100 nM	-6.974572	-51.038944	-7.443	-8.72409534	No
Nc1cc(-c2cnc3c(c2Cl)C2(CC2)CN3)cc(-c2ncccc2CO)c1	1nM to 10 nM	9.465538	37.060417	-7.44144871	-8.69216824	No
Cc1c(N)cccc1-c1cc2cc(Nc3cc4n(n3)CC(=O)N(C)CC4O)ncc2c(N)c1F	1nM to 10 nM	-12.393074	-22.750195	-7.28408136	-10.6274128	No
N#CC1CCCN1C(=O)c1cccc(-c2cnc3c(c2)C2(CC2)CN3)c1F	10nM to 100 nM	-4.864751	38.07549	-7.403792796	-8.85805607	No
COc1cccc(F)c1-c1nccc(C(=O)Nc2ccc3sc(C(C)C)nc3c2N2C[C@@H](N)C[C@H]2CO)n1	Over 100 nM	32.314285	-30.519035	-7.44	-8.89874268	No
Cc1c(NC(C)C)cncc1-c1cc(N)c2cnc(NC(=O)[C@@H]3C[C@H]3C#N)cc2c1	1nM to 10 nM	-7.9418707	24.038124	-7.318290849	-8.17413139	No
COc1cccc(F)c1-c1nccc(C(=O)Nc2cc(F)c3c(cnn3C)c2-c2cccc(CO)c2)n1	Over 100 nM	22.590973	-38.475986	-7.436473471	-10.3053389	No
Cc1c(N)cncc1-c1cc2cc(Nc3cc4n(n3)CC(F)(F)CCC4C)ncc2c(N)c1F	Below 1 nM	-21.412037	-23.43511	-7.315369288	-9.99783421	No
Cc1ccncc1-c1cc2cc(Nc3cnn([C@H]4CCCN(C)C4=O)c3)ncc2c(N)n1	Below 1 nM	48.733067	-19.023224	-7.429078459	-9.39244556	No
Cc1c(N)cncc1-c1cc2cc(NC(=O)OC(C)C)ncc2c(N)c1F	1nM to 10 nM	-31.651875	10.077812	-7.383634817	-8.61012745	No
Cc1cccc(F)c1-c1cc2c(NC(=O)c3ccc(N4CCN(C)CC4)cc3NCc3ccnn3C)n[nH]c2cn1	Over 100 nM	-3.8138864	-54.76137	-7.433	-9.95660877	No
N#C[C@H]1C[C@@H]1C(=O)NC1=CC2C=C(N3CCOC3=O)C=C(N)C2C=N1	1nM to 10 nM	23.024767	66.36234	-7.432717241	-7.78666162	No
Cc1c(N)cncc1-c1cc2cc(NC(=O)C3CC3)ncc2c(N)c1F	Below 1 nM	-24.407185	8.614845	-7.43255363	-8.75362873	No
Cc1c(CNC2CC(C)(C)C2)ccc(F)c1-c1cc2c(-c3cnn(C)c3)n[nH]c2cn1	Over 100 nM	-38.520645	-48.59589	-7.432	-9.00477219	No
CCN(c1cc2c(c(CN)n1)CN(c1cccc(N3C(=O)OC[C@H]3CF)n1)C2=O)C(C)C	1nM to 10 nM	25.448032	6.367752	-8.764555894	-8.20175743	No
Nc1ccc(-c2cnc3c(c2Cl)C2(CC=CC2)CN3)c(F)c1	Over 100 nM	11.651702	40.41459	-7.424645251	-8.7013607	No
Cc1ccncc1-c1cc2c(C(=O)Nc3ccc(N4CCN(C)CC4)cc3)n[nH]c2cn1	Over 100 nM	-6.328156	-17.087782	-8.624	-9.23445034	No
Cc1nc2c(N3CC[C@@H](N)C3)c(NC(=O)c3ccnc(-c4c(F)cccc4F)n3)ccc2s1	Over 100 nM	15.086699	-42.41592	-7.428	-9.94935513	No
O=C1NCCC1c1cccc(-c2cnc3c(c2Cl)C2(CC2)CN3)c1	10nM to 100 nM	9.024586	37.63515	-7.424197947	-8.67974281	No
Nc1nc(-c2cnccc2C2CC2)cc2cc(NC(=O)[C@@H]3C[C@@H]3F)ncc12	1nM to 10 nM	25.460121	22.921684	-7.427132518	-8.50413227	No
CC1CC1C(=O)Nc1cc2cc(-c3cnn(C)c3)nc(N)c2cn1	1nM to 10 nM	28.735361	25.865578	-7.426541209	-8.04886055	No
Cc1ccncc1-c1cc2cc(NC(=O)[C@H]3[C@@H](C)[C@@H]3CC#N)ncc2c(N)c1F	1nM to 10 nM	-20.907015	2.1018422	-7.426016217	-8.38308239	No
Cc1c(N)cncc1-c1cc2cc(Nc3ccc4c(n3)CS(=O)(=O)N4C)ncc2c(N)c1F	1nM to 10 nM	-17.223993	-24.894287	-7.230323394	-10.0220709	No
CCCn1cnnc1-c1cccc(N2Cc3c(cc(N4CCC[C@H]4C)nc3[C@@H](C)N)C2=O)n1	Below 1 nM	48.70672	-1.0087851	-9.053332387	-8.67865658	No
O=C(c1cccc(-c2cnc3c(c2Cl)C2(CC2)CN3)c1F)N1CCNCC1	Over 100 nM	6.0278845	43.325798	-7.008860721	-8.42652798	No
Cc1c(N)cncc1-c1cc2cc(NC(=O)[C@H]3C[C@@H]3C#N)ncc2c(N)c1F	1nM to 10 nM	-23.897066	8.85712	-7.421425571	-8.69752884	No
COc1cccc(F)c1-c1nccc(C(=O)Nc2ccc3c(cnn3C)c2N(C)[C@H]2CCN(S(C)(=O)=O)C2)n1	Over 100 nM	26.13687	-52.354786	-7.421	-9.50856781	No
COc1cccc(C(=O)Nc2n[nH]c3cnc(-c4c(F)cccc4OC)cc23)c1	Over 100 nM	-40.18085	-30.21399	-7.418	-8.14156628	No
COc1cccc(F)c1-c1cc2c(NC(=O)c3cccc(N4CCN(S(C)(=O)=O)CC4)c3)n[nH]c2cn1	Over 100 nM	-40.068924	-28.869387	-7.418	-8.586833	No
NC1CN(C(=O)c2cccc(-c3cnc4c(c3Cl)C3(CC3)CN4)c2F)C1	10nM to 100 nM	3.2691529	40.651367	-7.366032895	-8.02961826	No
Cc1c(N)cncc1-c1cc2cc(Nc3cc4n(n3)CC(=O)NC(C)(C)C4)ncc2c(N)c1F	Below 1 nM	-19.062502	-20.321293	-7.249163287	-10.1570511	No
CCc1ccncc1-c1cc2cc(NC(=O)CCC(N)=O)ncc2c(N)n1	10nM to 100 nM	-25.66712	19.590109	-7.411165037	-7.86921501	No
CN1CCN(c2ccc(-c3n[nH]c4cnc(-c5c(F)cccc5F)cc34)cc2)CC1	Over 100 nM	-31.105463	-42.323914	-7.411	-9.54795265	No
Cc1cc(NC(=O)CN2C[C@H]3CC[C@@H]2C3)cc(F)c1-c1cc2c(-c3cnn(C)c3)n[nH]c2cn1	Over 100 nM	-53.065002	-27.585186	-7.411	-7.80601358	No
CN1CCN(c2ccc(-c3n[nH]c4cnc(-c5cccc(F)c5F)nc34)cc2)CC1	Over 100 nM	-38.315422	-34.22206	-7.409	-9.28257465	No
COc1cccc(F)c1-c1nccc(C(=O)Nc2ccc3c(cnn3C)c2N(C)[C@H]2CCN(C(C)=O)C2)n1	Over 100 nM	25.14752	-52.277565	-7.406	-9.81350613	No
N#C[C@H]1C[C@@H]1C(=O)Nc1cc2cc(N3CC[C@@H](O)C3=O)cc(N)c2cn1	10nM to 100 nM	-9.418627	29.619339	-7.266458823	-8.61184502	No
Cc1ccncc1-c1cc2cc(Nc3cc(C4CC4)n(CCO)n3)ncc2c(N)n1	Over 100 nM	-14.9351	-20.899141	-7.405283401	-8.29943752	No
CCc1ccncc1-c1cc2cc(NCc3ccn[nH]3)ncc2c(N)n1	10nM to 100 nM	-18.651955	-13.075366	-6.689881584	-8.24956417	No
CN(C)c1ccc(F)c(-c2cc3c(-c4cnn(C)c4)n[nH]c3cn2)c1F	Over 100 nM	-50.90375	-29.79836	-7.404	-7.82361841	No
C=C1CN(C)C(=O)Cn2nc(Nc3cc4cc(-c5cnccc5C)c(F)c(N)c4cn3)cc21	Below 1 nM	-16.606829	-21.59135	-7.292785509	-9.71302891	No
CN(C)C(=O)c1c(N)ccc(-c2cnc3c(c2)C2(CN3)CC(CC#N)C2)c1F	Over 100 nM	1.6327232	41.567524	-6.76170733	-8.43554878	No
COc1cccc(F)c1-c1cc2c(NC(=O)c3ccc4c(c3)OCO4)n[nH]c2cn1	Over 100 nM	2.402811	-32.305527	-7.4	-8.47379208	No
COc1cccc(F)c1-c1nccc(C(=O)Nc2ccc(-c3ccncc3C#N)cc2N2C[C@H](O)C[C@@H]2CO)n1	Over 100 nM	20.05173	-47.474846	-7.399	-9.78038979	No
Cc1ccncc1-c1cc2cc(NC(=O)[C@H]3C[C@@H]3C#N)ncc2c(N)c1Cl	1nM to 10 nM	-25.209923	-1.3466994	-7.395207603	-8.36767197	No
CCCn1cnnc1-c1cccc(N2Cc3c(cc(C4(C)CC4)nc3[C@H](N)CC)C2=O)n1	1nM to 10 nM	51.51344	1.5009767	-9.004143753	-8.32745647	No
Cc1ccncc1-c1cc(N)c2cnc(NC(=O)CCN)cc2c1	10nM to 100 nM	-25.143166	4.4140244	-7.698314319	-8.14883137	No
Cc1c(N)cncc1-c1cc2cc(Nc3cc4n(n3)CC(=O)N(C(C)C)CC4)ncc2c(C)c1F	Below 1 nM	-21.254795	-15.485826	-7.296352034	-9.40694427	No
Cc1cc(Nc2cc3cc(-c4cnccc4C)ccc3cn2)ncn1	1nM to 10 nM	-26.82272	-26.158794	-7.393658622	-8.17753792	No
CCN1CCN(c2ccc(C(=O)Nc3n[nH]c4cnc(-c5c(F)cccc5OC)cc34)cc2)CC1	Over 100 nM	-5.838942	-52.369484	-7.392	-8.72669983	No
CN(C)C(=O)c1c(N)ccc(-c2cnc3c(c2Cl)C2(CCC2)CN3)c1F	1nM to 10 nM	12.248401	38.094482	-7.348962111	-8.53213215	No
Cc1c(N)cncc1-c1cc2cc(NC(=O)[C@@H]3[C@H](C)[C@H]3CC#N)ncc2c(N)c1F	1nM to 10 nM	-9.877405	4.1490817	-7.392130338	-7.9833765	No
CCN(C)c1cc2c(c(CNC)n1)CN(c1cccc(-c3nncn3C(C)C)n1)C2=O	Below 1 nM	37.849155	-9.768066	-8.796585828	-7.99908829	No
Cc1c(N)cncc1-c1cc2cc(Nc3cc4n(n3)CS(=O)(=O)N(C(C)C)C4)ncc2c(N)c1F	Below 1 nM	-19.766447	-20.0755	-7.392	-9.46463394	No
O=C1COCCN1c1cccc(-c2cnc3[nH]c(Cl)c(CCF)c3c2)c1	10nM to 100 nM	-4.672446	-24.5559	-7.390598451	-7.96720266	No
COc1cccc(F)c1-c1nccc(C(=O)Nc2cc(F)c3c(cnn3C)c2N(C)[C@@H]2CCCNC2)n1	Over 100 nM	28.831049	-48.76258	-7.212376561	-9.93071651	No
Cc1c(N)cncc1-c1cc2cc(Nc3cc4n(n3)CC(=O)N(C)CC4F)ncc2c(N)c1F	Below 1 nM	-19.038696	-23.846676	-7.569457345	-10.0009699	No
Cc1ccncc1-c1cc2cc(NC(=O)[C@H]3C[C@@H]3c3cn(C)nn3)ncc2c(N)c1F	Below 1 nM	-14.691562	-13.5787735	-7.385770854	-9.06432056	No
COCCn1ncc2c(N3C[C@@H](N)C[C@H]3CO)c(NC(=O)c3cccc(-c4c(F)cccc4OC)n3)cc(F)c21	Over 100 nM	26.755247	-50.980595	-7.52992573	-9.99015999	No
O=C1NCCCC1c1cccc(-c2cnc3c(c2Cl)C2(CC2)CN3)c1	10nM to 100 nM	9.085755	37.78564	-7.379617144	-8.86924648	No
Cc1cc2[nH]cc(-c3cnc4c(c3)C3(CC3)CN4)c2cc1-c1cnn(C)c1	10nM to 100 nM	6.090009	0.12375435	-7.328800926	-8.82478905	No
COc1cccc(F)c1-c1nccc(C(=O)Nc2cc(F)ccc2N2CCC[C@H]2CN)n1	Over 100 nM	25.174574	-39.76061	-7.376	-9.29661846	No
COc1cccc(F)c1-c1nccc(C(=O)Nc2ccc3nn(C)cc3c2N(C)CCO)n1	Over 100 nM	18.380016	-47.740593	-7.375	-8.73175335	No
CNCc1nc(C2CCC2)cc2c1CN(c1cccc(-c3nncn3C(C)C)n1)C2=O	Below 1 nM	39.406494	-4.2366877	-8.650863355	-8.79848576	No
Cc1c(-c2cc3cc(Nc4cc5n(n4)CC(=O)NCC5)ncc3cc2F)cnc2c1NCC(C)O2	Below 1 nM	38.682243	21.046211	-7.372937121	-10.3210869	No
COc1cccc(F)c1-c1nccc(C(=O)Nc2cc(F)c3nn(C)cc3c2N2CCC[C@@H]2CN)n1	Over 100 nM	25.384365	-42.225933	-8.157939357	-9.93966579	No
CNCc1cc(F)c(-c2cc3c(-c4cncc(N5CCN(C)CC5)c4)n[nH]c3cn2)c(F)c1	Over 100 nM	-36.55487	-39.401268	-7.374	-8.75109673	No
CCc1ccncc1-c1cc2cc(Nc3cc(C(O)CC)ccn3)ncc2c(N)n1	Below 1 nM	-16.519247	-12.700996	-7.373420684	-8.42154312	No
Clc1c(-c2cccc3[nH]ccc23)cnc2c1C1(CC=CC1)CN2	Over 100 nM	13.537384	38.54118	-7.372231044	-9.07623386	No
Cc1n[nH]cc1-c1cnc2c(c1Cl)C1(CC=CC1)CN2	Over 100 nM	12.092002	44.64485	-6.960818522	-7.97203779	No
Nc1nc(-c2cnccc2CCO)cc2cc(NC(=O)[C@@H]3C[C@H]3c3cccnc3)ncc12	Below 1 nM	-15.668961	-10.606517	-7.368509149	-8.82915306	No
CN(C)c1cc2c(c(CN)n1)CN(c1cccc(-c3nncn3CC3CC3)n1)C2=O	Below 1 nM	45.53555	-6.062304	-8.881811888	-8.49298763	No
COc1cccc(F)c1-c1cc2c(NC(=O)c3ccc(N4CCN(C(C)C)CC4)cc3)n[nH]c2cn1	Over 100 nM	14.896882	5.4316463	-7.368	-8.45174599	No
Cc1c(N)cncc1-c1cc2cc(Nc3cc4n(n3)CC(=O)N(C)CC43CC3)ncc2cc1F	Below 1 nM	-29.627913	-20.76796	-7.367288679	-9.80099487	No
O=C1COCCN1c1cccc2c(-c3cnc4c(c3Cl)C3(CC3)CN4)c[nH]c12	10nM to 100 nM	1.0245769	18.762506	-7.366560167	-9.36083412	No
Cc1c(-c2cc3cc(NC(=O)OC4CCOCC4)ncc3c(N)c2F)cnc2c1NCC[C@@H]2C	1nM to 10 nM	33.87913	33.108646	-7.08216377	-9.40535545	No
COc1cccc(F)c1-c1nccc(C(=O)Nc2ccc3c(nc(C)n3CC(C)(C)OC)c2N2CCC[C@H]2CN)n1	Over 100 nM	26.954628	-52.510113	-7.365	-9.36779308	No
CC(=O)Nc1ccc(-c2cnc3c(c2)C2(CC2)CN3)cc1C(F)(F)F	10nM to 100 nM	24.126448	22.855387	-7.269186486	-9.15207005	No
Cc1c(N)cncc1-c1cc2cc(NC(=O)NC3CCCC3)ncc2c(N)c1F	Below 1 nM	-17.160053	1.7732154	-7.311013745	-9.5469265	No
CCc1ccncc1-c1cc2cc(NC(=O)N[C@H]3C[C@@H](O)C3)ncc2c(N)n1	1nM to 10 nM	-9.744795	6.77453	-7.358612511	-8.93760967	No
COc1cccc(F)c1-c1nccc(C(=O)Nc2cc(F)c3c(cnn3C)c2N2CCC3(CCNC3=O)C2)n1	Over 100 nM	22.671837	-37.6795	-7.358563403	-10.1612072	No
CN1CCN(c2cc(C#N)cc3c(-c4cnc5c(c4)C4(CC4)CN5)c[nH]c23)C(=O)C1	10nM to 100 nM	-4.189024	36.005974	-6.897272764	-8.38644981	No
C[C@H]1COC(=O)N1c1cccc(N2Cc3c(cc(N(C)C)nc3CN)C2=O)n1	Below 1 nM	22.174063	2.7676246	-8.629966764	-8.75937653	No
Cc1cc(Nc2cc3cc(C4CC4)ncc3cn2)ncn1	Over 100 nM	-34.56725	-30.03292	-7.358088532	-6.97494793	No
COc1cccc(F)c1-c1nccc(C(=O)Nc2ccc(-c3c(F)cccc3C#N)cc2N2C[C@H](N)C[C@@H]2CO)n1	Over 100 nM	29.741165	-29.458109	-7.358	-9.12868118	No
Cc1ccncc1-c1cc2cc(NC(=O)[C@@H]3[C@@H](c4cnn(C)c4)[C@H]3C)ncc2c(N)c1F	Below 1 nM	-12.4555	-11.605011	-7.357707855	-9.20935917	No
Cc1c(N)cncc1-c1cc(F)c2cnc(Nc3cc4n(n3)Cc3nccn3CC4)cc2c1	Below 1 nM	-16.93199	-30.506996	-7.294661381	-9.91872787	No
Cn1ccc2c(-c3cc(N)c4cnc(NC(=O)[C@H]5C[C@@H]5C#N)cc4c3)cncc21	10nM to 100 nM	-22.064787	5.287201	-6.501165754	-8.8260231	No
Cc1ccncc1-c1cc2cc(Nc3cnn(CC(F)F)c3)ncc2c(N)n1	1nM to 10 nM	5.9565187	3.6665332	-7.351887087	-8.16661358	No
Cc1ccncc1-c1cc2cc(NC(=O)[C@@H]3C[C@@H]3F)ncc2c(N)n1	Below 1 nM	25.286057	21.558992	-7.354567106	-8.46561241	No
Cc1c(-c2cc(F)c3cnc(Nc4cc5n(n4)CC(=O)N(C)CC5)cc3c2)cnc2c1NCC[C@]2(C)O	Below 1 nM	41.12659	21.425335	-8.529217297	-10.0604076	No
Cc1ccncc1-c1cc2cc(Nc3cnn([C@H]4CCN(C)C4=O)c3)ncc2c(N)n1	Below 1 nM	48.572773	-18.82205	-7.346988306	-8.92282772	No
COc1cccc(F)c1-c1nccc(C(=O)Nc2cc(C)ccc2N2C[C@H](N)C[C@@H]2CO)n1	Over 100 nM	26.400164	-43.494667	-7.351	-9.76189899	No
COc1cccc(F)c1-c1nccc(C(=O)Nc2ccc(F)cc2N2C[C@H](N)C[C@@H]2CO)n1	Over 100 nM	24.359877	-42.974617	-7.351	-9.32768154	No
COc1cccc(F)c1-c1cc2c(-c3cc(C)no3)n[nH]c2cn1	Over 100 nM	-44.20228	-34.01032	-7.349	-8.02679348	No
CCc1ccncc1-c1cc(N)c2nnc(NC(=O)C3CC3C#N)cc2c1	10nM to 100 nM	-6.8439054	9.441115	-7.34524759	-8.70507145	No
CNCc1cc(C)c(-c2cc3c(-c4ccc(C5CCOCC5)cc4)n[nH]c3cc2C#N)c(F)c1	Over 100 nM	-29.692848	-50.36229	-8.607	-9.54772854	No
COc1cccc(F)c1-c1cc2c(NC(=O)c3cccc(N4CCN(CC(F)(F)F)C(=O)C4)c3)n[nH]c2cn1	Over 100 nM	-40.102886	-29.231722	-7.347	-8.46503735	No
CC(O)Cc1ccncc1-c1cc2cc(NC(=O)[C@H]3C[C@@H]3C#N)ncc2c(N)n1	1nM to 10 nM	-18.018475	-1.617089	-7.346416222	-8.50043678	No
CN1CCN(c2ccc(-c3n[nH]c4cnc(-c5c(F)cccc5C(F)(F)F)cc34)cc2)CC1	Over 100 nM	-35.047966	-43.869633	-7.345	-9.95865631	No
Cn1cc(-c2n[nH]c3cnc(-c4c(F)cc(OC5CCOCC5)cc4F)cc23)cn1	Over 100 nM	-50.816517	-29.64285	-7.344	-7.0276823	No
Cc1cc(CN2CCC2)cc(F)c1-c1cc2c(-c3cnn(C)c3)n[nH]c2cn1	Over 100 nM	-46.66441	-51.111244	-7.342	-8.15850258	No
CCCn1cnnc1-c1cccc(N2Cc3c(cc(N4CCC[C@H]4C)nc3[C@H](C)N)C2=O)n1	Below 1 nM	45.06528	-1.7341096	-8.286297894	-8.73196697	No
COc1cccc(F)c1-c1cc2c(N3CCc4ccc(C#N)cc4C3)n[nH]c2cn1	Over 100 nM	1.0920663	-2.576815	-9.101	-9.14989376	No
CC[C@@H]1C[C@H](C)N1c1cc2c(c(CN)n1)CN(c1cccc(-c3nncn3C(C)C)n1)C2=O	1nM to 10 nM	41.137226	-11.22833	-7.864875926	-8.16285992	No
Cc1c(N)cncc1-c1cc2cc(Nc3cc4n(n3)CC(=O)N(CC(F)(F)F)CC4)ncc2c(N)c1F	Below 1 nM	-20.41728	-21.665834	-7.248206995	-9.53064251	No
N#Cc1ccc2cc(NC(=O)C3CC3)ncc2c1N	10nM to 100 nM	-14.457544	34.997913	-7.337059111	-7.02409697	No
Cc1c(-c2cc3cc(Nc4cc5n(n4)Cc4nccn4CC5)ncc3cc2F)cnc2c1NCCCO2	Below 1 nM	12.994282	-23.667688	-7.272023455	-9.63286114	No
COC1CCCN(Cc2ccc(F)c(-c3cc4c(-c5cnn(C)c5)n[nH]c4cn3)c2F)C1	Over 100 nM	-38.528244	-50.65113	-7.334	-7.97380829	No
Cc1ccncc1-c1cc2cc(Nc3cc4n(n3)CC(=O)N(C)CC4C)ncc2c(N)c1F	Below 1 nM	-16.006166	-24.558237	-7.149202505	-9.95755196	No
CCN1CCN(c2ccc(-c3n[nH]c4cc(C#N)c(-c5c(C)cc(CNC)cc5F)nc34)cc2)CC1	Over 100 nM	-22.22552	-52.681355	-8.606	-9.20363903	No
Cn1cc(-c2cc3cc(NC(=O)C4CC4)ncc3c(N)n2)cn1	1nM to 10 nM	27.921179	24.65487	-7.332907544	-7.74967003	No
Cc1c(-c2cc3cc(Nc4cc5n(n4)CS(=O)(=O)N(C)C5)ncc3cc2F)cnc2c1NCC[C@H]2O	1nM to 10 nM	-47.987694	10.567848	-7.332153363	-10.1488304	No
COc1cc(NC(=O)CN2CC(C)(C)C2)cc(F)c1-c1cc2c(-c3cnn(C)c3)n[nH]c2cn1	Over 100 nM	-48.324497	-47.686413	-7.331	-8.67502975	No
COc1c(-c2cc3c(-c4ccc(N5CCN(C)CC5)cc4)n[nH]c3cn2)c(F)cc2c1C(N)CC2	Over 100 nM	-22.037289	-57.263443	-7.331	-10.4449635	No
C[C@H]1COC(=O)N1c1cc(N)c2cnc(NC(=O)[C@@H]3C[C@H]3C#N)cc2c1	Below 1 nM	-16.536684	32.512474	-7.146704575	-8.18402767	No
COc1cccc(F)c1-c1cc2c(NC(=O)c3cccc(N4CCN(C)CC4)c3)n[nH]c2cn1	Over 100 nM	-14.267045	-15.79309	-7.329	-9.41057777	No
Cc1cc(S(C)(=N)=O)ncc1-c1cc2cc(Nc3cc4n(n3)CC(=O)N(C)CC4)ncc2cc1F	10nM to 100 nM	-35.840904	-7.9352584	-8.838708623	-9.41428757	No
Cn1c(-c2ccncc2F)nc2c(N3CCNC[C@@H]3CO)c(NC(=O)c3ccnc(-c4c(F)cccc4F)n3)ccc21	Over 100 nM	17.718456	-48.18319	-7.328	-10.2552204	No
CC[C@@H](N)c1nc(N(C)C)cc2c1CN(c1cccc(-c3nncn3CC)n1)C2=O	1nM to 10 nM	41.35881	-4.541815	-8.94603254	-8.04053497	No
COc1cccc(F)c1-c1cc2c(NC(=O)c3ccc(F)c(F)c3)n[nH]c2cn1	Over 100 nM	-40.152187	-30.659636	-7.327	-8.51736546	No
Cc1ccncc1-c1cc2cc(Nc3cc4n(n3)CC(=O)N(C)CC4(C)O)ncc2c(N)c1F	Below 1 nM	-16.241798	-21.252089	-7.519710923	-9.91150188	No
CO[C@@H]1CC[C@@H](C)c2cc(Nc3cc4cc(-c5cncc(N)c5C)c(F)c(N)c4cn3)nn2C1	1nM to 10 nM	-10.882368	-16.969795	-7.149251746	-9.72516823	No
COc1cccc(F)c1-c1ncc2[nH]nc(-c3ccnc(N4CCN(C)CC4)c3)c2n1	Over 100 nM	-32.81963	-41.37002	-7.323	-8.63212299	No
Cc1ccncc1-c1c(F)c(N)c2cnc(NC(=O)C3CC3C#N)cc2c1F	1nM to 10 nM	-24.894648	7.0845966	-7.318910256	-8.73780918	No
CNCc1cc(F)c(-c2cc3c(-c4cnn(-c5ccccc5C#N)c4)n[nH]c3cn2)c(F)c1	Over 100 nM	-14.821084	-33.96244	-8.605	-9.10127258	No
CN1CCN(c2cc(-c3n[nH]c4cnc(-c5c(F)cc6c(c5F)CNCC6)nc34)ccn2)CC1	Over 100 nM	-39.596657	-41.910255	-7.322	-9.48208618	No
N#C[C@@H]1C[C@H]1C(=O)Nc1cc2cc(-c3c[nH]nc3C(F)(F)F)cc(N)c2cn1	1nM to 10 nM	-17.442743	19.739243	-6.910489075	-8.60124874	No
Cc1c(-c2ccc(N)c(C(=O)N(C)C)c2F)cnc2c1C1(CC1)CN2	10nM to 100 nM	4.6320233	42.0511	-6.371893396	-7.82057714	No
C[C@H]1C[C@H](C)N1c1cc2c(c(CN)n1)CN(c1cccc(N3C(=O)OC[C@H]3C)n1)C2=O	1nM to 10 nM	26.6117	11.457834	-7.511302183	-8.59839821	No
Cc1ccncc1-c1cc2cc(NC(=O)C3CC3C#N)ncc2c(N)c1F	Below 1 nM	-24.911139	7.3176403	-7.319346742	-8.56583595	No
COc1cccc(F)c1-c1nccc(C(=O)Nc2ccc3sc(C)nc3c2N(C)[C@@H]2CCCNC2)n1	Over 100 nM	25.880754	-52.69863	-7.319	-9.84381199	No
Cc1ccncc1-c1cc2cc(Nc3cc4n(n3)CC(=O)N(C)C[C@@H]4C)ncc2c(N)c1F	Below 1 nM	-15.988869	-22.694605	-7.179289528	-9.87739563	No
CC(=O)N1CCN(c2ccc(-c3n[nH]c4cnc(-c5c(F)cc6c(c5C)CNCC6)nc34)cc2)CC1	Over 100 nM	-7.0580983	-67.41462	-8.605	-9.83203411	No
C[C@H]1CC[C@H](C)N1c1cc2c(c(CN)n1)CN(c1cccc(N3C(=O)OC[C@H]3CF)n1)C2=O	1nM to 10 nM	27.163095	12.905982	-7.005122158	-8.44642067	No
Cc1c(-c2cc3cc(Nc4cc5n(n4)CC(=O)N(C)CC5)ncc3cc2F)cnc2c1NCCO2	Below 1 nM	-39.14379	-11.165069	-7.315822615	-9.90128517	No
CC[C@@H]1[C@H](C(=O)Nc2cc3cc(-c4cncc(N)c4C)c(F)c(N)c3cn2)[C@H]1c1cncn1C	10nM to 100 nM	-8.67302	-11.026363	-7.679843425	-9.38169861	No
CNCc1cc(C)c(-c2ccc3cnc(Nc4cc5n(n4)CC(=O)N(C)CC5)cc3c2)c(F)c1	1nM to 10 nM	-23.851011	-36.98447	-7.277063344	-9.23649502	No
Cc1c(N)cncc1-c1cc2cc(Nc3cc4n(n3)CC(=O)N(C(C)C)CC4)ncc2c(C)n1	1nM to 10 nM	-21.354582	-15.604256	-7.312513923	-9.48019695	No
CNCc1cccc(-c2cc3cc(Nc4cc5n(n4)CC(=O)N(C)CC5)ncc3cc2F)c1C	10nM to 100 nM	-19.726019	-36.493736	-7.992761361	-9.83299828	No
Cc1ccncc1-c1cc2cc(NC(=O)[C@@H]3[C@H]4CCC[C@@H](O)[C@H]43)ncc2c(N)c1F	10nM to 100 nM	-15.261148	1.4934847	-7.315189092	-9.55667877	No
OCc1cccc(-c2cnc3c(c2Cl)C2(CC=CC2)CN3)c1F	Over 100 nM	11.194691	44.625122	-7.314954093	-8.66190434	No
CCCn1cnnc1-c1cccc(N2Cc3c(cc(N(CC)CC)nc3CNC)C2=O)n1	Below 1 nM	50.378605	0.062481664	-8.999425436	-7.67692614	No
CNCc1ccc(C)c(-c2cc3c(-c4cnn(C)c4)n[nH]c3cn2)c1	Over 100 nM	-45.37936	-28.323944	-7.315	-8.53646755	No
CCc1c(N)cncc1-c1cc(N)c2cnc(NC(=O)[C@@H]3C[C@@H]3F)cc2c1	Below 1 nM	-9.450611	3.801149	-7.314843945	-8.9103775	No
Cn1cc(-c2n[nH]c3cnc(-c4c(F)ccc(NC(=O)Cc5ccccc5)c4F)cc23)cn1	Over 100 nM	-17.324707	-31.981302	-7.309	-9.80397797	No
CNS(=O)(=O)c1cccc(-c2cnc3c(c2Cl)C2(CC=CC2)CN3)c1	10nM to 100 nM	14.267016	45.063732	-7.308782894	-8.94793892	No
CC(C)n1cnnc1-c1cccc(N2Cc3c(cc(OCCO)cc3S(N)(=O)=O)C2=O)n1	1nM to 10 nM	23.728775	-13.181001	-8.600514413	-8.58080292	No
Cc1ccncc1-c1cc(N)c2cnc(Nc3cnn([C@H](C)C#N)c3)cc2c1	Below 1 nM	-15.172572	-26.14572	-6.540709337	-8.0620985	No
CN(C)C(=O)c1c(N)ccc(-c2cnc3c(c2Cl)C2(CC=CC2)CN3)c1F	1nM to 10 nM	19.779108	44.286835	-7.301023414	-8.846591	No
Cn1cccc(-c2cc(-c3cnc4c(c3Cl)C3(CC3)CN4)cc(N)n2)c1=O	10nM to 100 nM	11.687842	34.495617	-7.304852744	-8.96618271	No
Cc1c(N)cncc1-c1cc2cc(NC(=O)OCC3CC3)ncc2c(N)c1F	Below 1 nM	-32.821445	9.900858	-7.255011353	-8.06289577	No
CC[C@H]1CCc2nnc(-c3cccc(N4Cc5c(cc(N6CCC[C@H]6C)nc5[C@H](C)N)C4=O)n3)n21	Below 1 nM	59.784744	-13.66689	-8.559875694	-9.67923355	No
Cc1c(-c2c(F)cc3cnc(Nc4cc5n(n4)CC(=O)N(C)CC5)cc3c2F)cnc2c1NCCO2	Below 1 nM	-38.71797	-11.415725	-7.300614237	-9.40651703	No
COc1ccncc1-c1ncc2[nH]nc(-c3ccc(N4CCN(C)CC4)cc3)c2n1	Over 100 nM	-29.887897	-45.16486	-7.301	-8.33178425	No
Cc1ccncc1-c1cc2cc(Nc3cc4n(n3)CC(=O)N(CC(C)(C)O)CC4)ncc2c(N)c1F	Below 1 nM	-16.232744	-22.724363	-7.160731148	-9.15441608	No
CCOc1cccc(F)c1-c1nccc(C(=O)Nc2ccc(-c3cnccc3C#N)cc2N2C[C@H](N)C[C@@H]2CO)n1	Over 100 nM	30.903158	-30.532719	-7.3	-8.71568108	No
CN(Cc1cnn(CCO)c1)C(=O)c1cccc(-c2cnc3c(c2Cl)C2(CC=CC2)CN3)c1F	10nM to 100 nM	18.906933	42.817146	-7.2990871	-8.73769855	No
Cc1nc2c(N3CC[C@@H](N)C3)c(NC(=O)c3ccnc(-c4c(C)cccc4F)n3)ccc2s1	Over 100 nM	20.251669	-50.568455	-7.298	-9.78170109	No
Cc1c(N)cncc1-c1cc2cc(Nc3cc4n(n3)CC(=O)N(CC(C)(C)O)CC4)ncc2cc1F	Below 1 nM	-34.370247	-11.453198	-7.284115177	-8.85589409	No
CNCc1nc(N2[C@@H](C)CC[C@@H]2C)cc2c1CN(c1cccc(-c3nnc(C)n3C(C)C)n1)C2=O	1nM to 10 nM	62.869877	-12.684727	-7.498349701	-8.69652176	No
Cc1cncc(-c2ncc3[nH]nc(-c4ccc(N5CCN(C)CC5)cc4)c3n2)c1	Over 100 nM	-33.330063	-32.80941	-7.296	-8.96082592	No
COc1cccc(F)c1-c1ncc2[nH]nc(-c3cc(C)n[nH]3)c2n1	Over 100 nM	-40.196503	-44.997776	-8.599	-7.85259581	No
CNCc1nc(N2[C@@H](C)CC[C@@H]2C)cc2c1CN(c1cccc(N3C(=O)OC[C@H]3CF)n1)C2=O	Below 1 nM	27.256983	13.054132	-6.868899794	-8.26279068	No
Cc1c(N)cncc1-c1cc2cc(Nc3cc4n(n3)CC(=O)N(CC(F)F)CC4)ncc2cn1	1nM to 10 nM	-28.954363	-23.097046	-7.291947736	-8.56652832	No
Cc1c(F)cncc1-c1cc(N)c2cnc(NC(=O)[C@H]3C[C@H]3F)cc2c1	10nM to 100 nM	25.276855	21.16095	-7.227565629	-8.58452892	No
Cc1c2c(cc(F)c1-c1ncc3[nH]nc(-c4ccnc(N5CCN(C)CC5)c4)c3n1)CCNC2	Over 100 nM	-41.75697	-46.134773	-7.292	-9.12264252	No
Cc1c(N)cncc1-c1cc2cc(Nc3cc4n(n3)CC(=O)N(C)C(C)(C)C4)ncc2c(N)c1F	Below 1 nM	-20.169218	-23.201345	-7.469162755	-9.71008778	No
Cc1ccncc1-c1c(Cl)c(N)c2cnc(Nc3cnn(C(C)C#N)c3)cc2c1Cl	Below 1 nM	-13.565316	-26.154156	-7.282552336	-8.24503899	No
CCn1cnnc1-c1cccc(N2Cc3c(cc(N4CCC[C@H]4C)nc3[C@H](C)N)C2=O)n1	Below 1 nM	35.906475	-7.8633933	-8.658273416	-8.87918091	No
CN1CCN(c2ccc(-c3n[nH]c4ccc(-c5cccc6ncccc56)nc34)cc2)CC1	Over 100 nM	-26.707186	-40.601597	-7.240741909	-10.0205612	No
COCCc1nc2c(N3CCC[C@H]3CN)c(NC(=O)c3ccnc(-c4c(F)cccc4OC)n3)ccc2n1C	Over 100 nM	45.701817	25.965939	-7.288	-7.65093994	No
CC(C(=O)Nc1cc(F)c(-c2cc3c(-c4cnn(C)c4)n[nH]c3cn2)c(F)c1)N1CCCC1	Over 100 nM	-52.854546	-48.14256	-7.287	-8.53918362	No
CNCc1cc(C)c(-c2cc3c(-c4ccc(C(C)(C)C#N)cc4)n[nH]c3cc2C#N)c(F)c1	Over 100 nM	-27.785067	-51.87475	-8.598	-9.20054245	No
Cc1cc(CN2CCC(O)C2)cc(F)c1-c1cc2c(-c3cnn(C)c3)n[nH]c2cn1	Over 100 nM	-51.15422	-27.854511	-9.094	-8.32200432	No
Nc1nc(-c2cnccc2C(F)F)cc2cc(NC(=O)[C@@H]3C[C@@H]3F)ncc12	1nM to 10 nM	-24.93127	12.610942	-7.285490919	-8.59194374	No
Cc1cc(NC(=O)CN2CCCC2)cc(F)c1-c1cc2c(-c3cnn(C)c3)n[nH]c2cn1	Over 100 nM	-50.91457	-50.39534	-7.285	-8.51216412	No
Cc1[nH]nc(CO)c1-c1cc(N)c2cnc(NC(=O)[C@@H]3C[C@H]3C#N)cc2c1	1nM to 10 nM	-15.281215	34.772167	-6.627619334	-8.47086906	No
CCNCc1ccc(F)c(-c2cc3c(-c4cnn(C)c4)n[nH]c3cn2)c1OC	Over 100 nM	-29.484867	-33.274242	-7.284	-8.14136219	No
CN1CCC(CN2C=C(Nc3cc4cc(-c5c(Cl)cccc5Cl)ccc4cn3)C=[SH]2)C1	10nM to 100 nM	-26.149626	-6.5092125	-6.061049705	-8.54999065	No
Cc1c(-c2cc3cc(Nc4cc5n(n4)CC(=O)N(C)CC5)ncc3cc2F)cnnc1N	Below 1 nM	-31.080893	-21.853315	-7.399410478	-9.42201138	No
Cc1c(N)cncc1-c1cc2cc(Nc3cc4n(n3)CC(=O)N(CCN3CCOCC3)CC4)ncc2cc1F	Below 1 nM	-21.927784	-28.68572	-7.211090649	-9.11900711	No
CCCn1cnnc1-c1cccc(N2Cc3c(cc(N(C)C)nc3[C@@H](C)N)C2=O)n1	Below 1 nM	45.236816	-2.8089428	-9.03953911	-8.27390099	No
Cc1c(-c2cc3cc(Nc4cc5n(n4)CC(=O)N(C)CC5)ncc3cc2F)cnc2c1[C@](C)(O)CCO2	10nM to 100 nM	40.802437	21.632154	-7.275283194	-9.8517437	No
Nc1nc(-c2cnccc2CCO)cc2cc(NC(=O)[C@@H]3C[C@H]3c3cnsc3)ncc12	Below 1 nM	-27.911009	1.9729731	-7.277475006	-8.86691475	No
Cc1cnccc1-c1cc(N)c2cnc(NC(=O)[C@@H]3C[C@H]3C#N)cc2c1	10nM to 100 nM	0.13921191	-11.321057	-7.217850053	-8.40044022	No
CC(C)N(C)c1cc2c(c(CN)n1)CN(c1cccc(N3C(=O)OC[C@@H]3C)n1)C2=O	Below 1 nM	20.258211	4.0608115	-8.559359536	-8.29429245	No
COc1cccc(F)c1-c1cc2c(NC(=O)c3cccc(N4CCOCC4)c3)n[nH]c2cn1	Over 100 nM	-7.589988	-52.786526	-7.273	-8.1260376	No
CNC(=O)c1cc(Nc2cc3cc(-c4cnccc4C)nc(N)c3cn2)nn1C	Below 1 nM	10.583381	1.3155484	-7.268694612	-8.22185802	No
Cc1c(N)cncc1-c1cc2cc(NC(=O)[C@@H]3C[C@H]3CC#N)ncc2c(N)n1	1nM to 10 nM	-18.71034	10.062615	-7.26888489	-8.06455517	No
CNC(=O)c1cccc(-c2ccc3[nH]nc(-c4ccc(N5CCN(C)CC5)cc4)c3n2)c1	Over 100 nM	-26.583195	-45.23264	-7.314671558	-9.41215515	No
COc1cccc(F)c1-c1nccc(C(=O)Nc2ccc3c(cnn3C)c2N(C)CC2(O)COC2)n1	Over 100 nM	19.939867	-46.864033	-7.269	-9.58396435	No
Cc1c(N)cncc1-c1cc2cc(Nc3cc4n(n3)CC(=O)N(C(C)C)CC4)ncc2c(F)c1F	Below 1 nM	-25.243574	-26.810091	-7.218708273	-9.59773159	No
CC(C)C1CN(C(=O)c2cccc(-c3cnc4c(c3)C3(CC3)CN4)c2F)C1	Over 100 nM	-1.4678158	26.481733	-7.23087509	-8.44984436	No
Cc1ccncc1-c1cc2cc(NC(=O)[C@@H]3C(c4c[nH]cn4)[C@H]3c3cnn(C)c3)ncc2c(N)c1F	10nM to 100 nM	-7.188092	-13.860758	-8.079499893	-10.0117407	No
Cn1ccc(=O)cc1-c1cc(N)c2cnc(NC(=O)[C@H]3C[C@@H]3C#N)cc2c1	10nM to 100 nM	-10.129462	31.106335	-7.200256585	-8.75575352	No
Cc1c(-c2cc3cc(Nc4cc5n(n4)CC(=O)N(C)CC5)ncc3cc2F)cnc2c1NS(=O)(=O)CO2	10nM to 100 nM	42.746403	21.669077	-6.713630582	-9.75682926	No
CCn1c(C)nnc1-c1cccc(N2Cc3c(cc(N4[C@@H](C)CC[C@@H]4C)nc3CNC)C2=O)n1	1nM to 10 nM	55.41146	-14.299148	-7.237384927	-8.31216431	No
Cc1ccncc1-c1cc2cc(Nc3cc(C)n(CCO)n3)ncc2c(N)n1	Below 1 nM	-24.394619	-24.093498	-7.264961934	-8.20593071	No
CCC(CC)n1cnnc1-c1cccc(N2Cc3c(cc(N4[C@@H](C)CC[C@@H]4C)nc3CN)C2=O)n1	Below 1 nM	55.809887	-4.701263	-7.670292843	-9.05434227	No
CCCn1cnnc1-c1cccc(N2Cc3c(cc(N(C)C)nc3CNC)C2=O)n1	Below 1 nM	43.48301	-0.68948966	-8.795577141	-8.02468014	No
Cc1ccncc1-c1cc2cc(NC(=O)[C@@H]3C[C@H]3C#N)ncc2c(N)c1C	10nM to 100 nM	-11.916787	1.0268505	-7.156464171	-8.42221069	No
CN1CCN(c2ccc(-c3n[nH]c4cnc(-c5ccccc5F)nc34)cc2)CC1	Over 100 nM	-31.648394	-42.58133	-7.264	-9.30127811	No
COc1cccc(F)c1-c1cc2c(/C=C/c3ccc(Br)cc3)n[nH]c2cn1	Over 100 nM	-44.626053	-33.326115	-7.263	-8.1590414	No
CCOc1ccncc1-c1cc2cc(NC(=O)[C@H]3C[C@@H]3C#N)ncc2c(N)n1	Below 1 nM	-18.868422	-0.56652445	-7.254994113	-7.87488174	No
Cn1cc(-c2n[nH]c3cnc(-c4cccc(CNC5CCOCC5)c4C(F)(F)F)cc23)cn1	Over 100 nM	-51.991856	-24.13043	-7.263	-8.4799614	No
Cn1cc(-c2n[nH]c3cnc(-c4c(F)cc(CNc5ccn(C)n5)cc4F)cc23)cn1	Over 100 nM	-45.312496	-38.55946	-7.263	-8.69261837	No
COc1cccc(F)c1C1=NC=C2NN=C(c3ccccc3C)C2N1	Over 100 nM	-3.4267442	56.096855	-7.347201805	-8.60001659	No
COc1cccc(F)c1-c1nccc(C(=O)Nc2ccc(-c3cnccc3C#N)cc2N2C[C@H](N)C[C@@H]2C(C)(C)O)n1	Over 100 nM	30.724464	-30.323679	-7.261	-9.02967644	No
CN(C)C(=O)c1c(N)ccc(-c2cnc3c(c2Cl)C2(CCCC2)CN3)c1F	1nM to 10 nM	16.875763	45.29257	-7.206134436	-8.90880775	No
CCN(C)c1cc2c(c(C(C)(C)N)n1)CN(c1cccc(-c3nncn3CC)n1)C2=O	Below 1 nM	34.49947	-8.183234	-8.036668344	-8.45044327	No
N#CCNC(=O)c1ccnc(-c2cccc(-c3cnc4c(c3Cl)C3(CC=CC3)CN4)c2F)c1	Over 100 nM	17.984472	36.800507	-7.26060673	-8.75142002	No
COc1cccc(F)c1-c1nccc(C(=O)Nc2ccc3sc(C)nc3c2N2CCC3CCNCC32)n1	Over 100 nM	24.49796	-49.043835	-7.26	-10.3385248	No
O=C1COCCN1c1cccc(-c2cnc3c(c2)C2(CCC2)CN3)c1	10nM to 100 nM	5.8060336	39.936535	-7.05035524	-8.68340969	No
CCc1cn2cccc(-c3ccc4[nH]nc(-c5ccc(N6CCN(C)CC6)cc5)c4n3)c2n1	Over 100 nM	-26.102205	-45.47086	-7.502908092	-9.53114414	No
COCCN1CCc2cc(Nc3cc4cc(-c5cncc(N)c5C)c(F)c(N)c4cn3)nn2CC1=O	Below 1 nM	-11.343815	-17.631018	-6.970455159	-9.02193451	No
CN(c1ccc2c(-c3cnc4c(c3)C3(CC3)CN4)c[nH]c2c1)c1cnn(C)c1	10nM to 100 nM	1.7967224	17.531279	-7.204997845	-9.15781879	No
CNCc1nc(C(C)C)cc2c1CN(c1cccc(-c3nncn3C(C)C)n1)C2=O	1nM to 10 nM	38.305695	-14.624742	-8.59	-8.38898182	No
COc1cccc(F)c1-c1nccc(C(=O)Nc2cc(F)c3c(cnn3C)c2-c2cccc(CN(C)C)c2)n1	Over 100 nM	22.711048	-41.496517	-7.616047971	-10.2122469	No
Cn1cc(-c2n[nH]c3cnc(-c4c(F)ccc(CNC5CC5)c4F)cc23)cn1	Over 100 nM	-34.041252	-38.59188	-7.255	-8.19448757	No
CN1CCN(c2cc(Cl)cc3c(-c4cnc5c(c4)C4(CC4)CN5)c[nH]c23)C(=O)C1	10nM to 100 nM	-1.503443	36.417076	-6.844673789	-9.0218811	No
Cc1ccncc1-c1c(F)c(N)c2cnc(NC(=O)[C@H]3C[C@@H]3C#N)cc2c1F	1nM to 10 nM	-23.050299	6.445755	-7.250680605	-8.59140682	No
C[C@@H]1COC(=O)N1c1cc(N)c2cnc(NC(=O)[C@@H]3C[C@H]3C#N)cc2c1	10nM to 100 nM	-8.608634	45.688927	-7.069152177	-7.57193184	No
Cn1cc(Nc2ccc3c(-c4cnc5c(c4)C4(CC4)CN5)c[nH]c3c2)cn1	10nM to 100 nM	8.22473	-28.06202	-7.20153878	-8.55377483	No
CC[C@H](C)n1cnnc1-c1cccc(N2Cc3c(CNC)cc(OC)cc3C2=O)n1	1nM to 10 nM	26.686144	-6.2550597	-8.849263122	-8.55506516	No
Cc1c(N)cncc1-c1cc2cc(Nc3cc4n(n3)Cc3nncn3CC4)ncc2cc1F	Below 1 nM	-17.472052	-30.714687	-7.249770306	-9.374547	No
O=S(=O)(c1ccc(-c2n[nH]c3cnc(-c4c(F)cc5c(c4F)CNCC5)nc23)cc1)N1CCC1	Over 100 nM	-34.98102	-41.998425	-7.249	-9.87850952	No
Cc1cc2[nH]ncc2cc1-c1cc(N)c2cnc(NC(=O)[C@@H]3C[C@H]3C(N)=O)cc2c1	10nM to 100 nM	-15.101535	9.691605	-6.611584798	-9.33841896	No
C[C@H]1CC[C@H](C)N1c1cc2c(c(CN)n1)CN(c1cccc(N3C(=O)OC[C@H]3C)n1)C2=O	Below 1 nM	26.607174	11.964861	-7.322620783	-8.69119072	No
COCCn1cc([C@H]2C[C@@H]2C(=O)Nc2cc3cc(-c4cnccc4C)nc(N)c3cn2)cn1	1nM to 10 nM	-12.867742	-9.938809	-7.248053924	-8.23637009	No
Cc1ccncc1-c1cc2cc(NC(=O)C3CC3C#N)ncc2c(N)c1C#N	1nM to 10 nM	-22.348923	10.513013	-7.244659985	-8.14922142	No
COc1c(-c2ccc(N)c(C(=O)N(C)C)c2F)cnc2c1C1(CN2)CC1C	1nM to 10 nM	16.775812	46.79735	-4.617873242	-7.64023161	No
Cc1c(N)cncc1-c1cc2cc(Nc3cc4n(n3)Cc3ncc(C)n3CC4)ncc2cc1F	Below 1 nM	-19.936996	-27.345959	-7.618153524	-9.87103558	No
Cc1c(CN2CCC2)ccc(F)c1-c1cc2c(-c3cnn(C)c3)n[nH]c2cn1	Over 100 nM	-42.890255	-44.385937	-7.245	-7.76681137	No
CN(C)S(=O)(=O)c1cc(N)c2cnc(NC(=O)[C@H]3C[C@@H]3C(N)=O)cc2c1	10nM to 100 nM	-9.833073	33.469723	-7.244511051	-7.48414564	No
Cc1c(N)cncc1-c1cc2cc(NC(=O)O[C@H]3COC[C@@H]3C)ncc2c(N)c1F	Below 1 nM	-32.468266	9.959934	-7.194706207	-9.13416576	No
CC1COC(=O)N1c1cc(N)c2cnc(NC(=O)C3CC3C#N)cc2c1	10nM to 100 nM	-8.608947	45.68675	-7.059331298	-7.61085176	No
CC(C)N1CCc2cc(Nc3cc4cc(C(=O)N5CCN(C)CC5)c(F)cc4cn3)nn2CC1=O	10nM to 100 nM	-3.7584548	14.719644	-7.126190493	-9.15563393	No
Cc1ccncc1-c1cc2cc(Nc3cnn(C(C)CO)c3)ncc2c(N)n1	1nM to 10 nM	-24.370373	-24.120943	-7.237820583	-8.05601501	No
N#C[C@H]1C[C@@H]1C(=O)Nc1cc2cc(-c3cn[nH]c3C(F)(F)F)nc(N)c2cn1	1nM to 10 nM	-19.624975	23.177597	-6.824147234	-8.5508976	No
Cc1ccncc1-c1cc2cc(Nc3cc(C(C)O)n(C)n3)ncc2c(N)n1	Below 1 nM	-24.625376	-24.298195	-7.236856809	-8.5761776	No
C[C@H]1CCCN1c1cc2c(c(CN)n1)CN(c1cccc(N3C(=O)OC[C@H]3CF)n1)C2=O	Below 1 nM	25.244751	5.762511	-8.705310026	-8.99158669	No
COc1cccc(F)c1-c1nccc(C(=O)Nc2ccc3c(cnn3C)c2N(C)CC2CCCO2)n1	Over 100 nM	25.372135	-54.330135	-7.241	-9.35776901	No
Cc1ccncc1-c1cc2cc(Nc3cn4c(n3)CC(=O)N(C)CC4)ncc2c(N)c1F	10nM to 100 nM	-16.228409	-22.134497	-7.056201676	-9.55614758	No
Cc1c(-c2ccc(N)c(C(=O)N(C)C)c2F)cnc2c1C1(CCC1)CN2	10nM to 100 nM	19.380228	45.024532	-6.314615246	-7.9607091	No
Cc1ccncc1-c1cc2cc(NC(=O)C3C4CC(NS(C)(=O)=O)CC43)ncc2c(N)n1	10nM to 100 nM	-18.648485	6.0585732	-7.238064479	-8.63035679	No
Cc1[nH]ncc1-c1cc(N)c2cnc(NC(=O)[C@@H]3C[C@@H]3F)cc2c1	1nM to 10 nM	-18.211306	22.4534	-6.702483603	-8.43107224	No
Cc1nc2c(N3C[C@@H]4CC[C@H]3CN4)c(NC(=O)c3ccnc(-c4c(F)cccc4F)n3)ccc2s1	Over 100 nM	15.482825	-42.43695	-7.237	-9.57621861	No
CC(C)c1c(-c2cc(N)c3cnc(NC(=O)[C@@H]4C[C@H]4C#N)cc3c2)cnn1C	1nM to 10 nM	8.224786	29.248669	-7.089517481	-8.43082428	No
CN1CCN(c2ccc(-c3n[nH]c4ccc(-c5cccc6c5CCC6NCCO)nc34)cc2)CC1	Over 100 nM	-25.8085	-47.3008	-8.586	-9.62033653	No
CC[C@H](C)n1cnnc1-c1cccc(N2Cc3c(CNCCO)cc(OC)cc3C2=O)n1	1nM to 10 nM	28.565224	-5.4192247	-9.067858875	-8.63963413	No
Cc1nccn1C1CCC2(CNc3ncc(-c4ccc(N)c(C(=O)N(C)C)c4F)c(Cl)c32)C1	Over 100 nM	28.142626	47.99162	-7.895205514	-9.99667358	No
Cc1c(N)cncc1-c1cc(N)c2cnc(NC(=O)[C@H]3C[C@@H]3C#N)cc2c1	Below 1 nM	-23.749884	8.278134	-7.11335664	-8.91735077	No
COc1cccc(F)c1-c1nccc(C(=O)Nc2ccc3sc(C)nc3c2N2CCOC[C@@H]2CN)n1	Over 100 nM	24.41134	-48.85152	-7.233	-9.59764385	No
CCN(CC)c1cc2c(c(CN)n1)CN(c1cccc(-c3nncn3C(C)C)n1)C2=O	Below 1 nM	42.306995	-9.328253	-8.897274218	-8.10963345	No
CCc1ccncc1-c1cc2cc(NC(=O)[C@H]3C[C@@H]3C#N)ncc2c(N)n1	1nM to 10 nM	-7.557293	3.6702044	-7.231387467	-8.37715054	No
Cc1c(N)cncc1-c1cc2cc(Nc3cc4n(n3)CC(=O)N(C)C[C@H]4F)ncc2c(N)c1F	Below 1 nM	-19.078016	-24.00592	-7.056765618	-9.96698952	No
Cc1c(N)cncc1-c1cc2cc(Nc3cc4n(n3)CC(=O)N([C@H](C)C#N)CC4)ncc2cc1F	Below 1 nM	-29.90708	-20.659258	-6.964861498	-8.68512535	No
Cc1ccncc1-c1cc2cc(Nc3cnn(CC(C)(C)O)c3)ncc2c(N)n1	Below 1 nM	-22.79268	-23.458231	-7.225716597	-8.0916872	No
Cc1ccncc1-c1cc2cc(NC(=O)C3CC3C#N)ncc2c(N)c1Cl	1nM to 10 nM	-24.937777	-1.1690514	-7.226216913	-8.30901718	No
Cc1c(N)cncc1-c1cc2cc(Nc3cc4n(n3)CS(=O)(=O)N(C)CC4C)ncc2c(N)c1F	Below 1 nM	-19.655077	-18.935247	-7.046548154	-10.0184975	No
N#Cc1ccncc1-c1cc(N)c2nnc(NC(=O)[C@@H]3C[C@@H]3F)cc2c1	Over 100 nM	-21.50519	10.544128	-7.227593256	-8.39504242	No
Cc1cccc(F)c1-c1nccc(C(=O)Nc2ccc(-c3cnccc3C#N)cc2N2C[C@H](N)C[C@@H]2CO)n1	Over 100 nM	29.785063	-29.500113	-7.226	-9.05048466	No
N[C@@H]1C[C@H](CO)N(c2ccc(F)cc2NC(=O)c2ccnc(-c3c(F)cccc3F)n2)C1	Over 100 nM	18.168049	-1.2976817	-7.225	-8.9639616	No
CN1CCN(c2ccc(-c3n[nH]c4ccc(-c5cnc6c(c5)ncn6C)nc34)cc2)CC1	Over 100 nM	-34.55357	-46.78223	-7.22	-9.25481319	No
CN(C)S(=O)(=O)Nc1cccc(-c2cnc3c(c2Cl)C2(CC=CC2)CN3)c1	Over 100 nM	13.868496	47.856766	-6.869843358	-8.31122303	No
CNc1cncc(-c2cc3cc(NC(=O)O[C@H]4C[C@@](C)(O)C4)ncc3c(N)c2F)c1C	Below 1 nM	-42.423416	25.634731	-7.156306458	-8.71521473	No
COC1CCN(c2ccc(C(=O)Nc3n[nH]c4cnc(-c5cnccc5C)cc34)cc2)CC1	Over 100 nM	-7.9123487	-48.144978	-7.217	-8.58919239	No
CO[C@H]1CC[C@@H](C)c2cc(Nc3cc4cc(-c5cncc(N)c5C)c(F)c(N)c4cn3)nn2C1	1nM to 10 nM	-20.896082	-22.546232	-7.037924393	-9.7645092	No
COc1cccc(F)c1-c1nccc(C(=O)Nc2ccc(-c3cnccc3C#N)cc2N2CCN3C(=O)OC[C@@H]3C2)n1	Over 100 nM	11.867326	-46.001102	-7.209	-9.67769146	No
CC(C)NCc1cc(F)c(-c2cc3c(NC(=O)c4ccc(N5CCN(C)CC5)cc4)n[nH]c3cn2)c(F)c1	Over 100 nM	-7.744613	-56.336666	-8.58	-8.95315647	No
CN1CCN(c2ccc(-c3n[nH]c4ccc(-c5ccncc5)nc34)cc2)CC1	Over 100 nM	-37.383064	-31.547653	-7.762645638	-8.73173332	No
COc1cccc(F)c1-c1nccc(C(=O)Nc2cc(F)c(CN3CCOCC3)cc2N2C[C@H]3C[C@@H]2CN3)n1	Over 100 nM	28.03264	-48.967228	-7.206	-9.5093956	No
COc1cccc(F)c1-c1nccc(C(=O)Nc2ccc3c(cnn3C)c2N(C)[C@H]2CCNC2)n1	Over 100 nM	26.644547	-49.218372	-7.205	-9.4104805	No
CCc1ccncc1-c1cc(N)c2nnc(NC(=O)C3CC3F)cc2c1	1nM to 10 nM	-6.8558784	9.754979	-7.20074217	-8.88632393	No
CCc1ccncc1-c1cc2cc(NC(=O)c3cc[nH]n3)ncc2c(N)n1	10nM to 100 nM	-27.923937	-23.951597	-6.792477653	-8.54976559	No
N#CC1CCCCN1C(=O)c1cccc(-c2cnc3c(c2Cl)C2(CC=CC2)CN3)c1F	10nM to 100 nM	18.18568	46.412197	-7.202719365	-9.16041565	No
CCc1ccncc1-c1cc2cc(NC(=O)[C@@H]3C[C@@H]3C#N)ncc2c(N)n1	10nM to 100 nM	-7.729744	3.7675745	-7.202515968	-8.38781929	No
CCN(CC)c1cc2c(c(CNC)n1)CN(c1cccc(-c3nncn3C(C)C)n1)C2=O	Below 1 nM	38.7006	-9.910922	-8.949446993	-7.91339731	No
COc1cccc(F)c1-c1nccc(C(=O)Nc2cc(F)c(-c3ccc(=O)n(C)c3)cc2N2C[C@H]3C[C@@H]2CN3)n1	Over 100 nM	24.000551	-38.245796	-7.570080508	-9.93001461	No
Cc1ccncc1-c1cc2cc(NC(=O)[C@H]3C[C@@H]3C3=CN(C)NN3)ncc2c(N)c1F	1nM to 10 nM	-15.96639	5.135851	-7.202	-9.0122118	No
Cc1cc(CN)ncc1-c1cc2cc(Nc3cc4n(n3)CC(=O)N(C)CC4)ncc2cc1F	10nM to 100 nM	-23.641497	-36.113438	-7.784519054	-9.19116402	No
CN(Cc1cnn(C2CCNC2)c1)C(=O)c1cccc(-c2cnc3c(c2Cl)C2(CC=CC2)CN3)c1F	10nM to 100 nM	18.392618	43.494606	-7.068081596	-9.70173836	No
CN(C)C(=O)Cc1cccc2c(-c3cnc4c(c3Cl)C3(CC3)CN4)c[nH]c12	10nM to 100 nM	39.974777	25.152199	-7.201912351	-8.78394413	No
Cc1c(-c2cc3cc(NC(=O)O[C@H]4C[C@@H](O)C4)ncc3c(N)c2F)cnc2c1NC[C@H]1C[C@@H]21	1nM to 10 nM	-61.924744	17.500458	-6.921339575	-9.35670567	No
COc1ccncc1-c1cc(N)c2cnc(NC(=O)[C@@H]3C[C@@H]3F)cc2c1	1nM to 10 nM	-14.770739	0.8582068	-7.201328955	-7.86066437	No
COc1cccc(F)c1-c1nccc(C(=O)Nc2ccc(-c3c(C#N)cnn3C)cc2N2C[C@H](N)C[C@@H]2CO)n1	Over 100 nM	36.31839	7.289145	-7.201	-9.19935226	No
C[C@H]1COC(=O)N1c1cccc(N2Cc3c(cc(N4[C@H](C)C[C@H]4C)nc3CN)C2=O)n1	1nM to 10 nM	24.187706	8.799683	-8.58	-9.37972641	No
COc1ccccc1-c1ncc2[nH]nc(-c3ccc(N4CCN(C)CC4)cc3)c2n1	Over 100 nM	-26.380106	-45.883377	-7.2	-8.75440025	No
Cc1ccncc1-c1cc2cc(NC(=O)C3CC3C#N)ncc2c(N)c1C	10nM to 100 nM	-11.967499	0.9946905	-7.088205701	-8.52876091	No
CN(CCO)C(=O)c1c(N)ccc(-c2cnc3c(c2)C2(CC2)CN3)c1F	10nM to 100 nM	2.086158	26.077486	-7.010427425	-8.38722515	No
CCc1ccncc1-c1cc2cc(Nc3cnn(C4CCNCC4)c3)ncc2c(N)n1	Below 1 nM	-9.126802	-15.497616	-7.222939797	-8.75839233	No
CN1CCN(c2ccc(-c3n[nH]c4ccc(-c5cncc6oc(C(C)(C)C)nc56)nc34)cc2)CC1	Over 100 nM	-29.29592	-32.990025	-7.191	-9.69644833	No
CCCn1cnnc1-c1cccc(N2Cc3c(cc(C4CCC4)nc3CNC)C2=O)n1	1nM to 10 nM	47.301422	0.63905144	-8.735740584	-8.54212475	No
COc1cccc(F)c1-c1nccc(C(=O)Nc2cc(F)ccc2N2C[C@@H]3C[C@H]2CN3)n1	Over 100 nM	25.346413	-37.597023	-7.012667789	-9.27068806	No
O=C(c1cccc(-c2cnc3c(c2Cl)C2(CC2)CN3)c1F)N1CC(O)C1	10nM to 100 nM	-6.75886	43.917576	-7.184780762	-8.60610962	No
COc1cccc(F)c1-c1nccc(C(=O)Nc2cc(F)c3c(cnn3C)c2N2CC[C@@H](N)C2)n1	Over 100 nM	23.78932	-39.056686	-6.568916003	-9.88283062	No
Cc1ccncc1-c1cc(N)c2cnc(NC(=O)C3[C@@H](CC#N)[C@H]3C)cc2c1	Below 1 nM	-19.486767	2.547519	-7.182486475	-8.28582573	No
Cc1cc(NC(=O)CN2C3CCC2CC3)cc(F)c1-c1cc2c(-c3cnn(C)c3)n[nH]c2cn1	Over 100 nM	-50.967903	-50.508766	-7.182	-8.98962688	No
CC(=O)Nc1cccc(-c2cnc3c(c2Cl)C2(CC=CC2)CN3)c1	Over 100 nM	13.083282	38.092346	-7.180906254	-8.70530701	No
CC(=O)Nc1cncc(-c2cc3cc(Nc4cc5n(n4)CC(=O)N(C)CC5)ncc3cc2F)c1C	1nM to 10 nM	-14.688042	-9.448468	-7.177288439	-9.63875294	No
COC1CCN(c2ccc(C(=O)Nc3n[nH]c4cnc(-c5cnn(C)c5C)cc34)cc2)CC1	Over 100 nM	-5.630927	-41.81505	-7.179	-8.58788872	No
Cc1c(N)cncc1-c1cc2cc(Nc3cc4n(n3)CC3=NOC(C)(C)N3CC4)ncc2cc1F	Below 1 nM	-21.057632	-27.605127	-7.177125278	-9.63429832	No
Cc1cc(CN)ccc1-c1cc2cc(Nc3cc4n(n3)CC(=O)N(C)CC4)ncc2cc1F	10nM to 100 nM	-23.543982	-35.67078	-7.8967798	-9.27844334	No
COc1ccc(F)c(F)c1-c1nccc(C(=O)Nc2ccc(-c3cnccc3C#N)cc2N2C[C@H](N)C[C@@H]2CO)n1	Over 100 nM	13.061592	-44.652935	-7.174	-9.61766815	No
CCC(CC)n1cnnc1-c1cccc(N2Cc3c(cc(N4CCC[C@H]4C)nc3CNC)C2=O)n1	Below 1 nM	53.301632	-3.53677	-8.872998004	-8.7142334	No
COc1cccc(F)c1-c1nccc(C(=O)Nc2cc(F)c(CO)cc2N2C[C@H]3C[C@@H]2CN3)n1	Over 100 nM	24.927225	-37.768204	-7.497192067	-9.25501251	No
COc1cccc(F)c1-c1nccc(C(=O)Nc2cc(F)ccc2N2CCN[C@@H](CO)C2)n1	Over 100 nM	26.540545	-38.779747	-7.173	-9.29748917	No
Cc1ncc(-c2cc3cc(NC(=O)C4CC4C#N)ncc3c(N)n2)n1C	10nM to 100 nM	-30.59409	19.710455	-7.131812498	-7.74032927	No
Cc1c(F)ccc(F)c1-c1nccc(C(=O)Nc2ccc(-c3cnccc3C#N)cc2N2C[C@H](N)C[C@@H]2CO)n1	Over 100 nM	13.023105	-44.967136	-7.171	-9.82479286	No
Cc1c(-c2cc3cc(Nc4cc5n(n4)CC(=O)N(C)CC54CC4)ncc3cc2F)cnc2c1NCC[C@]2(C)O	Below 1 nM	65.94131	-21.145788	-7.090843921	-9.66718483	No
CNCc1cc(C)c(-c2cc3c(-c4ccc(CC#N)cc4)n[nH]c3cc2C#N)c(F)c1	Over 100 nM	-27.988682	-51.61042	-8.576	-8.69781971	No
CNCc1cc([C@H](C)O)cc2c1CN(c1cccc(-c3nncn3[C@@H](C)CC(F)(F)F)n1)C2=O	1nM to 10 nM	27.82028	-9.260757	-9.238236091	-8.8281641	No
Cc1ccncc1-c1cc2cc(Nc3cc4n(n3)CC(=O)N(C)CC4)ncc2c(N)c1F	Below 1 nM	-16.747002	-21.230803	-7.247261786	-9.55218983	No
COc1cccc(F)c1-c1nccc(C(=O)Nc2ccc3c(cnn3C)c2N(C)CC(C)(C)O)n1	Over 100 nM	20.711874	-47.979424	-7.167	-8.99722099	No
CCn1cnnc1-c1cccc(N2Cc3c(cc(N(C)C)nc3[C@@H](C)N)C2=O)n1	1nM to 10 nM	34.257656	-14.1193905	-8.908534786	-8.23928833	No
CC(C)N1CCc2cc(Nc3cc4cc(-c5cncc6c5OCCN6)c(F)c(N)c4cn3)nn2CC1=O	1nM to 10 nM	-16.633692	-16.818672	-6.881138569	-10.0530138	No
Cc1cc(NC(=O)CN(C)C)cc(Cl)c1-c1cc2c(-c3cnn(C)c3)n[nH]c2cn1	Over 100 nM	-28.893803	-10.995704	-7.166	-7.77125597	No
Cc1c(N)cncc1-c1cc(N)c2cnc(NC(=O)C3CC3C#N)cc2c1	Below 1 nM	-24.64537	9.670967	-7.045116876	-8.83618164	No
COc1cccc(F)c1-c1nccc(C(=O)Nc2cc(F)c(N3CCC3)cc2N2C[C@H]3C[C@@H]2CN3)n1	Over 100 nM	26.665295	-40.162018	-7.142535619	-9.64471912	No
Cc1c(-c2cc3cc(NC(=O)N[C@H]4COC[C@H]4F)ncc3c(N)c2F)cnc2c1NCCO2	Below 1 nM	-46.62594	21.780798	-7.16369545	-9.34648895	No
Clc1c(-c2cccc3[nH]ncc23)cnc2c1C1(CC=CC1)CN2	Over 100 nM	15.387976	35.96634	-7.16303466	-9.02741814	No
Cc1nnc(-c2cccc(N3Cc4c(cc(N5[C@@H](C)CC[C@@H]5C)nc4CN)C3=O)n2)n1C(C)C	Below 1 nM	61.976192	-23.661964	-7.319547404	-8.98138237	No
CN(C)CCN(C)C(=O)c1c(N)ccc(-c2cnc3c(c2Cl)C2(CCC(C)(C#N)C2)CN3)c1F	10nM to 100 nM	27.983442	53.596344	-7.158	-8.34495449	No
CNCc1nc(N(C)C)cc2c1CN(c1cccc(-c3nncn3CC3CC3)n1)C2=O	Below 1 nM	49.145092	-2.3158696	-8.770346576	-8.37357616	No
COCC1(O)CN(C)C(=O)Cn2nc(Nc3cc4cc(-c5cnccc5C)c(F)c(N)c4cn3)cc21	Below 1 nM	-9.351812	-15.822749	-7.017652403	-9.39799786	No
Cc1c(N)cncc1-c1cc(N)c2cnc(NC(=O)[C@@H]3C[C@H]3C#N)cc2c1	Below 1 nM	-24.634687	9.709807	-7.036593232	-8.82959461	No
NC(=O)CCn1cc(-c2cnc3c(c2Cl)C2(CC=CC2)CN3)cn1	Over 100 nM	13.0085	45.427547	-7.156585605	-7.79017019	No
Cc1ccncc1-c1cc2cc(NC(=O)[C@@H]3C[C@]34CCN(S(C)(=O)=O)C4)ncc2c(N)n1	1nM to 10 nM	-4.2465887	5.913543	-7.154041635	-9.28073788	No
Cc1ccncc1-c1nc(N)c2cnc(NC(=O)[C@H]3C[C@@H]3c3cn[nH]c3)cc2c1F	Below 1 nM	1.8505883	-14.64763	-7.153378508	-8.69343853	No
Cc1cc(C)n(-c2cccc(-c3cnc4c(c3Cl)C3(CC=CC3)CN4)c2)n1	10nM to 100 nM	18.184332	38.528538	-7.152897732	-9.16664505	No
CC(C)N1CCc2cc(Nc3cc4cc(C(C)n5ccccc5=O)nc(N)c4cn3)nn2CC1=O	Over 100 nM	-12.70126	7.11577	-7.067932104	-9.02746296	No
Cc1c(-c2cc3cc(NC(=O)NCC4CC4)ncc3c(N)c2F)cnc2c1NCCO2	Below 1 nM	20.281134	41.781784	-7.152431931	-8.75709629	No
CNCc1cncc(-c2cc3cc(Nc4cc5n(n4)CC(=O)N(C)CC5)ncc3cc2F)c1C	10nM to 100 nM	-20.362322	-34.09533	-7.896549855	-9.37432575	No
Cc1nnc(-c2cccc(N3Cc4c(cc(N5[C@H](C)CC[C@H]5C)nc4CN)C3=O)n2)n1C(C)C	Below 1 nM	62.003353	-20.841131	-7.469847377	-9.02759361	No
COc1cccc(F)c1-c1nccc(C(=O)Nc2ccc(-c3cnccc3C#N)cc2N2CCO[C@@H](CO)C2)n1	Over 100 nM	30.441593	-29.075867	-7.152	-8.73007774	No
Cc1ncc(-c2cc3cc(Nc4cc5n(n4)CC(=O)N(C)CC5)ncc3c(N)c2F)c(C)c1N	Below 1 nM	-37.06008	-6.0332756	-6.839162608	-9.25128078	No
CC1(c2cc3c(c(CN)n2)CN(c2cccc(N4C(=O)OC[C@H]4CF)n2)C3=O)CC1	1nM to 10 nM	25.067234	5.572138	-8.696029853	-8.63240719	No
COc1cccc(F)c1-c1cc2c(-n3cnc(C(=O)NC(C)C)c3)n[nH]c2cn1	Over 100 nM	-44.69138	-35.15891	-7.151	-7.83808756	No
CN1CCN(c2ccc(-c3n[nH]c4cnc(-c5ccc6c(c5)C(=O)NC6)nc34)cc2)CC1	Over 100 nM	-31.687235	-41.61266	-7.15	-9.57906342	No
Cc1c(-c2cc3cc(Nc4cc5n(n4)CC(=O)N([C@H](C)CO)CC5)ncc3cc2F)cnc2c1NCCO2	Below 1 nM	-39.64809	-10.874153	-7.147774667	-9.24915028	No
CN1CCC(NC(=O)c2ccc(-c3n[nH]c4ccc(-c5ccccc5F)nc34)cc2)CC1	Over 100 nM	-24.154543	-46.877205	-7.15	-9.43353558	No
O=C(c1cccc(-c2cnc3c(c2)C2(CC2)CN3)c1F)N1CCc2ccccc21	Over 100 nM	13.188236	-39.737106	-7.113240817	-9.25756931	No
Cc1c(N)cncc1-c1cc2cc(Nc3cc4n(n3)CC(=O)N(C(C)C)CC4)ncc2cc1C#N	Below 1 nM	-21.851639	-26.624374	-7.097253317	-8.96016026	No
Cc1[nH]nc(CO)c1-c1cc(N)c2cnc(NC(=O)[C@H]3C[C@@H]3C#N)cc2c1	1nM to 10 nM	7.475365	24.488838	-7.916173222	-8.55969524	No
CCc1ccncc1-c1cc2cc(NC(=O)C3C[C@H]3C(=O)C3CC(O)C3)ncc2c(N)n1	Over 100 nM	-2.8157003	5.0152984	-7.144810193	-8.59021664	No
C[C@@H]1COC(=O)N1c1cc(N)c2cnc(NC(=O)[C@@H]3C[C@@H]3F)cc2c1	10nM to 100 nM	-16.306345	36.25075	-7.04094889	-8.34425545	No
[2H]C([2H])([2H])N1CCc2cc(Nc3cc4cc(-c5cnccc5C)c(F)c(N)c4cn3)nn2CC1=O	Below 1 nM	-16.626423	-21.231739	-7.011410104	-9.54068947	No
Cc1ccncc1-c1cc2cc(Nc3cc4n(n3)CC(=O)N(C)C/C4=C\c3cnn(C)c3)ncc2c(N)c1F	Below 1 nM	-16.488087	-26.284859	-6.570893888	-9.78006554	No
COc1cccc(F)c1-c1nccc(C(=O)Nc2ccc(-c3cnccc3C#N)cc2N2CCN(CCO)CC2)n1	Over 100 nM	12.851552	-46.579395	-7.142	-9.46122646	No
CC[C@@H](N)c1nc(C2(C)CC2)cc2c1CN(c1cccc(-c3nncn3C3CCC3)n1)C2=O	1nM to 10 nM	50.946743	-3.606056	-8.883217272	-8.837286	No
CCC1(C#N)CCC2(CNc3ncc(-c4ccc(N)c(C(=O)N(C)C)c4F)c(Cl)c32)C1	1nM to 10 nM	28.295101	54.48729	-7.109232261	-8.61032677	No
COc1ccncc1-c1cc(N)c2nnc(NC(=O)[C@@H]3C[C@@H]3F)cc2c1	10nM to 100 nM	-15.0640545	12.958714	-7.097977492	-8.57857418	No
COc1cc(N2CCN(C)CC2)ccc1C(=O)Nc1n[nH]c2cnc(-c3c(F)cc(CNC(C)C)cc3F)cc12	Over 100 nM	-25.27684	-56.22158	-8.571	-9.08196163	No
COc1cccc(F)c1-c1nccc(C(=O)Nc2ccc(-c3c(C)nn(C)c3C)cc2N2C[C@H]3C[C@@H]2CN3)n1	Over 100 nM	26.043123	-53.419323	-7.132	-10.161088	No
Cc1c(N)cncc1-c1cc2cc(Nc3cc4n(n3)CC(=O)N(CCN3CC(O)C3)CC4)ncc2cc1F	Below 1 nM	-21.23313	-29.633247	-6.28950454	-9.30433273	No
Cc1coc(=O)n1-c1cc(N)c2cnc(NC(=O)[C@H]3C[C@@H]3C#N)cc2c1	10nM to 100 nM	-17.799765	33.136505	-6.93683205	-7.92386532	No
CCN(CCO)C(=O)c1cccc(-c2cnc3c(c2Cl)C2(CC2)CN3)c1F	10nM to 100 nM	9.924781	39.802925	-7.129615201	-7.92499447	No
COc1cccc(F)c1-c1nccc(C(=O)Nc2cc(F)ccc2N2C[C@@H]3C[C@H]2CN3CCO)n1	Over 100 nM	26.441557	-38.81619	-7.13	-9.06023598	No
CS(=O)(=O)c1ccc(-c2cnc3c(c2Cl)C2(CC=CC2)CN3)cc1	Over 100 nM	11.818782	39.553165	-7.129490779	-8.43042755	No
O=C1NCCCN1c1cccc(-c2cnc3c(c2Cl)C2(CC2)CN3)c1	10nM to 100 nM	-2.0301187	37.360497	-7.12937884	-8.63066578	No
CNCc1cc(C)c(-c2cc3c(-c4ccc(C(F)(F)F)cc4)n[nH]c3cc2C#N)c(F)c1	Over 100 nM	-22.149937	-42.711285	-8.571	-9.24352169	No
Cc1ccncc1-c1cc2cc(NC(=O)[C@@H]3C[C@H]3c3cnn(C)c3)ncc2c(N)n1	Below 1 nM	-17.467241	-11.199411	-7.128854206	-9.3051405	No
Cc1ccncc1-c1cc(N)c2cnc(NC(=O)[C@@H]3[C@H]4CC(O)C[C@H]43)cc2c1Cl	Below 1 nM	-7.4205866	-2.068352	-7.12815186	-8.37246037	No
N#CC1CC1C(=O)Nc1cc2cc(-c3cn[nH]c3)cc(N)c2cn1	1nM to 10 nM	-18.257242	22.878977	-6.980240225	-8.19346046	No
Cc1c(CS(C)(=O)=O)cncc1-c1cc2cc(Nc3cc4n(n3)CC(=O)N(C)CC4)ncc2cc1F	Below 1 nM	-36.50985	-10.6770735	-7.242047905	-9.26484489	No
COc1cccc(F)c1-c1cc2c(NC(=O)c3cccc(N4CCN(C)C(=O)C4)c3)n[nH]c2cn1	Over 100 nM	29.285345	-22.509691	-7.125	-8.67638969	No
CCn1cnnc1-c1cccc(N2Cc3c(cc(N4[C@H](C)CC[C@H]4C)nc3CN)C2=O)n1	Below 1 nM	36.60587	-6.3619556	-7.589023129	-9.09047985	No
N#Cc1cccc(-c2cnc3c(c2Cl)C2(CC=CC2)CN3)c1	Over 100 nM	11.933713	43.59055	-7.12447669	-8.16552448	No
CN1CCN(c2ccc(-c3n[nH]c4ccc(-c5cccc6c5OCCO6)nc34)cc2)CC1	Over 100 nM	-30.143925	-45.257534	-7.271415609	-9.85053635	No
Cc1ccncc1-c1cc(N)c2cnc(NC(=O)[C@@H]3[C@@H](CC#N)[C@H]3C)cc2c1	Below 1 nM	-19.516127	2.5654025	-7.123975283	-8.30086517	No
NS(=O)(=O)c1ccc(-c2cnc3c(c2)C2(CC2)CN3)cc1	Over 100 nM	-0.6405856	19.60889	-7.08676727	-7.92255402	No
Cc1ccncc1-c1cc2cc(NC(=O)[C@@H]3[C@@H](c4ccn[nH]4)[C@H]3C)ncc2c(N)c1F	1nM to 10 nM	-13.159237	-12.147367	-6.712166456	-9.21318054	No
CCN(C)c1cc2c(c([C@H](C)N)n1)CN(c1cccc(-c3nncn3CC)n1)C2=O	Below 1 nM	41.642715	-6.613823	-8.56614642	-8.14474773	No
CCNCc1cc(OC)cc2c1CN(c1cccc(-c3nncn3[C@H](CC)CO)n1)C2=O	1nM to 10 nM	25.384836	-15.180688	-9.181049194	-8.04133701	No
CC(C)(O)c1ccc(-c2cnc3c(c2Cl)C2(CC=CC2)CN3)cc1	Over 100 nM	15.205128	41.229786	-7.119196881	-8.78365421	No
CNS(=O)(=O)c1ccc(Nc2cc3cc(-c4cnccc4C)ncc3cn2)nc1	10nM to 100 nM	21.910778	-20.132048	-7.121395571	-7.81918192	No
Cc1ccncc1-c1cc2cc(Nc3cnn([C@H]4CCN(C5COC5)C[C@@H]4O)c3)ncc2c(N)n1	Below 1 nM	-22.881838	-23.565165	-7.429757245	-8.50502491	No
Cc1ccncc1-c1cc2cc(NC(=O)N3CC4CC3C4)ncc2c(N)c1F	10nM to 100 nM	-15.562691	2.41598	-7.114368846	-9.19377613	No
CCN1CCN(c2cccc(C(=O)Nc3n[nH]c4cnc(-c5c(F)cccc5OC)cc34)c2)CC1	Over 100 nM	-17.287754	-38.27003	-7.117	-9.10905647	No
CNCc1cc(C)c(-c2cc3c(-c4ccc(N5CCN(C(C)=O)CC5)nc4)n[nH]c3cc2C#N)c(F)c1	Over 100 nM	-22.385069	-52.667297	-8.569	-9.88977051	No
CN(CC(C)(C)O)C(=O)c1c(N)ccc(-c2cnc3c(c2)C2(CC2)CN3)c1F	10nM to 100 nM	3.2431471	26.33914	-6.93648891	-9.00706005	No
CCc1ccncc1-c1cc2cc(NC(=O)c3cc(C)[nH]n3)ncc2c(N)n1	10nM to 100 nM	-17.948484	-9.480273	-6.706171524	-9.06933498	No
CC1(C#N)C(=O)Nc2ccc(-c3cnc4c(c3Cl)C3(CC3)CN4)cc21	Over 100 nM	21.815634	20.085602	-7.110986938	-9.00980282	No
Cc1ccncc1-c1cc2cc(NC(=O)[C@@H]3C[C@H]3CN)ncc2c(N)n1	1nM to 10 nM	-15.3855915	5.931439	-7.038581819	-8.02278042	No
CNCc1cc(OC)cc2c1CN(c1cccc(-c3nncn3C(C)C)n1)C2=O	1nM to 10 nM	25.908638	-11.127886	-8.706940892	-8.55968857	No
O=C1OCc2ccc(-c3cnc4c(c3)C3(CC3)CN4)cc21	Over 100 nM	9.593461	-3.236077	-6.979495346	-8.56036377	No
Cc1cnccc1-c1cc2cc(NC(=O)[C@@H]3C[C@@H]3F)ncc2c(N)n1	1nM to 10 nM	-1.0273628	-10.21205	-7.105605192	-8.39662743	No
Nc1nc(-c2cncc3c2CCN3)cc2cc(NC(=O)[C@@H]3C[C@@H]3F)ncc12	Below 1 nM	-26.623	11.177684	-7.104924439	-9.04748058	No
COc1cccc(F)c1-c1nccc(C(=O)Nc2cc(F)ccc2N2CCC[C@H]2CO)n1	Over 100 nM	24.92611	-38.86231	-7.108	-8.98255634	No
CN1CCN(c2ccc(-c3n[nH]c4ccc(-c5ccc(=O)n(C)c5)nc34)cc2)CC1	Over 100 nM	-34.612633	-46.82241	-7.108	-8.86096573	No
Cc1ccncc1-c1cc2cc(NC(=O)[C@@H]3C[C@H]3c3cc[nH]n3)ncc2c(N)n1	Below 1 nM	-16.238092	0.3277918	-6.694531962	-8.62789345	No
CCC(CC)n1cnnc1-c1cccc(N2Cc3c(CNC)cc(OC)cc3C2=O)n1	1nM to 10 nM	27.368317	-5.668387	-8.846787505	-8.32472801	No
Cc1c(-c2cc3cc(Nc4cc5n(n4)CC(=O)NCC5)ncc3cc2F)cnc2c1NCCO2	Below 1 nM	38.63226	21.16223	-7.100509723	-9.489151	No
COc1cccc(F)c1-c1nccc(C(=O)Nc2ccc3sc(C)nc3c2N2C[C@@H](N)C[C@H]2CO)n1	Over 100 nM	31.841553	-30.179075	-7.102	-8.81380653	No
Cc1c(CC#N)ccnc1-c1cccc(-c2cnc3c(c2Cl)C2(CC=CC2)CN3)c1	1nM to 10 nM	19.12827	38.011517	-7.098652324	-9.11017704	No
CCc1ncncc1-c1cc2cc(NC(=O)[C@@H]3C[C@@H]3F)ncc2c(N)n1	10nM to 100 nM	26.287916	22.945747	-7.097323857	-8.45889854	No
COc1c(-c2ccc(N)c(C(=O)N(C)C)n2)cnc2c1C1(CC1)CN2	10nM to 100 nM	0.55103797	28.206059	-6.853693605	-7.98333645	No
CCc1ccncc1-c1cc(N)c2cnc(NC(=O)[C@@H]3C[C@@H]3F)cc2c1	1nM to 10 nM	-9.530485	2.8310056	-7.094744578	-8.67876816	No
Cc1ccncc1-c1cc(N)c2cnc(Nc3cnn(C(C)C#N)c3)cc2c1Cl	Below 1 nM	-14.794798	-26.225824	-7.012897642	-8.26882935	No
Cc1c(N)cncc1-c1cc2cc(Nc3cc4n(n3)CC(=O)N(C)C[C@@H]4F)ncc2c(N)c1F	Below 1 nM	-20.30633	-18.640482	-6.920326473	-9.91384506	No
CCn1c(C)nnc1-c1cccc(N2Cc3c(cc(N4[C@H](C)CC[C@H]4C)nc3CN)C2=O)n1	Below 1 nM	60.490646	-19.116306	-7.2057644	-8.31140614	No
COC[C@@H](N)c1nc(C2(C)CC2)cc2c1CN(c1cccc(-c3nnc4n3[C@@H](CO)CC4)n1)C2=O	Below 1 nM	64.103355	-17.356567	-8.471118275	-8.70469952	No
CC1CCC(=O)N1c1cc(N)c2cnc(NC(=O)[C@@H]3C[C@@H]3F)cc2c1	10nM to 100 nM	-9.355525	29.782204	-7.028977483	-8.55893707	No
Cc1c(-c2cc3cc(NC(=O)O[C@H]4CC[C@@H](O)C4)ncc3c(N)c2F)cnc2c1NCCO2	Below 1 nM	-51.117275	42.762173	-7.090310945	-9.02643299	No
COc1cccc(F)c1-c1nccc(C(=O)Nc2ccccc2C2CCC(N)C2)n1	Over 100 nM	25.197262	-47.743713	-7.086	-9.31394672	No
CNC(=O)Nc1cc2cc(-c3cnccc3C)c(Cl)c(N)c2cn1	1nM to 10 nM	-30.150665	5.419448	-7.081456185	-8.39797115	No
COc1cccc(F)c1-c1ncc2[nH]nc(-c3ccn(C)c(=O)c3)c2n1	Over 100 nM	-47.45666	-23.889812	-8.557	-7.99645138	No
COc1cccc(F)c1-c1nccc(C(=O)Nc2cc(F)ccc2N2CC[C@@H](N)C2)n1	Over 100 nM	25.24347	-36.76363	-7.076	-9.19115162	No
Cc1c(NS(=O)(=O)C2CC2)cncc1-c1cc2cc(Nc3cc4n(n3)CC(=O)N(C)CC4)ncc2cc1F	1nM to 10 nM	-36.756214	-9.494165	-6.8328387	-9.3211031	No
C[C@H]1Cc2c(cncc2-c2cc(N)c3cnc(NC(=O)C4CC4)cc3c2)N1	1nM to 10 nM	-24.84535	5.1695046	-6.937541086	-9.16771507	No
Cc1c(N)cncc1-c1cc2cc(NC(=O)OC3CCOCC3)ncc2c(N)c1F	Below 1 nM	-32.208683	10.040661	-7.023836739	-9.00939369	No
Cc1c(N)cncc1-c1cc(N)c2nnc(NC(=O)[C@H]3C[C@@H]3C#N)cc2c1	1nM to 10 nM	-24.382504	18.051754	-7.021726392	-9.12765598	No
COCCNC(=O)c1cc(F)c(-c2cc3c(-c4cnn(C)c4)n[nH]c3cn2)c(F)c1	Over 100 nM	-51.15444	-47.122257	-8.557	-8.43528557	No
CCS(=O)(=O)c1ccc(-c2cnc3c(c2Cl)C2(CC=CC2)CN3)cc1	Over 100 nM	11.88903	39.608025	-7.070029126	-7.98049688	No
CCC(CC)n1cnnc1-c1cccc(N2Cc3c(cc(C4(C)CC4)nc3[C@@H](C)N)C2=O)n1	1nM to 10 nM	51.06962	-0.6199781	-8.972182543	-8.52891636	No
CC1COC(=O)N1c1cc(N)c2cnc(Nc3cc4n(n3)CC(=O)N(C)CC4)cc2c1	1nM to 10 nM	-17.871231	27.692501	-5.966566551	-9.00465965	No
COc1cccc(F)c1-c1nccc(C(=O)Nc2cc(F)c(CNC3CCC3)cc2N2C[C@H]3C[C@@H]2CN3)n1	Over 100 nM	29.040401	-48.75692	-7.601757506	-9.27480793	No
CN(C)C(=O)c1c(N)ccc(-c2cnc3[nH]c(Cl)c(CCO)c3c2)c1F	10nM to 100 nM	-1.8871014	-22.072348	-7.065428445	-8.49286175	No
Cc1nn(C)c(C)c1-c1cc2cc(NC(=O)[C@@H]3C[C@@H]3F)ncc2c(N)n1	1nM to 10 nM	-6.487842	27.541758	-7.0647015	-8.4631176	No
Cc1ccncc1-c1cc2cc(NC(=O)C3CC3)ncc2c(N)c1F	Below 1 nM	-15.133524	2.7082906	-7.064506072	-8.52499962	No
COc1cccc(F)c1-c1nccc(C(=O)Nc2ccc(-c3cccnc3C)cc2N2C[C@H]3C[C@@H]2CN3)n1	Over 100 nM	25.608446	-49.216957	-7.062	-10.1749983	No
Cc1c(N)cncc1-c1cc2cc(Nc3cc4n(n3)CC(=O)NCC43CC3)ncc2cc1F	Below 1 nM	-23.332676	-28.039648	-7.062235875	-9.70774841	No
CNCc1cc(F)c(-c2ncc3[nH]nc(-c4ccc(C5CCOCC5)cc4)c3n2)c(F)c1	Over 100 nM	-9.739722	-63.23349	-8.555	-9.13897514	No
CNCc1cc(C)c(-c2cc3cc(Nc4cc5n(n4)CC(=O)N(C)CC5)ncc3cn2)c(F)c1	10nM to 100 nM	-35.319332	-9.128252	-7.482993522	-8.79870605	No
Cc1ccncc1-c1cc2cc(NC(=O)[C@H]3C[C@@H]3CO)ncc2c(N)n1	1nM to 10 nM	2.6758392	-12.683667	-7.059741558	-7.96683168	No
C[C@H](N)c1nc(N2CCC[C@H]2C)cc2c1CN(c1cccc(-c3nnc4n3[C@@H](C)CC4)n1)C2=O	Below 1 nM	59.4612	-13.711054	-8.468379271	-9.6581192	No
CC[C@@H](CO)n1cnnc1-c1cccc(N2Cc3c(cc(C4(C)CC4)nc3CNC)C2=O)n1	Below 1 nM	52.54836	3.8270152	-8.916324309	-8.155406	No
CCCNc1ccc(C(=O)Nc2n[nH]c3cnc(-c4cnn(C)c4C)cc23)cc1	Over 100 nM	-5.957784	-41.63278	-7.053	-7.7307477	No
Cc1c(N)cccc1-c1cc2cc(Nc3cc4n(n3)CC(=O)N(C)CC4)ncc2c(N)c1F	Below 1 nM	-13.171613	-23.365524	-6.896302458	-10.4962454	No
Cc1ncc(N)c(C)c1-c1cc2cc(NC(=O)[C@@H]3C[C@H]3C)ncc2c(N)n1	1nM to 10 nM	-4.7399383	6.8501987	-7.038492725	-9.06127548	No
N#Cc1ccccc1-c1cc2cc(NC(=O)[C@H]3C[C@@H]3C#N)ncc2c(N)n1	10nM to 100 nM	-22.103884	9.265184	-7.051893646	-8.28960037	No
N#Cc1ccncc1-c1ccc(NC(=O)c2ccnc(-c3c(F)cccc3Cl)n2)c(N2C[C@H](N)C[C@@H]2CO)c1	Over 100 nM	28.454914	-30.057371	-7.049	-9.30811691	No
Cc1c(CC#N)ccnc1-c1cccc(-c2cnc3c(c2Cl)C2(CC=CC2)CN3)c1F	1nM to 10 nM	18.224428	37.724342	-7.048104099	-8.75561237	No
COc1cccc(F)c1-c1nccc(C(=O)Nc2cc(F)c3c(cnn3CCF)c2N2C[C@@H]3C[C@H]2CN3)n1	Over 100 nM	24.446335	-38.166283	-7.473059534	-9.2951355	No
Cc1ccncc1-c1cc2cc(NC(=O)[C@H]3C[C@@H]3C#N)ncc2c(N)c1C(F)(F)F	1nM to 10 nM	-16.468872	17.531229	-7.039680287	-8.73305893	No
CCc1ccncc1-c1cc2cc(Nc3cnn(C)c3)ncc2c(N)n1	1nM to 10 nM	-18.773888	-12.272214	-7.038621548	-8.29963493	No
CCc1ccncc1-c1cc2cc(Nc3ccn(C)n3)ncc2c(N)n1	1nM to 10 nM	-19.566586	-12.37188	-7.037162211	-8.42741966	No
COc1cc(C)cc(F)c1-c1nccc(C(=O)Nc2ccc(-c3cnccc3C#N)cc2N2C[C@H](N)C[C@@H]2CO)n1	Over 100 nM	12.846879	-44.68521	-7.041	-9.42418289	No
COc1ccncc1-c1cc2c(NC(=O)c3ccc(N4CCN(C)CC4)cc3)n[nH]c2cn1	Over 100 nM	-7.451478	-47.950104	-7.04	-7.92643166	No
Cc1ncc(-c2cc3cc(Nc4cc5n(n4)CC(=O)N(C(C)C)CC5)ncc3cc2F)c(C)c1N	Below 1 nM	-37.046986	-6.7638974	-6.927929135	-8.55679798	No
COc1c(F)ccc(F)c1-c1nccc(C(=O)Nc2ccc(-c3cnccc3C#N)cc2N2C[C@H](N)C[C@@H]2CO)n1	Over 100 nM	12.664171	-44.081455	-7.039	-9.41500568	No
CC1(O)C(=O)Nc2ccc(-c3cnc4c(c3)C3(CC3)CN4)cc21	Over 100 nM	20.92611	20.9322	-6.943565775	-9.27671909	No
COc1cccc(F)c1-c1nccc(C(=O)Nc2ccc(-c3c(C)nn(C)c3C)cc2[C@H]2CC[C@@H](N)CC2)n1	Over 100 nM	45.934814	25.816116	-7.038	-9.95016575	No
Cc1c(-c2cc3cc(NC(=O)O[C@H]4C[C@@H](CC#N)C4)ncc3c(N)c2F)cnc2c1NCCO2	Below 1 nM	-45.706074	43.605465	-7.037863438	-7.72380686	No
CN1CCc2cc(Nc3cc4cc(-c5cncc(N)c5C(F)(F)F)c(F)cc4cn3)nn2CC1=O	Below 1 nM	-29.579702	-21.465094	-7.815016172	-9.74098778	No
CCn1cnnc1-c1cccc(N2Cc3c(cc(C4CCC4)nc3CNC)C2=O)n1	Below 1 nM	30.569103	-11.053072	-8.727568601	-8.52346802	No
Cc1c(N)cncc1-c1cc2cc(Nc3cc4n(n3)CC(=O)N(CC3CC3)CC4)ncc2c(N)c1F	Below 1 nM	-18.669285	-24.015554	-6.860828485	-9.71202087	No
CNCc1cc(C)c(-c2nccc(C(=O)Nc3ccc4sc(C)nc4c3N3CC[C@@H](N)C3)n2)c(F)c1	Over 100 nM	30.962914	-0.7278425	-7.033	-8.49907398	No
CC(=O)N1CCC([C@@H]2C[C@H]2C(=O)Nc2cc3cc(-c4cnccc4C)nc(N)c3cn2)CC1	1nM to 10 nM	-4.0172734	5.420517	-7.028317361	-9.56057835	No
COCCn1ncc2c(N3C[C@@H](N)C[C@H]3CO)c(NC(=O)c3ccnc(-c4c(OC)ccc(-c5cnn(C)c5)c4F)n3)cc(F)c21	Over 100 nM	48.15139	25.226528	-7.834812476	-8.90115738	No
Cc1c(N)cncc1-c1cc(F)c2cnc(Nc3cc4n(n3)CC(=O)NCC43CC3)cc2c1	Below 1 nM	-23.547724	-28.1593	-7.027386244	-9.81428909	No
Cc1ccncc1-c1cc2cc(Nc3cc4n(n3)CC(=O)N(CC(F)(F)F)CC4)ncc2c(N)c1F	Below 1 nM	-16.646038	-21.752604	-6.886173107	-8.98003197	No
CCc1c(-c2cc3cc(NC(=O)O[C@H]4CC(=O)N(C)C4)ncc3c(N)c2F)cnc2c1NCCO2	Below 1 nM	-40.055832	34.81713	-7.02561581	-9.0696497	No
CC[C@@H](C)n1cnnc1-c1cccc(N2Cc3c(cc(N(C)C)nc3CNC)C2=O)n1	Below 1 nM	44.127926	-1.264626	-8.738460946	-8.24583244	No
COc1cccc(F)c1-c1nccc(C(=O)Nc2ccc(-c3cnccc3C#N)cc2N2C[C@H](N)C[C@@H]2C2(O)CC2)n1	Over 100 nM	29.924856	-50.24352	-7.025	-9.62844658	No
CCC1(O)C(=O)NC2C=CC(c3cnc4c(c3)C3(CC3)CN4)=CC21	Over 100 nM	21.83091	55.751106	-6.952800324	-9.44560432	No
CN(C)CCCN(C)C(=O)c1c(N)ccc(-c2cnc3c(c2Cl)C2(CCC(C)(C#N)C2)CN3)c1F	10nM to 100 nM	28.371635	54.76003	-6.91977257	-8.15889359	No
CC[C@H](N)c1nc(N2CCC[C@H]2C)cc2c1CN(c1cccc(-c3nnc4n3[C@H](CC)CC4)n1)C2=O	Below 1 nM	61.30468	-21.767572	-8.426297281	-8.91047955	No
Cc1ccncc1-c1cc(N)c2cnc(NC(=O)[C@H]3[C@@H](C)[C@@H]3CC#N)cc2c1	1nM to 10 nM	-20.875141	2.2439315	-7.021572844	-8.30151653	No
Cc1c(N)cncc1-c1cc(N)c2nnc(NC(=O)[C@@H]3C[C@H]3C#N)cc2c1	Below 1 nM	-24.407578	18.099457	-6.971300287	-9.18810749	No
CCCn1cnnc1-c1cccc(N2Cc3c(cc(C4(C)CC4)nc3CN)C2=O)n1	1nM to 10 nM	46.843155	-4.8906493	-8.553	-8.58384609	No
COCCN1CC[C@]2(C[C@H]2C(=O)Nc2cc3cc(-c4cnccc4C)nc(N)c3cn2)C1	1nM to 10 nM	-2.8213332	5.46224	-6.939777515	-8.63059044	No
CNC1CCc2cc(F)c(-c3ncc4[nH]nc(-c5cnn(C)c5)c4c3OC)c(F)c2C1	Over 100 nM	-51.717922	-30.005827	-7.019	-8.27185631	No
O=C1COCCN1c1cccc(-c2cnc3c(c2)C2(CC2)CN3)c1F	10nM to 100 nM	-3.2244341	37.72969	-6.97974778	-7.96597958	No
COCc1nc2c(N3CCC[C@H]3CN)c(NC(=O)c3ccnc(-c4c(F)cccc4OC)n3)ccc2s1	Over 100 nM	38.488987	13.756136	-7.016	-7.82077837	No
Cc1ccncc1-c1cc2cc(Nc3cc4n(n3)CC(=O)N(C)C[C@H]4C)ncc2c(N)c1F	Below 1 nM	-15.952038	-24.45197	-7.165808779	-9.96702671	No
Cc1c(-c2cc3cc(NC(=O)OC4CN(C(=O)[C@@H]5C[C@H]5F)C4)ncc3c(N)c2F)cnc2c1NCCC2	Below 1 nM	-62.400642	16.03847	-6.704288181	-9.12602234	No
CCN(C)c1cc2c(c(CN)n1)CN(c1cccc(-c3nncn3CC)n1)C2=O	Below 1 nM	35.15079	-13.306117	-8.836636263	-8.21472549	No
COC(=O)[C@@H]1COC(c2cc(C)c(-c3cc4cc(NC(=O)[C@@H]5C[C@H]5c5cnn(C)c5)ncc4c(N)n3)cn2)=N1	10nM to 100 nM	37.88778	31.829798	-7.01160011	-9.06556034	No
Cc1c(N)cncc1-c1cc2cc(Nc3cc4n(n3)CC(=O)NCC4)ncc2cc1F	Below 1 nM	-24.764935	-27.004454	-6.842338854	-9.56399345	No
COc1cccc(F)c1-c1ncc2[nH]nc(-c3cncnc3)c2n1	Over 100 nM	-38.11764	-44.376198	-6.787072378	-7.3744092	No
Cc1c(N)cncc1-c1cc(Cl)c2cnc(Nc3cc4n(n3)CC(=O)N(C(C)C)CC4)cc2c1	Below 1 nM	-26.507734	-19.49242	-7.328308927	-9.43558884	No
Cc1c(N)cncc1-c1cc2cc(Nc3cc4n(n3)Cc3nccn3CC4)ncc2cc1F	Below 1 nM	-17.450205	-30.001188	-7.399110514	-9.41256809	No
COc1cccc(F)c1-c1nccc(C(=O)Nc2ccc3c(ncn3C)c2N2CCC[C@H]2CN)n1	Over 100 nM	31.815065	-29.689457	-6.998	-8.42990685	No
C[C@H]1COC(=O)N1c1cccc(N2Cc3c(cc(C4CC4)nc3CN)C2=O)n1	Below 1 nM	20.671593	-0.00641707	-8.452828583	-8.81468868	No
Cc1cnsc1-c1cc(N)c2cnc(NC(=O)C3CC3C#N)cc2c1	1nM to 10 nM	-20.338638	19.644869	-6.857817726	-8.46542835	No
N#C[C@H]1C[C@@H]1C(=O)Nc1cc2cc(-c3cnccc3-c3cc[nH]n3)nc(N)c2cn1	1nM to 10 nM	-14.939692	-24.394556	-6.585125382	-8.6268034	No
CN(C)c1ccncc1-c1cc(N)c2cnc(NC(=O)[C@@H]3C[C@H]3C#N)cc2c1	10nM to 100 nM	-3.8917234	2.6492457	-5.921917711	-8.15276718	No
Nc1cc(-c2cnccc2C2CC2)cc2cc(NC(=O)C3CC3F)nnc12	10nM to 100 nM	-6.675882	9.839121	-6.988167977	-9.00419903	No
CNS(=O)(=O)c1ccc(-c2cnc3c(c2Cl)C2(CC=CC2)CN3)cc1	Over 100 nM	11.363878	39.281254	-6.99151983	-8.2428503	No
N#CCc1ccncc1-c1cc2cc(NC(=O)[C@H]3C[C@@H]3C#N)ncc2c(N)n1	10nM to 100 nM	0.50266874	-6.187031	-6.990567167	-7.66848135	No
Cc1ccncc1-c1cc2cc(NC(=O)[C@H]3C[C@@H]3c3ncccn3)ncc2c(N)n1	10nM to 100 nM	-13.765539	2.5791821	-6.990196341	-8.78565121	No
Cc1c(-c2cc3cc(NC(=O)N[C@H]4C[C@H](F)C4)ncc3c(N)c2F)cnc2c1NCCC2	Below 1 nM	-60.857525	19.829355	-6.678593189	-9.61981773	No
Clc1c(-c2cnn(Cc3ccccc3)c2)cnc2c1C1(CC=CC1)CN2	Over 100 nM	15.180285	40.110622	-6.987456466	-8.52100945	No
Cc1ccncc1-c1nc(N)c2cnc(NC(=O)[C@H]3C[C@@H]3C#N)cc2c1F	1nM to 10 nM	-21.574125	7.143079	-6.986126022	-8.39399052	No
CCc1ccncc1-c1cc2cc(NC(=O)N[C@H](C)C(N)=O)ncc2c(N)n1	10nM to 100 nM	-10.11483	6.5789146	-6.984546972	-8.38939953	No
CCN(C)c1cc2c(c([C@@H](C)N)n1)CN(c1cccc(-c3nncn3CC)n1)C2=O	Below 1 nM	35.514782	-9.84714	-9.020568477	-7.67566586	No
CCc1cc(=O)n(C)cc1-c1cc2cc(NC(=O)[C@@H]3C[C@@H]3F)ncc2c(N)n1	Over 100 nM	-2.2247837	30.453215	-6.983959352	-8.58805561	No
CN(C)C(=O)c1c(N)ccc(-c2cnc3c(c2Cl)C2(CCC(C#N)CC2)CN3)c1F	10nM to 100 nM	16.244171	46.001987	-6.952454692	-9.03479385	No
Cc1c(-c2cc3cc(Nc4cc5n(n4)Cc4nccn4CC5)ncc3cc2F)cnc2c1NCC[C@H]2O	Below 1 nM	-23.462341	-35.368996	-6.919497076	-10.5786896	No
CC(C)=Cc1cc2cc(Nc3cc4n(n3)CC(=O)N(C(C)C)CC4)ncc2c(N)c1F	10nM to 100 nM	-29.92654	18.616152	-6.492152254	-9.0437851	No
Cc1ccncc1-c1cc2cc(Nc3ccc(S(C)(=O)=O)cn3)ncc2cn1	Over 100 nM	21.922243	-20.027306	-6.978094437	-7.75402594	No
COc1cc(CN)c2c(c1)C(=O)N(c1cccc(-c3nncn3[C@@H](C)CC(F)(F)F)n1)C2	Below 1 nM	23.278572	-9.311536	-8.730918527	-9.0923233	No
CNCc1cc(C)c(-c2cc3c(-c4ccc(N5CCC(O)CC5)nc4)n[nH]c3cc2C#N)c(F)c1	Over 100 nM	-23.69303	-53.033566	-9.041	-9.6367197	No
CN(C)c1ccncc1-c1cc(N)c2cnc(NC(=O)C3CC3C#N)cc2c1	10nM to 100 nM	-3.8956575	2.5948837	-6.281774636	-8.13210964	No
Cc1c(-c2cc3cc(Nc4cc5n(n4)CC(=O)NCC5)ncc3cc2F)cnc2c1NCC(F)(F)O2	Below 1 nM	-38.651955	-12.06485	-6.974627354	-10.107688	No
N#CC[C@H]1C[C@@H]1C(=O)Nc1cc2cc(-c3cnccc3CCO)nc(N)c2cn1	Below 1 nM	-17.253994	10.787317	-6.976918771	-8.10497475	No
COc1cccc(F)c1-c1nccc(C(=O)Nc2ccccc2[C@H]2CC[C@H](N)CC2)n1	Over 100 nM	25.641737	-47.809517	-6.974	-9.61853218	No
CC(=O)N1CCC(n2cc(-c3n[nH]c4ccc(-c5ccccc5F)nc34)cn2)CC1	Over 100 nM	-27.674788	-28.658085	-6.974	-9.15160751	No
Nc1ccc(-c2cnc3c(c2)C2(CC2)CN3)c(F)c1C(=O)N1CCCC1CO	10nM to 100 nM	20.451706	18.009964	-6.792980313	-9.0007534	No
CNCc1cc(C)c(-c2cc3c(-c4ccc(N5CCOCC5)nc4)n[nH]c3cc2C#N)c(F)c1	Over 100 nM	-30.686255	-49.910618	-8.55	-9.30845356	No
COCc1c(Cl)[nH]c2ncc(-c3ccc(N)c(C(=O)N(C)C)c3F)cc12	Over 100 nM	-3.0205376	-23.205845	-6.970526693	-8.21160316	No
Cc1c(-c2ccc3cnc(Nc4cc5n(n4)CC(=O)N(C)CC5)cc3c2F)cnc2c1NCCO2	Below 1 nM	-39.027092	-11.181451	-6.968130087	-9.67379951	No
CC(=O)N1CC=C(c2cc3cc(Nc4cc5n(n4)CC(=O)N(C(C)C)CC5)ncc3c(N)c2F)CC1	10nM to 100 nM	-37.29675	36.326603	-6.739034147	-9.78738976	No
CN(C)C(=O)CNc1ccc(-c2cnc3c(c2)C2(CC2)CN3)cn1	Over 100 nM	32.07253	35.8007	-6.887596867	-7.23627186	No
CNc1cncc(-c2cc3cc(Nc4cc5n(n4)CC(=O)NCC5)ncc3cc2F)c1C	Below 1 nM	-22.348066	-34.130978	-6.812230511	-9.26117516	No
Cc1ccncc1-c1cc(N)c2cnc(NC(=O)[C@@H]3[C@@H](c4cnn(C)c4)[C@H]3C)cc2c1	Below 1 nM	-12.9199705	-11.624101	-6.965579522	-9.03041744	No
CCOC(=O)c1cccc(-c2ccc3[nH]nc(-c4ccc(N5CCN(C)CC5)cc4)c3n2)c1F	Over 100 nM	-25.95097	-45.910145	-6.965	-9.14951515	No
CCN1C[C@@H](OC(=O)Nc2cc3cc(-c4cnc5c(c4C)NCCO5)c(F)c(N)c3cn2)CC1=O	Below 1 nM	-63.254486	17.513557	-6.963468538	-8.23990631	No
Cc1cc(N)ncc1-c1cc2cc(NC(=O)[C@@H]3C[C@@H]3F)ncc2c(N)n1	1nM to 10 nM	-11.631613	-3.3656335	-6.956544271	-7.85914326	No
Cc1c(NC(C)C)cncc1-c1cc(N)c2cnc(NC(=O)[C@@H]3CC3C#N)cc2c1	1nM to 10 nM	-7.9386044	24.164217	-6.841496986	-8.16736507	No
Cc1ccncc1-c1cc2cc(NC(=O)[C@H]3C[C@@H]3C(C)(C)O)ncc2c(N)n1	10nM to 100 nM	-14.029833	5.0332284	-6.962004717	-8.57774162	No
CC[C@H](C)n1cnnc1-c1cccc(N2Cc3c(CNC)cccc3C2=O)n1	1nM to 10 nM	25.89837	-6.2841873	-8.822611456	-8.5962553	No
Cc1cnsc1-c1cc(N)c2nnc(NC(=O)C3CC3F)cc2c1	1nM to 10 nM	-21.62153	20.729404	-6.961645829	-8.45358944	No
Cc1ccncc1-c1nc(N)c2cnc(NC(=O)Nc3cnn(C)c3)cc2c1F	1nM to 10 nM	7.5383363	-44.376186	-6.960907072	-7.34361935	No
CNC(=O)Nc1cc2cc(-c3cnccc3C)c(F)c(N)c2cn1	1nM to 10 nM	-29.533422	5.9708905	-6.956676107	-8.57428646	No
Cc1ccncc1-c1cc2cc(NC(=O)[C@H]3C[C@@H]3c3cnn(C)c3)ncc2c(N)n1	Below 1 nM	-14.6624365	-14.146934	-6.95964134	-8.87856197	No
Cc1ccncc1-c1cc2cc(NC(=O)C(C)C)ncc2c(N)n1	10nM to 100 nM	-19.485435	7.5421133	-6.95929142	-8.45760345	No
CN1CCN(c2cccc3c(-c4cnc5c(c4Cl)C4(CCC(C(N)=O)C4)CN5)c[nH]c23)C(=O)C1	10nM to 100 nM	30.906586	16.314465	-6.567111659	-10.4113741	No
COc1c(-c2ncc3[nH]nc(-c4ccc(N5CCOCC5)nc4)c3n2)c(F)cc2c1C(N)CC2	Over 100 nM	-37.28119	-39.421196	-6.957	-9.56632328	No
CNCc1cc(COC)cc2c1CN(c1cccc(-c3nncn3[C@@H](C)CC(F)(F)F)n1)C2=O	1nM to 10 nM	27.026476	-8.725481	-8.689530085	-8.38621807	No
NS(=O)(=O)Cc1ccc(-c2cnc3c(c2)C2(CC2)CN3)cc1	10nM to 100 nM	-7.2334204	44.970276	-6.825704934	-7.88755751	No
CCCn1cnnc1-c1cccc(N2Cc3c(cc(N4[C@@H](C)CC[C@@H]4C)nc3CN)C2=O)n1	Below 1 nM	48.75371	1.3231094	-7.467314575	-8.15465832	No
Cc1cccc(F)c1-c1cc2cc(Nc3cc4n(n3)CC(=O)N(C)CC4)ncc2c(N)n1	Below 1 nM	-30.34869	-19.66473	-6.424509848	-9.35851002	No
COCCc1nc2c(N3CCC[C@H]3CN)c(NC(=O)c3ccnc(-c4c(F)cccc4OC)n3)ccc2s1	Over 100 nM	24.43699	-57.45909	-6.953	-7.67448664	No
Cc1ccncc1-c1nc(N)c2cnc(NC(=O)[C@@H]3C[C@H]3c3cn[nH]c3)cc2c1Cl	Below 1 nM	-18.06641	-11.360729	-6.364950583	-9.04955006	No
COc1cccc(F)c1-c1nccc(C(=O)Nc2ccc(-c3c(C#N)cnn3C)cc2[C@H]2CC[C@@H](N)CC2)n1	Over 100 nM	36.25951	7.3110046	-6.952	-9.36594486	No
N#Cc1ccc2[nH]cc(-c3cnc4c(c3)C3(CC3)CN4)c2c1	10nM to 100 nM	6.5273485	-4.805107	-6.898405291	-8.3151226	No
COc1ccncc1-c1cc(N)c2cnc(NC(=O)[C@H]3C[C@@H]3F)cc2c1	1nM to 10 nM	-24.651253	5.3651266	-6.944356431	-8.25572205	No
COc1cccc(F)c1-c1nccc(C(=O)Nc2cc(F)c3nn(C)cc3c2N2CC[C@@H](N)C2)n1	Over 100 nM	13.511389	6.687656	-6.985778066	-8.7719202	No
Cc1c(-c2cc3cc(NC(=O)O[C@H]4CC(=O)N(C(C)C)C4)ncc3c(N)c2F)cnc2c1NCCO2	Below 1 nM	-45.01918	43.63551	-6.943722802	-9.08753204	No
CN(C)C(=O)c1cc(-c2cnc3[nH]c(Cl)c(CCO)c3c2Cl)ccc1N	1nM to 10 nM	-1.7891814	-21.890932	-6.94284062	-8.289114	No
CNCc1cc(C)c(-c2cc3c(-c4cnn(C5CC5)c4)n[nH]c3cc2C#N)c(F)c1	Over 100 nM	-45.4927	-50.173737	-8.545	-8.29162121	No
CC(C)(C)c1nnc(-c2cccc(-c3cnc4c(c3Cl)C3(CC=CC3)CN4)c2)o1	Over 100 nM	14.886031	36.51233	-6.942252905	-9.11482906	No
CN(c1cc(C#N)cc2c(-c3cnc4c(c3)C3(CC3)CN4)cn(C)c12)S(C)(=O)=O	10nM to 100 nM	-5.4969907	37.5698	-6.890752802	-7.89771986	No
CCc1ccncc1-c1cc2cc(NC(=O)c3cnn(C4CCNCC4)c3)ncc2c(N)n1	1nM to 10 nM	42.506817	13.455491	-6.908932861	-8.87095833	No
NC(=O)C1CCC2(CNc3ncc(-c4c[nH]c5c(N6CCNCC6=O)cccc45)c(Cl)c32)C1	10nM to 100 nM	30.881132	16.321203	-6.697728354	-10.2631369	No
CC1(C)C(=O)Nc2ccc(-c3cnc4c(c3)C3(CC3)CN4)cc21	10nM to 100 nM	21.484634	21.286415	-6.84243237	-9.38900661	No
COc1cccc(F)c1-c1nccc(C(=O)Nc2cc(F)c(C(C)C)cc2N2CCN[C@@H](CO)C2)n1	Over 100 nM	31.94733	-28.800596	-6.935	-8.72104549	No
Cc1ncc(-c2cc(N)c3cnc(NC(=O)[C@H]4C[C@@H]4C#N)cc3c2)n1C	10nM to 100 nM	-30.435541	18.983776	-6.326545724	-8.17970562	No
COc1cccc(F)c1-c1nccc(C(=O)Nc2cc(F)c3c(cnn3C)c2-n2cccn2)n1	Over 100 nM	21.816164	-37.539974	-6.914966754	-9.39189053	No
CCN(c1cc2c(c(CN)n1)CN(c1cccc(N3C(=O)OC[C@@H]3CF)n1)C2=O)C(C)C	1nM to 10 nM	22.132668	6.291494	-8.734776357	-8.04076195	No
Cc1c(N)cncc1-c1cc2cc(NC(=O)O[C@@H]3COC[C@H]3C)ncc2c(N)c1F	1nM to 10 nM	-31.841137	10.077465	-6.883005661	-9.09691048	No
Cc1ccncc1-c1cc2cc(NC(=O)[C@@H]3CC[C@@H]3C)ncc2c(N)n1	10nM to 100 nM	-10.547056	-0.23251666	-6.929182195	-8.77596283	No
COCCNc1ccc(C(=O)Nc2n[nH]c3cnc(-c4cnn(C)c4C)cc23)cc1	Over 100 nM	-5.8469424	-41.795666	-6.928	-7.49920511	No
Cc1ccncc1-c1cc2cc(NC(=O)Nc3ccccc3C#N)ncc2c(N)n1	Over 100 nM	8.331718	-44.3192	-6.928282531	-8.92597866	No
CNCc1cc([C@@H](C)O)cc2c1CN(c1cccc(-c3nncn3[C@@H](C)CC(F)(F)F)n1)C2=O	1nM to 10 nM	26.838032	-8.418686	-9.379184872	-8.82041931	No
Nc1cc(-c2cnccc2CO)cc2cc(NC(=O)[C@@H]3C[C@@H]3F)ncc12	10nM to 100 nM	-26.350645	9.138247	-6.862615477	-8.53567505	No
Cc1ccncc1-c1nc(N)c2cnc(NC(=O)C3CC3)cc2c1C1=CC(O)CC1	Below 1 nM	-4.188755	4.4428673	-6.927035691	-8.81099701	No
COc1cccc(F)c1-c1nccc(C(=O)Nc2ccccc2C2CCCC(N)C2)n1	Over 100 nM	31.531033	-29.053022	-6.926	-8.84868813	No
Cc1ccncc1-c1cc2cc(NC(=O)[C@@H]3[C@@H](C)[C@H]3CC#N)ncc2c(N)c1F	Below 1 nM	-4.103299	1.9642265	-6.926224681	-7.90079212	No
C[C@@H]1COC(=O)N1c1cc2cc(NC(=O)[C@@H]3C[C@H]3C#N)ncc2c(N)c1F	10nM to 100 nM	-16.856611	31.025127	-6.89985607	-7.82113504	No
Cc1c(-c2ccc(N)c(C(=O)N(C)C)c2F)cnc2c1C1(CCCCC1)CN2	10nM to 100 nM	21.322054	47.018074	-5.844431492	-9.16170216	No
CC(C)n1cnnc1-c1cccc(N2Cc3c(cc(N4CCC[C@H]4C)nc3CN)C2=O)n1	Below 1 nM	38.618504	-12.497193	-8.814592534	-8.89308357	No
Cc1ccncc1-c1cc2cc(NC(=O)C3CC3(F)F)ncc2c(N)n1	1nM to 10 nM	-26.000456	12.438855	-6.921840179	-8.80294704	No
COc1cccc(F)c1-c1nccc(C(=O)Nc2ccccc2[C@H]2CC[C@@H](N)CC2)n1	Over 100 nM	27.234432	-26.22598	-6.921	-8.98888588	No
N#Cc1ccncc1-c1cc2cc(NC(=O)[C@@H]3C[C@@H]3F)ncc2c(N)n1	10nM to 100 nM	-22.589788	10.434293	-6.91992363	-8.32399368	No
O=C1CNCCN1c1cccc2c(-c3cnc4c(c3)C3(CC3)CN4)c[nH]c12	10nM to 100 nM	29.244576	15.404282	-7.147616034	-8.80860043	No
CC[C@@H](N)c1nc(N2CCC[C@H]2C)cc2c1CN(c1cccc(-c3nncn3CC)n1)C2=O	Below 1 nM	48.071415	-1.5880731	-8.887771578	-8.69755745	No
CNCc1cc(OC)cc2c1CN(c1cccc(-c3nncn3[C@@H](CO)C3CC3)n1)C2=O	1nM to 10 nM	25.383595	-15.250685	-9.072872349	-8.47550106	No
Cc1ncc(-c2cc3cc(Nc4cc5n(n4)CC(=O)N(C(C)C)CC5F)ncc3cc2F)c(C)c1N	Below 1 nM	-37.36363	-7.761102	-6.693764974	-8.92317677	No
CCc1ccncc1-c1cc2cc(Nc3cn[nH]c3)ncc2c(N)n1	Below 1 nM	-18.804502	-12.240097	-6.912290992	-8.12999439	No
CN1CCN(c2ccc(-c3n[nH]c4cnc(-c5ccc6cccnc6c5F)nc34)cc2)CC1	Over 100 nM	-31.484005	-42.309555	-6.915	-10.0165873	No
COc1cccc(F)c1-c1nccc(C(=O)Nc2cc(F)c3nn(C)cc3c2N2CCC3(CCNC3=O)C2)n1	Over 100 nM	22.302225	-37.692413	-6.913943003	-10.2553911	No
Cc1c(-c2cc(N)c3cnc(NC(=O)[C@@H]4C[C@@H]4F)cc3c2)cnc2[nH]cnc12	1nM to 10 nM	-12.451502	16.387772	-6.535209121	-9.22582245	No
Nc1ccc(-c2cnc3c(c2Cl)C2(CC2)CN3)cc1C(=O)N1C2CCC1CC2	10nM to 100 nM	6.07428	44.009815	-6.906859582	-8.92371368	No
CCCn1cnnc1-c1cccc(N2Cc3c(cc(C4(C)CC4)nc3[C@@H](C)N)C2=O)n1	1nM to 10 nM	48.677746	-1.696303	-9.030047363	-8.41705513	No
Cc1ccncc1-c1cc(N)c2cnc(NC(=O)[C@H]3C[C@@H]3C#N)cc2c1	1nM to 10 nM	-22.40349	4.5218353	-6.819282209	-8.51158333	No
COc1cccc(F)c1-c1nccc(C(=O)Nc2ccc(-c3cnccc3C#N)cc2N2CCO[C@H](CN(C)C)C2)n1	Over 100 nM	12.462555	-45.695396	-6.911	-8.74397278	No
O=S(=O)(Nc1ccc(-c2cnc3c(c2Cl)C2(CC=CC2)CN3)cc1)C1CC1	10nM to 100 nM	16.164291	41.77384	-6.886275501	-8.39671135	No
O=C(c1ccc(-c2cnc3c(c2Cl)C2(CC=CC2)CN3)cc1)N1CCOCC1	Over 100 nM	16.204372	40.603287	-6.909269779	-9.19772911	No
COc1cccc(F)c1-c1nccc(C(=O)Nc2cc(F)c3nn(C)cc3c2N2C[C@@H]3CC[C@H]2CN3)n1	Over 100 nM	14.285274	8.20715	-5.621220341	-9.29081059	No
Cc1n[nH]c(C)c1-c1cc2cc(Nc3cc4n(n3)CC(=O)N(C)CC4)ncc2c(N)c1F	1nM to 10 nM	-5.17411	11.057656	-6.883639478	-9.45215511	No
CCc1ccncc1-c1cc2cc(Nc3cc[nH]n3)ncc2c(N)n1	Below 1 nM	-19.736696	-12.278534	-6.810798776	-8.2116394	No
Cc1c(-c2cc3cc(Nc4cc5n(n4)CC(=O)NCC5)ncc3cc2F)cnc2c1NCCOC2	Below 1 nM	35.121185	10.418506	-6.901957468	-9.39901543	No
Nc1nc(-c2cncc3c2OCCN3)cc2cc(NC(=O)[C@@H]3C[C@@H]3F)ncc12	Below 1 nM	-25.87249	14.699459	-6.74654677	-9.19604015	No
COC1CCCN(c2ccc(C(=O)Nc3n[nH]c4cnc(-c5cnn(C)c5C)cc34)cc2)C1	Over 100 nM	-5.5088763	-41.38749	-6.901	-8.48870087	No
N#C[C@H]1C[C@@H]1C(=O)Nc1ccc2c(N)cc(-c3cn[nH]c3)cc2c1	1nM to 10 nM	-14.820882	21.711325	-6.897350306	-7.93376637	No
Cc1coc(=O)n1-c1cc(N)c2cnc(NC(=O)[C@@H]3C[C@H]3C#N)cc2c1	10nM to 100 nM	-16.251513	30.462423	-6.697936367	-7.70270634	No
CNC(=O)c1cncc(-c2cc3cc(NC(=O)[C@@H]4C[C@@H]4F)ncc3c(N)n2)c1C	10nM to 100 nM	-25.216515	16.3538	-6.891133695	-9.00427914	No
Cc1c(-c2cc3cc(NC(=O)N[C@@H](C)c4cnn(C)c4)ncc3cc2F)cnc2c1NCCO2	10nM to 100 nM	-52.513855	20.432837	-6.888410367	-9.18082523	No
CC[C@H]1COC(=O)N1c1cccc(N2Cc3c(CNC)cc(OC)cc3C2=O)n1	1nM to 10 nM	21.960388	0.9657157	-8.68410171	-8.35266685	No
Cn1cc(-c2n[nH]c3cnc(-c4cccc(CN5CCC5)c4C(F)(F)F)cc23)cn1	Over 100 nM	-37.902775	-44.159225	-6.888	-7.51453638	No
CCc1c(F)[nH]c2ncc(-c3ccc(N)c(C(=O)N(C)C)c3F)cc12	1nM to 10 nM	-2.0544	-22.485922	-6.88803311	-8.48585796	No
Cn1cc([C@@H]2C[C@H]2C(=O)Nc2cc3cc(-c4c(Cl)cccc4Cl)nc(N)c3cn2)cn1	Below 1 nM	-27.349367	-5.940077	-6.881974562	-9.83977127	No
CCc1ccncc1-c1cc2cc(Nc3cc(C)ncn3)ncc2c(N)n1	Below 1 nM	-18.380278	-12.548844	-6.876617365	-8.783041	No
CCn1cnnc1-c1cccc(N2Cc3c(CNC)cc(OC)cc3C2=O)n1	1nM to 10 nM	23.476837	-11.792684	-8.726948848	-8.3104496	No
Cc1c(N)nn(C)c1-c1cc2cc(Nc3cc4n(n3)CC(=O)N(C(C)C)CC4)ncc2c(N)c1F	1nM to 10 nM	-0.24179761	7.3552	-7.099784568	-9.45245743	No
O=C1CCCCN1c1cccc(-c2cnc3c(c2Cl)C2(CC2)CN3)c1	10nM to 100 nM	-1.8704538	37.330845	-6.878881856	-8.60003471	No
COc1cccc(F)c1-c1nccc(C(=O)Nc2cc(F)ccc2N2C[C@H](NC(C)C)C[C@@H]2CO)n1	Over 100 nM	33.76144	-28.971521	-6.878	-8.17632961	No
Cc1ccnc(Nc2cc3cc(-c4cnccc4C)ccc3cn2)c1	1nM to 10 nM	-15.26073	-29.369726	-6.876401138	-8.27470684	No
COc1cccc(F)c1-c1nccc(C(=O)Nc2ccc(-c3cnccc3C#N)cc2N2[C@H](CO)[C@H]3C[C@@H]2CN3)n1	Over 100 nM	18.966213	-40.108875	-6.876	-9.3175106	No
Cn1cc2c(-c3cc(N)c4cnc(NC(=O)[C@H]5C[C@@H]5C#N)cc4c3)cncc2n1	10nM to 100 nM	-22.181952	8.191054	-6.725797585	-9.00984955	No
CC(C)N(C)c1cc2c(c(CN)n1)CN(c1cccc(-c3nncn3C(C)C)n1)C2=O	Below 1 nM	42.032864	-9.407045	-9.085807469	-8.41138077	No
c1ccc2c(-c3cnc4c(c3)C3(CC3)CN4)c[nH]c2c1	Over 100 nM	8.402851	-3.7566524	-6.8196662	-8.18501854	No
CCc1ccncc1-c1cc(N)c2nnc(NC(=O)NCC(F)(F)F)cc2c1	10nM to 100 nM	-14.42985	13.100188	-6.714793477	-8.72896957	No
Cc1ccncc1-c1cc2cc(NC(=O)[C@H]3C[C@@H]3c3cnn(CCOCCN)c3)ncc2c(N)n1	Below 1 nM	42.29706	13.3165655	-6.985826555	-8.20701599	No
COc1cccc(F)c1-c1nccc(C(=O)Nc2ccc3c(nc(-c4ccncc4F)n3C)c2N2C[C@@H]3C[C@H]2CN3)n1	Over 100 nM	13.724666	-27.82554	-6.868	-9.40690804	No
CC(=O)NCc1cccc(-c2cnc3c(c2Cl)C2(CC=CC2)CN3)c1	Over 100 nM	12.445278	45.19918	-6.86709334	-8.4714632	No
CS(=O)(=O)c1cccc(-c2cnc3c(c2Cl)C2(CC=CC2)CN3)c1	10nM to 100 nM	13.711789	41.872467	-6.866749083	-8.57778454	No
N#C[C@H]1C[C@@H]1C(=O)Nc1cc2cc(-c3cnccc3CCO)nc(N)c2cn1	1nM to 10 nM	-17.19535	10.765346	-6.865359061	-8.44541645	No
Cc1c(N)ccc(Cl)c1-c1cc2cc(NC(=O)[C@@H]3C[C@H]3CC#N)ncc2c(N)n1	1nM to 10 nM	-26.71504	-5.195703	-6.863427533	-8.82813454	No
COc1c(-c2ccc(N)c(C(=O)N(C)C)c2F)cnc2c1C1(CC1)CN2	10nM to 100 nM	5.265092	43.120182	-5.756758854	-6.95721149	No
COc1cccc(F)c1-c1nccc(C(=O)Nc2ccc(-c3ccncc3C#N)cc2N2C[C@H](N)C[C@@H]2CO)n1	Over 100 nM	28.580822	-30.031418	-6.861	-9.69709873	No
CCC1=C(C)NC2N=CC(c3ccc(N)c(C(=O)N(C)C)c3)=CC12	10nM to 100 nM	14.716813	55.35037	-8.694771341	-7.6355834	No
Nc1cc(-c2cnc3c(c2)C2(CC2)CN3)nc(N2CCCOC2=O)c1	10nM to 100 nM	-17.343338	29.176237	-7.791743282	-8.42528439	No
Cc1ccncc1-c1cc2cc(Nc3ccc(CO)cn3)ncc2cn1	Over 100 nM	10.674187	-9.619133	-8.537303565	-8.2203083	No
OCc1ccc(-c2cnc3c(c2Cl)C2(CC=CC2)CN3)cc1	Over 100 nM	12.078036	41.44065	-6.857385691	-8.14872932	No
Cc1c(-c2cc3cc(NC(=O)O[C@H]4C[C@H](N(C)C)C4)ncc3c(N)c2F)cnc2c1NCCO2	Below 1 nM	-62.603935	16.86921	-6.300432932	-8.3954401	No
Cn1cc([C@@H]2C[C@H]2C(=O)Nc2cc3cc(-c4c(F)cccc4F)nc(N)c3cn2)cn1	1nM to 10 nM	-14.68722	-6.3571606	-6.859637339	-9.86049938	No
Cn1cc2c(-c3cc(N)c4cnc(NC(=O)C5CC5C#N)cc4c3)cncc2n1	1nM to 10 nM	-25.784678	7.663861	-6.710982176	-9.00803185	No
Cc1c(-c2cc3cc(NC(=O)O[C@H]4CC(=O)N(C)C4)ncc3c(N)c2F)cnc2c1NCCC2	Below 1 nM	-36.588764	31.482992	-6.548233469	-8.89065647	No
Cc1c(N)cncc1-c1cc2cc(Nc3cc4n(n3)CC(=O)N(CCO)CC4)ncc2cc1F	Below 1 nM	-23.883116	-28.426132	-6.424359681	-8.79874325	No
CN(C)C(=O)c1cc(CO)cc(-c2cnc3c(c2)C2(CC2)CN3)c1	Over 100 nM	0.91219014	28.95273	-6.762108595	-8.19285107	No
N#C[C@H]1C[C@@H]1C(=O)Nc1cc2cc(-c3cnccc3-c3cn[nH]c3)nc(N)c2cn1	10nM to 100 nM	25.619482	19.54185	-6.856860833	-8.71544933	No
CN(CCO)C(=O)c1c(N)ccc(-c2cnc3c(c2Cl)C2(CCC2)CN3)c1F	1nM to 10 nM	24.835106	41.00526	-6.813497947	-8.20020771	No
CN(C)C(=O)c1cccc(-c2cnc3c(c2Cl)C2(CC=CC2)CN3)c1	10nM to 100 nM	20.086302	43.963696	-6.855451825	-8.43185139	No
Cc1c(-c2cc3cc(Nc4cc5n(n4)CC(=O)N(CC(F)F)CC5)ncc3c(N)c2F)ccnc1N	Below 1 nM	-19.104948	-22.748638	-6.525106129	-9.20305729	No
Cc1c(-c2cc3cc(NC(=O)OC4CC5(C4)CN(C)C5)ncc3c(N)c2F)cnc2c1NCCO2	Below 1 nM	-62.649193	17.24272	-6.672210611	-9.59361267	No
CCc1ccncc1-c1cc2cc(Nc3cc(C(=O)N(C)CC)ccn3)ncc2c(N)n1	Below 1 nM	-9.134422	-15.021522	-6.849738952	-8.79364872	No
Cc1ccncc1-c1cc2cc(NC(=O)C3CC3CC#N)ncc2c(N)n1	Below 1 nM	1.0066992	-11.017074	-6.847470984	-7.77650499	No
CCCn1cnnc1-c1cccc(N2Cc3c(CNC)cc(OC)cc3C2=O)n1	1nM to 10 nM	26.591227	-6.482336	-8.723334802	-8.35134029	No
Cc1ccncc1-c1cc2cc(NC(=O)NC(C)CO)ncc2c(N)n1	1nM to 10 nM	-25.956882	19.586355	-6.844580133	-8.1052494	No
Cc1ccncc1-c1cc2cc(Nc3cc4n(n3)[C@H](C#N)COC4)ncc2c(N)n1	Below 1 nM	-26.606125	-24.306313	-6.826735625	-8.93621922	No
Cc1c(-c2cc3cc(Nc4cc5n(n4)CC(=O)N(C(C)C)CC5)ncc3cc2F)cnc2c1NC(=O)CO2	Below 1 nM	-37.460743	-13.074215	-6.877609763	-9.37056065	No
CCc1ccncc1-c1cc2cc(NC(=O)[C@H]3C[C@@H]3COC)ncc2c(N)n1	Below 1 nM	-3.4242141	5.26094	-6.839731219	-8.29114532	No
CCn1cc(-c2cc(N)c3nnc(NC(=O)[C@@H]4C[C@@H]4F)cc3c2)cn1	10nM to 100 nM	-32.317417	20.341137	-6.837927398	-8.23278522	No
Cc1c(-c2cc3cc(NC(=O)O[C@H]4Cc5nccn5C4)ncc3c(N)c2F)cnc2c1NCCO2	1nM to 10 nM	-57.59052	39.857655	-6.245228136	-9.1039753	No
Cn1cc(C2CCCCN2C(=O)c2cccc(-c3cnc4c(c3)C3(CCC(O)CC3)CN4)c2F)cn1	10nM to 100 nM	28.581453	56.51526	-6.621352649	-9.70725918	No
Cc1c(-c2cc3cc(NC(=O)O[C@H]4COC[C@@H]4C)ncc3c(N)c2F)cnc2c1NC[C@H](F)O2	Below 1 nM	-47.748432	49.47747	-6.834577416	-9.23842812	No
O=C(c1ccc(-c2cnc3c(c2Cl)C2(CC=CC2)CN3)cc1Cl)N1CCC(O)CC1	Over 100 nM	11.373388	36.99595	-6.834319965	-8.9676857	No
Cc1c(-c2cc3cc(NC(=O)OC4CN(C5CC5)C4)ncc3c(N)c2F)cnc2c1NCCO2	Below 1 nM	-62.311104	16.396517	-6.103483279	-8.54981804	No
CN(CCO)C(=O)c1cccc(-c2cnc3c(c2Cl)C2(CC2)CN3)c1F	10nM to 100 nM	14.22831	25.102097	-6.831927211	-7.85404396	No
Cc1nc(C(=O)N(C)C)ncc1-c1cc2cc(Nc3cc4n(n3)CC(=O)N(C(C)C)CC4)ncc2c(N)c1F	10nM to 100 nM	-4.5822935	-0.28140557	-5.718175018	-9.32906723	No
CCc1c(-c2cnccc2C)nc(N)c2cnc(NC(=O)[C@@H]3C[C@H]3CC#N)cc12	Below 1 nM	-4.8927565	5.048765	-6.831341953	-7.76956224	No
CC[C@H](C)n1cnnc1-c1cccc(N2Cc3c(cc(C4(C)CC4)nc3CNC)C2=O)n1	Below 1 nM	48.127567	-2.6265395	-8.387796227	-8.41332817	No
Cc1ccc2[nH]cc(-c3cnc4c(c3)C3(CC3)CN4)c2c1	10nM to 100 nM	8.427617	-3.134523	-6.779013042	-8.52298737	No
CNCc1nc(N2[C@@H](C)C[C@@H]2C)cc2c1CN(c1cccc(-c3nncn3C(C)C)n1)C2=O	Below 1 nM	42.23936	-1.4978347	-7.076812797	-7.86321354	No
N#CC1CCCCN1C(=O)c1cccc(-c2cnc3c(c2)C2(CC2)CN3)c1F	1nM to 10 nM	6.455057	40.21511	-6.791814889	-8.08856869	No
CCc1ccncc1-c1cc(N)c2nnc(NC(=O)N3CCCC3)cc2c1	10nM to 100 nM	-6.630274	7.753853	-6.827367274	-8.80753517	No
CN(C)C(=O)c1c(N)ccc(-c2cnc3c(c2)C2(CN3)CC(CC(N)=O)C2)c1F	10nM to 100 nM	1.0556788	27.366745	-7.001666956	-8.72516537	No
CC1(C#N)C(=O)Nc2ccc(-c3cnc4c(c3)C3(CC3)CN4)cc21	10nM to 100 nM	20.973515	21.032146	-6.729936528	-8.88653088	No
CCc1ccncc1-c1cc(N)c2cnc(NC(=O)[C@H]3C[C@@H]3C#N)cc2c1	Below 1 nM	-3.8755326	3.8486824	-6.731948514	-8.22244167	No
N#C[C@H]1C[C@@H]1C(=O)Nc1cc2cc(-c3ccnc4[nH]ccc34)cc(N)c2cn1	10nM to 100 nM	-13.487614	-4.153812	-6.729862689	-8.68868637	No
C=C(Nc1cc2cc(-c3cnccc3CC)cc(N)c2cn1)[C@@H]1C[C@@H]1F	1nM to 10 nM	0.13640837	5.7377663	-6.412720127	-8.35599709	No
O=C1NCCN1c1cccc(-c2cnc3c(c2)C2(CC2)CN3)n1	Over 100 nM	10.028933	-4.921631	-6.704214876	-8.70046425	No
Cc1ccncc1-c1cc2cc(Nc3cc4n(n3)CC(=O)N(C)CC43CC3)ncc2c(N)c1F	Below 1 nM	-25.656824	-23.926693	-6.682412882	-9.73282814	No
CC(C)N1CCc2cc(Nc3cc4cc(-c5cncc(N)c5Cl)c(F)c(N)c4cn3)nn2CC1=O	Below 1 nM	-20.793243	-18.133526	-7.002801709	-9.51977158	No
CNCc1cc(C)c(-c2cc3c(-c4ccc(S(=O)(=O)C(C)C)cc4)n[nH]c3cc2C#N)c(F)c1	Over 100 nM	-29.282679	-50.996063	-8.531	-9.33076382	No
COc1cccc(F)c1-c1nccc(C(=O)Nc2cc(F)ccc2N2C[C@H](O)C[C@H]2C)n1	Over 100 nM	18.143589	-1.2187755	-6.821	-8.53592873	No
Cc1c(-c2cc3cc(NC(=O)N4CC(C)(O)C4)ncc3c(N)c2F)cnc2c1NCCO2	Below 1 nM	-53.64166	25.106743	-6.821116256	-9.28584766	No
N#CC1CC1C(=O)Nc1cc2cc(-c3cn[nH]c3)nc(N)c2cn1	1nM to 10 nM	-17.69486	20.162989	-6.821913648	-7.52035284	No
C[C@@H]1Cc2c(cncc2-c2cc(N)c3cnc(NC(=O)C4CC4)cc3c2)N1	1nM to 10 nM	-24.525011	4.750359	-6.684219154	-9.47254372	No
N#Cc1ccncc1-c1ccc(NC(=O)c2ccnc(-c3c(F)cccc3OC(F)F)n2)c(N2C[C@H](N)C[C@@H]2CO)c1	Over 100 nM	28.49212	-30.124937	-6.818	-9.26001835	No
Cc1ccncc1-c1cc2cc(N)ncc2c(N)c1C#N	10nM to 100 nM	-28.479181	13.451728	-6.759654399	-7.33785677	No
CCc1c(-c2cc3cc(NC(=O)O[C@@H]4CC(=O)N(C)C4)ncc3c(N)c2F)cnc2c1NCCO2	Below 1 nM	-49.14796	37.679718	-6.815997011	-8.73602772	No
Cc1c(N)cncc1-c1cc2cc(Nc3cc4n(n3)CC(=O)N(C(C)C)CC4)ncc2cc1Cl	Below 1 nM	-24.111473	-19.322304	-6.931936042	-9.20439243	No
COCCN1CCc2cc(Nc3cc4cc(-c5cncc(N)c5C)c(F)cc4cn3)nn2CC1=O	Below 1 nM	-23.836452	-26.94258	-6.797962529	-8.53874302	No
CCn1cc(C)c(-c2cc(N)c3cnc(NC(=O)[C@@H]4C[C@@H]4F)cc3c2)cc1=O	10nM to 100 nM	59.216824	-29.105682	-6.803567032	-8.27259827	No
Cc1c(N)cncc1-c1cc2cc(Nc3cc4n(n3)CC(=O)N(C(C)C)CC4)ncc2cc1F	Below 1 nM	-23.539646	-19.870586	-6.813110201	-9.10868359	No
CCc1ccncc1-c1cc2cc(NC(=O)CC#N)ncc2c(N)n1	10nM to 100 nM	-19.11874	11.588206	-6.811477206	-7.84491634	No
CC[C@@H]1CCc2nnc(-c3cccc(N4Cc5c(cc(N6CCC[C@H]6C)nc5CNC)C4=O)n3)n21	1nM to 10 nM	60.624546	-22.435806	-8.10862672	-9.02446556	No
CNCc1cc(C)c(-c2cc3c(-c4ccc(C)cc4)n[nH]c3cc2C#N)c(F)c1	Over 100 nM	-22.17093	-42.700535	-8.528	-9.1309967	No
CNC(=O)C(C)(C)n1cc(Nc2cc3cc(-c4cnccc4C)nc(N)c3cn2)cn1	1nM to 10 nM	-15.107518	-22.26572	-6.80278387	-8.45729923	No
CN(C)C(=O)c1c(N)ccc(-c2cnc3c(c2Cl)C2(CC/C(=C\C#N)C2)CN3)c1F	10nM to 100 nM	27.81106	52.969334	-6.789699638	-8.85090637	No
Clc1c(-c2ccc(COC3CCOCC3)cc2)cnc2c1C1(CC=CC1)CN2	Over 100 nM	18.968554	43.572918	-6.803158399	-8.38974476	No
Cc1ccncc1-c1cc2cc(NC(=O)[C@@H]3C[C@]34CCNC(=O)C4)ncc2c(N)n1	10nM to 100 nM	-15.429033	6.67002	-6.805828811	-9.30769825	No
Cn1nccc1-c1cc2cc(NC(=O)[C@@H]3C[C@@H]3F)ncc2c(N)n1	10nM to 100 nM	-18.371262	15.993789	-6.803214189	-8.25196362	No
Cc1c(-c2cc3cc(NC(=O)OCC4(F)CCNC4)ncc3cc2F)cnc2c1NCCO2	1nM to 10 nM	-5.0823736	24.62046	-6.150549165	-8.09005547	No
CNCc1nc(N(C)C(C)C)cc2c1CN(c1cccc(N3C(=O)OC[C@@H]3C)n1)C2=O	Below 1 nM	23.357546	7.471785	-8.516038888	-8.5873127	No
Cc1ccncc1-c1cc2cc(NC(=O)[C@@H]3[C@@H](C)[C@H]3c3cnn(CC(F)F)c3)ncc2c(N)c1F	Below 1 nM	5.679956	-10.524028	-6.801669232	-8.69857502	No
Cc1c(N)cncc1-c1cc2cc(NC(=O)[C@H]3C[C@@H]3CC#N)ncc2c(N)n1	Below 1 nM	-22.706736	12.525437	-6.798846142	-8.37891293	No
Cc1c(-c2cc3cc(Nc4cc5n(n4)CC(=O)N(C(C)C)CC5)ncc3cc2F)cnc2oc(=O)[nH]c12	1nM to 10 nM	-12.959257	15.788548	-6.801232385	-10.3390331	No
Cc1c(-c2cc3cc(NC(=O)O[C@@H]4CC[C@H](O)C4)ncc3c(N)c2F)cnc2c1NCCO2	Below 1 nM	-46.56799	44.669937	-6.800615653	-9.24651146	No
Cc1c(-c2cc3cc(NC(=O)O[C@H]4C[C@@H](C(=O)N5CCC5)C4)ncc3c(N)c2F)cnc2c1NCCO2	Below 1 nM	-43.60112	37.550278	-6.798517437	-9.07088375	No
CN(C(=O)c1cccc(-c2cnc3c(c2)C2(CC2)CN3)c1F)c1cnn(C)c1	Over 100 nM	15.407455	37.830338	-6.761793545	-8.06735134	No
Cc1c(-c2cc3cc(NC(=O)OC4CCN(CC(F)(F)F)CC4)ncc3c(N)c2F)cnc2c1NCCO2	Below 1 nM	-50.29301	38.161415	-6.794609122	-8.705513	No
CC(C)c1[nH]ncc1-c1cc2cc(NC(=O)C3CC3C#N)ncc2c(N)n1	1nM to 10 nM	-9.1122875	12.813047	-6.386447582	-8.44630814	No
CC[C@@H]1CCc2nnc(-c3cccc(N4Cc5c(cc(N6CCC[C@H]6C)nc5[C@@H](C)N)C4=O)n3)n21	1nM to 10 nM	58.761547	-22.165672	-7.955931589	-9.36184406	No
O=C1Nc2ccc(-c3cnc4c(c3)C3(CC3)CN4)cc2C1(O)C1CC1	Over 100 nM	20.366371	19.756458	-6.6992094	-9.62923527	No
Cc1ccncc1-c1cc2cc(NC(=O)[C@@H]3C[C@H]3CC#N)ncc2c(N)n1	Below 1 nM	0.94433534	-10.990629	-6.794157444	-7.78861427	No
COc1ncc(-c2cc3cc(Nc4cc5n(n4)CC(=O)N(CC(F)F)CC5)ncc3c(N)c2F)c(C)c1N	Below 1 nM	-38.02384	-7.3785357	-7.100834694	-7.93313885	No
CC[C@]1(O)C[C@H](OC(=O)Nc2cc3cc(-c4cnc5c(c4C)NCCO5)c(F)c(N)c3cn2)C1	Below 1 nM	-42.624165	35.24195	-6.792610102	-8.44284916	No
CNC(=O)c1ccc(C)c(-c2cc(N)c3cnc(NC(=O)[C@H]4C[C@@H]4C#N)cc3c2)c1	10nM to 100 nM	-8.721375	1.2847323	-6.672962802	-9.369174	No
COc1cccc(F)c1-c1nccc(C(=O)Nc2cc(F)c3c(cnn3C)c2-c2cccnc2)n1	Over 100 nM	19.090012	-37.388332	-6.790779909	-9.02882671	No
Cn1ccc2cncc(-c3cc4cc(NC(=O)[C@@H]5C[C@@H]5F)ncc4c(N)n3)c21	Over 100 nM	26.083286	19.803032	-6.292938705	-9.0991621	No
NCCOCCn1cc(C2CC2C(=O)Nc2cc3cc(-c4c(Cl)cccc4Cl)nc(N)c3cn2)cn1	Below 1 nM	43.021133	17.064608	-5.841511681	-7.94295788	No
CC(=O)N1CC(n2cc(Nc3cc4cc(-c5cnccc5C)nc(N)c4cn3)cn2)C1	Below 1 nM	49.40574	-18.335682	-8.518914481	-8.61964226	No
CCc1ccncc1-c1cc(N)c2cnc(NC(=O)Cc3ccn[nH]3)cc2c1	10nM to 100 nM	-18.671556	-8.367021	-6.377589478	-8.04536819	No
CN(C)C(=O)c1c(N)ccc(-c2cnc3c(c2Cl)C2(CCCCC2)CN3)c1F	1nM to 10 nM	21.136354	46.676083	-6.730389804	-9.06481743	No
Cc1ccncc1-c1cc(N)c2nnc(NC(=O)[C@@H]3C[C@@H]3F)cc2c1	10nM to 100 nM	-15.718719	13.476168	-6.783054656	-8.77169704	No
O=S1(=O)CCCN1c1ccc(-c2cnc3c(c2Cl)C2(CC=CC2)CN3)cc1	Over 100 nM	13.630861	40.960056	-6.784557823	-9.07609272	No
Cc1ccccc1-c1cc2cc(NC(=O)[C@H]3C[C@@H]3CC#N)ncc2c(N)n1	Below 1 nM	-21.74342	3.2688828	-6.784176921	-8.25461388	No
CC1CC12CNc1ncc(-c3c[nH]c4c(N5CCNCC5=O)cccc34)cc12	10nM to 100 nM	39.22335	26.84273	-8.014038485	-8.60804367	No
Cc1ccnc(-c2cnn(C)c2)c1-c1cc(N)c2cnc(NC(=O)[C@H]3C[C@@H]3c3cnn(C)c3)cc2c1	10nM to 100 nM	46.95958	19.155045	-6.677165015	-8.9543066	No
Cc1c(-c2cc3cc(Nc4cc5n(n4)CC(=O)NCC5)ncc3cc2F)cnc2c1NCCC2O	Below 1 nM	-47.939384	10.498283	-6.781473698	-10.1645718	No
Cc1c(-c2cc3cc(NC(=O)OC[C@@]4(F)CCN(C)C4)ncc3c(N)c2F)cnc2c1NCCO2	Below 1 nM	-43.61051	42.59601	-5.860669163	-9.08627129	No
Cc1c(N)cncc1-c1cc(N)c2nnc(Nc3cc4n(n3)CC(=O)N(C(C)C)CC4)cc2c1	Below 1 nM	-23.434088	-17.781317	-6.763106538	-9.96681881	No
N#Cc1cc2c(-c3cnc4c(c3)C3(CC3)CN4)c[nH]c2cn1	10nM to 100 nM	6.778359	-4.56178	-6.728343065	-7.6336875	No
CC1CNC(=O)N1c1cccc(-c2cnc3c(c2Cl)C2(CC2)CN3)c1	10nM to 100 nM	-3.2503865	29.058598	-6.779010535	-8.99048519	No
CNCc1cc(CC#N)cc2c1CN(c1cccc(-c3nncn3[C@@H](C)CC(F)(F)F)n1)C2=O	Below 1 nM	26.866247	-11.653673	-8.829013697	-8.41033745	No
CCc1ccncc1-c1cc2cc(NC(=O)C3CCC3)ncc2c(N)n1	1nM to 10 nM	-5.2530417	5.2579765	-6.777580818	-8.69281292	No
COc1cccc(F)c1-c1nccc(C(=O)Nc2ccccc2C2CCNCC2)n1	Over 100 nM	31.19361	-28.846495	-6.772968153	-8.86803341	No
c1cc2c(-c3cnc4c(c3)C3(CC3)CN4)c[nH]c2cn1	10nM to 100 nM	7.7759447	-4.065633	-7.48803289	-8.02945423	No
Cc1c(N)cncc1-c1cc2cc(NC(=O)[C@H]3C[C@@H]3C#N)ncc2c(N)n1	Below 1 nM	-23.195536	13.074783	-6.771461588	-8.64437675	No
CN1CCN(c2ccc(-c3n[nH]c4ccc(-c5cnc6nccnc6c5)nc34)cc2)CC1	Over 100 nM	-36.56218	-31.10517	-6.774	-9.37171745	No
CNC(=O)c1cc(NC(=O)c2ccnc(-c3c(F)cccc3OC)n2)c(N2CCC[C@@H](N)C2)c2cn(C)nc12	Over 100 nM	25.133873	-35.07859	-6.055135921	-9.81455231	No
Cc1c(N)cncc1-c1cc2cc(Nc3cc4n(n3)CC(=O)N(C)CC4)ncc2c(N)n1	Below 1 nM	-22.58455	-19.602606	-6.766581814	-9.79411697	No
CNCc1cc(C)c(-c2nc3c(-c4cnn(C)c4)n[nH]c3cc2C#N)c(F)c1	Over 100 nM	-43.691093	-38.18789	-8.52	-8.01644039	No
Nc1cc(-c2cnc3c(c2)C2(CC2)CN3)nc(N2CCCOC2=O)n1	Over 100 nM	-17.33493	29.321823	-6.643173205	-8.31015396	No
COc1cccc(F)c1-c1nccc(C(=O)Nc2cccc(C#N)c2N2C[C@@H]3C[C@H]2CN3)n1	Over 100 nM	15.584313	-8.166636	-7.186113002	-8.45969009	No
Cc1ccncc1-c1cc2cc(NC(=O)[C@@H]3C[C@H]3c3cnsc3)ncc2c(N)n1	Below 1 nM	-27.761293	2.647619	-6.76229627	-8.9098587	No
Cc1c(-c2cc3cc(NC(=O)O[C@H]4Cc5ncnn5C4)ncc3c(N)c2F)cnc2c1NCCO2	Below 1 nM	-57.378635	40.139297	-6.762157181	-9.03715611	No
CNC(=O)Nc1cc2cc(-c3cnccc3C)c(C#N)c(N)c2cn1	1nM to 10 nM	-23.103142	10.809683	-6.758796791	-8.17722797	No
COC[C@@H]1CCCN1c1ccc(F)cc1NC(=O)c1ccnc(-c2c(F)cccc2OC)n1	Over 100 nM	25.006725	-39.14714	-6.760807699	-8.43594074	No
c1cc2[nH]cc(-c3cnc4c(c3)C3(CC3)CN4)c2cn1	10nM to 100 nM	8.176459	-3.6721866	-7.898310087	-7.94672346	No
CC(=O)Nc1cc(C(=O)N(C)C)cc(-c2cnc3c(c2Cl)C2(CC2)CN3)c1	Over 100 nM	20.394936	43.019993	-6.760384211	-8.07042694	No
N#CC1CC1C(=O)Nc1cc2cc(-c3cncc4c3CCCC4O)nc(N)c2cn1	10nM to 100 nM	-23.94386	11.791397	-6.759547442	-9.48821735	No
CC1CN(C(=O)c2cccc(-c3cnc4c(c3)C3(CC3)CN4)c2F)C1	Over 100 nM	-2.1120198	29.370981	-6.722407136	-9.08252239	No
Cc1ccncc1-c1cc2cc(NC(=O)N[C@H]3CCC[C@@H]3O)ncc2c(N)n1	1nM to 10 nM	39.83281	24.344671	-6.758744062	-8.60994053	No
Cc1c(NC2CNC2)cncc1-c1cc2cc(Nc3cc4n(n3)Cc3nccn3CC4)ncc2cc1F	Below 1 nM	-35.06877	-10.390426	-7.036755126	-9.12518883	No
CC[C@@H]1[C@H](C(=O)Nc2cc3cc(-c4c[n+]([O-])ccc4C)c(F)cc3cn2)[C@H]1c1cnn(C)c1	Over 100 nM	16.047077	-26.821638	-6.757844073	-9.04192257	No
COc1cccc(F)c1-c1ncc2[nH]nc(-c3ccc(F)cc3)c2n1	Over 100 nM	-43.39136	-23.274078	-8.52	-8.00903988	No
Cc1c(CN)cccc1-c1cc2cc(Nc3cc4n(n3)CC(=O)N(C)CC4)ncc2cc1F	10nM to 100 nM	-33.26475	-12.836542	-7.9406377	-9.22040558	No
COc1cccc(F)c1-c1nccc(C(=O)Nc2cc(C#N)c3c(cnn3C)c2N2CCC[C@@H](N)C2)n1	Over 100 nM	25.232622	-32.86214	-7.045844827	-9.51277637	No
Cc1c(-c2cc3c(NC(=O)c4ccc(N5CCOCC5)cc4)n[nH]c3cn2)cnn1C	Over 100 nM	57.729694	-28.282362	-6.754	-7.95820665	No
Cc1c(-c2cc3cc(NC(=O)OC4CCOCC4)ncc3c(N)c2F)cnc2c1NCCC2O	Below 1 nM	-42.11048	45.478413	-6.724084551	-9.18194771	No
Cc1c(-c2cc3cc(NC(=O)[C@@H]4C[C@@H]4F)ncc3c(N)n2)cnc2nc[nH]c12	1nM to 10 nM	26.81451	18.923586	-6.251623706	-9.46581841	No
Cc1c(N)cncc1-c1cc2cc(Nc3cc4n(n3)CC(=O)N(CCN3CC(F)C3)CC4)ncc2cc1F	Below 1 nM	-21.538742	-28.95124	-6.156369445	-9.19651794	No
CNCc1nc(C(F)(F)F)cc2c1CN(c1cccc(-c3nncn3C(C)C)n1)C2=O	10nM to 100 nM	28.274143	-11.732548	-8.511143429	-8.56674671	No
Cc1ccncc1-c1cc2cc(NC(=O)C3CC3)ncc2c(N)c1C#N	Below 1 nM	-20.5652	12.043541	-6.745340709	-8.17613506	No
Cc1c(N)cncc1-c1cc2cc(Nc3cc4n(n3)CC(=O)N(C)C(C)(C)C4)ncc2cc1F	Below 1 nM	-22.138145	-27.606482	-6.688850377	-9.66439247	No
CCC(=O)N1CC(OC(=O)Nc2cc3cc(-c4cnc5c(c4C)NCCC5)c(F)c(N)c3cn2)C1	Below 1 nM	-36.520878	31.6851	-6.434285933	-8.9867115	No
Cc1cnsc1-c1cc(N)c2cnc(NC(=O)[C@@H]3C[C@H]3C#N)cc2c1	1nM to 10 nM	-20.00592	19.376312	-6.604372372	-8.37628555	No
CCNS(=O)(=O)c1ccc(-c2cnc3c(c2Cl)C2(CC=CC2)CN3)cc1	Over 100 nM	11.381401	39.17734	-6.742211504	-8.01521111	No
O=C1NCCC1c1cccc(-c2cnc3c(c2)C2(CC2)CN3)c1F	10nM to 100 nM	19.126244	32.392986	-6.646549381	-9.47426701	No
Cn1ccc2c(-c3cc(N)c4cnc(NC(=O)C5CC5C#N)cc4c3)cncc21	10nM to 100 nM	-36.032238	-2.9210181	-5.846905219	-8.46901798	No
Clc1c(-c2ccc3[nH]ccc3c2)cnc2c1C1(CC=CC1)CN2	Over 100 nM	14.027952	38.57223	-6.740117787	-8.95230198	No
Cc1cc(CC#N)nn1-c1cccc(-c2cnc3c(c2Cl)C2(CC=CC2)CN3)c1	10nM to 100 nM	17.719461	37.859528	-6.737377777	-8.58871841	No
Clc1c(-c2ccc3[nH]nnc3c2)cnc2c1C1(CC=CC1)CN2	Over 100 nM	11.887744	41.805695	-6.254506113	-8.88902473	No
O=C1NCCN1c1cccc(-c2cnc3c(c2Cl)C2(CC2)CN3)c1	10nM to 100 nM	-2.5001423	37.152473	-6.7369874	-8.3758812	No
C[C@@H](N)c1nc(C2(C)CC2)cc2c1CN(c1cccc(-c3nncn3C3CCC3)n1)C2=O	1nM to 10 nM	47.03951	-7.116113	-8.813285744	-8.82474995	No
COc1cccc(F)c1-c1nccc(C(=O)Nc2ccc(-c3cnccc3C#N)cc2N2CC[C@@H]2CO)n1	Over 100 nM	22.274313	-39.546616	-6.736	-8.91724968	No
Cc1c(-c2cc3cc(NC(=O)N[C@H]4CCOC4)ncc3c(N)c2F)cnc2c1NCCC2	Below 1 nM	-47.76888	26.533503	-6.425308798	-9.20595932	No
COc1ccc(-c2cnn(C)c2)c(F)c1-c1nccc(C(=O)Nc2ccc3sc(C)nc3c2N2C[C@H](N)C[C@H]2CO)n1	Over 100 nM	30.099474	-52.675716	-6.735	-9.1039362	No
CN(C)C(=O)C1(c2cccc(-c3cnc4c(c3Cl)C3(CC=CC3)CN4)c2)CC1	Over 100 nM	18.060898	45.537342	-6.732656135	-8.77032375	No
CNCc1cc(F)c(-c2ncc3[nH]nc(-c4ccc(NC5CCN(S(C)(=O)=O)CC5)cc4)c3n2)c(F)c1	Over 100 nM	-23.020735	-55.259018	-8.518	-9.26015949	No
Cc1ccncc1-c1nc(N)c2cnc(NC(=O)[C@H]3C[C@@H]3CC#N)cc2c1C1CC1	Below 1 nM	-7.6308107	2.8726518	-6.729613774	-8.30653763	No
CC(C)N1CCc2cc(Nc3cc4cc(-c5cnc6n5CCNC6)c(F)c(N)c4cn3)nn2CC1=O	10nM to 100 nM	-19.473732	-17.68356	-6.596020168	-9.57205486	No
Cc1[nH]c(=O)ccc1-c1cc(N)c2cnc(NC(=O)[C@@H]3C[C@@H]3F)cc2c1	10nM to 100 nM	-13.64699	22.673738	-6.694291472	-8.37014771	No
Cn1ncc2c(-c3cc(N)c4cnc(NC(=O)C5CC5C#N)cc4c3)cncc21	10nM to 100 nM	-36.02886	-2.921733	-6.577095593	-8.51573944	No
CN(C)S(=O)(=O)c1cc(N)c2cnc(NC(=O)[C@H]3C[C@@H]3C#N)cc2c1	10nM to 100 nM	-9.831373	33.41015	-6.7236521	-7.24603939	No
CNC(=O)c1ccc(-c2n[nH]c3cnc(-c4c(F)cccc4OC)cc23)cc1C	Over 100 nM	6.687579	-22.693777	-8.517	-8.25585556	No
CN(C)C(=O)c1c(N)ccc(-c2cnc3c(c2)C2(CN3)CC2(C)C)c1F	10nM to 100 nM	4.5630116	39.139805	-5.927841382	-8.78482056	No
Cc1ccc(C#N)cc1-c1cc2cc(NC(=O)[C@@H]3C[C@H]3c3cnn(C)c3)ncc2c(N)n1	1nM to 10 nM	42.215595	16.17748	-6.718719272	-8.83227921	No
Cc1c(N)cncc1-c1cc2cc(Nc3cc4n(n3)CC(=O)N(C)CC4(F)F)ncc2cc1F	Below 1 nM	-25.044168	-27.310583	-6.718563918	-9.75823116	No
COc1cccc(F)c1-c1nccc(C(=O)Nc2cc(F)c(-c3ccc(CO)nc3)cc2N2C[C@H]3C[C@@H]2CN3)n1	Over 100 nM	16.876898	-44.44445	-7.290489928	-10.0269175	No
COc1cccc(F)c1-c1nccc(C(=O)Nc2cc(F)ccc2N2CCC3CNCC32)n1	Over 100 nM	25.608095	-34.722416	-6.716	-8.81237793	No
Cc1cc(Nc2cc3cc(-c4cnccc4C)ncc3cn2)nc(N)n1	1nM to 10 nM	-27.384308	-24.398785	-6.65333271	-8.51268005	No
CCc1ccncc1-c1cc(N)c2nnc(NC(C)C)cc2c1	Over 100 nM	-2.6084638	9.781962	-6.657489692	-8.13677216	No
Cc1c(-c2cc3cc(NC(=O)NC4CC5(C4)CN(CC(F)(F)F)C5)ncc3c(N)c2F)cnc2c1NCCO2	Below 1 nM	-47.07538	21.93194	-6.284022077	-9.44492531	No
C[C@H]1COC(=O)N1c1cccc(N2Cc3c(cc(N4CCC[C@H]4C)nc3CN)C2=O)n1	Below 1 nM	22.43155	3.8536544	-8.465537456	-9.34779358	No
CNCc1cc(F)c(-c2cc3c(-c4ccc(N5CCN(C(C)=O)CC5)cn4)n[nH]c3cn2)c(OC(F)F)c1	Over 100 nM	-21.293152	-55.57653	-9.017	-10.036334	No
CNC1CCc2cc(F)c(-c3cc4c(-c5ccc(N6CCN(C)CC6)cc5)n[nH]c4cn3)c(F)c2C1	Over 100 nM	42.460217	30.489697	-9.471	-9.46547985	No
Cc1c(CC#N)cncc1-c1cc(F)c2cnc(Nc3cc4n(n3)CC(=O)NCC4)cc2c1	Below 1 nM	13.199089	5.99026	-7.973067092	-8.87308311	No
Cc1ccncc1-c1cc2cc(NC(=O)C3CC3C)ncc2c(N)n1	Below 1 nM	-18.305254	7.3582177	-6.709923838	-8.43146324	No
Cc1c(-c2cc3cc(NC(=O)[C@H]4C[C@@H]4C#N)ncc3c(N)n2)cncc1C(F)F	10nM to 100 nM	25.592144	24.287289	-6.708720518	-9.00027275	No
CC(C)(O)Cn1cc(-c2cnc3c(c2Cl)C2(CC=CC2)CN3)cn1	Over 100 nM	11.12547	45.787624	-6.70769791	-7.44798565	No
Cc1ccncc1-c1cc2cc(NC(=O)[C@@H]3C[C@H]3c3cn[nH]c3)ncc2c(N)n1	Below 1 nM	-27.390726	3.1183555	-6.705013023	-9.11084175	No
O=S(=O)(c1ccc(-c2cnc3c(c2Cl)C2(CC=CC2)CN3)cc1)n1cccn1	Over 100 nM	16.573057	35.380634	-6.703710434	-8.83912849	No
Cc1c(N)cncc1-c1ccc2cnc(Nc3cc4n(n3)CC(=O)N(C(C)C)CC4)cc2c1	Below 1 nM	5.6952696	-30.704042	-6.095665678	-8.43034077	No
OCCn1cc(-c2cnc3c(c2Cl)C2(CC=CC2)CN3)cn1	Over 100 nM	11.296837	45.608856	-6.703426859	-7.25559187	No
Cc1ccncc1-c1cc2cc(NC(=O)[C@@H]3[C@@H](CC#N)[C@H]3C)ncc2c(N)n1	1nM to 10 nM	-19.65654	10.644374	-6.703231411	-8.36862755	No
Nc1nc(-c2cncc3c2OCC(=O)N3)cc2cc(NC(=O)[C@@H]3C[C@@H]3F)ncc12	1nM to 10 nM	-26.508762	11.548304	-6.702869342	-9.5330019	No
COc1ccncc1-c1ccc(NC(=O)c2ccnc(-c3c(F)cccc3OC)n2)c(N2C[C@H]3C[C@@H]2CN3)c1	Over 100 nM	24.719383	-47.798283	-7.318902251	-9.55568123	No
CC(C)N1CCc2cc(Nc3cc4cc(-c5cncc6c5CC[C@@H]6O)c(F)c(N)c4cn3)nn2CC1=O	Below 1 nM	-18.67907	-18.099222	-6.561870174	-10.1815863	No
COc1cccc(F)c1-c1nccc(C(=O)Nc2cc(F)cc(Br)c2N2C[C@@H]3C[C@H]2CN3)n1	Over 100 nM	25.583237	-37.24389	-6.701	-9.32270622	No
COCCN1CCc2cc(Nc3cc4cc(-c5cnc6c(c5C)NCCO6)c(F)cc4cn3)nn2CC1=O	Below 1 nM	-39.8647	-9.880022	-6.698388747	-8.84719467	No
CN(C)C(=O)c1ccc(-c2cnc3c(c2Cl)C2(CC=CC2)CN3)cc1Cl	Over 100 nM	11.391788	37.102264	-6.700687662	-8.25784683	No
Cc1ccncc1-c1cc2cc(NC(=O)[C@H]3CC3CC#N)ncc2c(N)c1C(F)(F)F	1nM to 10 nM	-16.463743	17.491795	-6.696673798	-8.12208748	No
CNCc1cc(C(C)C)cc2c1CN(c1cccc(-c3nncn3C(C)C)n1)C2=O	Below 1 nM	39.333714	-9.583593	-8.939711507	-8.33247375	No
Cc1ncc(-c2cc3cc(Nc4cc5n(n4)CC(=O)N(C(C)C)CC5)ncc3c(O)c2F)c(C)c1N	1nM to 10 nM	-36.931526	-6.48699	-6.981785365	-9.33404732	No
Cc1ccncc1-c1nc(N)c2cnc(NC(=O)[C@@H]3C[C@H]3CC#N)cc2c1C1CC1	Below 1 nM	-4.8676605	5.5654635	-6.698704525	-8.51992035	No
COc1cccc(F)c1-c1nccc(C(=O)Nc2cc(F)cc(-c3cccnc3)c2N2C[C@@H]3C[C@H]2CN3)n1	Over 100 nM	19.002241	-37.483387	-6.787409345	-8.60586452	No
Cc1c(-c2cc3cc(NC(=O)OC4CN(C(=O)[C@H]5C[C@@H]5F)C4)ncc3c(N)c2F)cnc2c1NCCC2	Below 1 nM	-36.6136	32.368877	-6.388201458	-9.22040272	No
N#C[C@H]1C[C@@H]1C(=O)Nc1cc2cc(-n3c(=O)oc4ccccc43)cc(N)c2cn1	10nM to 100 nM	-17.957937	32.85134	-6.502388491	-8.93297577	No
CC(=O)Nc1cc(C#N)cc2c(-c3cnc4c(c3)C3(CC3)CN4)cn(C)c12	10nM to 100 nM	38.178402	25.584358	-6.643572074	-9.32711983	No
COCc1ccncc1-c1cc2cc(NC(=O)[C@H]3C[C@@H]3C#N)ncc2c(N)n1	10nM to 100 nM	-6.3167253	4.8695426	-6.693516112	-7.7206521	No
CCCn1cnnc1-c1cccc(N2Cc3c(cc(N4CCC[C@H]4C)nc3CNC)C2=O)n1	Below 1 nM	50.939873	2.016816	-8.893686639	-8.46969891	No
Cc1ccncc1-c1cc2cc(NC(=O)[C@@H]3[C@H]4C(=O)NC[C@H]43)ncc2c(N)n1	1nM to 10 nM	-24.657803	5.970562	-6.693437225	-9.11473083	No
Cc1ccncc1-c1cc(N)c2cnc(NC(=O)C3CC3)cc2c1	Below 1 nM	-15.213672	2.9420426	-6.692780138	-8.21268463	No
COCCN1CC(OC(=O)Nc2cc3cc(-c4cnc5c(c4C)NCCO5)c(F)c(N)c3cn2)C1	Below 1 nM	-40.343533	33.506355	-6.340942304	-8.08314419	No
Cc1csnc1-c1cc(N)c2cnc(NC(=O)C3CC3C#N)cc2c1	1nM to 10 nM	-20.12131	19.454199	-6.513172217	-7.71570921	No
COc1cccc(F)c1-c1nccc(C(=O)Nc2ccc(-c3cnccc3C#N)cc2[C@H]2CC[C@@H](N)CC2)n1	Over 100 nM	21.885347	-39.478317	-6.692	-9.98658085	No
Cc1ccncc1-c1cc(N)c2nnc(NC(=O)C3CC3)cc2c1	1nM to 10 nM	-15.589515	13.312225	-6.691	-8.66686344	No
CNCc1cc(C)c(-c2nc3c(-c4ccc(N5CCN(C)CC5)nc4)n[nH]c3cc2C#N)c(F)c1	Over 100 nM	-23.132704	-52.399075	-8.514	-9.25235081	No
Cn1ncc2c(-c3cc(N)c4cnc(NC(=O)[C@H]5C[C@@H]5C#N)cc4c3)cncc21	10nM to 100 nM	-23.202574	8.685676	-6.542874304	-8.79668617	No
Clc1c(-c2ccc(Oc3ncccn3)cc2)cnc2c1C1(CC=CC1)CN2	Over 100 nM	14.204858	37.53413	-6.688710873	-8.61441231	No
Cc1c(-c2cc3cc(NC(=O)NC4CC4)ncc3c(N)c2F)cnc2c1NCCO2	Below 1 nM	22.710567	26.055689	-6.687805008	-9.09723473	No
CNCc1nc(C2(C)CC2)cc2c1CN(c1cccc(N3C(=O)OC[C@@H]3C)n1)C2=O	1nM to 10 nM	22.886862	4.5476494	-8.513	-9.12971687	No
Cc1csnc1-c1cc(N)c2cnc(NC(=O)[C@@H]3C[C@H]3C#N)cc2c1	1nM to 10 nM	-21.000027	20.37132	-6.508526365	-7.99643517	No
Cc1c(-c2cc3cc(NC(=O)O[C@H]4C[C@H](O)C4)ncc3c(N)c2F)cnc2c1NCCO2	Below 1 nM	-61.69725	17.116667	-6.687130943	-8.76827717	No
COc1cccc(F)c1-c1nccc(C(=O)Nc2cc(C)c3nn(C)cc3c2N2CC[C@@H](N)C2)n1	Over 100 nM	15.271248	8.690238	-6.122344522	-8.75519562	No
Cc1c(F)cncc1-c1cc2cc(NC(=O)[C@@H]3C[C@@H]3F)ncc2c(N)n1	10nM to 100 nM	25.816559	22.270578	-6.685773953	-8.89682293	No
Nc1cc(-c2cnc3c(c2)C2(CC2)CN3)nc(N2CCOC2=O)c1	Over 100 nM	-17.354774	28.251091	-7.487347369	-8.07785225	No
CN(C)C(=O)c1cccc(-c2cnc3c(c2Cl)C2(CC=CC2)CN3)c1F	10nM to 100 nM	17.740469	41.712883	-6.683390551	-8.86365891	No
NC(=O)Cn1cc(-c2cnc3c(c2Cl)C2(CC=CC2)CN3)cn1	Over 100 nM	-5.811231	27.511597	-6.682728403	-7.68909168	No
Cc1ccncc1-c1cc2cc(NC(=O)C3C4CN(S(C)(=O)=O)CC43)ncc2c(N)n1	10nM to 100 nM	-9.41762	-1.013148	-6.678706574	-8.78323936	No
CC1(c2cc3c(c(CN)n2)CN(c2cccc(N4C(=O)OC[C@@H]4CF)n2)C3=O)CC1	1nM to 10 nM	20.441856	3.1312714	-8.833554851	-8.95591354	No
Nc1cc(-c2cncc3c2CCN3)cc2cc(NC(=O)C3CC3)ncc12	Below 1 nM	-26.474092	8.207322	-6.527960883	-8.89712524	No
CC(=O)N1CC(OC(=O)Nc2cc3cc(-c4cnc5c(c4C)NCCC5)c(F)c(N)c3cn2)C1	Below 1 nM	-38.043823	38.08771	-7.196149514	-9.32206249	No
COc1cccc(F)c1-c1nccc(C(=O)Nc2cc(C#N)c3nn(C)cc3c2N2CCC[C@@H](N)C2)n1	Over 100 nM	25.202988	-32.907375	-7.056250349	-9.27667332	No
Cc1c(CC#N)ccnc1-c1cccc(-c2cnc3c(c2)C2(CC2)CN3)c1F	1nM to 10 nM	4.755321	-3.7385836	-6.636067729	-8.31461143	No
Cc1c(-c2cc3cc(NC(=O)O[C@H]4C[C@@](C)(C#N)C4)ncc3c(N)c2F)cnc2c1NCCO2	Below 1 nM	-62.001347	17.976677	-6.67201486	-8.82409	No
Cc1cc(-c2ccccc2)ncc1-c1cc2cc(NC(=O)[C@H]3C[C@@H]3CC#N)ncc2c(N)n1	1nM to 10 nM	9.635631	-48.238564	-6.671677907	-8.73056889	No
CC[C@H]1CCc2nnc(-c3cccc(N4Cc5c(cc(N(C)C(C)C)nc5CNC)C4=O)n3)n21	Below 1 nM	59.100628	-8.363732	-8.749666543	-8.87768841	No
Cc1ccncc1-c1cc2cc(NC(=O)C3C4COCC43)ncc2c(N)n1	1nM to 10 nM	1.6537406	-12.457048	-6.666447619	-8.75364113	No
Cc1ccnc(C)c1-c1cc2cc(NC(=O)[C@@H]3C[C@@H]3F)ncc2c(N)n1	1nM to 10 nM	-3.428342	7.9381585	-6.662724649	-8.71969318	No
O=C(c1cccc(-c2cnc3c(c2)C2(CC2)CN3)c1F)N1CCc2ccncc21	Over 100 nM	21.59703	-22.479593	-6.624658625	-8.9418478	No
Nc1c(Cl)ccc2cc(NC(=O)C3CC3)ncc12	10nM to 100 nM	-13.382613	34.051006	-6.649284397	-7.0877924	No
Nc1nc(-c2cnccc2CO)cc2cc(NC(=O)[C@@H]3C[C@@H]3F)ncc12	10nM to 100 nM	-12.586377	22.163345	-6.659953551	-8.27881241	No
CC[C@H]1[C@H](C(=O)Nc2cc3cc(-c4cnc5c(c4C)NCCO5)c(F)cc3cn2)[C@H]1c1cnn(C)c1	1nM to 10 nM	42.87377	28.409822	-6.659103964	-8.03719234	No
CNCc1nc(C2CC2)cc2c1CN(c1cccc(N3C(=O)OC[C@@H]3C)n1)C2=O	Below 1 nM	20.73522	0.00665281	-8.371766865	-8.74614811	No
Cc1ccncc1-c1ccc2cnc(Nc3cc4n(n3)CC(=O)N(C(C)C)CC4)cc2c1	1nM to 10 nM	-20.49538	-28.345665	-6.657225681	-8.8563509	No
COc1cccc(F)c1-c1nccc(C(=O)Nc2ccc3c(cnn3C)c2N(C)Cc2cccnc2)n1	Over 100 nM	20.77143	-42.41155	-6.655	-9.14911938	No
COc1cccc(F)c1-c1nccc(C(=O)Nc2ccc(-c3cnccc3C#N)cc2N2C[C@H]3C[C@@H]2CN3)n1	Over 100 nM	11.550412	-43.958767	-7.022577844	-9.25510597	No
Cc1c(N)cccc1-c1cc(N)c2cnc(NC(=O)[C@@H]3C[C@H]3C#N)cc2c1	Below 1 nM	-26.440176	5.908513	-6.499357118	-9.15632153	No
COc1cccc(F)c1-c1nccc(C(=O)Nc2ccc3[nH]ccc3c2N2C[C@@H]3C[C@H]2CN3)n1	Over 100 nM	19.252493	-49.490253	-6.652	-9.13567352	No
Cc1c(N)cncc1-c1cc2cc(Nc3cc4n(n3)CC(=O)N([C@@H](C)CO)CC4)ncc2cc1F	Below 1 nM	-34.095135	-11.3980875	-7.551759239	-8.9195013	No
CCn1c(C)nnc1-c1cccc(N2Cc3c(cc(N4[C@@H](C)CC[C@@H]4C)nc3CN)C2=O)n1	Below 1 nM	55.208675	-10.89083	-7.347089108	-7.87486696	No
CNC(=O)Nc1cc2c(C#N)c(-c3cnccc3C)cc(N)c2cn1	1nM to 10 nM	-17.371864	24.38788	-6.645098764	-8.13424969	No
Cc1ccncc1-c1cc2cc(NC(=O)C3CC34CNC4)ncc2c(N)n1	1nM to 10 nM	-16.137983	6.623821	-7.02278585	-9.01376724	No
CN(C)C(=O)c1c(N)ccc(-c2cnc3c(c2)C2(CC2)CN3)c1F	10nM to 100 nM	-0.6411591	27.38766	-6.466162763	-8.32329464	No
O=C(N1CCOCC1)C1(c2cccc(-c3cnc4c(c3Cl)C3(CC=CC3)CN4)c2)CC1	Over 100 nM	17.6889	44.23978	-6.642946073	-9.80752373	No
Cc1c(-c2cc3cc(Nc4cc5n(n4)CC(=O)N(C)CC5)ncc3cc2F)cnc2c1NCN(C)C2=O	Below 1 nM	43.37232	21.633644	-8.550925308	-9.54166698	No
COc1cccc(F)c1-c1ncc2[nH]nc(-c3ccc(C#N)cc3)c2n1	Over 100 nM	-43.233856	-22.301758	-9.016	-8.05351543	No
CN(C)S(=O)(=O)c1cccc(-c2cnc3c(c2)C2(CC2)CN3)c1F	Over 100 nM	19.706545	21.469082	-6.603053551	-8.43767834	No
Cc1ccncc1-c1nc(N)c2cnc(NC(=O)[C@@H]3C[C@H]3CC#N)cc2c1C	Below 1 nM	-15.476684	3.9428794	-6.63711504	-8.28685188	No
CC1CNC(=O)N1c1cc(N)c2cnc(NC(=O)C3C[C@H]3C#N)cc2c1	10nM to 100 nM	-15.411065	33.777607	-7.226807321	-8.49598026	No
COc1cccc(F)c1-c1nccc(C(=O)Nc2cc(F)c(Br)cc2N2C[C@H]3C[C@@H]2CN3)n1	Over 100 nM	24.69878	-36.54267	-6.852025102	-9.38727856	No
COCC1CN(c2cc(-c3cnccc3C#N)ccc2NC(=O)c2ccnc(-c3c(F)cccc3OC)n2)C1	Over 100 nM	11.83433	-44.935303	-6.634	-8.58105946	No
Cc1c(-c2cc3cc(NC(=O)O[C@H]4C[C@H]([C@@H](C)O)C4)ncc3c(N)c2F)cnc2c1NCCO2	Below 1 nM	-43.442005	42.30206	-6.631209411	-8.69100857	No
CNCc1nc(N(C)C)cc2c1CN(c1ccc(F)c(-c3cn[nH]c3C(C)C)n1)C2=O	Below 1 nM	40.365818	-6.4549108	-8.54827736	-8.82163334	No
N#C[C@H]1C[C@@H]1C(=O)Nc1cc2cc(N3CCOC3=O)cc(N)c2cn1	1nM to 10 nM	-14.841927	29.999985	-6.436049951	-7.68236351	No
Clc1c(-c2ccc3[nH]ncc3c2)cnc2c1C1(CC=CC1)CN2	Over 100 nM	14.066699	38.60839	-6.629380962	-8.84532642	No
CCc1ccncc1-c1cc2cc(NC(=O)c3ccnn3C)ncc2c(N)n1	10nM to 100 nM	-17.715626	-9.657629	-6.628329284	-8.79860306	No
CCn1cc(-c2n[nH]c3cnc(-c4c(C)cc(CNC)cc4F)cc23)cn1	Over 100 nM	-52.757133	-26.02066	-8.505	-7.50316811	No
COc1ccncc1-c1cc2cc(NC(=O)[C@@H]3C[C@@H]3F)ncc2c(N)n1	1nM to 10 nM	-26.277742	9.881012	-6.624200267	-8.27893543	No
COCCn1cc(-c2cnc3c(c2Cl)C2(CC=CC2)CN3)cn1	Over 100 nM	11.717539	45.521667	-6.626145752	-7.12445498	No
CNCc1ccc(F)c(-c2ccc3cnc(Nc4cc5n(n4)CC(=O)N(C)CC5)cc3c2)c1C	1nM to 10 nM	-8.785262	-47.70362	-7.477525432	-9.36408997	No
CC(=O)N1CC2(CC(NC(=O)Nc3cc4cc(-c5cnc6c(c5C)NCCO6)c(F)c(N)c4cn3)C2)C1	Below 1 nM	23.03332	52.728752	-6.623880318	-8.54028606	No
Cc1c(-c2cc3cc(NC(=O)O[C@H]4C[C@@H]([C@H](C)O)C4)ncc3c(N)c2F)cnc2c1NCCO2	Below 1 nM	-54.07352	34.281395	-6.623801818	-8.56864548	No
CCN(c1cc2c(c(CN)n1)CN(c1cccc(-c3nncn3C(C)C)n1)C2=O)C(C)C	Below 1 nM	41.20011	-10.095585	-8.755106386	-8.17077255	No
Cc1ccncc1-c1cc2cc(NC(=O)C3CC3)ncc2c(N)n1	Below 1 nM	1.0345585	-11.631315	-6.62132761	-8.07293129	No
CNC(=O)c1ccc(C)c(-c2cc(N)c3cnc(NC(=O)C4CC4C#N)cc3c2)c1	10nM to 100 nM	-8.820111	1.3356473	-6.502028149	-9.37871075	No
COc1cccc(F)c1-c1nccc(C(=O)Nc2ccc(-c3cnccc3C#N)cc2N2CCN(C)CC2)n1	Over 100 nM	12.078559	-46.100063	-6.62	-9.30459023	No
N#C[C@H]1C[C@@H]1C(=O)Nc1cc2cc(N3C(=O)OC4CCCC43)cc(N)c2cn1	1nM to 10 nM	-16.528643	35.70214	-6.441733763	-8.68513107	No
Cc1ccncc1-c1nc(N)c2cnc(NC(=O)[C@@H]3C[C@H]3CC#N)cc2c1Cl	1nM to 10 nM	-15.767979	4.062509	-6.618241431	-8.08383465	No
CN(CCO)C(=O)c1c(N)ccc(-c2cnc3c(c2Cl)C2(CC2)CN3)c1F	1nM to 10 nM	13.888658	25.805511	-6.610442103	-8.29920387	No
N#C[C@@H]1C[C@@H]1C(=O)Nc1cc2cc(-c3cncc4[nH]ccc34)nc(N)c2cn1	1nM to 10 nM	-25.838018	11.079642	-6.455402165	-8.54321766	No
CC[C@@H](CO)C1C=NN=C1c1cccc(N2Cc3c(cc(C4(C)CC4)nc3CNC)C2=O)n1	1nM to 10 nM	52.573013	4.163654	-7.881679036	-8.07946014	No
c1nc2c(cc1-c1c[nH]c3ccc(C4CC4)cc13)C1(CC1)CN2	Over 100 nM	7.478258	-0.7403355	-6.563213845	-8.75676727	No
CNc1cncc(-c2cc3cc(NC(=O)O[C@H]4C[C@](C)(O)C4)ncc3c(N)c2F)c1C	Below 1 nM	-42.421047	25.66954	-6.551811197	-8.67373276	No
CCc1ccncc1-c1cc2cc(NC(=O)NCc3cncs3)ncc2c(N)n1	1nM to 10 nM	-19.689037	-10.846895	-6.612815538	-8.55981159	No
Nc1nc(-c2cccnc2)cc2cc(NC(=O)C3CC3F)ncc12	1nM to 10 nM	-26.744083	12.598148	-6.612351088	-8.34511757	No
CNCc1cc(F)c(C2=NC=C3NN=C(c4cccc(C#N)c4)C3N2)c(F)c1	Over 100 nM	-3.6659575	55.83635	-6.608	-8.34577274	No
Cc1cc(CO)ncc1-c1cc2cc(NC(=O)C3CC3)ncc2c(N)n1	1nM to 10 nM	29.738602	30.512745	-6.60588714	-8.01188469	No
O=C(NCCO)c1ccc(-c2cnc3c(c2Cl)C2(CC=CC2)CN3)cc1	Over 100 nM	13.9377	39.86452	-6.601448281	-8.39711189	No
N#Cc1ccncc1-c1ccc(NC(=O)c2ccnc(-c3c(F)cccc3F)n2)c(N2C[C@H](N)C[C@@H]2CO)c1	Over 100 nM	13.037179	-43.486942	-6.601	-9.53822613	No
Cc1ccncc1-c1cc2cc(NC(=O)[C@H]3[C@@H](C)[C@@H]3CC#N)ncc2c(N)n1	Below 1 nM	-19.856405	11.326174	-6.598461311	-8.09487438	No
COc1cccc(F)c1-c1nccc(C(=O)Nc2cc(Br)c3sc(C)nc3c2N2CC[C@H](N)C2)n1	Over 100 nM	23.537354	-35.094845	-6.598	-9.27697659	No
Cc1ccncc1-c1cc2cc(NC(=O)[C@@H]3C[C@H]3C)ncc2c(N)n1	Below 1 nM	-14.357911	3.2303095	-6.597893094	-8.33539486	No
CNC1CCN(c2cc(C)c(-c3cc4cc(Nc5cc6n(n5)CC(=O)N(C)CC6)ncc4cc3F)cn2)CC1	1nM to 10 nM	-35.817593	-6.764005	-5.538622614	-9.35075951	No
CC[C@@H]1[C@@H](C(=O)Nc2cc3cc(-c4cnc5c(c4C)NCCO5)c(F)cc3cn2)[C@@H]1c1cnn(C)c1	Below 1 nM	66.404625	-9.761954	-6.59528851	-7.04219246	No
Cc1[nH]ncc1-c1cc2cc(NC(=O)[C@@H]3C[C@H]3C(F)(F)F)ncc2c(N)n1	10nM to 100 nM	-19.435438	23.06534	-6.182955259	-8.61316967	No
N#CC1CC1C(=O)Nc1cc2cc(-c3cnccc3C(F)(F)F)nc(N)c2cn1	1nM to 10 nM	-27.982933	15.822683	-6.59012223	-8.54866123	No
CN(C)C(=O)c1cc(-c2cnc3c(c2)C2(CCC2)CN3)ccc1N	10nM to 100 nM	0.113535106	27.967817	-5.928152465	-8.09290791	No
COc1cccc(F)c1-c1nccc(C(=O)Nc2cc(F)c3c(cnn3C)c2N2C[C@@H]3CC[C@H]2CN3)n1	Over 100 nM	37.314037	12.457578	-7.390441771	-8.84893513	No
O=C1Nc2ccc(-c3cnc4c(c3Cl)C3(CC3)CN4)cc2C1(O)C1CC1	Over 100 nM	10.269523	44.00605	-6.578901251	-8.49818707	No
COc1cccc(F)c1-c1cc2c(N3CCN(c4ccc(C#N)cc4)CC3)n[nH]c2cn1	Over 100 nM	39.807934	16.444582	-8.501	-8.80139923	No
Cc1nn(C)c(C)c1-c1cc2cc(Nc3cc4n(n3)CC(=O)N(C)CC43CC3)ncc2c(N)c1F	Below 1 nM	-0.1758002	7.4378934	-6.42950435	-10.2067537	No
CC(C)C1COC(=O)N1c1cc(N)c2cnc(NC(=O)C3CC3C#N)cc2c1	Below 1 nM	-16.42542	33.975693	-6.375502832	-8.3224268	No
COc1cc(C)c(-c2cc3cc(Nc4cc5n(n4)CC(=O)N(C)CC5)ncc3cc2F)cn1	1nM to 10 nM	-37.809113	-11.101173	-6.578875489	-9.09596825	No
CN(C(=O)c1c(N)ccc(-c2cnc3c(c2)C2(CC2)CN3)c1F)C(C)(C)CO	10nM to 100 nM	9.541606	44.686863	-6.400197384	-8.26890755	No
Cc1c(-c2cc3cc(NC(=O)O[C@H]4C[C@@H](CO)C4)ncc3c(N)c2F)cnc2c1NCCO2	Below 1 nM	-52.465843	41.50346	-6.579241813	-8.67383957	No
CN(CC(C)(C)O)C(=O)c1c(N)ccc(-c2cnc3c(c2Cl)C2(CC2)CN3)c1F	10nM to 100 nM	3.1212869	27.003708	-6.572254784	-8.60668182	No
CNCc1cc(OC)cc2c1CN(c1cccc(N3C(=O)OC[C@@H]3C3CC3)n1)C2=O	1nM to 10 nM	24.090229	3.525908	-8.616974171	-9.0034399	No
Cc1c(-c2cc3cc(NC(=O)N(C)C4CCC4)ncc3c(N)c2F)cnc2c1NCCO2	Below 1 nM	-49.85459	26.794212	-6.57745532	-8.7033186	No
Cc1n[nH]c(C)c1-c1cc2cc(NC(=O)C3CC3F)ncc2c(N)n1	1nM to 10 nM	-4.82448	21.113873	-7.401626769	-8.08307743	No
COc1cccc(F)c1-c1nccc(C(=O)Nc2ccc3c(ccn3CCN3CCOCC3)c2N2C[C@@H]3C[C@H]2CN3)n1	Over 100 nM	22.194584	-51.824112	-6.577	-9.02152443	No
CN(C)C(=O)c1c(N)ccc(-c2cnc3c(c2)C2(CN3)CC(O)C2)c1F	Over 100 nM	0.2451425	27.010794	-6.123459668	-8.4775219	No
CN(C)C(=O)c1cccc(-c2cnc3c(c2)C2(CC2)CN3)c1F	10nM to 100 nM	-1.6251454	27.20457	-6.539138165	-8.3690691	No
Cc1ccncc1-c1cc2cc(NC(=O)[C@@H]3C[C@H]3C3CCOCC3)ncc2c(N)n1	1nM to 10 nM	-6.8100915	6.4065785	-6.574856111	-8.93395233	No
CCc1ccncc1-c1cc2cc(NC(=O)N(C)C)ncc2c(N)n1	10nM to 100 nM	-8.462841	6.386064	-6.574740121	-8.24240685	No
CCc1nnc(-c2cccc(N3Cc4c(cc(N5CCC[C@H]5C)nc4CNC)C3=O)n2)n1CC(C)C	Below 1 nM	65.820656	-11.697288	-6.574	-7.51860666	No
CCN(CC)c1cc2c(c(CN)n1)CN(c1cccc(-c3nncn3CC)n1)C2=O	Below 1 nM	37.499474	-11.70973	-8.739988124	-7.99097252	No
Cc1ccncc1-c1cc2cc(Nc3ccc(C(=O)N(C)C)cn3)ncc2cn1	10nM to 100 nM	12.501384	-24.758533	-9.003317507	-8.71588898	No
Cc1c(-c2cc3cc(NC(=O)O[C@H]4CCO[C@@H]4C)ncc3c(N)c2F)cnc2c1NCCO2	Below 1 nM	-52.61443	40.815994	-6.573875773	-8.92763901	No
N#C[C@@H]1C[C@H]1C(=O)Nc1cc2cc(-c3cnccc3C(F)(F)F)nc(N)c2cn1	1nM to 10 nM	-27.981476	15.835403	-6.571860494	-8.47057819	No
Cc1c(N)cncc1-c1cc2cc(NC(=O)OCC3CC3)ncc2cc1F	10nM to 100 nM	-20.91894	15.551103	-6.521026615	-7.73401594	No
Cc1ccncc1-c1cc2cc(NC(=O)C3[C@H]4COC[C@@H]34)ncc2c(N)n1	1nM to 10 nM	2.657752	-12.894336	-6.568969694	-8.05554485	No
Cc1ccncc1-c1ccc2cnc(Nc3cc(C(F)F)ccn3)cc2c1	1nM to 10 nM	-15.410111	-29.706182	-6.565493212	-8.31582546	No
Cc1cc(C(=O)NCC(F)(F)F)ccc1-c1cc(N)c2cnc(NC(=O)[C@H]3C[C@@H]3C#N)cc2c1	10nM to 100 nM	4.7436285	22.341856	-6.446728649	-8.96160889	No
Cc1ccncc1-c1cc2cc(Nc3cc4n(n3)CC(=O)N(C(C)C)CC4)ncc2cc1F	1nM to 10 nM	-20.532587	-28.439371	-6.564299205	-9.03338432	No
CC(C)NC1CC(c2cc(F)c(-c3cc4c(-c5cnn(C)c5)n[nH]c4cn3)c(F)c2)C1	Over 100 nM	-47.017044	-44.917244	-6.564	-8.1179266	No
Cc1cccc(F)c1-c1cc2c(NC(=O)c3ccc(N4CCN(C)CC4)cc3N)n[nH]c2cn1	Over 100 nM	5.130905	-13.31179	-6.562	-9.04136372	No
Cc1ccncc1-c1cc2cc(NC(=O)[C@H]3C[C@H]3CO)ncc2c(N)c1F	10nM to 100 nM	-16.274162	8.849302	-6.562	-7.81814146	No
CNC(=O)Nc1cc2c(Cl)c(-c3cnccc3C)cc(N)c2cn1	1nM to 10 nM	-29.761444	5.436896	-6.559460004	-8.45886421	No
CN(C)C(=O)c1c(N)ccc(-c2cnc3[nH]c(Cl)c(CCO)c3c2Cl)c1F	10nM to 100 nM	1.3687799	8.93266	-6.561945852	-8.09350872	No
Cc1ccncc1-c1cc2cc(NC(=O)[C@H]3C[C@@H]3c3cnc[nH]3)ncc2c(N)c1F	Below 1 nM	-14.025548	-13.513645	-7.98016376	-9.2714529	No
COc1ccc(C#N)c(F)c1-c1nccc(C(=O)Nc2cc(F)ccc2N2C[C@H](N)C[C@@H]2CO)n1	Over 100 nM	-2.2000678	24.958805	-6.56	-8.05082989	No
Cc1ccncc1-c1cc(C)c2nnc(NC(=O)C3CC3)cc2c1	Over 100 nM	-7.1724424	10.059694	-6.547073614	-8.27314281	No
Cc1cnsc1-c1cc(N)c2cnc(NC(=O)[C@H]3C[C@@H]3C#N)cc2c1	Below 1 nM	-20.969187	20.328457	-6.411960453	-8.04138947	No
COc1cccc(F)c1-c1nccc(C(=O)Nc2ccc(-c3cnccc3C#N)cc2N2CC[C@@H](N)C[C@H]2C)n1	Over 100 nM	12.727473	-46.962776	-6.549	-9.52729511	No
Cc1ccncc1-c1cc2cc(NC(=O)[C@H]3C[C@@H]3C#N)ncc2c(N)n1	Below 1 nM	2.0305693	-13.356073	-6.547702142	-7.70515966	No
Cc1c(N)cncc1-c1cc2cc(NC(=O)[C@H]3C[C@@H]3C(F)(F)F)ncc2c(N)n1	1nM to 10 nM	-24.660074	14.105013	-6.544526745	-9.29527473	No
N#CCCNC(=O)c1ccc(-c2cnc3c(c2Cl)C2(CC=CC2)CN3)cc1	Over 100 nM	13.13952	39.42334	-6.543122325	-8.12837982	No
Cc1c(-c2cc3cc(NC(=O)O[C@@H]4CO[C@H]5COC[C@@H]45)ncc3c(N)c2F)cnc2c1NCCO2	Below 1 nM	-61.919857	16.888437	-6.538854455	-9.38812065	No
CCc1ccncc1-c1cc2cc(NC(=O)c3cnn(C)c3)ncc2c(N)n1	10nM to 100 nM	-18.526173	-9.04407	-6.537691803	-8.79506016	No
Cc1cccc(C#N)c1-c1cc(N)c2cnc(NC(=O)[C@@H]3C[C@H]3C#N)cc2c1	10nM to 100 nM	-14.158512	26.117088	-6.418718466	-7.37250566	No
Cc1ccncc1-c1cc2cc(NC(=O)Nc3cnn(C(C)C#N)c3)ncc2c(N)n1	Below 1 nM	-29.56136	4.971308	-6.537383577	-8.25962639	No
CC(=O)Nc1cc2c(F)c(-c3cnccc3C)nc(N)c2cn1	10nM to 100 nM	-27.536343	10.292434	-6.535655707	-8.23134327	No
Cc1c(N)ccc(Cl)c1-c1cc2cc(NC(=O)[C@H]3C[C@@H]3CC#N)ncc2c(N)n1	Below 1 nM	-26.485107	-4.2618165	-6.533974165	-8.76342297	No
Cc1ccncc1-c1cc2cc(NC(=O)[C@H]3C[C@@H]3C3CNC(=O)O3)ncc2c(N)n1	Below 1 nM	-20.673252	5.512091	-6.531271908	-8.76164055	No
Cc1nc2c(N3CC[C@@H](N)C3)c(NC(=O)c3ccnc(-c4c(F)cccc4C(F)(F)F)n3)ccc2s1	Over 100 nM	11.005951	5.2427144	-6.531	-8.24233437	No
CCc1ccncc1-c1cc2cc(NS(=O)(=O)C3CC3)ncc2c(N)n1	Over 100 nM	5.4495964	33.28884	-5.212182128	-7.34200954	No
CCC1CCC(=O)N1c1cc(N)c2cnc(NC(=O)[C@@H]3C[C@@H]3F)cc2c1	10nM to 100 nM	-9.53223	29.818886	-6.46700816	-8.71594429	No
Cc1cnccc1-c1cc(N)c2cnc(NC(=O)[C@H]3C[C@H]3F)cc2c1	1nM to 10 nM	-13.616585	-4.354367	-6.530251678	-8.51259041	No
Cc1ccncc1-c1cc2cc(NCC(F)F)ncc2c(N)n1	Over 100 nM	-26.52607	13.6199	-6.300354166	-7.60629177	No
CNCc1cc(C)c(-c2cc3c(-c4ccc(C5CC5)cc4)n[nH]c3cc2C#N)c(F)c1	Over 100 nM	-28.941153	-49.58275	-8.495	-9.17264271	No
COc1ccc(-n2ccc3c(N4C[C@@H](N)C[C@H]4CO)c(NC(=O)c4ccnc(-c5c(F)cccc5OC)n4)ccc32)c(F)c1	Over 100 nM	15.608522	-45.798336	-6.52	-9.74902821	No
CCc1ccncc1-c1cc(N)c2nnc(NC3CCOC3)cc2c1	Over 100 nM	-2.6622643	9.770261	-6.459339077	-8.35132599	No
Cc1ccncc1-c1cc2cc(NC(=O)[C@H]3C[C@@H]3CC#N)ncc2c(N)n1	Below 1 nM	-22.143425	11.806421	-6.518191015	-7.85717058	No
CCc1ccncc1-c1cc(N)c2nnc(NC(=O)NC3CCOC3)cc2c1	10nM to 100 nM	-14.921874	13.149448	-6.518141224	-8.65885639	No
COc1cccc(F)c1-c1nccc(C(=O)Nc2ccc(-c3ccncc3C#N)c(F)c2N2C[C@H]3C[C@@H]2CN3)n1	Over 100 nM	11.925211	-44.203102	-6.514	-9.83127022	No
Cc1ccncc1-c1nc(N)c2cnc(NC(=O)[C@H]3C[C@@H]3CC#N)cc2c1Br	Below 1 nM	-20.645258	9.239093	-6.51311946	-8.01914024	No
CCn1cnnc1-c1cccc(N2Cc3c(cc(N4CCC[C@H]4C)nc3[C@@H](C)N)C2=O)n1	Below 1 nM	41.11596	-9.860931	-8.897721607	-8.69180298	No
CN(Cc1cnn(C)c1)C(=O)c1c(N)ccc(-c2cnc3c(c2Cl)C2(CC2)CN3)c1F	1nM to 10 nM	43.384727	14.0593815	-6.506314345	-8.69570637	No
Cc1c(-c2cc3cc(NC(=O)OC[C@]4(F)CCN(C)C4)ncc3c(N)c2F)cnc2c1NCCO2	Below 1 nM	12.228624	51.312855	-5.925037018	-8.35224438	No
CN(C)C(=O)c1cc(-c2cnc3c(c2)C2(CCCC2)CN3)ccc1N	10nM to 100 nM	1.7948921	27.462347	-5.947782799	-7.88421774	No
CCc1c(-c2cnccc2C)nc(N)c2cnc(NC(=O)[C@H]3C[C@@H]3CC#N)cc12	Below 1 nM	-7.3035393	1.3378161	-6.507825255	-8.15096855	No
Clc1c(-c2ccc(-n3cccn3)cc2)cnc2c1C1(CC=CC1)CN2	Over 100 nM	35.265533	12.299587	-6.506387856	-8.81537151	No
Cc1ccncc1-c1cc(N)c2cnc(NC(=O)C3CC3CO)cc2c1	1nM to 10 nM	-14.558436	4.2268767	-6.445048427	-8.36864185	No
CCS(=O)(=O)Nc1cc(N)c2cnc(Nc3cc4n(n3)CC(=O)N(C(C)C)CC4)cc2c1	10nM to 100 nM	-8.306462	15.586098	-5.509719263	-8.22208977	No
Nc1nc(N2CCOC2=O)cc2cc(NC(=O)C3CC3)ncc12	10nM to 100 nM	-15.533308	32.001385	-6.499132216	-7.80992699	No
Cc1ccncc1-c1cc2c(NC(=O)c3ccc(N4CCOCC4)cc3)n[nH]c2cn1	Over 100 nM	-33.42132	-12.843129	-6.502	-8.461236	No
CNCc1cc(F)c(C2=NC=C3NN=C(c4ccc(N5CCCC(C)(CO)C5)nc4)C3N2)c(F)c1	Over 100 nM	-3.1407166	56.454884	-6.766794253	-8.90092373	No
Cc1c(-c2cc3cc(NC(=O)O[C@@H]4CO[C@]5(CCN(C)C5)C4)ncc3c(N)c2F)cnc2c1NCCO2	Below 1 nM	-42.370564	34.282997	-7.035029304	-9.44094658	No
CCN(C)c1cc2c(c([C@H](C)N)n1)CN(c1cccc(-c3nnc(C)n3CC)n1)C2=O	1nM to 10 nM	58.325962	-15.686551	-8.561624783	-7.98221445	No
Cc1c(-c2cc3cc(NC(=O)O[C@H]4C[C@@H]([C@@H](C)O)C4)ncc3c(N)c2F)cnc2c1NCCO2	Below 1 nM	-48.802063	46.30744	-6.501464265	-8.92557812	No
Cc1cc(-c2ncco2)ccc1-c1cc2cc(NC(=O)[C@@H]3C[C@H]3c3cnn(C)c3)ncc2c(N)n1	10nM to 100 nM	9.8706875	-48.31427	-6.499566027	-9.31644917	No
Cc1c(N)cccc1-c1cc2cc(NC(=O)[C@@H]3C[C@H]3CC#N)ncc2c(N)n1	1nM to 10 nM	-17.487858	1.993489	-6.494326573	-8.82469749	No
Cc1c(-c2cc3cc(NC(=O)O[C@H]4C[C@@H](O)C4)ncc3c(N)c2F)cnc2c1NC[C@@H]1C[C@H]21	Below 1 nM	9.626176	22.517366	-6.21331993	-8.47848701	No
Cc1c(-c2cc3cc(NC(=O)O[C@H]4CCN(C)C4)ncc3c(N)c2F)cnc2c1NCCO2	Below 1 nM	-50.798965	40.086704	-6.567153129	-8.83253288	No
CCOC(=O)N1CCN(c2ccc(C(=O)Nc3n[nH]c4cnc(-c5cnccc5C)cc34)cc2)CC1	Over 100 nM	22.45951	31.114101	-6.49	-8.95708561	No
CNC(=O)c1ccc(-c2n[nH]c3cnc(-c4c(F)cccc4OC)cc23)cn1	Over 100 nM	5.3301954	-23.757767	-8.494	-7.88427877	No
Cc1c(-c2cc3cc(Nc4cc5n(n4)CC(=O)N(C(C)C)CC5)ncc3c(F)c2F)cnc2c1NCCO2	Below 1 nM	-45.785538	6.864494	-6.48998224	-9.97783852	No
Cn1cc(-c2cc(N)c3nnc(NC(=O)N4CCCC4)cc3c2)cn1	10nM to 100 nM	-33.00795	20.248005	-6.489321645	-8.06707954	No
COc1ccc(N2C[C@@H]3C[C@H]2CN3)c(NC(=O)c2ccnc(-c3c(F)cccc3OC)n2)c1	Over 100 nM	23.925905	-36.60716	-6.824459208	-8.8577776	No
Cc1ccncc1-c1cc2cc(NC(=O)[C@@H]3C[C@]34CCNC4)ncc2c(N)n1	1nM to 10 nM	-15.394142	7.0570164	-6.929447184	-9.24219608	No
Cc1cccc(CC#N)c1-c1cc2cc(NC(=O)[C@@H]3C[C@H]3c3cnn(C)c3)ncc2c(N)n1	1nM to 10 nM	-2.004137	1.6061535	-6.488024005	-8.67788982	No
Cc1ccncc1-c1nc(N)c2cnc(NC(=O)C3CC3)cc2c1-c1cn[nH]c1	Below 1 nM	-17.367174	-14.384846	-6.487082506	-8.50682354	No
CCOC(=O)N1CCN(c2ccc(C(=O)Nc3n[nH]c4cnc(-c5cnn(C)c5C)cc34)cc2)CC1	Over 100 nM	39.070656	28.081778	-6.487	-8.75064754	No
Cc1ccncc1-c1cc2cc(NC(=O)[C@@H]3C[C@H]3C(C)(C)O)ncc2c(N)n1	1nM to 10 nM	-5.2286534	3.2405086	-6.486438266	-8.21719456	No
Cc1c(-c2cc3cc(NC(=O)O[C@@H]4CC[C@H]4O)ncc3c(N)c2F)cnc2c1NCCO2	Below 1 nM	-46.71008	44.650578	-6.486022561	-8.70626736	No
CCNc1cc2c(c(CNC)n1)CN(c1cccc(-c3nncn3CC)n1)C2=O	Below 1 nM	30.136559	-12.659797	-8.493	-8.01280594	No
CCC(CC)n1cnnc1-c1cccc(N2Cc3c(cc(N(CC)C(C)C)nc3CN)C2=O)n1	Below 1 nM	51.11019	0.94119924	-8.018729734	-8.15955925	No
Cc1c(-c2cc3cc(NC(=O)N[C@H]4CCOC4)ncc3cc2F)cnc2c1NCCO2	1nM to 10 nM	17.324808	23.80062	-6.484213646	-8.60359764	No
CCN1C[C@H](OC(=O)Nc2cc3cc(-c4cnc5c(c4C)NCCO5)c(F)c(N)c3cn2)CC1=O	Below 1 nM	-52.34896	32.751873	-6.483873608	-8.60526371	No
Cc1ccncc1-c1cc(N)c2cnc(NC(=O)[C@@H]3C[C@H]3CO)cc2c1	1nM to 10 nM	-14.641356	4.2219367	-6.423448615	-8.36575413	No
Cc1c(-c2cc3cc(NC(=O)O[C@H]4C[C@@H](C(=O)N(C)C)C4)ncc3c(N)c2F)cnc2c1NCCO2	Below 1 nM	-44.92953	37.537174	-6.48302417	-9.00351048	No
Cn1cc(-c2cc3cc(NC(=O)C4CC4)ncc3c(N)c2C#N)cn1	1nM to 10 nM	-19.19382	24.587229	-6.482432082	-7.92345667	No
Cc1ccncc1-c1cc2cc(Nc3ccc(N4CCNCC4=O)cc3)ncc2c(N)n1	Below 1 nM	-13.48463	-23.57073	-6.249746727	-9.14944458	No
Cc1ccncc1-c1cc(N)c2cnc(NC(=O)CC3COCCN3)cc2c1	10nM to 100 nM	22.865957	21.765526	-6.666491513	-8.69656086	No
CCN(C)c1cc2c(c([C@@H](C)N)n1)CN(c1cccc(-c3nnc(C)n3CC)n1)C2=O	1nM to 10 nM	58.311424	-14.797291	-8.54556587	-7.97389793	No
CCc1ccncc1-c1cc2cc(NC(=O)C3=CC3)ncc2c(N)n1	Over 100 nM	-9.723801	10.450278	-6.473821921	-8.48253536	No
COC(C)(C)[C@H]1C[C@@H]1C(=O)Nc1cc2cc(-c3cnccc3C)nc(N)c2cn1	10nM to 100 nM	-5.6065736	3.6283295	-6.472829454	-8.30698299	No
COc1cccc(F)c1-c1nccc(C(=O)Nc2ccc3c(cnn3C)c2N(C)Cc2ccccc2)n1	Over 100 nM	17.158886	-46.468094	-6.472	-9.30693817	No
Cc1ccncc1-c1cc2cc(Nc3cnn([C@H](C)C#N)c3)ncc2c(N)n1	Below 1 nM	-26.76166	-22.971813	-6.463903937	-7.95354795	No
CCc1ccncc1-c1cc2cc(NC(=O)NC(C)C)ncc2c(N)n1	1nM to 10 nM	-10.715999	7.1913705	-6.467784632	-8.49907112	No
CO[C@H]1COCC[C@H]1OC(=O)Nc1cc2cc(-c3cnc4c(c3C)NCCO4)c(F)c(N)c2cn1	Below 1 nM	-47.348804	40.40712	-6.466527157	-8.23896217	No
CNCc1nc(N2CCC[C@H]2C)cc2c1CN(c1cccc(-c3nncn3C(C)C)n1)C2=O	Below 1 nM	37.698997	-14.840909	-8.698376134	-8.85690689	No
CN(C)C(=O)c1c(N)ccc(-c2cnc3c(c2)C2(CN3)CC(C)(O)C2)c1F	Over 100 nM	1.6011041	27.53532	-6.07122873	-8.56409359	No
Cc1c(-c2cc3cc(NC(=O)O[C@H]4CC[C@@H]4C#N)ncc3c(N)c2F)cnc2c1NCCO2	10nM to 100 nM	-52.82986	40.49248	-6.466226081	-8.36797047	No
Cc1c(-c2cc3cc(NC(=O)O[C@H]4CCC[C@@H]4C#N)ncc3c(N)c2F)cnc2c1NCCO2	Below 1 nM	-51.896133	40.42966	-6.466231688	-8.81755543	No
Cc1ccncc1-c1cc2cc(NC(=O)[C@@H]3C[C@@]34CCNC(=O)C4)ncc2c(N)n1	1nM to 10 nM	22.477503	48.624275	-6.460495501	-9.61516285	No
Cc1ccncc1-c1cc2cc(Nc3cnn(C(C)C#N)c3)ncc2c(N)n1	Below 1 nM	-26.744164	-23.027521	-6.455522148	-7.97439146	No
Cc1c(-c2cc3cc(NC(=O)O[C@H]4CN(C)C[C@@H]4F)ncc3c(N)c2F)cnc2c1NCCO2	Below 1 nM	-51.849976	41.403633	-6.150720382	-9.09875011	No
CC(=O)N1CC(OC(=O)Nc2cc3cc(-c4cnc5c(c4C)NCCO5)c(F)c(N)c3cn2)C1	Below 1 nM	-47.40549	37.22998	-6.456105864	-9.14811516	No
CNC(=O)c1ccc(-c2n[nH]c3cnc(-c4c(F)cc5c(c4F)CCCC5NC)cc23)cc1	Over 100 nM	-28.144142	-39.58807	-8.492	-9.60683918	No
Cc1c(-c2cc3cc(Nc4cc5n(n4)CC(=O)NCC5)ncc3cc2F)cnc2c1NC(C)CO2	Below 1 nM	-37.35756	-13.275159	-6.453708764	-9.62483788	No
Cc1c(-c2cc3cc(NC(=O)N[C@@H]4CC[C@H](C#N)C4)ncc3c(N)c2F)cnc2c1NCCO2	Below 1 nM	-49.38504	23.95509	-6.455867438	-9.17922592	No
Cc1ccncc1-c1cc2cc(NC(=O)[C@@H]3C[C@H]3F)ncc2c(N)n1	1nM to 10 nM	-26.318577	12.546735	-6.450530154	-8.53888512	No
COc1cccc(F)c1-c1nccc(C(=O)Nc2cc(C)c3nn(C)cc3c2N2CCNCC2)n1	Over 100 nM	34.636986	15.890581	-5.929182047	-8.62383652	No
Cc1ccncc1-c1cc2cc(NC(=O)[C@H](C)C#N)ncc2c(N)n1	10nM to 100 nM	-25.074354	11.031881	-6.449031706	-8.17845535	No
Cc1ccncc1-c1cc(Cl)c2nnc(NC(=O)C3CC3)cc2c1	Over 100 nM	-27.582314	-0.8004889	-6.449	-8.14784718	No
COC(C)(C)[C@@H]1C[C@H]1C(=O)Nc1cc2cc(-c3cnccc3C)nc(N)c2cn1	1nM to 10 nM	1.7346041	-10.76326	-6.448102065	-8.4211216	No
CCn1cnnc1-c1cccc(N2Cc3c(cc(N4CCC[C@H]4C)nc3C(C)(C)N)C2=O)n1	Below 1 nM	41.665565	-8.420154	-8.702993182	-9.00135422	No
CCc1ccncc1-c1cc2cc(NC(=O)C3CC3)ncc2c(N)n1	Below 1 nM	-5.783585	5.792053	-6.446080399	-8.30540562	No
CCc1ccncc1-c1cc2cc(NC(=O)[C@@H]3C[C@@H]3C(N)=O)ncc2c(N)n1	10nM to 100 nM	-10.047461	43.58959	-6.442728963	-7.38438129	No
Nc1cc(C2CC2)cc2cc(NC(=O)C3CC3F)nnc12	Over 100 nM	-4.423714	40.568836	-6.442468795	-7.84552574	No
Cc1c(-c2cc3cc(Nc4cc5n(n4)CC(=O)N(C(C)C)CC5)ncc3c(N)c2F)cnc2c1NCCO2	Below 1 nM	-45.415592	6.870474	-6.290785563	-10.0669479	No
CN(C)C(=O)c1c(N)ccc(-c2cnc3c(c2Cl)C2(CCC(n4cc(C(F)(F)F)cn4)C2)CN3)c1F	1nM to 10 nM	25.055548	43.032505	-6.409778892	-9.75568104	No
Cc1ccccc1-c1cc2cc(NC(=O)[C@@H]3C[C@H]3CC#N)ncc2c(N)n1	1nM to 10 nM	0.37289155	-12.351861	-6.438590044	-8.40160084	No
CCn1nc(C#N)cc1-c1cc2cc(Nc3cc4n(n3)CC(=O)N(C(C)C)CC4)ncc2c(N)c1F	1nM to 10 nM	-4.6327305	11.41349	-6.263636865	-8.56991863	No
Nc1cc(-c2cnc3c(c2)C2(CC2)CN3)cc(-c2ncccc2CO)c1	10nM to 100 nM	8.713526	22.523392	-6.393845685	-9.12608337	No
Cc1c(-c2cc3cc(NC(=O)O[C@@H]4COC[C@H]4C)ncc3c(N)c2F)cnc2c1NC(=O)CO2	1nM to 10 nM	-12.524427	10.842974	-6.42951023	-8.52791977	No
Cc1c(-c2cc3cc(NC(=O)OC4COC5(CCNC5)C4)ncc3cc2F)cnc2c1NCCO2	1nM to 10 nM	-40.875847	43.105305	-6.132684731	-9.20952988	No
Cc1nc2c(=O)n(C)ncc2c(C)c1-c1cc2cc(NC(=O)[C@H]3C[C@@H]3c3cnn(C)c3)ncc2c(N)n1	10nM to 100 nM	31.063028	24.858503	-6.425624931	-8.76336575	No
Cn1cc([C@H]2C[C@@H]2C(=O)Nc2cc3cc(-c4cnc(N)c(C(F)(F)F)c4)nc(N)c3cn2)cn1	10nM to 100 nM	2.697208	-29.843077	-6.425528771	-8.08013153	No
Cc1ccncc1-c1cc2cc(NC(=O)[C@H]3C[C@@H]3C(=O)N(C)C)ncc2c(N)n1	10nM to 100 nM	-18.37915	4.5256653	-6.425413596	-8.69687939	No
CCCn1cnnc1-c1cccc(N2Cc3c(cc(N4CCC4)nc3CNC)C2=O)n1	Below 1 nM	42.032467	-5.80327	-8.487	-8.40626335	No
Cc1c(-c2cc3cc(NC(=O)N[C@H](C)c4cnn(C)c4)ncc3c(N)c2F)cnc2c1NCCO2	Below 1 nM	-54.136738	22.141607	-6.424346898	-9.31637287	No
Cc1c(N)cncc1-c1cc2cc(Nc3cc4n(n3)CC(=O)N([C@@H](C)C#N)CC4)ncc2cc1F	Below 1 nM	-24.694963	-26.795433	-6.674617001	-8.98654175	No
Cc1c(-c2cc3cc(NC(=O)O[C@@H]4CO[C@@]5(CCN(C)C5)C4)ncc3c(N)c2F)cnc2c1NCCO2	Below 1 nM	-42.616528	46.747005	-5.590472144	-9.04368877	No
COc1cccc(F)c1-c1nccc(C(=O)Nc2cc(Cl)c3sc(C)nc3c2N2CC[C@H](N)C2)n1	Over 100 nM	22.103664	-35.838776	-6.422	-9.44226837	No
Cc1c(-c2cc3cc(NC(=O)OC4CN(CCF)C4)ncc3c(N)c2F)cnc2c1NCCO2	Below 1 nM	-52.03441	38.021667	-6.531470481	-8.18552494	No
Nc1cc(-c2cccnc2)cc2cc(NC(=O)[C@H]3C[C@H]3F)ncc12	1nM to 10 nM	25.149586	21.023365	-6.355584491	-8.36998558	No
Nc1cc(-c2cnc3c(c2)C2(CC2)CN3)nc(-c2ncccn2)c1	Over 100 nM	-22.859777	7.063232	-6.420182073	-8.12877369	No
Cc1c(-c2cc3cc(NC(=O)O[C@H]4C[C@](C)(C#N)C4)ncc3c(N)c2F)cnc2c1NCCO2	Below 1 nM	-44.720806	44.684364	-6.420156894	-8.44400024	No
CC(=O)N1C[C@@H]2C(C(=O)Nc3cc4cc(-c5cnccc5C)nc(N)c4cn3)[C@@H]2C1	1nM to 10 nM	2.2268631	-10.912202	-6.419797671	-8.61218357	No
CCn1cnnc1-c1cccc(N2Cc3c(cc(N(C)C)nc3CNC)C2=O)n1	1nM to 10 nM	32.167225	-9.968823	-8.838668319	-8.12313938	No
CN(CCC#N)C(=O)c1cccc(-c2cnc3c(c2)C2(CC2)CN3)c1F	10nM to 100 nM	-1.5332104	26.720613	-6.382467401	-8.08427048	No
COC(=O)c1cc(C)c(-c2cc3cc(NC(=O)[C@H]4C[C@@H]4c4cnn(C)c4)ncc3c(N)n2)cn1	Below 1 nM	25.56345	0.25143528	-6.418946262	-8.60799026	No
Cc1ccncc1-c1cc2cc(NC(=O)[C@@H]3C[C@H]3C(F)(F)F)ncc2c(N)n1	1nM to 10 nM	-25.537203	13.507238	-6.418220112	-8.61798096	No
Cc1c(-c2cc3cc(Nc4cc5n(n4)CC(=O)N(CCN4CCOCC4)CC5)ncc3cc2F)cnc2c1NCCO2	Below 1 nM	-40.31895	-10.403755	-6.348447992	-8.95853138	No
Cc1c(-c2cc3cc(NC(=O)O[C@H]4CN(C)C(=O)C4(C)C)ncc3c(N)c2F)cnc2c1NCCO2	Below 1 nM	12.185894	51.254284	-6.417489072	-8.82642651	No
COc1cccc(F)c1-c1nccc(C(=O)Nc2cc(F)c3c(cnn3C)c2C2CCNC2)n1	Over 100 nM	14.461843	7.3305182	-7.113721906	-8.7270956	No
C=Cc1c(-c2cnccc2C)nc(N)c2cnc(NC(=O)[C@H]3C[C@@H]3CC#N)cc12	Below 1 nM	-4.744555	4.6188602	-6.415197866	-7.75822639	No
Cn1cccc(-c2cccc(-c3cnc4c(c3Cl)C3(CC3)CN4)c2)c1=O	1nM to 10 nM	11.553691	33.784725	-6.414983092	-8.50114536	No
CNC(=O)c1ccc(-c2n[nH]c3cnc(-c4c(F)cccc4OC)cc23)cc1F	Over 100 nM	6.416998	-22.790833	-8.481	-8.22779083	No
Cc1c(-c2cc3cc(NC(=O)O[C@@H]4CCCNC4)ncc3c(N)c2F)cnc2c1NCCO2	Below 1 nM	-54.162884	41.2807	-5.368650325	-8.84509373	No
Nc1nc(N2CCCC2CCO)cc2cc(NC(=O)[C@@H]3C[C@@H]3F)ncc12	10nM to 100 nM	23.488733	53.75968	-6.869187387	-8.07984543	No
Cc1ccncc1-c1cc2cc(NC(=O)C3CC3C(F)(F)F)ncc2c(N)n1	1nM to 10 nM	-25.651157	13.430484	-6.408325297	-8.68264484	No
Cc1cn2ccnc2cc1-c1cc(N)c2cnc(NC(=O)[C@@H]3C[C@H]3C#N)cc2c1	10nM to 100 nM	-33.679302	5.199555	-6.322593351	-8.41017914	No
C[C@H]1CCc2nnc(-c3cccc(N4Cc5c(cc(N6CCC[C@H]6C)nc5[C@@H](C)N)C4=O)n3)n21	1nM to 10 nM	59.91943	-16.254686	-8.661286015	-9.62748337	No
CN1CCN(c2ccc(-c3n[nH]c4cnc(-c5cncc(C(=O)N6CCOCC6)c5)nc34)cc2)CC1	Over 100 nM	42.472145	30.406	-8.99	-9.55245972	No
Cc1cc2[nH]c(=O)oc2cc1-c1cc2cc(Nc3cc4n(n3)CC(=O)N(C)CC4)ncc2c(N)c1F	Below 1 nM	-28.486158	25.238361	-6.253362111	-9.56119537	No
COCCN1C[C@@H]2C(C(=O)Nc3cc4cc(-c5cnccc5C)nc(N)c4cn3)[C@@H]2C1	1nM to 10 nM	23.341188	54.683277	-6.652584011	-7.4916625	No
CN(C)C(=O)c1c(N)ccc(-c2cnc3c(c2Cl)C2(CCC(n4nccc4C(F)(F)F)C2)CN3)c1F	10nM to 100 nM	29.765055	47.293743	-6.375663256	-9.18475342	No
CCc1ccncc1-c1cc2cc(NC(=O)CCC#N)ncc2c(N)n1	10nM to 100 nM	24.839327	20.155727	-6.404297804	-7.49245548	No
CCN(C(=O)c1cccc(-c2cnc3c(c2)C2(CC2)CN3)c1F)C1CCC1	10nM to 100 nM	32.189823	31.978765	-6.366660636	-8.64630413	No
Cc1ccncc1-c1cc2cc(NC(=O)[C@H]3CC[C@@H]3C)ncc2c(N)n1	1nM to 10 nM	-16.395712	7.254864	-6.402643087	-8.56263638	No
COc1cccc(F)c1-c1nccc(C(=O)Nc2cc(C#N)ccc2N2C[C@@H]3C[C@H]2CN3)n1	Over 100 nM	24.730116	-33.081898	-6.564687749	-8.63398361	No
COc1cccc(C(N)=O)c1-c1nccc(C(=O)Nc2ccc3sc(C)nc3c2N2C[C@H](N)C[C@H]2CO)n1	Over 100 nM	-26.541147	42.81727	-6.850948006	-8.37633991	No
Cc1c(-c2cc3cc(NC(=O)O[C@]4(C)C[C@H](O)C4)ncc3c(N)c2F)cnc2c1NCCO2	Below 1 nM	-48.388683	41.20227	-6.399555864	-8.75534725	No
CNCc1ccccc1-c1c(NC(=O)c2ccnc(-c3c(F)cccc3OC)n2)ccc2c1cnn2C	Over 100 nM	15.386646	-28.001364	-6.395	-7.90042543	No
Cc1ccncc1-c1cc2cc(NC(=O)[C@H]3C[C@@H]3C3CCOCC3)ncc2c(N)n1	Below 1 nM	-6.444229	5.840808	-6.390176669	-8.73459435	No
Cc1c(-c2cc3cc(NC(=O)O[C@H]4C[C@@H](C(C)(C)C#N)C4)ncc3c(N)c2F)cnc2c1NCCO2	Below 1 nM	-43.653168	36.031876	-6.386558015	-8.46290302	No
O=C1COCCN1c1cccc(-c2cnc3[nH]c(Cl)c(CCO)c3c2)c1	10nM to 100 nM	41.942413	5.7651215	-8.478661955	-8.35257053	No
Cc1c(-c2cc3cc(NC(=O)OC4CN(C)C4)ncc3c(N)c2F)cnc2c1NCCO2	Below 1 nM	-45.922073	37.585773	-6.395548091	-8.31530571	No
Cc1c(-c2cc3cc(NC(=O)O[C@@H]4CC(=O)N(C(C)C)C4)ncc3c(N)c2F)cnc2c1NCCO2	Below 1 nM	-49.843334	31.318686	-6.37951779	-8.7577734	No
COc1cccc(F)c1-c1nccc(C(=O)Nc2cc(F)cc(-c3cnn(C)c3)c2N2C[C@@H]3C[C@H]2CN3)n1	Over 100 nM	55.52721	-28.097185	-6.865852479	-8.74150085	No
COC1CN(C2CC3C(C2)C3C(=O)Nc2cc3cc(-c4cnccc4C)nc(N)c3cn2)C1	1nM to 10 nM	3.1495082	-11.790403	-6.872304076	-8.3487606	No
c1cc(-c2cnc3c(c2)C2(CC2)CN3)cc(-c2nnn3c2CNCC3)c1	Over 100 nM	2.1358373	2.1741936	-6.377147745	-9.20028687	No
Cc1ccnc(-c2ccnn2C)c1-c1cc(N)c2cnc(NC(=O)[C@@H]3C[C@H]3c3cnn(C)c3)cc2c1	10nM to 100 nM	35.291004	14.941881	-6.266119266	-8.67176342	No
Cc1c(-c2cc3cc(NC(=O)N[C@@H](C)c4cnn(C)c4)ncc3c(N)c2F)cnc2c1NCCO2	Below 1 nM	-52.54348	20.433727	-6.370385633	-9.60255909	No
Cc1c(N)cccc1-c1cc2cc(NC(=O)[C@H]3C[C@@H]3CC#N)ncc2c(N)n1	Below 1 nM	-21.613611	3.4080849	-6.360162333	-8.67026043	No
CNCc1nc(N(C)C)cc2c1CN(c1cccc(N3C(=O)OC[C@@H]3CF)n1)C2=O	Below 1 nM	22.465847	3.2685711	-8.406812317	-8.41012955	No
Cc1c(-c2cc3cc(Nc4cc5n(n4)CC(=O)N(C(C)C)CC5)ncc3c(Cl)c2F)cnc2c1NCCO2	Below 1 nM	-26.001497	-9.752119	-6.359946785	-10.1142445	No
Cc1c(-c2cc3cc(NC(=O)O[C@H]4[C@@H]5CN(S(C)(=O)=O)C[C@@H]54)ncc3c(N)c2F)cnc2c1NCCO2	Below 1 nM	-46.645985	33.477757	-5.946321392	-8.3995924	No
Cn1cc([C@H]2C[C@@H]2C(=O)Nc2cc3cc(-c4c(F)cccc4F)nc(N)c3cn2)cn1	Below 1 nM	-13.579807	-6.962046	-6.356913203	-8.66179085	No
CN(C)C(=O)c1c(N)ccc(-c2cnc3c(c2Cl)C2(CCC(n4cccn4)C2)CN3)c1F	10nM to 100 nM	29.013968	48.015728	-6.325064691	-8.54038048	No
Cc1c(-c2cc(N)c3cnc(NC(=O)[C@H]4C[C@@H]4c4cnn(C)c4)cc3c2)ccnc1N	Below 1 nM	-13.205327	-3.5830028	-6.427922141	-8.86582184	No
Cc1cc2cnc(Nc3cc4n(n3)CC(=O)NCC4)cc2cc1-c1cncc(NCC(F)(F)F)c1C	Below 1 nM	-23.751867	-36.94666	-6.523996991	-9.36751366	No
CCn1c(C)nnc1-c1cccc(N2Cc3c(cc(N4CCCC4(C)C)nc3CN)C2=O)n1	Below 1 nM	57.26514	-19.442587	-8.668444581	-8.74487495	No
CC[C@@H]1[C@H](C(=O)Nc2cc3cc(-c4cncc(N)c4C)c(F)c(N)c3cn2)[C@@H]1c1cncn1C	Below 1 nM	40.22711	31.16474	-5.841581431	-8.41992569	No
Cc1c(-c2cc3cc(NC(=O)O[C@H]4COC[C@@H]4C)ncc3c(N)c2F)cnc2c1NC(=O)CO2	Below 1 nM	-12.515274	10.833478	-6.351692997	-8.72280788	No
Cc1ccncc1-c1cc2cc(NC(=O)[C@H]3C[C@]34CCNC4)ncc2c(N)n1	1nM to 10 nM	-16.472303	7.890509	-6.227130704	-8.39064312	No
CCC(CC)n1cnnc1-c1cccc(N2Cc3c(cc(N4CCC[C@@H]4C)nc3CNC)C2=O)n1	Below 1 nM	52.81101	-3.3222356	-8.476	-8.69268322	No
Cc1c(-c2cc3cc(NC(=O)O[C@@H]4CCCC[C@H]4NC(C)O)ncc3c(N)c2F)cnc2c1NCCO2	10nM to 100 nM	-45.029503	39.07845	-5.548138956	-8.78209877	No
Cc1cccc(F)c1-c1cc2cc(NC(=O)[C@@H]3C[C@H]3c3cnn(C)c3)ncc2c(N)n1	Below 1 nM	5.7378407	-10.680851	-6.342628335	-9.24532986	No
CN(C)C(=O)Cn1cc(-c2cnc3c(c2Cl)C2(CC=CC2)CN3)cn1	Over 100 nM	13.926937	46.438755	-6.341738391	-8.13578224	No
CCn1cc(C)c(-c2cc(N)c3cnc(NC(=O)[C@@H]4C[C@@H]4C)cc3c2)cc1=O	10nM to 100 nM	59.717514	-29.322393	-6.328681717	-8.14052391	No
Cc1cc(C(=O)O)ncc1-c1cc2cc(NC(=O)[C@H]3C[C@@H]3c3cnn(C)c3)ncc2c(N)n1	1nM to 10 nM	25.538797	0.21224439	-6.393081174	-8.80589867	No
CCC(CC)n1cnnc1-c1cccc(N2Cc3c(cc(C4(C)CC4)nc3CNC)C2=O)n1	Below 1 nM	47.549496	-4.423605	-8.889844604	-8.35890675	No
COc1cccc(F)c1-c1nccc(C(=O)Nc2ccc3sc(C)nc3c2N2C[C@H]3C[C@@H]2CN3C(=O)N2CCOCC2)n1	Over 100 nM	32.294056	-27.602667	-6.338	-9.57926846	No
Cc1c(-c2cc3cc(Nc4cc5n(n4)CC(=O)N([C@@H](C)CO)CC5)ncc3cc2F)cnc2c1NCCO2	Below 1 nM	-45.838455	6.8981814	-6.334299282	-9.58232498	No
COc1cccc(F)c1-c1nccc(C(=O)Nc2ccc(-c3c(C#N)cnn3C)cc2[C@H]2CC[C@H](N)CC2)n1	Over 100 nM	36.26525	7.2939878	-6.334	-9.24081421	No
CC(C)NC(=O)Nc1cc2cc(-c3cnn(C)c3)cc(N)c2nn1	10nM to 100 nM	-32.52992	20.242228	-6.318701012	-8.19296074	No
Cc1ccncc1-c1cc2cc(NC(=O)[C@@H]3CC[C@H]3C)ncc2c(N)n1	10nM to 100 nM	2.8151824	-11.960751	-6.332079116	-8.21609306	No
Cc1cc(N)ncc1-c1cc(N)c2nnc(NC(=O)[C@@H]3C[C@@H]3F)cc2c1	10nM to 100 nM	-26.221165	18.15262	-6.059124378	-8.96910858	No
Cc1c(-c2cc3cc(NC(=O)O[C@@H]4COCCN(C)C4)ncc3c(N)c2F)cnc2c1NCCO2	Below 1 nM	-45.609146	33.182453	-6.329385151	-8.76593208	No
N#CC[C@H]1C[C@@H]1C(=O)Nc1cc2cc(-c3c(Cl)cccc3Cl)nc(N)c2cn1	Below 1 nM	-27.702972	-4.4992943	-6.327217301	-8.44913387	No
Cc1c(-c2cc3cc(NC(=O)O[C@H]4C[C@@H](N5CC(F)(F)C5)C4)ncc3c(N)c2F)cnc2c1NCCO2	Below 1 nM	-51.975124	37.60176	-6.318084821	-9.27538395	No
Cc1c(-c2cc3cc(NC(=O)OC4CCOCC4)ncc3c(N)c2F)cnc2c1[C@@H](O)CCO2	Below 1 nM	-45.924206	40.48366	-6.323369848	-8.28778839	No
Cc1c(-c2cc3cc(NC(=O)O[C@H]4C[C@@H](C(C)(C)O)C4)ncc3c(N)c2F)cnc2c1NCCO2	Below 1 nM	-54.142475	34.345512	-6.323221528	-8.73213577	No
Cc1c(-c2cc3cc(NC(=O)O[C@H]4CC[C@](C)(O)C4)ncc3c(N)c2F)cnc2c1NCCO2	Below 1 nM	-52.789295	39.467228	-6.322256897	-9.00514603	No
COc1cccc(F)c1-c1nccc(C(=O)Nc2cc(F)c(-c3cccnc3C)cc2N2C[C@H]3C[C@@H]2CN3)n1	Over 100 nM	16.225338	-44.42659	-7.058874449	-9.8807106	No
Cc1c(-c2cc3cc(NC(=O)O[C@@H]4COC[C@H]4C#N)ncc3c(N)c2F)cnc2c1NCCO2	Below 1 nM	-51.020885	32.216873	-6.318567523	-8.56584072	No
Cc1c(-c2cc3cc(NC(=O)O[C@H]4C[C@](C)(O)[C@@H]4C)ncc3c(N)c2F)cnc2c1NCCO2	Below 1 nM	-44.512093	44.62302	-6.31830932	-9.08671665	No
COc1cccc(F)c1-c1nccc(C(=O)Nc2ccc(-c3cnccc3C#N)cc2N2CC[C@H]2CN(C)C)n1	Over 100 nM	11.696506	-44.888485	-6.318	-8.75064659	No
O=S(=O)(Nc1cccc(-c2cnc3c(c2Cl)C2(CC=CC2)CN3)c1)C1CC1	Over 100 nM	14.528397	42.350906	-6.287839741	-8.44851589	No
Cc1c(-c2cc3cc(NC(=O)O[C@H]4COC[C@@H]4C)ncc3c(N)c2F)cnc2c1NC[C@@H](F)O2	Below 1 nM	-55.78206	41.02204	-6.314711492	-8.88813019	No
Cc1cccc(Cl)c1-c1cc2cc(NC(=O)[C@H]3C[C@@H]3CC#N)ncc2c(N)n1	Below 1 nM	-27.07181	-4.4753966	-6.310599663	-8.48311234	No
Cc1c(-c2cc3cc(NC(=O)O[C@H]4CC[C@@H]4C)ncc3c(N)c2F)cnc2c1NCCO2	Below 1 nM	-51.146385	41.219128	-6.30992942	-8.78647995	No
CNCc1nc(N(C)C(C)C)cc2c1CN(c1cccc(-c3nncn3C(C)C)n1)C2=O	Below 1 nM	41.24758	-7.9684405	-8.741492995	-8.17779732	No
Cc1c(-c2cc3cc(NC(=O)OC4CN(S(=O)(=O)C5CC5)C4)ncc3c(N)c2F)cnc2c1NCCO2	Below 1 nM	-40.719387	34.332573	-6.308806849	-8.86388779	No
Cc1ccncc1-c1nc(N)c2cnc(NC(=O)[C@H]3C[C@@H]3CC#N)cc2c1Cl	Below 1 nM	-20.467022	6.6123157	-6.308677436	-8.24657536	No
CN(C)C(=O)c1c(N)ccc(-c2cnc3c(c2)C2(CN3)CC(n3cncn3)C2)c1F	Over 100 nM	4.747218	41.393314	-5.821165697	-8.60963917	No
Cc1c(-c2cc3cc(NC(=O)O[C@@H]4CCCC[C@H]4C#N)ncc3c(Cl)c2F)cnc2c1NCCO2	Below 1 nM	-52.570087	49.70515	-6.302164426	-8.72036457	No
Cc1cc2[nH]cnc2cc1-c1cc2cc(NC(=O)[C@@H]3C[C@@H]3F)ncc2c(N)n1	1nM to 10 nM	26.973444	18.55354	-6.083942311	-8.80715656	No
Cc1c(-c2cc3cc(NC(=O)O[C@H](C)CO)ncc3c(N)c2F)cnc2c1NCCO2	Below 1 nM	-53.0392	43.274994	-6.298312754	-8.43402863	No
Cc1c(-c2cc3cc(NC(=O)OCC4(F)CN(C)C4)ncc3c(N)c2F)cnc2c1NCCO2	Below 1 nM	10.858673	51.25058	-6.179826347	-7.48231173	No
CNCc1cc(C)c(-c2cc3c(-c4ccc(OC)cc4)n[nH]c3cc2C#N)c(F)c1	Over 100 nM	-28.698898	-49.70096	-8.474	-8.85553646	No
Cc1c(-c2cc3cc(NC(=O)O[C@H]4[C@@H]5CN(C)C[C@@H]54)ncc3c(N)c2F)cnc2c1NCCO2	Below 1 nM	-62.15768	17.706028	-6.176665207	-9.32228947	No
CC(=O)N1CC[C@H](OC(=O)Nc2cc3cc(-c4cnc5c(c4C)NCCO5)c(F)c(N)c3cn2)[C@H](F)C1	Below 1 nM	4.3551755	34.467804	-6.294949112	-8.80438137	No
COc1cccc(F)c1-c1nccc(C(=O)Nc2ccc3c(ccn3C)c2N2C[C@@H]3C[C@H]2CN3)n1	Over 100 nM	37.780148	12.517135	-6.294	-8.70308304	No
Cc1cc2[nH]ncc2cc1-c1cc(N)c2cnc(NC(=O)[C@@H]3C[C@H]3C#N)cc2c1	10nM to 100 nM	-33.64765	5.1814833	-6.135475072	-9.03427792	No
COc1cccc(F)c1-c1nccc(C(=O)Nc2cc(F)ccc2N2CCNC[C@@H]2C)n1	Over 100 nM	12.196323	6.5247216	-6.289	-8.34785748	No
Cc1ccncc1-c1cc2cc(NC(=O)[C@H]3C[C@H]3c3ccn[nH]3)ncc2c(N)c1F	1nM to 10 nM	-28.814001	11.080222	-5.877167341	-8.25980759	No
CC[C@H](C)n1cnnc1-c1cccc(N2Cc3c(CN)cc(OC4CC4)cc3C2=O)n1	1nM to 10 nM	27.673527	-5.859014	-8.760650199	-8.85134506	No
CC1CNC(=O)N1c1cc(N)c2cnc(NC(=O)[C@@H]3C[C@H]3C#N)cc2c1	10nM to 100 nM	-14.912679	34.247906	-6.996020762	-8.1507349	No
Cn1cc(-c2n[nH]c3cnc(-c4c(F)cc(NC(=O)CN5CC6(CCOCC6)C5)cc4F)cc23)cn1	Over 100 nM	30.026731	31.79694	-6.287	-8.94695377	No
Cc1c(-c2cc3cc(NC(=O)N[C@H]4CCCOC4)ncc3c(N)c2F)cnc2c1NCCO2	Below 1 nM	-56.4491	26.202353	-6.28604758	-9.3975544	No
CCc1ccnc(Nc2cc3cc(-c4cnccc4C)ccc3cn2)c1	1nM to 10 nM	-15.289912	-28.872656	-6.285780503	-8.11274433	No
CN(C)C(=O)c1ccc(-c2cnc3c(c2Cl)C2(CC=CC2)CN3)cc1F	Over 100 nM	12.217319	38.874676	-6.281137982	-8.38451862	No
Cc1c(-c2cc3cc(NC(=O)O[C@H]4COC[C@@H]4C4CC4)ncc3c(N)c2F)cnc2c1NCCO2	Below 1 nM	-43.456326	32.534294	-6.279318409	-8.65693855	No
CC[C@H]1CCc2nnc(-c3cccc(N4Cc5c(cc(N6CCC[C@H]6C)nc5CNC)C4=O)n3)n21	Below 1 nM	62.038193	-18.501644	-8.662548001	-9.29168415	No
Cc1c(-c2cc3cc(NC(=O)O[C@H]4CO[C@@H]5OCC[C@@H]54)ncc3c(N)c2F)cnc2c1NCCO2	Below 1 nM	-47.959106	38.416172	-6.278651682	-9.09475422	No
Cc1ccncc1-c1cc2cc(NC(=O)N[C@H](C)CO)ncc2c(N)n1	1nM to 10 nM	-26.466318	8.678068	-6.277930705	-8.42899704	No
Cc1c(-c2cc3cc(NC(=O)O[C@@H]4C[C@](C)(O)[C@@H]4C)ncc3c(N)c2F)cnc2c1NCCO2	Below 1 nM	-45.835735	44.857613	-6.277373594	-8.66670227	No
CN[C@@H]1CCCC[C@H]1OC(=O)Nc1cc2cc(-c3cnc4c(c3C)NCCO4)c(F)c(N)c2cn1	10nM to 100 nM	-45.144268	35.41337	-5.851554088	-8.49791813	No
CC[C@@H](N)c1nc(C2(C)CC2)cc2c1CN(c1cccc(-c3nncn3CC)n1)C2=O	Below 1 nM	47.49345	-4.2374988	-8.854698478	-8.47608757	No
N#C[C@@H]1C[C@H]1C(=O)Nc1cc2cc(-c3cnccc3-c3cn[nH]c3)nc(N)c2cn1	Below 1 nM	-24.161278	24.57236	-6.269497641	-8.0387764	No
CCc1ccncc1-c1cc(N)c2nnc(NC(=O)NC(C)C)cc2c1	1nM to 10 nM	-15.55241	13.560819	-6.269453426	-8.36269855	No
Cc1ccncc1-c1cc2cc(NC(=O)[C@@H]3[C@H](C)[C@H]3CC#N)ncc2c(N)n1	Below 1 nM	1.9012856	-10.889105	-6.268977271	-8.05875969	No
Cc1ccncc1-c1nc(N)c2cnc(NC(=O)[C@H]3C[C@@H]3c3cnn(C)c3)cc2c1Cl	Below 1 nM	-9.079949	-13.37284	-6.264511516	-8.88329506	No
CC(=O)O[C@]1(C)C[C@H](OC(=O)Nc2cc3cc(-c4cnc5c(c4C)NCCO5)c(F)c(N)c3cn2)C1	Below 1 nM	33.366943	30.443113	-6.263172073	-8.7689352	No
Cc1ccncc1-c1cc2cc(NC(=O)C(C)(C)O)ncc2c(N)n1	Over 100 nM	-20.599468	13.753335	-6.263083488	-8.59925461	No
Cc1c(-c2cc3cc(NC(=O)O[C@H]4C[C@@H](C#N)C4)ncc3c(N)c2F)cnc2c1NCCC2	Below 1 nM	-35.335083	41.052074	-7.280213239	-8.3064661	No
O=C(c1cccc(-c2cnc3c(c2)C2(CC2)CN3)c1F)N1CCCCC1	10nM to 100 nM	20.001919	18.905739	-6.219013923	-9.37680149	No
Cc1c(-c2cc3cc(NC(=O)O[C@@H]4CC[C@](C)(O)C4)ncc3c(N)c2F)cnc2c1NCCO2	Below 1 nM	-47.425293	41.32454	-6.253850356	-9.17418861	No
CN(C)C(=O)c1ccc(-c2cnc3c(c2Cl)C2(CC=CC2)CN3)c(F)c1	Over 100 nM	12.589076	39.032364	-6.252928413	-8.75435543	No
Cc1ncncc1-c1cc2cc(NC(=O)[C@@H]3C[C@@H]3F)ncc2c(N)n1	10nM to 100 nM	26.23039	22.728243	-6.251794298	-8.45249462	No
Cc1c(-c2cc3cc(Nc4cc5n(n4)CC(=O)N(C(C)C)CC5)ncc3cn2)cnc2c1NCCO2	Below 1 nM	35.553123	21.534983	-6.251723947	-8.51149178	No
COc1cccc(F)c1-c1nccc(C(=O)Nc2ccc(-c3cnccc3C#N)cc2N2CCO[C@@H](CC#N)C2)n1	Over 100 nM	11.50018	-44.121204	-6.25	-8.99833584	No
CCCn1c(C)nnc1-c1cccc(N2Cc3c(cc(N4CCC[C@H]4C)nc3[C@@H](C)N)C2=O)n1	Below 1 nM	55.11069	-11.265946	-8.724993767	-8.59182739	No
Cn1cc([C@H]2C[C@@H]2C(=O)Nc2cc3c(Cl)c(-c4cnccc4CCO)nc(N)c3cn2)cn1	1nM to 10 nM	19.11173	4.588387	-6.249035577	-8.57158184	No
CNC(=O)C1CCC2(CNc3ncc(-c4ccc(N)c(C(=O)N(C)C)c4F)c(Cl)c32)C1	10nM to 100 nM	22.463955	43.098423	-6.211974801	-8.38076591	No
COc1cccc(F)c1-c1nccc(C(=O)Nc2ccc3sc(C)nc3c2N(C)CC2CCN(C)C2)n1	Over 100 nM	31.091385	-0.8765584	-6.247	-8.08152103	No
Cc1ccncc1-c1cc2cc(NC3CCNC3)ncc2c(N)n1	Over 100 nM	-9.636536	10.469584	-6.204778556	-7.99407339	No
Cc1c(-c2cc3cc(NC(=O)O[C@H]4CC[C@H]4C)ncc3c(N)c2F)cnc2c1NCCO2	Below 1 nM	-52.704113	40.27753	-6.239471441	-9.00439835	No
Cc1c(-c2cc3cc(NC(=O)O[C@@H]4CC(=O)N(C)C4)ncc3c(N)c2F)cnc2c1NCCC2	Below 1 nM	-39.310642	37.6413	-5.927386361	-9.03695011	No
CN1CCN(c2ccc(-c3n[nH]c4ccc(-c5ccccc5C#N)nc34)cc2)CC1	Over 100 nM	-5.5968246	-62.189583	-8.47	-8.70754051	No
Cc1ccncc1-c1cc2cc(NC(=O)[C@@H]3[C@H](C)[C@H]3c3ccn[nH]3)ncc2c(N)c1F	1nM to 10 nM	-12.807008	4.6218843	-5.825300917	-8.57238579	No
Cc1ccncc1-c1cc2cc(NC(=O)[C@H]3CC[C@H]3C)ncc2c(N)n1	10nM to 100 nM	-9.777204	-0.37091875	-6.235488372	-8.31433582	No
Cc1ccnc(-c2ccccc2)c1-c1cc2cc(NC(=O)[C@@H]3C[C@H]3c3cnn(C)c3)ncc2c(N)n1	Below 1 nM	13.659574	-31.399815	-6.234128603	-8.42434311	No
Cc1c(-c2cc3cc(NC(=O)OC4CC5(C4)CN(C)C5)ncc3c(N)c2F)cnc2c1NCCC2	Below 1 nM	-37.80881	37.458214	-5.593183989	-8.87379837	No
Cc1cc(C)c(-c2cc3cc(NC(=O)[C@@H]4C[C@H]4C#N)ncc3c(N)n2)cc1C(N)=O	10nM to 100 nM	-7.8554897	25.153847	-6.227160932	-8.91991043	No
Cc1cccc(F)c1-c1cc2cc(NC(=O)[C@@H]3[C@@H](c4cnn(C)c4)[C@H]3C)ncc2c(N)n1	1nM to 10 nM	32.10073	26.783146	-6.226669512	-8.72998142	No
CCCn1cnnc1-c1cccc(N2Cc3c(cc(N4CCC[C@@H]4C)nc3CNC)C2=O)n1	Below 1 nM	44.53175	-0.89933735	-8.72790224	-8.4975214	No
Cc1c(-c2cc3cc(NC(=O)N4CCC4)ncc3c(N)c2F)cnc2c1NCCO2	Below 1 nM	-54.17159	24.528929	-6.226631725	-8.88053226	No
CO[C@@H]1COCC[C@H]1OC(=O)Nc1cc2cc(-c3cnc4c(c3C)NCCO4)c(F)c(N)c2cn1	Below 1 nM	-48.472855	34.284584	-6.22261852	-8.6517086	No
Cc1ccccc1-c1cc2cc(NC(=O)[C@H]3C[C@@H]3c3cnn(C)c3)ncc2c(N)n1	Below 1 nM	3.3316326	-13.845588	-6.222120589	-8.41299152	No
COCCN1CC(NC(=O)Nc2cc3cc(-c4cnccc4C)nc(N)c3cn2)C1	1nM to 10 nM	-5.5939403	4.901278	-6.460318895	-8.1447525	No
CCc1ccncc1-c1cc2cc(NC(=O)N[C@@H]3CCN(C)C3=O)ncc2c(N)n1	1nM to 10 nM	-10.574414	7.1196747	-6.219610236	-8.90324497	No
Cc1ccncc1-c1cc2cc(NC(=O)[C@H]3C[C@]34CCN(S(C)(=O)=O)C4)ncc2c(N)n1	Below 1 nM	-15.9349165	7.806589	-6.219455793	-8.2761507	No
CC(C)c1[nH]ncc1-c1cccc(N2Cc3c(cc(N(C)C)nc3CN)C2=O)n1	Below 1 nM	32.967255	-14.946053	-8.323827177	-8.29395103	No
Cc1c(-c2cc3cc(NC(=O)N[C@@H]4CCN(C)C[C@H]4F)ncc3c(N)c2F)cnc2c1NCCO2	Below 1 nM	-48.942577	22.596674	-5.556886657	-9.31583786	No
Cc1c(-c2cc3cc(NC(=O)N[C@H](C)c4cnn(C)c4)ncc3cc2F)cnc2c1NCCO2	Below 1 nM	-12.022084	16.537045	-6.214278931	-9.61653042	No
Cc1c(-c2cc3cc(NC(=O)O[C@@H]4CN(C)C[C@H]4F)ncc3c(N)c2F)cnc2c1NCCO2	Below 1 nM	-45.831398	32.578842	-6.180175907	-9.12321568	No
Cc1cc(-n2cccn2)ncc1-c1cc2cc(NC(=O)[C@@H]3C[C@H]3c3cnn(C)c3)ncc2c(N)n1	1nM to 10 nM	6.517215	-20.299719	-6.213452612	-9.0982523	No
COc1cccc(F)c1-c1nccc(C(=O)Nc2ccc3c(cnn3C)c2N(C)C2CCOCC2)n1	Over 100 nM	38.05162	12.695572	-6.211	-8.23319435	No
Cc1ccncc1-c1cc2cc(NC(=O)C3C4CNCC43)ncc2c(N)n1	1nM to 10 nM	-18.458075	8.54712	-7.177898981	-8.35628891	No
CC1(C)CN(c2cc(N)c3cnc(NC(=O)C4CC4C#N)cc3c2)C(=O)O1	10nM to 100 nM	-17.778652	35.180683	-6.020020025	-8.02740669	No
Cc1c(CC#N)ccnc1-c1cccc(-c2cnc3c(c2)C2(CC2)CN3)c1	10nM to 100 nM	30.558538	2.975907	-6.173452714	-8.88331032	No
CNCc1nc(C)cc2c1CN(c1cccc(-c3nncn3C(C)C)n1)C2=O	1nM to 10 nM	27.840052	-13.849652	-8.467	-8.57770061	No
CNCc1cc(C)c(-c2cc3c(-c4cccc(N5CCC(O)CC5)n4)n[nH]c3cc2C#N)c(F)c1	Over 100 nM	-25.152027	-53.630135	-8.971	-9.3628006	No
Cc1ccc(C(=O)N(C)C)cc1-c1cc2cc(NC(=O)[C@H]3C[C@@H]3c3cnn(C)c3)ncc2c(N)n1	1nM to 10 nM	50.134052	-19.747557	-6.207648842	-8.49161148	No
COCc1cc(C)c(-c2cc3cc(NC(=O)[C@H]4C[C@@H]4c4cnn(C)c4)ncc3c(N)n2)cn1	10nM to 100 nM	35.916386	26.411732	-6.207434028	-8.23023701	No
Cc1c(-c2cc3cc(NC(=O)O[C@H]4C[C@H](n5ccnc5)C4)ncc3c(N)c2F)cnc2c1NCCO2	Below 1 nM	-53.985672	32.615307	-6.64333312	-8.70430851	No
CN(C)C(=O)c1c(N)ccc(-c2cnc3c(c2)C2(CN3)CC(C#N)C2)c1F	Over 100 nM	-0.21742073	27.693638	-5.9070741	-8.11655331	No
Cc1ccncc1-c1cc2cc(NC(=O)[C@@H]3C[C@H]3c3cccnc3)ncc2c(N)n1	Below 1 nM	2.7349942	-13.779113	-6.202259809	-7.96656656	No
CNC(=O)Nc1cc2cc(-c3cnccc3C)nc(N)c2cn1	1nM to 10 nM	-27.96595	12.57649	-6.2044309	-8.17900276	No
C[C@@H](N)c1nc(N2CCC[C@H]2C)cc2c1CN(c1cccc(-c3nnc4n3[C@H](C)CC4)n1)C2=O	Below 1 nM	58.50216	-22.613714	-8.403139503	-9.60507488	No
Cc1ccncc1-c1cc2cc(NC(=O)O[C@@H]3CCNC3=O)ncc2c(N)n1	10nM to 100 nM	1.2953371	-14.134346	-6.202405681	-7.96385717	No
Cc1cnn(C2CCC3(CNc4ncc(-c5ccc(N)c(C(=O)N(C)C)c5F)c(Cl)c43)C2)c1	1nM to 10 nM	29.094337	48.007828	-6.157833746	-8.78953648	No
Cc1c(-c2cc3cc(Nc4cc5n(n4)CC(=O)N(C)CC5)ncc3cc2F)cnc(=O)n1C	10nM to 100 nM	22.076923	-14.903044	-6.744018724	-8.87761211	No
CCC1CC12CNc1ncc(-c3ccc(N)c(C(=O)N(C)C)c3F)c(Cl)c12	1nM to 10 nM	12.863285	26.702345	-6.142915292	-8.23701286	No
CCC(CC)n1cnnc1-c1cccc(N2Cc3c(cc(C4(C)CC4)nc3CN)C2=O)n1	Below 1 nM	47.825954	-3.5172582	-8.92382746	-8.69979095	No
Cc1c(-c2cc3cc(NC(=O)OC4C5CC4CN(C)C5)ncc3c(N)c2F)cnc2c1NCCO2	1nM to 10 nM	-48.65943	32.688187	-7.067427867	-9.18401146	No
Cc1c(-c2cc3cc(NC(=O)O[C@@H](C)CO)ncc3c(N)c2F)cnc2c1NCCO2	Below 1 nM	-52.904533	42.879227	-6.181811037	-8.55932999	No
Cc1c(-c2cc3cc(NC(=O)O[C@H]4C[C@H](CO)C4)ncc3c(N)c2F)cnc2c1NCCO2	Below 1 nM	-46.565113	46.182884	-6.181205037	-8.77967548	No
CC1CC12CNc1ncc(-c3ccc(N)c(C(=O)N(C)C)c3F)c(Cl)c12	1nM to 10 nM	12.544714	26.568338	-6.136581375	-8.37405491	No
CCc1cc(CO)ncc1-c1cc(N)c2cnc(NC(=O)[C@@H]3C[C@@H]3F)cc2c1	1nM to 10 nM	-4.965957	25.081495	-6.175570352	-8.4958849	No
CNCc1cc(F)c(-c2cc3c(-c4cnc(N5CCC(O)CC5)nc4)n[nH]c3cn2)c(F)c1	Over 100 nM	-45.717777	-43.10241	-8.464	-8.91072845	No
Cc1ccncc1-c1cc2cc(NC(=O)[C@@H]3C[C@@H]3C)ncc2c(N)n1	1nM to 10 nM	-16.851206	6.669783	-6.174904643	-8.21268845	No
COc1cccc(F)c1-c1nccc(C(=O)Nc2cc(F)ccc2N2C[C@H](N(C)C)C[C@@H]2CO)n1	Over 100 nM	33.64155	-28.911043	-6.174	-8.27809906	No
Cc1cn2ccnc2cc1-c1cc(N)c2cnc(NC(=O)[C@H]3C[C@@H]3C#N)cc2c1	10nM to 100 nM	27.324741	17.798656	-6.088324973	-8.28584957	No
Cc1c(-c2cc3cc(NC(=O)O[C@H]4C[C@@H](O)C4)ncc3c(N)c2F)cnc2c1NCCO2	Below 1 nM	-47.480343	45.260345	-6.172849262	-8.63544083	No
Cc1cc2c(cc1-c1cc3cc(NC(=O)[C@@H]4C[C@@H]4F)ncc3c(N)n1)CC(=O)N2	1nM to 10 nM	-23.022514	15.640844	-6.170555769	-9.62269497	No
Cc1c(-c2cc3cc(NC(=O)N[C@@H]4CCOC4)ncc3cc2F)cnc2c1NCCO2	Below 1 nM	21.564459	-24.092653	-6.170285065	-8.30758572	No
CNCc1cc(C)c(-c2cc3c(-c4ccc(C(=O)NC(C)C)cc4Cl)n[nH]c3cc2C#N)c(F)c1	Over 100 nM	-8.324951	-34.98176	-8.464	-8.44716167	No
Cc1ccncc1-c1cc2cc(NC(=O)[C@@H]3[C@H](C)[C@H]3CC#N)ncc2c(N)c1F	1nM to 10 nM	-12.569572	4.5265985	-6.16680449	-7.93534422	No
COC(=O)N1CCN(c2ccc(C(=O)Nc3n[nH]c4cnc(-c5c(F)cc(CNC(C)C)cc5F)cc34)cc2)CC1	Over 100 nM	-31.407242	0.3103949	-6.165	-9.24706745	No
CCc1ccncc1-c1cc2cc(NC(=O)OCc3ccccc3)ncc2c(N)n1	1nM to 10 nM	-9.069357	-14.326611	-6.164311419	-8.43571663	No
Cc1ccc(F)cc1-c1cc2cc(NC(=O)[C@H]3C[C@@H]3c3cnn(C)c3)ncc2c(N)n1	Below 1 nM	30.634727	25.059952	-6.162711886	-8.27888203	No
CCN(c1cc2c(c(CNC)n1)CN(c1cccc(-c3nncn3C(C)C)n1)C2=O)C(C)C	Below 1 nM	37.72026	-14.708948	-8.657042194	-8.17804432	No
COc1cccc(F)c1-c1nccc(C(=O)Nc2cc(F)c3c(cnn3C)c2N2CC(N)C2)n1	Over 100 nM	20.504839	-34.51419	-6.381917709	-9.53823471	No
Cc1cccc(Cl)c1-c1cc2cc(NC(=O)[C@@H]3C[C@H]3CC#N)ncc2c(N)n1	1nM to 10 nM	-26.85457	-4.8949714	-6.154169252	-8.47281551	No
Cc1c(-c2cc3cc(Nc4cc5n(n4)Cc4nccn4CC5)ncc3cc2F)cnc2c1NCC[C@@H]2O	Below 1 nM	29.990267	22.75094	-6.091713365	-9.63912296	No
Cc1c(-c2cc3cc(NC(=O)O[C@@H]4CN(C)C[C@@H]4F)ncc3c(N)c2F)cnc2c1NCCO2	Below 1 nM	-48.73745	33.16174	-6.28843746	-9.31730747	No
COc1c(-c2cc3c(-c4cnn(C)c4)n[nH]c3cn2)c(F)cc2c1C(N)CC2	Over 100 nM	-49.44732	-27.451519	-8.463	-8.19709587	No
Cc1c(N)cncc1-c1ccc2nnc(Nc3cc4n(n3)CC(=O)N(C(C)C)CC4)cc2c1	10nM to 100 nM	3.7491064	-27.416203	-6.097729975	-8.34599018	No
Cc1c(-c2cc3cc(NC(=O)OCCC4C5CNCC45)ncc3cc2F)cnc2c1NCCO2	Below 1 nM	13.519137	9.315309	-6.525487426	-8.40631866	No
COc1cncc(-c2cc3cc(NC(=O)[C@@H]4C[C@H]4c4cnn(C)c4)ncc3c(N)n2)c1C	10nM to 100 nM	46.36378	19.798378	-6.140370129	-7.13151455	No
CNC(=O)c1c(C)c(-c2cc3cc(NC(=O)[C@H]4C[C@@H]4C#N)ncc3c(N)n2)c(C)n1C	10nM to 100 nM	-2.4490273	49.549206	-6.139044747	-8.1713686	No
CNCc1cc(F)c(-c2cc3c(-c4cnn(C)c4)n[nH]c3cn2)c(C(F)(F)F)c1	Over 100 nM	-48.143375	-41.709305	-8.463	-8.24865055	No
Cc1c(F)cncc1-c1cc2cc(NC(=O)C3CC3F)ncc2c(N)n1	10nM to 100 nM	-26.570375	14.499012	-6.138898026	-8.84987545	No
Cc1c(-c2cc3cc(NC(=O)OCC4CCNC4)ncc3cc2F)cnc2c1NCCO2	1nM to 10 nM	-40.856518	43.071655	-6.075568605	-8.57938194	No
Cc1c(-c2cc3cc(NC(=O)O[C@@H]4CCO[C@@H]4C)ncc3c(N)c2F)cnc2c1NCCO2	Below 1 nM	-52.12893	34.77145	-6.13657487	-8.98261356	No
Cc1cccc(CC#N)c1-c1cc2cc(NC(=O)[C@H]3C[C@@H]3c3cnn(C)c3)ncc2c(N)n1	10nM to 100 nM	30.842705	25.048153	-6.131517554	-7.33298588	No
Cc1c(-c2cc3cc(Nc4cc5n(n4)CC(=O)N(C(C)C)CC5)ncc3cc2F)cnc2c1NCCO2	Below 1 nM	-39.1585	-11.746404	-6.126849158	-9.0876379	No
C[C@@H]1CCCN1c1cc2c(c(C(C)(C)N)n1)CN(c1cccc(-c3nnc4n3[C@@H](N)CC4)n1)C2=O	Below 1 nM	60.386753	-21.029198	-8.370328817	-9.73065472	No
Cc1c(-c2cc3cc(NC(=O)O[C@H]4CCC[C@@H]4C#N)ncc3cc2F)cnc2c1NCCO2	Below 1 nM	-49.964737	48.143948	-6.125647108	-8.44913197	No
Cc1ccncc1-c1cc2cc(Nc3cc4n(n3)CC3=NOC(C)(C)N3CC4)ncc2cc1F	1nM to 10 nM	-25.74728	-26.474949	-6.124902612	-9.235919	No
Cc1c(-c2cc3cc(NC(=O)O[C@H]4CO[C@@]5(CCN(C)C5)C4)ncc3c(N)c2F)cnc2c1NCCO2	Below 1 nM	-41.605843	35.905487	-6.157915107	-8.99261475	No
Cc1c(-c2cc(N)c3cnc(NC(=O)[C@@H]4C[C@H]4C#N)cc3c2)cnc2nccnc12	1nM to 10 nM	-24.121643	24.644339	-6.03764314	-8.37530231	No
Cn1ncc2c(-c3cc(N)c4cnc(NC(=O)[C@H]5C[C@@H]5C#N)cc4c3)cccc21	10nM to 100 nM	-14.113931	-2.7535608	-5.966477513	-8.86390018	No
COc1ccc(Cn2cncc2[C@@H]2C[C@H]2C(=O)Nc2cc3cc(-c4cnccc4C)nc(N)c3cn2)cc1	1nM to 10 nM	-26.79291	3.5007432	-5.964466546	-8.85848904	No
CNC(=O)N1CC(OC(=O)Nc2cc3cc(-c4cnc5c(c4C)NCCO5)c(F)cc3cn2)C1	Below 1 nM	-52.274727	31.795591	-6.118237882	-8.93470001	No
Cc1cc(C#N)ccc1-c1cc(N)c2cnc(NC(=O)[C@H]3C[C@@H]3C#N)cc2c1	10nM to 100 nM	-15.303752	25.940182	-6.406002288	-8.30016422	No
Cc1c(-c2cc3cc(NC(=O)OC4CCN(C)CC4)ncc3c(N)c2F)cnc2c1NCCO2	Below 1 nM	-50.72309	33.71516	-5.90309922	-9.10371208	No
Cc1cc(C(N)=O)ccc1-c1cc2cc(NC(=O)[C@@H]3C[C@@H]3F)ncc2c(N)n1	10nM to 100 nM	24.105442	21.789595	-6.114618726	-8.26699162	No
Cc1c(N)cncc1-c1cc2cc(Nc3cc4n(n3)CC(=O)N(C(C)C)CC4)ncc2cn1	1nM to 10 nM	3.7439616	-27.429777	-6.108341299	-8.23962116	No
Cc1c(-c2cc3cc(NC(=O)O[C@@H]4C[C@@](C)(O)[C@H]4C)ncc3c(N)c2F)cnc2c1NCCO2	Below 1 nM	-51.948563	33.41732	-6.109969485	-9.39918327	No
CCc1cc(OC)ncc1-c1cc2cc(NC(=O)C3CC3F)ncc2c(N)n1	1nM to 10 nM	30.406773	34.64154	-6.10953815	-7.65206337	No
CN(Cc1cnn(C)c1)C(=O)c1cccc(-c2cnc3c(c2)C2(CC2)CN3)c1F	10nM to 100 nM	28.175201	1.5758805	-6.072416703	-9.40435505	No
CC[C@H](C)N1C=NN=C1C1=NC(N2CC3=C(C=C(OC)C=C3CNCCOC)C2=O)=CC=C1	10nM to 100 nM	40.078987	1.7510654	-8.483205519	-8.17789364	No
CNCc1cc(F)c(-c2ncc3[nH]nc(-c4ccc(N5CCN(CCO)CC5)cc4)c3n2)c(F)c1	Over 100 nM	-22.010012	-56.974518	-8.969	-9.09134007	No
Cc1c(-c2cc3cc(Nc4cc5n(n4)CC(=O)N([C@@H](C)C#N)CC5)ncc3cc2F)cnc2c1NCCO2	Below 1 nM	-35.134827	-13.048889	-6.104711411	-9.14659119	No
CC(C)NC(=O)Nc1cc2cc(-c3cnn(C)c3)cc(N)c2cn1	10nM to 100 nM	-26.79056	19.412336	-6.104632705	-7.97570181	No
Cc1ccncc1-c1cc2cc(NC(=O)NC3CNC3)ncc2c(N)n1	1nM to 10 nM	-27.628769	12.134264	-6.656421121	-8.49165535	No
COCCN1CC[C@]2(C[C@@H]2C(=O)Nc2cc3cc(-c4cnccc4C)nc(N)c3cn2)C1	1nM to 10 nM	-6.565727	5.9934707	-5.802014553	-7.93544483	No
Cc1c(-c2cc3cc(NC(=O)O[C@H]4CN(C)C[C@H]4F)ncc3c(N)c2F)cnc2c1NCCO2	Below 1 nM	-49.377594	46.44471	-6.152365539	-8.57089806	No
Cc1c(-c2cc3cc(NC(=O)O[C@H]4CC[C@H]4O)ncc3c(N)c2F)cnc2c1NCCO2	Below 1 nM	-53.79989	42.40338	-6.096825773	-9.04105377	No
CN(C)C(=O)c1c(N)ccc(-c2cnc3c(c2Cl)C2(CN3)CC2CO)c1F	10nM to 100 nM	12.624715	26.51626	-6.055549635	-8.09703541	No
CN(C)C(=O)c1cc(N)cc(-c2cnc3c(c2)C2(CC2)CN3)n1	Over 100 nM	-5.7648563	30.483395	-6.094320578	-8.12118244	No
CC1(C#N)CCC2(CNc3ncc(-c4c[nH]c5ccc(C#N)cc45)c(Cl)c32)C1	10nM to 100 nM	-3.5978427	48.268982	-6.085177623	-8.929492	No
CCCNC(=O)N1C[C@@H]2C[C@H]1CN2c1ccc(F)cc1NC(=O)c1ccnc(-c2c(F)cccc2OC)n1	Over 100 nM	27.799446	8.327454	-6.006961167	-8.48782825	No
Cc1ccncc1-c1cc2cc(NCC3CC3(F)F)ncc2c(N)n1	10nM to 100 nM	-17.84888	15.479317	-5.781795154	-7.72167826	No
Cc1c(-c2cc(N)c3cnc(NC(=O)C4CC4C#N)cc3c2)cnc2nccnc12	1nM to 10 nM	-24.082418	24.649834	-6.037474042	-8.39295197	No
Cc1ccncc1-c1cc2cc(NC(=O)[C@@H]3[C@H](C)[C@H]3c3cnc[nH]3)ncc2c(N)c1F	10nM to 100 nM	7.63626	0.97308767	-5.564407078	-8.96694279	No
Cc1nc2c(=O)n(C)ncc2c(C)c1-c1cc2cc(NC(=O)[C@@H]3C[C@H]3c3cnn(C)c3)ncc2c(N)n1	1nM to 10 nM	41.864628	28.656506	-6.085966871	-8.02668095	No
CN1CCN(c2ccc(-c3n[nH]c4cnc(-c5cc(F)cc(C6(CN)CC6)c5)cc34)cc2)CC1	Over 100 nM	-17.995565	-41.629646	-8.457	-9.94647312	No
COC(C)(C)C(=O)Nc1cc2cc(-c3cnccc3C)nc(N)c2cn1	Over 100 nM	-13.876904	5.946623	-6.084015695	-7.63956547	No
Cc1ccncc1-c1cc2cc(NC(=O)C3[C@H]4CN(C5COC5)C[C@@H]34)ncc2c(N)n1	10nM to 100 nM	25.514887	53.416855	-6.303557544	-8.62812805	No
CCS(=O)(=O)c1cccc(-c2cnc3c(c2Cl)C2(CC=CC2)CN3)c1	10nM to 100 nM	-0.4454405	31.539494	-6.083764045	-8.44805145	No
CCCC1CC12CNc1ncc(-c3ccc(N)c(C(=O)N(C)C)c3F)c(Cl)c12	1nM to 10 nM	13.201648	26.728615	-6.036714729	-8.17917538	No
CC(c1cnn(C)c1)N(C)C(=O)c1cccc(-c2cnc3c(c2)C2(CC2)CN3)c1F	10nM to 100 nM	38.64553	25.810947	-6.044111902	-8.36826134	No
Cc1ccncc1-c1cc2cc(NC(=O)[C@H]3C[C@@]34CCNC(=O)C4)ncc2c(N)n1	10nM to 100 nM	-14.902707	8.925231	-6.079948675	-9.00105	No
Cc1c(-c2cc3cc(Nc4cc5n(n4)CC(=O)N(C)CC5)ncc3c(N)c2F)ccc2c1NCCO2	Below 1 nM	-44.835926	5.637467	-6.968233157	-10.3332767	No
CN(C)C(=O)c1c(N)ccc(-c2cnc3c(c2)C2(CNC(=O)C2)CN3)c1F	Over 100 nM	-0.11831392	27.545675	-5.918979745	-8.49173069	No
CNCc1nc(N2CCC[C@H]2C)cc2c1CN(c1cccc(-c3nnc4n3[C@@H](CF)CC4)n1)C2=O	Below 1 nM	63.440796	-19.943218	-8.52095269	-9.20964718	No
Cc1cc(C(=O)NCC(F)(F)F)ccc1-c1cc(N)c2cnc(NC(=O)C3CC3C#N)cc2c1	10nM to 100 nM	4.8278747	22.366627	-5.956346629	-8.53650188	No
Cc1c(-c2cc3cc(NC(=O)O[C@@H]4CN(C)C(=O)C4(C)C)ncc3c(N)c2F)cnc2c1NCCO2	Below 1 nM	-44.751842	35.69797	-6.074897728	-9.23646832	No
Cc1c(-c2cc3cc(NC(=O)O[C@H]4CN(C)C[C@@H]4C)ncc3c(N)c2F)cnc2c1NCCO2	Below 1 nM	-48.043198	38.402554	-6.965936386	-8.92871094	No
Cn1cc(-c2cc(N)c3nnc(NC(=O)C4CC4C#N)cc3c2)cn1	10nM to 100 nM	-22.52186	24.042168	-6.073638044	-7.56777	No
Cc1c(-c2cc3cc(NC(=O)O[C@@H]4Cc5nccn5C4)ncc3c(N)c2F)cnc2c1NCCO2	Below 1 nM	33.517303	22.16997	-5.422316368	-9.49515915	No
Cc1c(-c2cc3cc(NC(=O)N4CC(C)C4)ncc3c(N)c2F)cnc2c1NCCO2	Below 1 nM	-54.293575	25.26618	-6.071867743	-8.99930191	No
CCn1cnnc1-c1cccc(N2Cc3c(cc(C4(C)CC4)nc3[C@@H](C)N)C2=O)n1	Below 1 nM	37.49119	-12.973075	-8.800764037	-8.45013809	No
Cc1cc2c(cc1-c1cc3cc(NC(=O)[C@H]4C[C@@H]4C#N)ncc3c(N)n1)oc(=O)n2C	1nM to 10 nM	-7.4826784	27.07522	-6.070201051	-8.58984566	No
Cc1c(-c2cc3cc(NC(=O)O[C@@H]4CC[C@@H]4O)ncc3c(N)c2F)cnc2c1NCCO2	Below 1 nM	-53.799202	42.406803	-6.06990303	-9.0372982	No
CNC(=O)c1ncc(-c2cc(N)c3cnc(NC(=O)[C@@H]4C[C@@H]4F)cc3c2)c(C)n1	10nM to 100 nM	-6.734347	29.306213	-6.046880054	-9.13209248	No
Cc1c(-c2cc3cc(NC(=O)N[C@H]4CCOC4)ncc3c(N)c2F)cnc2c1NCCO2	Below 1 nM	-51.034203	25.520473	-6.06776783	-8.96217442	No
CC(C)C1CC12CNc1ncc(-c3ccc(N)c(C(=O)N(C)C)c3F)c(Cl)c12	1nM to 10 nM	13.079401	26.82946	-6.017410382	-8.32090282	No
Cc1cc(C#N)ncc1-c1cc(N)c2cnc(NC(=O)[C@@H]3C[C@H]3C#N)cc2c1	10nM to 100 nM	-23.009935	26.65438	-5.954183546	-7.94185686	No
Cc1cccc(F)c1-c1cc2cc(NC(=O)[C@H]3C[C@@H]3CC#N)ncc2c(N)n1	Below 1 nM	-23.532757	6.1705837	-6.06434276	-8.66896629	No
CNCc1cc([C@@H]2CCOC2)cc2c1CN(c1cccc(-c3nncn3[C@@H](C)CC(F)(F)F)n1)C2=O	Below 1 nM	28.408003	-8.905925	-8.519954216	-9.07260036	No
CCc1cc(N)c2nnc(NC(=O)[C@@H]3C[C@@H]3F)cc2c1	Over 100 nM	-4.271696	40.87023	-6.064098293	-7.09622574	No
Cc1c(-c2cc3cc(NC(=O)O[C@H]4C[C@H]([C@H](C)O)C4)ncc3c(N)c2F)cnc2c1NCCO2	Below 1 nM	-43.120712	35.65618	-6.064042476	-8.51966095	No
Cc1c(-c2cc3cc(NC(=O)O[C@H]4CC[C@@H]4O)ncc3c(N)c2F)cnc2c1NCCO2	Below 1 nM	-53.30005	42.519398	-6.06318971	-8.92110252	No
CCc1c(-c2cc3cc(NC(=O)O[C@H]4COC[C@@H]4C)ncc3c(N)c2F)cnc2c1NCCO2	Below 1 nM	-41.502678	33.45863	-6.061076746	-8.82533741	No
CC[C@H]1[C@H](C(=O)Nc2cc3cc(-c4c[n+]([O-])ccc4C)c(F)cc3cn2)[C@H]1c1cnn(C)c1	Over 100 nM	16.042053	-26.803633	-6.059329199	-8.9996767	No
Cc1c(-c2cc3cc(NC(=O)NC4CN(CC(F)(F)F)C4)ncc3c(N)c2F)cnc2c1NCCO2	Below 1 nM	-46.397602	21.718472	-6.146507216	-9.2983675	No
CNCc1cc(OC(C)C)cc2c1CN(c1cccc(-c3nncn3[C@@H](C)CC(F)(F)F)n1)C2=O	1nM to 10 nM	27.078398	-9.002618	-8.719965632	-8.4715147	No
Cc1cnc(CO)cc1-c1cc2cc(NC(=O)C3CC3F)ncc2c(N)n1	10nM to 100 nM	-4.951521	23.481672	-6.056210476	-8.20375061	No
COc1nc(-c2cnc3c(c2C)NCCO3)cc2cc(Nc3cc4n(n3)CC(=O)N(C)CC4)ncc12	1nM to 10 nM	-45.78993	8.253933	-6.053339053	-9.40079498	No
Cc1c(-c2cc3cc(NC(=O)N[C@H](C)CC#N)ncc3cc2F)cnc2c1NCCO2	1nM to 10 nM	-22.448402	25.733921	-6.053019449	-8.23922634	No
COc1cc(-c2cc3cc(NC(=O)[C@@H]4C[C@@H]4F)ncc3c(N)n2)c(C)cn1	1nM to 10 nM	29.576653	30.99398	-6.047514307	-8.10679817	No
CC(=O)N1CC2(CC(OC(=O)Nc3cc4cc(-c5cnc6c(c5C)NCCO6)c(F)c(N)c4cn3)C2)C1	Below 1 nM	-42.417213	34.832264	-6.047350615	-9.11987209	No
CNCc1cc(C)c(-c2cc3c(-c4ccc(NC(C)=O)nc4)n[nH]c3cc2C#N)c(F)c1	Over 100 nM	-30.99262	-48.38428	-8.451	-8.71192455	No
Cc1cc(C(N)=O)cc(F)c1-c1cc2cc(NC(=O)[C@@H]3C[C@H]3c3cnn(C)c3)ncc2c(N)n1	1nM to 10 nM	-9.806977	5.3368964	-6.04518578	-9.0382061	No
Cc1c(-c2cc3cc(NC(=O)OCC4CCCCO4)ncc3cc2F)cnc2c1NCCO2	1nM to 10 nM	-46.165478	35.293186	-6.044805828	-8.80184746	No
N#CC[C@@H]1C[C@H]1C(=O)Nc1cc2cc(-c3c(Cl)cccc3Cl)nc(N)c2cn1	1nM to 10 nM	-27.59638	-4.7090173	-6.043662245	-8.42904377	No
Cc1cc(C2=N[C@@H](C(C)C)CO2)ncc1-c1cc2cc(NC(=O)[C@H]3C[C@@H]3c3cnn(C)c3)ncc2c(N)n1	1nM to 10 nM	48.940796	-16.392359	-6.043382966	-9.19941044	No
Cc1c(-c2cc3cc(NC(=O)OCCN)ncc3cc2F)cnc2c1NCCO2	10nM to 100 nM	-54.000774	45.924194	-7.059287192	-7.98923111	No
Cc1c(-c2cc3cc(NC(=O)[C@@H]4C[C@H]4c4cnn(C)c4)ncc3c(N)n2)cnc2c(=O)n(C)ncc12	10nM to 100 nM	41.82776	28.61785	-6.042646351	-8.50516319	No
CC1(C)CN(c2cc(N)c3cnc(NC(=O)[C@H]4C[C@@H]4C#N)cc3c2)C(=O)O1	10nM to 100 nM	-17.705603	35.328686	-5.852138519	-8.02381802	No
COc1cc(-n2ccc3c(N4C[C@@H]5C[C@H]4CN5)c(NC(=O)c4ccnc(-c5c(F)cccc5OC)n4)ccc32)ccn1	Over 100 nM	13.815672	-49.427845	-6.042	-8.02109528	No
Cc1c(-c2cc3cc(NC(=O)O[C@H]4COC[C@@H]4C#N)ncc3c(N)c2F)cnc2c1NCCO2	Below 1 nM	-48.906273	46.860275	-6.039066241	-8.12955952	No
[2H]C([2H])([2H])C([2H])([2H])C(c1cc2c(c(CNC)n1)CN(c1cccc(-c3nncn3CC)n1)C2=O)C([2H])([2H])C([2H])([2H])[2H]	Below 1 nM	39.412376	-4.4836664	-8.864045083	-7.93747759	No
Cc1cc2[nH]c(=O)oc2cc1-c1cc(N)c2cnc(NC(=O)[C@H]3C[C@@H]3C#N)cc2c1	Below 1 nM	-27.784025	25.55695	-5.902365754	-8.17003536	No
Cc1c(-c2cc3cc(NC(=O)O[C@@H]4COC[C@@H]4C)ncc3c(N)c2F)cnc2c1NCCO2	Below 1 nM	-46.28779	43.699505	-6.034716153	-8.93531895	No
Cc1cc2[nH]c(=O)oc2cc1-c1cc(N)c2cnc(NC(=O)C3CC3C#N)cc2c1	Below 1 nM	-27.946619	25.48952	-5.897557893	-8.07479095	No
Cc1c(-c2cc3cc(NC(=O)NCC4CC4)ncc3cc2F)cnc2c1NCCO2	Below 1 nM	-57.755047	28.385187	-6.033508428	-8.63384628	No
CC[C@H](N)c1nc(N2CCC[C@H]2C)cc2c1CN(c1cccc(-c3nncn3CC)n1)C2=O	Below 1 nM	36.2745	-8.031743	-8.701052854	-8.66859913	No
Cc1c(-c2cc3cc(Nc4cc5n(n4)Cc4nccn4CC5)ncc3cc2F)cnc2c1NCCO2	Below 1 nM	-24.065083	-32.674862	-5.96876944	-9.95934772	No
Cc1c(-c2cc3cc(NC(=O)N4CC5(CCOCC5)C4)ncc3c(N)c2F)cnc2c1NCCO2	Below 1 nM	-53.844826	24.394758	-6.029651685	-9.49281693	No
Cc1c(-c2cc3cc(NC(=O)O[C@H]4C[C@@H](F)C4)ncc3c(N)c2F)cnc2c1NCCO2	Below 1 nM	-53.652542	40.82841	-6.023923181	-8.54646587	No
C[C@@H]1Cc2c(cncc2-c2cc(N)c3ccc(NC(=O)C4CC4)cc3c2)N1	1nM to 10 nM	-26.446218	5.6817074	-5.949110224	-8.95249557	No
Nc1c(F)c(-c2c(Cl)cccc2Cl)cc2cc(NC(=O)[C@@H]3C[C@@H]3F)ncc12	1nM to 10 nM	-28.46334	-4.215547	-6.010784864	-8.49172688	No
CNCc1cc(C(C)C)cc2c1CN(c1cccc(N3C(=O)OC[C@@H]3C)n1)C2=O	1nM to 10 nM	25.151602	7.757281	-8.804943376	-9.1321516	No
Cc1c(-c2cc3cc(NC(=O)O[C@@H]4CCOC4)ncc3c(N)c2F)cnc2c1[C@@H](O)CC2	1nM to 10 nM	20.568857	27.650959	-6.009451755	-8.82627487	No
Cc1c(-c2cc3cc(NC(=O)OC(C)C)ncc3c(N)c2F)cnc2c1NCCO2	Below 1 nM	-50.913494	33.8939	-6.014774583	-8.7698946	No
CO[C@@H]1CCC[C@@H]1NC(=O)Nc1cc2cc(-c3cnc4c(c3C)NCCO4)c(F)c(N)c2cn1	1nM to 10 nM	-52.110573	22.482346	-6.013583827	-8.98827362	No
COCCc1ccc(-c2cnc3c(c2Cl)C2(CC=CC2)CN3)cc1	Over 100 nM	16.241585	41.40781	-6.008206515	-7.75812578	No
Cc1ccc(O)cc1-c1cc2cc(NC(=O)[C@@H]3C[C@H]3c3cnn(C)c3)ncc2c(N)n1	Below 1 nM	15.156079	16.758415	-6.005809888	-7.28730774	No
CN(C)C(=O)c1c(N)ccc(-c2cnc3c(c2Cl)C2(CC2)CN3)c1F	1nM to 10 nM	12.968183	26.222761	-5.998228135	-8.0628252	No
CCCn1c(C)nnc1-c1cccc(N2Cc3c(cc(N(C)CC)nc3CNC)C2=O)n1	Below 1 nM	56.29174	-15.919839	-8.514436974	-7.91569805	No
Cc1c(-c2cc3cc(NC(=O)N[C@H]4CCOC[C@H]4F)ncc3c(N)c2F)cnc2c1NCCO2	Below 1 nM	-56.429726	23.590832	-6.003235846	-9.4768362	No
Cc1ccncc1-c1cc2cc(NC(=O)[C@H]3C[C@H]3CN(C)C)ncc2c(N)c1F	1nM to 10 nM	23.928696	37.362682	-6.33592803	-6.49988127	No
COc1cccc(F)c1-c1nccc(C(=O)Nc2ccc3c(cnn3C)c2N(C)C2CCN(C)CC2)n1	Over 100 nM	38.67438	12.665666	-5.996	-7.75884914	No
COC1CCNc2c1ncc(-c1cc(F)c3cnc(Nc4cc5n(n4)CC(=O)N(C)CC5)cc3c1)c2C	Below 1 nM	-35.57934	22.714169	-5.930659959	-9.53802681	No
Cc1c(-c2cc3cc(NC(=O)N4CC(C)(F)C4)ncc3c(N)c2F)cnc2c1NCCO2	Below 1 nM	-54.32703	25.672668	-5.993466355	-9.09969616	No
Cc1c(-c2cc3cc(NC(=O)OC4CN(CC(F)F)C4)ncc3c(N)c2F)cnc2c1NCCO2	Below 1 nM	-52.4465	38.16013	-5.877820896	-8.46324253	No
COc1cccc(F)c1-c1nccc(C(=O)Nc2ccc3c(cnn3C)c2N(C)C2CC2)n1	Over 100 nM	38.022423	10.9269705	-5.992	-7.38880348	No
Cc1ccncc1-c1cc2cc(NC(=O)C(C)(C)C#N)ncc2c(N)n1	Over 100 nM	-14.4075575	7.457619	-5.989951439	-7.61746073	No
Cn1cc([C@H]2C[C@@H]2C(=O)Nc2cc3cc(-c4c(F)cccc4F)cc(N)c3cn2)cn1	Below 1 nM	-14.461103	-6.0718846	-5.905033117	-9.07069492	No
Cc1ccc2c(c1-c1cc3cc(NC(=O)[C@H]4C[C@@H]4CC#N)ncc3c(N)n1)CC[C@]2(C)O	1nM to 10 nM	15.994032	50.415314	-5.988062469	-8.49142456	No
COC[C@@H](N)c1nc(C2(C)CC2)cc2c1CN(c1cccc(-c3nnc4n3[C@@H](CF)CC4)n1)C2=O	Below 1 nM	61.845196	-8.043645	-8.367518455	-8.61019897	No
COCCn1cc([C@@H]2C[C@H]2C(=O)Nc2cc3cc(-c4cnccc4C)nc(N)c3cn2)cn1	Below 1 nM	36.360058	25.695107	-5.976800143	-7.95514774	No
Cc1cc2[nH]c(=O)oc2cc1-c1cc(N)c2cnc(NC(=O)[C@@H]3C[C@H]3C#N)cc2c1	1nM to 10 nM	-27.836302	25.538149	-5.839698827	-8.04742527	No
CC(=O)N1CC[C@@H](OC(=O)Nc2cc3cc(-c4cnc5c(c4C)NCCO5)c(F)c(N)c3cn2)[C@@H](F)C1	Below 1 nM	4.383101	34.65864	-5.975646598	-9.31298637	No
Cc1c(-c2cc3cc(NC(=O)N[C@H]4CCC[C@H]4O)ncc3c(N)c2F)cnc2c1NCCO2	Below 1 nM	-51.460655	22.641922	-5.974614944	-9.31370068	No
Cc1c(-c2cc3cc(NC(=O)OCC45CC4CCN5)ncc3cc2F)cnc2c1NCCO2	10nM to 100 nM	24.52848	55.43085	-6.091526022	-9.1628952	No
CC(C)Oc1cc(CN)c2c(c1)C(=O)N(c1cccc(-c3nncn3[C@@H](C)CC(F)(F)F)n1)C2	1nM to 10 nM	26.278006	-9.884879	-8.787056984	-8.62656593	No
Cc1c(-c2cc3cc(Nc4cc5n(n4)CC(=O)N(C)CC54CC4)ncc3cc2F)cnc2c1NCC[C@@]2(C)O	Below 1 nM	-35.566437	22.68159	-6.877489202	-9.99454308	No
Cc1c(-c2cc3cc(NC(=O)O[C@@H]4CCC[C@H]4C#N)ncc3c(Cl)c2F)cnc2c1NCCO2	Below 1 nM	-52.313232	49.901794	-5.964874855	-9.08823013	No
Cc1ccncc1-c1cc2cc(NC(=O)[C@H]3C[C@]34CCNC(=O)C4)ncc2c(N)n1	Below 1 nM	-17.609444	8.06232	-5.961009724	-8.77937984	No
Cc1c(-c2cc3cc(NC(=O)OC4CN(C(=O)[C@@H]5C[C@H]5F)C4)ncc3c(N)c2F)cnc2c1NCCO2	Below 1 nM	4.9111595	36.185097	-5.959843148	-8.99024582	No
CNCc1cc(F)c(-c2cc3c(-c4ccc(N5CCN(C)CC5)cc4)n[nH]c3cn2)c(C(F)(F)F)c1	Over 100 nM	-9.411609	-64.72216	-8.442	-8.79129028	No
CNC(=O)[C@H]1C[C@@H](OC(=O)Nc2cc3cc(-c4cnc5c(c4C)NCCO5)c(F)c(N)c3cn2)C1	Below 1 nM	-42.94812	34.840336	-5.957264656	-8.72587395	No
CNC(=O)Nc1cc2cc(-c3cnn(C)c3)nc(N)c2cn1	1nM to 10 nM	-30.926004	19.879747	-5.956947417	-6.73141623	No
COc1cccc(F)c1-c1nccc(C(=O)Nc2ccc3c(c(-c4cnn(C)c4)nn3C)c2N2CCC(N(C)C)CC2)n1	Over 100 nM	57.358955	-4.755029	-6.714509747	-7.50895023	No
Cc1c(-c2cc3cc(NC(=O)O[C@H]4CO[C@@H]5COC[C@@H]54)ncc3c(N)c2F)cnc2c1NCCO2	Below 1 nM	-50.004387	33.051464	-5.949743577	-9.34998608	No
CC(C)NC(=O)Nc1cc2cc(N3C(=O)OCC3C)cc(N)c2cn1	Below 1 nM	-16.169632	32.469498	-5.947734789	-8.25579548	No
Cc1c(-c2cc3cc(NC(=O)O[C@H]4C[C@@H](N5CC(F)C5)C4)ncc3c(N)c2F)cnc2c1NCCO2	Below 1 nM	-52.405922	33.461224	-6.152099326	-8.70282936	No
C[C@H]1CCCN1c1cc2c(c(CN)n1)CN(c1cccc(N3C(=O)OC[C@@H]3C)n1)C2=O	Below 1 nM	22.556648	3.6464062	-8.383360867	-9.36107159	No
COc1cccc(F)c1-c1cc2c(N3CCN(c4ccc(Br)cc4)C(=O)C3)n[nH]c2cn1	Over 100 nM	8.089941	3.1583028	-5.938	-8.5345726	No
Cc1ccc(O)cc1-c1cc2cc(NC(=O)C3CC3c3cnn(C)c3)ncc2c(N)n1	Below 1 nM	10.993818	-9.131693	-5.934285577	-8.50309467	No
CO[C@H]1CC[C@H](NC(=O)Nc2cc3cc(-c4cnc5c(c4C)NCCO5)c(F)c(N)c3cn2)C1	Below 1 nM	-50.30681	22.547293	-5.933831301	-9.07828808	No
Cc1ccncc1-c1cc2cc(NC(=O)[C@@H]3C[C@@H]3CN(C)C)ncc2c(N)c1F	1nM to 10 nM	22.236412	49.098846	-7.461781991	-8.20930672	No
CCOCc1cc(CNC)c2c(c1)C(=O)N(c1cccc(-c3nncn3[C@@H](C)CC(F)(F)F)n1)C2	Below 1 nM	28.436827	-8.448437	-8.723638999	-8.34721851	No
Cc1ccncc1-c1cc(N)c2cnc(NC(=O)[C@@H]3[C@H](C)[C@H]3c3cnn(C)c3)cc2c1	Below 1 nM	-12.914569	4.5972877	-5.930075391	-8.63599205	No
Cc1cc(N2CC[C@H](N)C2)ncc1-c1cc2cc(NC(=O)[C@H]3C[C@H]3F)ncc2c(N)n1	1nM to 10 nM	31.662458	36.564087	-5.288238346	-8.43398476	No
Cc1c(-c2cc3cc(NC(=O)O[C@H]4C[C@@H](O)C4)ncc3c(N)c2F)cnc2c1NC[C@H](C)C2	Below 1 nM	-60.940403	16.966282	-5.645643479	-9.38262939	No
Cc1c(-c2cc3cc(NC(=O)O[C@H](C)CN(C)C)ncc3c(N)c2F)cnc2c1NCCO2	Below 1 nM	-44.245937	34.31181	-5.634552774	-8.23244286	No
Cc1c(-c2cc3cc(NC(=O)O[C@H]4CCCN(C)C4)ncc3c(N)c2F)cnc2c1NCCO2	Below 1 nM	-48.516068	33.38112	-6.172234927	-9.30107307	No
Cc1ccncc1-c1cc2cc(NC(=O)[C@@H]3[C@H](C)[C@H]3c3cnn(CC(F)F)c3)ncc2c(N)c1F	1nM to 10 nM	35.116642	24.97274	-5.925055641	-8.82087612	No
Cc1c(-c2cc3cc(NC(=O)O[C@@H]4CCN(C)C4)ncc3c(N)c2F)cnc2c1NCCO2	Below 1 nM	-43.144123	44.61876	-6.264874301	-8.65292358	No
CCn1cnnc1-c1cccc(N2Cc3c(cc(N4[C@H](C)CC[C@H]4C)nc3CNC)C2=O)n1	Below 1 nM	37.305866	-6.1931267	-7.988472359	-8.87933254	No
COC1CCC2(CNc3ncc(-c4ccc(N)c(C(=O)N(C)C)c4F)c(Cl)c32)C1	10nM to 100 nM	12.6651325	27.06112	-5.871116023	-8.01782513	No
Cc1cccc(F)c1-c1cc2cc(NC(=O)[C@@H]3[C@@H](C)[C@H]3c3cnn(C)c3)ncc2c(N)n1	Below 1 nM	36.31275	23.267199	-5.921867163	-8.57290936	No
Cc1cc(-c2ncco2)ncc1-c1cc2cc(NC(=O)[C@@H]3[C@@H](c4cnn(C)c4)[C@H]3C)ncc2c(N)c1F	1nM to 10 nM	6.3634763	-28.461481	-5.92096758	-8.7703371	No
Cc1c(-c2cc3cc(NC(=O)OC4CC5(C4)CN(CC(F)F)C5)ncc3c(N)c2F)cnc2c1NCCC2	Below 1 nM	-36.74005	34.916782	-6.945760353	-9.35122013	No
Cc1c(-c2cc3cc(NC(=O)O[C@H]4CCC[C@@H]4C#N)ncc3c(Cl)c2F)cnc2c1NCCO2	1nM to 10 nM	-52.430363	49.789047	-5.915867513	-7.77310228	No
CNCc1cc(OC)cc2c1CN(c1cccc(-c3nncn3[C@H](C)C3CC3)n1)C2=O	1nM to 10 nM	27.819595	-7.6123524	-8.745333919	-8.73054504	No
Cc1c(-c2cc3cc(NC(=O)NC4CCCC4)ncc3c(N)c2F)cnc2c1NCCO2	Below 1 nM	-55.109783	24.492847	-5.909985766	-8.91747475	No
CNC(=O)c1ccc(-c2cc3cc(NC(=O)[C@@H]4C[C@@H]4F)ncc3c(N)n2)c(C)c1	1nM to 10 nM	-19.600924	35.71059	-5.909698898	-8.36551094	No
Cc1ccncc1-c1cc(N)c2cnc(NC(=O)[C@H]3C[C@@H]3CO)cc2c1	1nM to 10 nM	-14.156249	9.529298	-5.849871195	-8.38360786	No
Cc1cc2[nH]cnc2cc1-c1cc(N)c2cnc(NC(=O)[C@@H]3C[C@@H]3F)cc2c1	10nM to 100 nM	-22.839687	15.644337	-5.533121998	-9.5345335	No
Cc1c(-c2cc3cc(Nc4cc5n(n4)CC(=O)N([C@H](C)C#N)CC5)ncc3cc2F)cnc2c1NCCO2	Below 1 nM	-45.698524	6.9030676	-5.905353705	-9.47163963	No
Cc1c(-c2cc3cc(NC(=O)OC4CN(C)CCN(C)C4)ncc3c(N)c2F)cnc2c1NCCO2	Below 1 nM	-46.093636	38.98744	-6.565788844	-9.16223335	No
CNCc1nc(N(C)C)cc2c1CN(c1cccc(-c3nncn3[C@@H](C)CC(F)(F)F)n1)C2=O	Below 1 nM	35.817127	-14.76473	-8.625029481	-8.37761879	No
CNCc1cc(F)c(-c2ncc3[nH]nc(-c4ccc(N5CCC(C)(O)CC5)nc4)c3n2)c(F)c1	Over 100 nM	-7.6621103	-67.308136	-8.96	-9.42082882	No
Cc1ccncc1-c1ccc2nnc(NC(=O)C3CC3)cc2c1	Over 100 nM	8.995604	-3.8073237	-5.898280926	-7.96362448	No
CO[C@H]1COCC[C@@H]1OC(=O)Nc1cc2cc(-c3cnc4c(c3C)NCCO4)c(F)c(N)c2cn1	Below 1 nM	-46.63319	39.012268	-5.8965941	-8.41882801	No
Cc1ccncc1-c1cc2cc(NC(=O)[C@@H]3[C@@H](C)[C@H]3CC#N)ncc2c(N)n1	Below 1 nM	-19.298506	15.429473	-5.896187655	-7.20239973	No
Cc1cc2[nH]c(=O)oc2cc1-c1cc2cc(NC(=O)[C@@H]3C[C@H]3C#N)ncc2c(N)n1	Below 1 nM	-27.5268	25.645542	-5.850826738	-8.19434834	No
COc1cccc(F)c1-c1ncc2[nH]nc(-c3ccc(CN4CCN(C)CC4)cc3)c2n1	Over 100 nM	16.970734	13.197718	-5.893	-8.20402145	No
COc1cccc(F)c1-c1cc2c(-c3cnn(C)c3)n[nH]c2cc1C#N	Over 100 nM	-44.601906	-34.66087	-8.435	-8.1853199	No
COc1cccc(F)c1-c1nccc(C(=O)Nc2ccc3c(cnn3C)c2N(C)[C@H]2CCN(C(=O)N(C)C)C2)n1	Over 100 nM	24.679655	-35.83183	-5.892	-10.1732588	No
Cc1c(-c2cc3cc(NC(=O)O[C@H]4COC[C@@H]4F)ncc3c(N)c2F)cnc2c1NCCO2	Below 1 nM	-53.106	35.640995	-5.890682886	-8.98959255	No
Cc1c(-c2cc3cc(Nc4cc5n(n4)Cc4nncn4CC5)ncc3cc2F)cnc2c1NCCO2	Below 1 nM	-24.121159	-32.68457	-5.885499402	-9.97263145	No
CNCc1cc(-n2cnc(C3CC3)c2)cc2c1CN(c1cccc(-c3nncn3[C@@H](C)CC(F)(F)F)n1)C2=O	1nM to 10 nM	25.25645	-23.640905	-8.439370727	-8.88018227	No
CC1(C(N)=O)CCC2(CNc3ncc(-c4c[nH]c5ccc(C#N)cc45)c(Cl)c32)C1	10nM to 100 nM	-3.0164883	48.74114	-5.870892821	-8.90405941	No
CC[C@H]1[C@@H](C(=O)Nc2cc3cc(-c4cnc5c(c4C)NCCO5)c(F)cc3cn2)[C@@H]1c1cnn(C)c1	1nM to 10 nM	35.08919	-34.970055	-5.878436631	-8.68453789	No
CN(C)C(=O)c1c(N)ccc(-c2cnc3c(c2Cl)C2(CCC(C)(O)C2)CN3)c1F	1nM to 10 nM	22.810425	41.244522	-5.851110668	-9.18817329	No
Cc1c(-c2cc3cc(NC(=O)N[C@@H]4CCC[C@@H]4F)ncc3c(N)c2F)cnc2c1NCCO2	Below 1 nM	-55.712906	23.465702	-5.877419085	-9.33474636	No
Cc1c(-c2cc3cc(Nc4cc5n(n4)CC(=O)NCC5)ncc3cc2F)cnc2c1NCCC2=O	Below 1 nM	21.722197	-21.494644	-5.791477931	-9.32138634	No
COc1cccc(F)c1-c1nccc(C(=O)Nc2cc(C#N)c3sc(C)nc3c2N2CC[C@H](N)C2)n1	Over 100 nM	12.592672	3.1575794	-5.876	-8.30626965	No
Cc1c(-c2cc3cc(NC(=O)O[C@H]4C[C@](C)(O)C4)ncc3c(N)c2F)cnc2c1NCCO2	Below 1 nM	-44.539658	45.52554	-5.872116285	-8.66202068	No
Cc1c(-c2cc3cc(NC(=O)OC4CC(C)(O)C4)ncc3c(N)c2F)cnc2c1NCCO2	Below 1 nM	-44.539806	45.54643	-5.869355124	-8.69236469	No
Cc1c(-c2cc3cc(NC(=O)OC4CCC4)ncc3c(N)c2F)cnc2c1NCCO2	Below 1 nM	-54.873535	36.977104	-5.868694186	-8.85587883	No
Cc1cc2[nH]c(=O)oc2cc1-c1cc2cc(NC(=O)[C@@H]3C[C@H]3c3cn[nH]c3)ncc2c(N)n1	1nM to 10 nM	-21.750103	16.54303	-5.952149317	-8.86131477	No
Cc1c(-c2cc3cc(Nc4cc5n(n4)CC(=O)N(CCO)CC5)ncc3cc2F)cnc2c1NCCO2	Below 1 nM	56.102734	-27.80299	-5.863293504	-8.49380779	No
Cc1c(-c2cc3cc(NC(=O)N[C@H]4CCN(C)C[C@@H]4F)ncc3c(N)c2F)cnc2c1NCCO2	Below 1 nM	-48.217186	22.420612	-5.672645741	-9.32046986	No
Cc1cn2ccnc2cc1-c1cc(N)c2cnc(NC(=O)C3CC3C#N)cc2c1	10nM to 100 nM	-22.794271	24.732018	-5.773100758	-7.96213388	No
Cc1c(-c2cc3cc(Nc4cc5n(n4)Cc4nccn4CC5)ncc3cc2F)cnc2c1NCCS2=O	Below 1 nM	-22.84769	-32.895916	-5.938049355	-8.51098156	No
COc1cccc(F)c1-c1nccc(C(=O)Nc2ccc3sc(C)nc3c2N2CC(F)(F)C[C@H]2CO)n1	Over 100 nM	23.070004	-48.442196	-8.433	-9.82190704	No
Cc1c(-c2cc3cc(NC(=O)O[C@H]4C[C@H](C#N)C4)ncc3c(N)c2F)cnc2c1NCCO2	Below 1 nM	-54.04423	40.33982	-5.856183245	-8.13740921	No
CN(C)C(=O)c1c(N)ccc(-c2cnc3c(c2Cl)C2(CCC(c4ncn[nH]4)C2)CN3)c1F	10nM to 100 nM	4.16469	27.945736	-5.225549971	-9.03883743	No
COc1cccc(F)c1-c1nccc(C(=O)Nc2cc(C)c3c(cnn3C)c2N2CCNCC2)n1	Over 100 nM	14.811133	8.755654	-6.355772583	-8.74594593	No
Cc1c(-c2cc3cc(Nc4cc5n(n4)CC(=O)N(C)CC5)ncc3c(C)n2)cnc2c1NCCO2	Below 1 nM	-45.6844	7.82567	-5.851110579	-9.67734528	No
Cc1ccnc(Cc2ccccc2)c1-c1cc2cc(NC(=O)[C@H]3C[C@@H]3c3cnn(C)c3)ncc2c(N)n1	Below 1 nM	11.475911	-21.666368	-5.850457156	-9.74218464	No
Cc1cc2c(cc1-c1cc3cc(NC(=O)[C@H]4C[C@@H]4C#N)ncc3c(N)n1)C(O)C(=O)N2	1nM to 10 nM	-8.1637745	26.69742	-5.849520397	-9.63641167	No
Cc1cc(C(=O)NCC(F)(F)F)ccc1-c1cc2cc(NC(=O)[C@@H]3C[C@H]3C#N)ncc2c(N)n1	1nM to 10 nM	-3.871316	43.31771	-5.848007518	-8.04476261	No
Cc1c(-c2cc3cc(NC(=O)O[C@@H]4CN(C)C[C@H]4C)ncc3c(N)c2F)cnc2c1NCCO2	Below 1 nM	-46.65466	39.126873	-5.784243608	-8.79191399	No
COc1cccc(F)c1-c1nccc(C(=O)Nc2cc(F)c3c(cnn3C)c2N2CCOCC2)n1	Over 100 nM	13.217933	6.999743	-5.846298464	-8.59027386	No
Cc1c(-c2cc3cc(NC(=O)O[C@]4(C)CC(=O)N(C)C4)ncc3c(N)c2F)cnc2c1NCCO2	Below 1 nM	-49.08743	38.78269	-5.846082164	-8.74969101	No
C[C@H]1COC(=O)N1c1cc2cc(NC(=O)[C@@H]3C[C@H]3C#N)ncc2c(N)n1	1nM to 10 nM	-15.405389	37.30094	-5.842555636	-7.91098166	No
Cn1cc(C2CCCCN2C(=O)c2c(N)ccc(-c3cnc4c(c3)C3(CCC(O)CC3)CN4)c2F)cn1	10nM to 100 nM	19.104607	51.7001	-6.558010499	-10.7871714	No
CO[C@H]1COC[C@H]1NC(=O)Nc1cc2cc(-c3cnc4c(c3C)NCCO4)c(F)c(N)c2cn1	Below 1 nM	-52.072403	23.797651	-5.843634202	-9.07025146	No
Cc1c(-c2cc3cc(NC(=O)NC(C)C)ncc3c(N)c2F)cnc2c1NCCO2	Below 1 nM	-55.606014	26.257477	-5.839304458	-9.00759983	No
Cc1c(-c2cc3cc(NC(=O)N[C@@H]4COC[C@@H]4F)ncc3c(N)c2F)cnc2c1NCCO2	Below 1 nM	-56.038685	23.798323	-5.83816936	-9.47613907	No
Cc1c(-c2cc3cc(NC(=O)N[C@H]4C[C@H]4C)ncc3c(N)c2F)cnc2c1NCCO2	Below 1 nM	-54.76352	23.868906	-5.835256053	-9.04777622	No
Cc1c(-c2cc3cc(NC(=O)O[C@@H]4CCOC4)ncc3c(N)c2F)cnc2c1[C@H](O)CC2	10nM to 100 nM	14.133425	49.15834	-5.825957039	-8.43179703	No
Cc1ccncc1-c1cc2cc(NC(=O)[C@@H]3[C@@H](C)[C@H]3c3cnn(CCO)c3)ncc2c(N)c1F	Below 1 nM	35.773754	25.27489	-5.831778779	-8.32694244	No
Cc1ccncc1C#Cc1cc2cc(NC(=O)[C@@H]3C[C@H]3c3cnn(C)c3)ncc2c(N)n1	1nM to 10 nM	30.505133	2.9642498	-5.829798917	-8.09104061	No
Cc1c(-c2cc3cc(NC(=O)O[C@@H]4CCC[C@H]4C#N)ncc3c(N)c2F)cnc2c1NCCO2	Below 1 nM	-56.29231	42.799	-5.828952888	-8.64359283	No
CCN(CC)c1cc2c(c(CNC)n1)CN(c1cccc(-c3nncn3CC)n1)C2=O	Below 1 nM	40.282715	-7.7924714	-8.879541207	-7.51027679	No
CCc1cc(OC(F)F)ncc1-c1cc(N)c2cnc(NC(=O)[C@H]3C[C@@H]3C#N)cc2c1	10nM to 100 nM	-22.344389	25.803022	-5.793473802	-7.75460005	No
Cc1c(-c2cc3cc(NC(=O)O[C@@H]4CCO[C@H]4C)ncc3c(N)c2F)cnc2c1NCCO2	Below 1 nM	-50.74084	41.30802	-5.827785706	-8.57653141	No
CC1CNC(=O)N1c1c(N)ccc(-c2cnc3c(c2Cl)C2(CC2)CN3)c1F	10nM to 100 nM	-3.4660282	28.968248	-5.820788348	-9.2270298	No
Cc1c(-c2cc3cc(NC(=O)OC4CN(CC(F)(F)F)C4)ncc3c(N)c2F)cnc2c1NCCO2	Below 1 nM	-55.041096	36.309902	-6.035981426	-8.57780933	No
CCNC(=O)Nc1cc2cc(-c3cnc4c(c3C)NCCO4)c(F)c(N)c2cn1	Below 1 nM	-56.72063	26.751682	-5.826748115	-8.84484959	No
Cc1c(-c2cc3cc(NC(=O)O[C@@H]4COC[C@H]4F)ncc3c(N)c2F)cnc2c1NCCO2	Below 1 nM	-54.939213	41.090168	-5.823549975	-8.98124695	No
CO[C@@H]1COCC[C@@H]1OC(=O)Nc1cc2cc(-c3cnc4c(c3C)NCCO4)c(F)c(N)c2cn1	Below 1 nM	-48.545277	40.482796	-5.820399774	-8.60229492	No
Cc1c(-c2cc3cc(NC(=O)N[C@H]4CC[C@@H](C#N)C4)ncc3c(N)c2F)cnc2c1NCCO2	Below 1 nM	-56.927307	24.87417	-5.819025198	-9.01478004	No
Cc1c(-c2cc3cc(NC(=O)NC4CC5(CCOC5)C4)ncc3c(N)c2F)cnc2c1NCCC2	Below 1 nM	17.104092	54.631657	-5.976886167	-10.0816717	No
Cc1c(-c2cc3cc(NC(=O)O[C@@H]4CCN([C@H]5CCOC5)C[C@@H]4F)ncc3c(N)c2F)cnc2c1NCCO2	Below 1 nM	6.520772	54.271996	-5.775959748	-8.67090511	No
CC(Oc1ccccn1)c1cc2cc(Nc3cc4n(n3)CC(=O)N(C(C)C)CC4)ncc2c(N)n1	Over 100 nM	-12.149282	7.9213934	-5.601140224	-8.33793736	No
Cc1c(-c2cc3cc(NC(=O)OC4CCOCC4)ncc3c(N)c2F)cnc2c1[C@H](O)CCO2	10nM to 100 nM	-55.53941	37.904274	-5.814683716	-8.98517227	No
Cc1nc(N)nn1C1CCC2(CNc3ncc(-c4ccc(N)c(C(=O)N(C)C)c4F)c(Cl)c32)C1	Over 100 nM	29.178253	48.744072	-5.782520526	-9.17719364	No
CO[C@H]1C[C@H](NC(=O)Nc2cc3cc(-c4cnc5c(c4C)NCCO5)c(F)c(N)c3cn2)C1	Below 1 nM	-50.20854	22.596066	-5.811494174	-8.69781494	No
Cc1c(-c2cc3cc(NC(=O)O[C@H]4[C@@H]5COC[C@@H]54)ncc3c(N)c2F)cnc2c1NCCO2	Below 1 nM	-61.47673	19.219122	-5.809711079	-8.64922619	No
Cc1c(-c2cc3cc(NC(=O)O[C@@H]4[C@@H]5COC[C@@H]54)ncc3c(N)c2F)cnc2c1NCCO2	Below 1 nM	-61.477177	19.21923	-5.809711079	-8.64922619	No
Cc1c(-c2cc3cc(NC(=O)NC4CCOCC4)ncc3c(N)c2F)cnc2c1NCCO2	Below 1 nM	-55.078506	25.321663	-5.80851897	-9.16976452	No
CNCc1cc(OC)cc2c1CN(c1cccc(N3C(=O)OC[C@@H]3C)n1)C2=O	1nM to 10 nM	20.19325	-2.222554	-8.511799332	-8.51103115	No
CCN1CCN(c2ccc(-c3n[nH]c4cc(C#N)c(-c5c(F)ccc6c5CCNC6)nc34)cc2)CC1	Over 100 nM	-20.38222	-49.677586	-8.957	-10.3129978	No
Cc1cc(CNC2CC(O)C2)cc(F)c1-c1cc2c(-c3cnn(C)c3)n[nH]c2cn1	Over 100 nM	-53.771286	-28.098574	-9.41	-7.96294641	No
Cc1c(-c2cc3cc(NC(=O)NC4CCC4)ncc3c(N)c2F)cnc2c1NCCO2	Below 1 nM	-55.887722	25.524752	-5.807637548	-8.79376984	No
Cc1c(-c2cc3cc(NC(=O)O[C@@H]4CO[C@H]5OCC[C@@H]45)ncc3c(N)c2F)cnc2c1NCCO2	Below 1 nM	-51.305923	32.45103	-5.803626655	-8.91391659	No
Cc1c(-c2cc3cc(NC(=O)O[C@@H]4CC[C@@H]4C)ncc3c(N)c2F)cnc2c1NCCO2	Below 1 nM	-51.539917	40.329884	-5.803144811	-8.7747364	No
CO[C@@H]1CC[C@@H](NC(=O)Nc2cc3cc(-c4cnc5c(c4C)NCCO5)c(F)c(N)c3cn2)C1	Below 1 nM	-50.686176	23.304634	-5.802588683	-9.11736679	No
Cc1ccncc1-c1cc2cc(NC(=O)[C@@H]3C[C@H]3c3cnn(CCOCCN)c3)ncc2c(N)n1	Below 1 nM	-7.324228	-1.1826206	-6.440291527	-7.66712236	No
CC[C@H]1COC[C@@H]1OC(=O)Nc1cc2cc(-c3cnc4c(c3C)NCCO4)c(F)c(N)c2cn1	Below 1 nM	-46.03745	36.403122	-5.797560933	-8.54039383	No
CCNCc1cc(OC)cc2c1CN(c1cccc(-c3nncn3[C@@H](C)CC)n1)C2=O	10nM to 100 nM	27.47452	-5.506904	-8.635346048	-8.51668739	No
Cc1c(-c2cc3cc(NC(=O)O[C@H]4CCC5(CCN(C6COC6)CC5)C4)ncc3c(N)c2F)cnc2c1NCCO2	Below 1 nM	-50.3555	33.75061	-6.661997554	-9.12106323	No
Cc1c(-c2cc3cc(NC(=O)OC4CC5(C4)CN(C4COC4)C5)ncc3c(N)c2F)cnc2c1NCCO2	Below 1 nM	21.072939	53.211243	-5.609090878	-8.2162466	No
CNCc1cc(F)c(-c2ncc3[nH]nc(-c4ccc(N5CCO[C@H](COC)C5)nc4)c3n2)c(C(F)(F)F)c1	Over 100 nM	-11.141758	-60.731766	-8.426	-9.18134975	No
Cc1c(-c2cc3cc(NC(=O)O[C@@H]4COC[C@H]4C)ncc3c(N)c2F)cnc2c1NCCO2	Below 1 nM	-47.275055	35.718376	-5.775987705	-9.0757494	No
CO[C@@H]1CC[C@H](NC(=O)Nc2cc3cc(-c4cnc5c(c4C)NCCO5)c(F)c(N)c3cn2)C1	Below 1 nM	-50.453506	22.71819	-5.773449414	-9.21828079	No
Cc1c(-c2cc3cc(Nc4cc5n(n4)CC(=O)N(C)CC5)ncc3cc2F)ccc2c1CNC2	10nM to 100 nM	-26.37282	-37.787285	-7.859270788	-9.02887154	No
Cc1c(-c2cc3cc(NC(=O)N(C)C)ncc3c(N)c2F)cnc2c1NCCO2	1nM to 10 nM	-49.94856	26.887384	-5.771739489	-8.61607742	No
CO[C@H]1C[C@H](OC(=O)Nc2cc3cc(-c4cnc5c(c4C)NCCO5)c(F)c(N)c3cn2)C1	Below 1 nM	-44.688927	45.92036	-5.770881282	-8.13731384	No
Cc1cnn(C2CCC3(CNc4ncc(-c5ccc(N)c(C(=O)N(C)C)c5F)c(Cl)c43)C2)n1	1nM to 10 nM	29.36365	48.44336	-5.718514506	-8.77057171	No
Cn1cc(-c2n[nH]c3cnc(-c4c(F)cc(NC(=O)CN5CCC5)cc4OC(F)F)cc23)cn1	Over 100 nM	-51.277954	-44.428825	-8.426	-8.94014072	No
Cc1c(-c2cc3cc(NC(=O)NC4CCC4C#N)ncc3c(N)c2F)cnc2c1NCCO2	Below 1 nM	-57.865868	26.183384	-5.769644588	-9.08719254	No
Cc1c(-c2cc3cc(NC(=O)O[C@H]4C[C@@H](N5CCOCC5)C4)ncc3c(N)c2F)cnc2c1NCCO2	Below 1 nM	-41.621166	35.980206	-5.708727806	-8.71605301	No
Cc1c(-c2cc3cc(NC(=O)N[C@H]4CCC[C@H]4F)ncc3c(N)c2F)cnc2c1NCCO2	Below 1 nM	-56.193832	24.832386	-5.768960108	-9.2028904	No
Cc1c(-c2cc3cc(NC(=O)O[C@@H]4CC[C@@](C)(O)C4)ncc3c(N)c2F)cnc2c1NCCO2	Below 1 nM	-49.41676	40.693268	-5.766820806	-8.65356541	No
CC(=O)OC[C@@]1(C)C[C@@H]1C(=O)Nc1cc2cc(-c3cnccc3C)nc(N)c2cn1	10nM to 100 nM	2.4976807	-11.503933	-5.765593857	-7.91141224	No
Cc1ccc(C#N)cc1-c1cc2cc(NC(=O)[C@H]3C[C@@H]3CC#N)ncc2c(N)n1	Below 1 nM	-20.995955	28.852852	-5.763997361	-7.91365862	No
CNCc1cc(COC(C)C)cc2c1CN(c1cccc(-c3nncn3[C@@H](C)CC(F)(F)F)n1)C2=O	Below 1 nM	29.392685	-8.339777	-8.909170563	-8.35350132	No
Cc1c(-c2cc3cc(NC(=O)O[C@H]4CCOC4)ncc3c(N)c2F)cnc2c1NCCO2	Below 1 nM	-54.330738	40.689285	-5.76254132	-8.88804626	No
COc1cccc(F)c1-c1nccc(C(=O)Nc2cc(F)c3nn(C)cc3c2-c2ccccc2C)n1	Over 100 nM	13.596924	7.693704	-5.758392621	-9.32343674	No
CNC(=O)Nc1cc2cc(-c3cnc4c(c3C)NCCO4)c(F)c(N)c2cn1	Below 1 nM	-56.956646	27.802935	-5.756548376	-9.15291882	No
Cc1cc(-c2ccn(C)n2)ncc1-c1cc2cc(NC(=O)[C@H]3C[C@@H]3c3cnn(C)c3)ncc2c(N)n1	1nM to 10 nM	7.869955	-27.926695	-5.756249113	-9.11308765	No
C[C@H]1COC(=O)N1c1cccc(N2Cc3c(cc(C(C)(C)C)nc3CN)C2=O)n1	1nM to 10 nM	21.152603	4.6752386	-8.425	-9.0093317	No
Cc1c(-c2cc3cc(NC(=O)O[C@H]4CCCC[C@@H]4C#N)ncc3c(Cl)c2F)cnc2c1NCCO2	Over 100 nM	-52.091545	50.060173	-5.755384749	-8.91217422	No
Cc1c(-c2cc3cc(NC(=O)N[C@H]4C[C@H](F)C4)ncc3c(N)c2F)cnc2c1NCCO2	Below 1 nM	-55.62996	25.458462	-5.754739714	-8.90460205	No
Cc1c(-c2cc3cc(NC(=O)O[C@@H]4CCOC4)ncc3c(N)c2F)cnc2c1NCCO2	Below 1 nM	-48.38404	47.327374	-5.753265725	-8.68321705	No
CO[C@H]1COC[C@@H]1OC(=O)Nc1cc2cc(-c3cnc4c(c3C)NCCO4)c(F)c(N)c2cn1	Below 1 nM	-43.233227	45.36554	-5.752582155	-8.49392319	No
[truncated: 1,170 more rows]
