# Supplementary material for: A pocket-based 3D molecule generative model fueled by experimental electron density
Source: Sci Rep. 2022 Sep 6;12:15100. doi: 10.1038/s41598-022-19363-6 (PMC9448726; doi:10.1038/s41598-022-19363-6)
Supplement: Supplementary file 6 — Supplementary Information 6. [file 41598_2022_19363_MOESM6_ESM.csv]

cpd#	Ligand-atom-id	Pocket-atom-id	Ligand	Ligand-atom	Pocket-Residue	Pocket-Residue-Atom	Interaction-Type	Interaction_Strength(arb.Unit)
#2-ours	29	424	UNL1	H03	ASP155	OD2	H::O.co2	0.26
#2-ours	34	235	UNL1	H08	GLU92	O	H::O.2	0.19
#2-ours	6	273	UNL1	N2	CYS94	H	N.2::H	0.16
#2-ours	32	365	UNL1	H06	ASN142	OD1	H::O.2	0.13
#2-ours	3	424	UNL1	N1	ASP155	OD2	N.4::O.co2	0.13
#2-ours	11	351	UNL1	N4	ALA141	O	N.3::O.2	0.11
#2-ours	38	386	UNL1	H12	LEU144	CD2	H::C.3	0.09
#2-ours	9	235	UNL1	N3	GLU92	O	N.2::O.2	0.09
#2-ours	5	424	UNL1	C2	ASP155	OD2	C.3::O.co2	0.09
#2-ours	5	427	UNL1	C2	ASP155	HB2	C.3::H	0.08
#2-ours	19	394	UNL1	C12	LEU144	HD13	C.2::H	0.08
#2-ours	1	174	UNL1	CL1	LYS46	HD2	Cl::H	0.08
#2-ours	31	424	UNL1	H05	ASP155	OD2	H::O.co2	0.08
#2-ours	31	422	UNL1	H05	ASP155	CG	H::C.2	0.07
#2-ours	26	394	UNL1	C19	LEU144	HD13	C.2::H	0.07
#2-ours	22	222	UNL1	C15	MET91	CE	C.2::C.3	0.07
#2-ours	11	395	UNL1	N4	LEU144	HD21	N.3::H	0.07
#2-ours	29	422	UNL1	H03	ASP155	CG	H::C.2	0.07
#2-ours	6	267	UNL1	N2	CYS94	N	N.2::N.am	0.07
#2-ours	22	231	UNL1	C15	MET91	HE3	C.2::H	0.07
#2-ours	18	273	UNL1	C11	CYS94	H	C.2::H	0.06
#2-ours	31	421	UNL1	H05	ASP155	CB	H::C.3	0.06
#2-ours	17	67	UNL1	C10	LEU23	HD13	C.2::H	0.06
#2-ours	47	222	UNL1	H21	MET91	CE	H::C.3	0.06
#2-ours	20	385	UNL1	C13	LEU144	CD1	C.2::C.3	0.06
#2-ours	47	221	UNL1	H21	MET91	SD	H::S.3	0.06
#2-ours	30	96	UNL1	H04	TYR28	CE2	H::C.2	0.06
#2-ours	30	97	UNL1	H04	TYR28	CZ	H::C.2	0.06
#2-ours	45	270	UNL1	H19	CYS94	O	H::O.2	0.06
#2-ours	5	421	UNL1	C2	ASP155	CB	C.3::C.3	0.06
#2-ours	5	422	UNL1	C2	ASP155	CG	C.3::C.2	0.05
#2-ours	9	394	UNL1	N3	LEU144	HD13	N.2::H	0.05
#2-ours	5	365	UNL1	C2	ASN142	OD1	C.3::O.2	0.05
#2-ours	20	392	UNL1	C13	LEU144	HD11	C.2::H	0.05
#2-ours	25	394	UNL1	C18	LEU144	HD13	C.2::H	0.05
#2-ours	10	424	UNL1	C4	ASP155	OD2	C.3::O.co2	0.05
#2-ours	21	203	UNL1	C14	VAL75	HG21	C.2::H	0.05
#2-ours	6	275	UNL1	N2	CYS94	HB2	N.2::H	0.05
#2-ours	9	385	UNL1	N3	LEU144	CD1	N.2::C.3	0.05
#2-ours	19	150	UNL1	C12	ALA44	HB2	C.2::H	0.05
#2-ours	20	394	UNL1	C13	LEU144	HD13	C.2::H	0.05
#2-ours	22	229	UNL1	C15	MET91	HE1	C.2::H	0.05
#2-ours	22	221	UNL1	C15	MET91	SD	C.2::S.3	0.05
#2-ours	8	424	UNL1	C3	ASP155	OD2	C.3::O.co2	0.05
#2-ours	34	234	UNL1	H08	GLU92	C	H::C.2	0.05
#2-ours	46	196	UNL1	H20	VAL75	CG2	H::C.3	0.05
#2-ours	32	424	UNL1	H06	ASP155	OD2	H::O.co2	0.05
#2-ours	37	424	UNL1	H11	ASP155	OD2	H::O.co2	0.05
#2-ours	2	395	UNL1	C1	LEU144	HD21	C.3::H	0.05
#2-ours	15	127	UNL1	C8	VAL31	HG11	C.3::H	0.05
#2-ours	38	351	UNL1	H12	ALA141	O	H::O.2	0.05
#2-ours	17	58	UNL1	C10	LEU23	CD1	C.2::C.3	0.04
#2-ours	25	385	UNL1	C18	LEU144	CD1	C.2::C.3	0.04
#2-ours	10	365	UNL1	C4	ASN142	OD1	C.3::O.2	0.04
#2-ours	19	146	UNL1	C12	ALA44	CB	C.2::C.3	0.04
#2-ours	21	231	UNL1	C14	MET91	HE3	C.2::H	0.04
#2-ours	19	385	UNL1	C12	LEU144	CD1	C.2::C.3	0.04
#2-ours	18	270	UNL1	C11	CYS94	O	C.2::O.2	0.04
#2-ours	19	273	UNL1	C12	CYS94	H	C.2::H	0.04
#2-ours	36	365	UNL1	H10	ASN142	OD1	H::O.2	0.04
#2-ours	6	259	UNL1	N2	PHE93	HA	N.2::H	0.04
#2-ours	1	427	UNL1	CL1	ASP155	HB2	Cl::H	0.04
#2-ours	42	122	UNL1	H16	VAL31	CG1	H::C.3	0.04
#2-ours	9	146	UNL1	N3	ALA44	CB	N.2::C.3	0.04
#2-ours	21	221	UNL1	C14	MET91	SD	C.2::S.3	0.04
#2-ours	11	386	UNL1	N4	LEU144	CD2	N.3::C.3	0.04
#2-ours	46	221	UNL1	H20	MET91	SD	H::S.3	0.04
#2-ours	22	414	UNL1	C15	ALA154	HB1	C.2::H	0.04
#2-ours	9	151	UNL1	N3	ALA44	HB3	N.2::H	0.04
#2-ours	37	365	UNL1	H11	ASN142	OD1	H::O.2	0.04
#2-ours	26	385	UNL1	C19	LEU144	CD1	C.2::C.3	0.04
#2-ours	16	67	UNL1	C9	LEU23	HD13	C.2::H	0.04
#2-ours	21	392	UNL1	C14	LEU144	HD11	C.2::H	0.04
#2-ours	2	427	UNL1	C1	ASP155	HB2	C.3::H	0.04
#2-ours	32	421	UNL1	H06	ASP155	CB	H::C.3	0.04
#2-ours	6	150	UNL1	N2	ALA44	HB2	N.2::H	0.04
#2-ours	1	422	UNL1	CL1	ASP155	CG	Cl::C.2	0.04
#2-ours	46	219	UNL1	H20	MET91	CB	H::C.3	0.04
#2-ours	21	222	UNL1	C14	MET91	CE	C.2::C.3	0.03
#2-ours	25	392	UNL1	C18	LEU144	HD11	C.2::H	0.03
#2-ours	32	363	UNL1	H06	ASN142	CG	H::C.2	0.03
#2-ours	1	165	UNL1	CL1	LYS46	CD	Cl::C.3	0.03
#2-ours	45	269	UNL1	H19	CYS94	C	H::C.2	0.03
#2-ours	17	65	UNL1	C10	LEU23	HD11	C.2::H	0.03
#2-ours	1	421	UNL1	CL1	ASP155	CB	Cl::C.3	0.03
#2-ours	18	65	UNL1	C11	LEU23	HD11	C.2::H	0.03
#2-ours	18	275	UNL1	C11	CYS94	HB2	C.2::H	0.03
#2-ours	9	393	UNL1	N3	LEU144	HD12	N.2::H	0.03
#2-ours	19	235	UNL1	C12	GLU92	O	C.2::O.2	0.03
#2-ours	2	351	UNL1	C1	ALA141	O	C.3::O.2	0.03
#2-ours	18	67	UNL1	C11	LEU23	HD13	C.2::H	0.03
#2-ours	13	351	UNL1	C6	ALA141	O	C.3::O.2	0.03
#2-ours	21	196	UNL1	C14	VAL75	CG2	C.2::C.3	0.03
#2-ours	18	58	UNL1	C11	LEU23	CD1	C.2::C.3	0.03
#2-ours	30	95	UNL1	H04	TYR28	CE1	H::C.2	0.03
#2-ours	21	225	UNL1	C14	MET91	HB2	C.2::H	0.03
#2-ours	16	127	UNL1	C9	VAL31	HG11	C.2::H	0.03
#2-ours	6	271	UNL1	N2	CYS94	CB	N.2::C.3	0.03
#2-ours	18	267	UNL1	C11	CYS94	N	C.2::N.am	0.03
#2-ours	21	385	UNL1	C14	LEU144	CD1	C.2::C.3	0.03
#2-ours	19	275	UNL1	C12	CYS94	HB2	C.2::H	0.03
#2-ours	20	203	UNL1	C13	VAL75	HG21	C.2::H	0.03
#2-ours	1	229	UNL1	CL1	MET91	HE1	Cl::H	0.03
#2-ours	9	150	UNL1	N3	ALA44	HB2	N.2::H	0.03
#2-ours	2	386	UNL1	C1	LEU144	CD2	C.3::C.3	0.03
#2-ours	32	422	UNL1	H06	ASP155	CG	H::C.2	0.03
#2-ours	44	58	UNL1	H18	LEU23	CD1	H::C.3	0.03
#2-ours	20	151	UNL1	C13	ALA44	HB3	C.2::H	0.03
#2-ours	20	393	UNL1	C13	LEU144	HD12	C.2::H	0.03
#2-ours	2	367	UNL1	C1	ASN142	HA	C.3::H	0.03
#2-ours	16	394	UNL1	C9	LEU144	HD13	C.2::H	0.03
#2-ours	1	179	UNL1	CL1	LYS46	HZ2	Cl::H	0.03
#2-ours	26	127	UNL1	C19	VAL31	HG11	C.2::H	0.03
#2-ours	6	268	UNL1	N2	CYS94	CA	N.2::C.3	0.03
#2-ours	20	146	UNL1	C13	ALA44	CB	C.2::C.3	0.03
#2-ours	3	422	UNL1	N1	ASP155	CG	N.4::C.2	0.03
#2-ours	27	386	UNL1	H01	LEU144	CD2	H::C.3	0.02
#2-ours	18	269	UNL1	C11	CYS94	C	C.2::C.2	0.02
#2-ours	19	149	UNL1	C12	ALA44	HB1	C.2::H	0.02
#2-ours	23	229	UNL1	C16	MET91	HE1	C.2::H	0.02
#2-ours	24	127	UNL1	C17	VAL31	HG11	C.2::H	0.02
#2-ours	15	67	UNL1	C8	LEU23	HD13	C.3::H	0.02
#2-ours	30	94	UNL1	H04	TYR28	CD2	H::C.2	0.02
#2-ours	21	414	UNL1	C14	ALA154	HB1	C.2::H	0.02
#2-ours	21	200	UNL1	C14	VAL75	HG11	C.2::H	0.02
#2-ours	21	219	UNL1	C14	MET91	CB	C.2::C.3	0.02
#2-ours	11	350	UNL1	N4	ALA141	C	N.3::C.2	0.02
#2-ours	11	397	UNL1	N4	LEU144	HD23	N.3::H	0.02
#2-ours	15	122	UNL1	C8	VAL31	CG1	C.3::C.3	0.02
#2-ours	25	127	UNL1	C18	VAL31	HG11	C.2::H	0.02
#2-ours	6	394	UNL1	N2	LEU144	HD13	N.2::H	0.02
#2-ours	7	395	UNL1	O2	LEU144	HD21	O.3::H	0.02
#2-ours	23	231	UNL1	C16	MET91	HE3	C.2::H	0.02
#2-ours	23	222	UNL1	C16	MET91	CE	C.2::C.3	0.02
#2-ours	3	97	UNL1	N1	TYR28	CZ	N.4::C.2	0.02
#2-ours	30	424	UNL1	H04	ASP155	OD2	H::O.co2	0.02
#2-ours	46	195	UNL1	H20	VAL75	CG1	H::C.3	0.02
#2-ours	26	149	UNL1	C19	ALA44	HB1	C.2::H	0.02
#2-ours	34	146	UNL1	H08	ALA44	CB	H::C.3	0.02
#2-ours	26	146	UNL1	C19	ALA44	CB	C.2::C.3	0.02
#2-ours	30	98	UNL1	H04	TYR28	OH	H::O.3	0.02
#2-ours	19	151	UNL1	C12	ALA44	HB3	C.2::H	0.02
#2-ours	22	392	UNL1	C15	LEU144	HD11	C.2::H	0.02
#2-ours	33	97	UNL1	H07	TYR28	CZ	H::C.2	0.02
#2-ours	1	426	UNL1	CL1	ASP155	HA	Cl::H	0.02
#2-ours	6	248	UNL1	N2	PHE93	CA	N.2::C.3	0.02
#2-ours	22	200	UNL1	C15	VAL75	HG11	C.2::H	0.02
#2-ours	3	96	UNL1	N1	TYR28	CE2	N.4::C.2	0.02
#2-ours	6	235	UNL1	N2	GLU92	O	N.2::O.2	0.02
#2-ours	33	95	UNL1	H07	TYR28	CE1	H::C.2	0.02
#2-ours	9	392	UNL1	N3	LEU144	HD11	N.2::H	0.02
#2-ours	21	226	UNL1	C14	MET91	HB3	C.2::H	0.02
#2-ours	24	392	UNL1	C17	LEU144	HD11	C.2::H	0.02
#2-ours	19	393	UNL1	C12	LEU144	HD12	C.2::H	0.02
#2-ours	25	149	UNL1	C18	ALA44	HB1	C.2::H	0.02
#2-ours	39	98	UNL1	H13	TYR28	OH	H::O.3	0.02
#2-ours	11	308	UNL1	N4	SER98	HB3	N.3::H	0.02
#2-ours	18	268	UNL1	C11	CYS94	CA	C.2::C.3	0.02
#2-ours	9	273	UNL1	N3	CYS94	H	N.2::H	0.02
#2-ours	29	421	UNL1	H03	ASP155	CB	H::C.3	0.02
#2-ours	6	146	UNL1	N2	ALA44	CB	N.2::C.3	0.02
#2-ours	23	414	UNL1	C16	ALA154	HB1	C.2::H	0.02
#2-ours	18	271	UNL1	C11	CYS94	CB	C.2::C.3	0.02
#2-ours	40	351	UNL1	H14	ALA141	O	H::O.2	0.02
#2-ours	9	203	UNL1	N3	VAL75	HG21	N.2::H	0.02
#2-ours	16	58	UNL1	C9	LEU23	CD1	C.2::C.3	0.02
#2-ours	9	149	UNL1	N3	ALA44	HB1	N.2::H	0.02
#2-ours	13	395	UNL1	C6	LEU144	HD21	C.3::H	0.02
#2-ours	9	234	UNL1	N3	GLU92	C	N.2::C.2	0.02
#2-ours	20	149	UNL1	C13	ALA44	HB1	C.2::H	0.02
#2-ours	45	267	UNL1	H19	CYS94	N	H::N.am	0.02
#2-ours	6	249	UNL1	N2	PHE93	C	N.2::C.2	0.02
#2-ours	8	97	UNL1	C3	TYR28	CZ	C.3::C.2	0.02
#2-ours	34	385	UNL1	H08	LEU144	CD1	H::C.3	0.02
#2-ours	23	174	UNL1	C16	LYS46	HD2	C.2::H	0.02
#2-ours	20	235	UNL1	C13	GLU92	O	C.2::O.2	0.02
#2-ours	8	422	UNL1	C3	ASP155	CG	C.3::C.2	0.02
#2-ours	27	351	UNL1	H01	ALA141	O	H::O.2	0.02
#2-ours	1	418	UNL1	CL1	ASP155	CA	Cl::C.3	0.02
#2-ours	46	222	UNL1	H20	MET91	CE	H::C.3	0.02
#2-ours	5	428	UNL1	C2	ASP155	HB3	C.3::H	0.02
#2-ours	27	411	UNL1	H01	ALA154	CB	H::C.3	0.02
#2-ours	22	411	UNL1	C15	ALA154	CB	C.2::C.3	0.02
#2-ours	24	130	UNL1	C17	VAL31	HG21	C.2::H	0.02
#2-ours	21	195	UNL1	C14	VAL75	CG1	C.2::C.3	0.02
#2-ours	27	359	UNL1	H01	ASN142	CA	H::C.3	0.02
#2-ours	2	421	UNL1	C1	ASP155	CB	C.3::C.3	0.02
#2-ours	5	367	UNL1	C2	ASN142	HA	C.3::H	0.02
#2-ours	25	146	UNL1	C18	ALA44	CB	C.2::C.3	0.02
#2-ours	6	270	UNL1	N2	CYS94	O	N.2::O.2	0.02
#2-ours	38	384	UNL1	H12	LEU144	CG	H::C.3	0.02
#2-ours	34	196	UNL1	H08	VAL75	CG2	H::C.3	0.02
#2-ours	24	385	UNL1	C17	LEU144	CD1	C.2::C.3	0.02
#2-ours	19	259	UNL1	C12	PHE93	HA	C.2::H	0.02
#2-ours	6	269	UNL1	N2	CYS94	C	N.2::C.2	0.02
#2-ours	42	121	UNL1	H16	VAL31	CB	H::C.3	0.02
#2-ours	21	204	UNL1	C14	VAL75	HG22	C.2::H	0.02
#2-ours	41	351	UNL1	H15	ALA141	O	H::O.2	0.02
#2-ours	23	392	UNL1	C16	LEU144	HD11	C.2::H	0.02
#2-ours	17	297	UNL1	C10	GLY97	HA2	C.2::H	0.02
#2-ours	18	150	UNL1	C11	ALA44	HB2	C.2::H	0.02
#2-ours	26	150	UNL1	C19	ALA44	HB2	C.2::H	0.02
#2-ours	19	267	UNL1	C12	CYS94	N	C.2::N.am	0.02
#2-ours	43	56	UNL1	H17	LEU23	CB	H::C.3	0.02
#2-ours	5	363	UNL1	C2	ASN142	CG	C.3::C.2	0.01
#2-ours	24	394	UNL1	C17	LEU144	HD13	C.2::H	0.01
#2-ours	1	222	UNL1	CL1	MET91	CE	Cl::C.3	0.01
#2-ours	45	268	UNL1	H19	CYS94	CA	H::C.3	0.01
#2-ours	1	166	UNL1	CL1	LYS46	CE	Cl::C.3	0.01
#2-ours	26	392	UNL1	C19	LEU144	HD11	C.2::H	0.01
#2-ours	21	229	UNL1	C14	MET91	HE1	C.2::H	0.01
#2-ours	2	365	UNL1	C1	ASN142	OD1	C.3::O.2	0.01
#2-ours	16	122	UNL1	C9	VAL31	CG1	C.2::C.3	0.01
#2-ours	21	394	UNL1	C14	LEU144	HD13	C.2::H	0.01
#2-ours	18	297	UNL1	C11	GLY97	HA2	C.2::H	0.01
#2-ours	9	277	UNL1	N3	CYS94	HG	N.2::H	0.01
#2-ours	19	271	UNL1	C12	CYS94	CB	C.2::C.3	0.01
#2-ours	12	351	UNL1	C5	ALA141	O	C.3::O.2	0.01
#2-ours	37	363	UNL1	H11	ASN142	CG	H::C.2	0.01
#2-ours	11	367	UNL1	N4	ASN142	HA	N.3::H	0.01
#2-ours	18	259	UNL1	C11	PHE93	HA	C.2::H	0.01
#2-ours	27	384	UNL1	H01	LEU144	CG	H::C.3	0.01
#2-ours	21	393	UNL1	C14	LEU144	HD12	C.2::H	0.01
#2-ours	45	255	UNL1	H19	PHE93	CE1	H::C.2	0.01
#2-ours	20	196	UNL1	C13	VAL75	CG2	C.2::C.3	0.01
#2-ours	18	394	UNL1	C11	LEU144	HD13	C.2::H	0.01
#2-ours	34	272	UNL1	H08	CYS94	SG	H::S.3	0.01
#2-ours	20	231	UNL1	C13	MET91	HE3	C.2::H	0.01
#2-ours	10	363	UNL1	C4	ASN142	CG	C.3::C.2	0.01
#2-ours	2	392	UNL1	C1	LEU144	HD11	C.3::H	0.01
#2-ours	46	194	UNL1	H20	VAL75	CB	H::C.3	0.01
#2-ours	45	253	UNL1	H19	PHE93	CD1	H::C.2	0.01
#2-ours	1	423	UNL1	CL1	ASP155	OD1	Cl::O.co2	0.01
#2-ours	26	122	UNL1	C19	VAL31	CG1	C.2::C.3	0.01
#2-ours	32	351	UNL1	H06	ALA141	O	H::O.2	0.01
#2-ours	3	95	UNL1	N1	TYR28	CE1	N.4::C.2	0.01
#2-ours	30	93	UNL1	H04	TYR28	CD1	H::C.2	0.01
#2-ours	27	421	UNL1	H01	ASP155	CB	H::C.3	0.01
#2-ours	19	392	UNL1	C12	LEU144	HD11	C.2::H	0.01
#2-ours	45	58	UNL1	H19	LEU23	CD1	H::C.3	0.01
#2-ours	42	123	UNL1	H16	VAL31	CG2	H::C.3	0.01
#2-ours	32	359	UNL1	H06	ASN142	CA	H::C.3	0.01
#2-ours	10	422	UNL1	C4	ASP155	CG	C.3::C.2	0.01
#2-ours	37	422	UNL1	H11	ASP155	CG	H::C.2	0.01
#2-ours	27	385	UNL1	H01	LEU144	CD1	H::C.3	0.01
#2-ours	2	397	UNL1	C1	LEU144	HD23	C.3::H	0.01
#2-ours	46	220	UNL1	H20	MET91	CG	H::C.3	0.01
#2-ours	8	95	UNL1	C3	TYR28	CE1	C.3::C.2	0.01
#2-ours	17	394	UNL1	C10	LEU144	HD13	C.2::H	0.01
#2-ours	17	63	UNL1	C10	LEU23	HB3	C.2::H	0.01
#2-ours	8	365	UNL1	C3	ASN142	OD1	C.3::O.2	0.01
#2-ours	22	385	UNL1	C15	LEU144	CD1	C.2::C.3	0.01
#2-ours	5	351	UNL1	C2	ALA141	O	C.3::O.2	0.01
#2-ours	2	416	UNL1	C1	ALA154	HB3	C.3::H	0.01
#2-ours	21	411	UNL1	C14	ALA154	CB	C.2::C.3	0.01
#2-ours	33	98	UNL1	H07	TYR28	OH	H::O.3	0.01
#2-ours	25	393	UNL1	C18	LEU144	HD12	C.2::H	0.01
#2-ours	38	303	UNL1	H12	SER98	CB	H::C.3	0.01
#2-ours	15	63	UNL1	C8	LEU23	HB3	C.3::H	0.01
#2-ours	18	253	UNL1	C11	PHE93	CD1	C.2::C.2	0.01
#2-ours	2	385	UNL1	C1	LEU144	CD1	C.3::C.3	0.01
#2-ours	14	395	UNL1	C7	LEU144	HD21	C.2::H	0.01
#2-ours	2	359	UNL1	C1	ASN142	CA	C.3::C.3	0.01
#2-ours	24	122	UNL1	C17	VAL31	CG1	C.2::C.3	0.01
#2-ours	1	424	UNL1	CL1	ASP155	OD2	Cl::O.co2	0.01
#2-ours	26	67	UNL1	C19	LEU23	HD13	C.2::H	0.01
#2-ours	2	384	UNL1	C1	LEU144	CG	C.3::C.3	0.01
#2-ours	16	385	UNL1	C9	LEU144	CD1	C.2::C.3	0.01
#2-ours	40	352	UNL1	H14	ALA141	CB	H::C.3	0.01
#2-ours	8	427	UNL1	C3	ASP155	HB2	C.3::H	0.01
#2-ours	21	151	UNL1	C14	ALA44	HB3	C.2::H	0.01
#2-ours	9	275	UNL1	N3	CYS94	HB2	N.2::H	0.01
#2-ours	29	423	UNL1	H03	ASP155	OD1	H::O.co2	0.01
#2-ours	30	92	UNL1	H04	TYR28	CG	H::C.2	0.01
#2-ours	6	385	UNL1	N2	LEU144	CD1	N.2::C.3	0.01
#2-ours	12	355	UNL1	C5	ALA141	HB1	C.3::H	0.01
#2-ours	25	122	UNL1	C18	VAL31	CG1	C.2::C.3	0.01
#2-ours	26	395	UNL1	C19	LEU144	HD21	C.2::H	0.01
#2-ours	13	308	UNL1	C6	SER98	HB3	C.3::H	0.01
#2-ours	36	363	UNL1	H10	ASN142	CG	H::C.2	0.01
#2-ours	6	272	UNL1	N2	CYS94	SG	N.2::S.3	0.01
#2-ours	34	233	UNL1	H08	GLU92	CA	H::C.3	0.01
#2-ours	22	425	UNL1	C15	ASP155	H	C.2::H	0.01
#2-ours	31	418	UNL1	H05	ASP155	CA	H::C.3	0.01
#2-ours	19	272	UNL1	C12	CYS94	SG	C.2::S.3	0.01
#2-ours	1	425	UNL1	CL1	ASP155	H	Cl::H	0.01
#2-ours	22	195	UNL1	C15	VAL75	CG1	C.2::C.3	0.01
#2-ours	4	98	UNL1	O1	TYR28	OH	O.co2::O.3	0.01
#2-ours	16	395	UNL1	C9	LEU144	HD21	C.2::H	0.01
#2-ours	8	98	UNL1	C3	TYR28	OH	C.3::O.3	0.01
#2-ours	9	196	UNL1	N3	VAL75	CG2	N.2::C.3	0.01
#2-ours	36	352	UNL1	H10	ALA141	CB	H::C.3	0.01
#2-ours	20	150	UNL1	C13	ALA44	HB2	C.2::H	0.01
#2-ours	2	350	UNL1	C1	ALA141	C	C.3::C.2	0.01
#2-ours	19	277	UNL1	C12	CYS94	HG	C.2::H	0.01
#2-ours	22	203	UNL1	C15	VAL75	HG21	C.2::H	0.01
#2-ours	39	97	UNL1	H13	TYR28	CZ	H::C.2	0.01
#2-ours	20	225	UNL1	C13	MET91	HB2	C.2::H	0.01
#2-ours	1	167	UNL1	CL1	LYS46	NZ	Cl::N.4	0.01
#2-ours	12	98	UNL1	C5	TYR28	OH	C.3::O.3	0.01
#2-ours	9	272	UNL1	N3	CYS94	SG	N.2::S.3	0.01
#2-ours	3	365	UNL1	N1	ASN142	OD1	N.4::O.2	0.01
#2-ours	22	225	UNL1	C15	MET91	HB2	C.2::H	0.01
#2-ours	15	58	UNL1	C8	LEU23	CD1	C.3::C.3	0.01
#2-ours	31	365	UNL1	H05	ASN142	OD1	H::O.2	0.01
#2-ours	48	123	UNL1	H22	VAL31	CG2	H::C.3	0.01
#2-ours	1	176	UNL1	CL1	LYS46	HE2	Cl::H	0.01
#2-ours	13	386	UNL1	C6	LEU144	CD2	C.3::C.3	0.01
#2-ours	38	350	UNL1	H12	ALA141	C	H::C.2	0.01
#2-ours	40	350	UNL1	H14	ALA141	C	H::C.2	0.01
#2-ours	26	393	UNL1	C19	LEU144	HD12	C.2::H	0.01
#2-ours	10	96	UNL1	C4	TYR28	CE2	C.3::C.2	0.01
#2-ours	17	57	UNL1	C10	LEU23	CG	C.2::C.3	0.01
#2-ours	1	130	UNL1	CL1	VAL31	HG21	Cl::H	0.01
#2-ours	32	362	UNL1	H06	ASN142	CB	H::C.3	0.01
#2-ours	31	423	UNL1	H05	ASP155	OD1	H::O.co2	0.01
#2-ours	38	385	UNL1	H12	LEU144	CD1	H::C.3	0.01
#2-ours	47	195	UNL1	H21	VAL75	CG1	H::C.3	0.01
#2-ours	6	277	UNL1	N2	CYS94	HG	N.2::H	0.01
#2-ours	44	56	UNL1	H18	LEU23	CB	H::C.3	0.01
#2-ours	15	128	UNL1	C8	VAL31	HG12	C.3::H	0.01
#2-ours	18	255	UNL1	C11	PHE93	CE1	C.2::C.2	0.01
#2-ours	21	220	UNL1	C14	MET91	CG	C.2::C.3	0.01
#2-ours	48	122	UNL1	H22	VAL31	CG1	H::C.3	0.01
#2-ours	8	421	UNL1	C3	ASP155	CB	C.3::C.3	0.01
#2-ours	28	386	UNL1	H02	LEU144	CD2	H::C.3	0.01
#2-ours	27	365	UNL1	H01	ASN142	OD1	H::O.2	0.01
#2-ours	35	96	UNL1	H09	TYR28	CE2	H::C.2	0.01
#2-ours	34	267	UNL1	H08	CYS94	N	H::N.am	0.01
#2-ours	3	94	UNL1	N1	TYR28	CD2	N.4::C.2	0.01
#2-ours	1	414	UNL1	CL1	ALA154	HB1	Cl::H	0.01
#2-ours	1	417	UNL1	CL1	ASP155	N	Cl::N.am	0.01
#2-ours	17	56	UNL1	C10	LEU23	CB	C.2::C.3	0.01
#2-ours	22	174	UNL1	C15	LYS46	HD2	C.2::H	0.01
#2-ours	33	424	UNL1	H07	ASP155	OD2	H::O.co2	0.01
#2-ours	17	270	UNL1	C10	CYS94	O	C.2::O.2	0.01
#2-ours	13	350	UNL1	C6	ALA141	C	C.3::C.2	0.01
#2-ours	25	151	UNL1	C18	ALA44	HB3	C.2::H	0.01
#2-ours	34	248	UNL1	H08	PHE93	CA	H::C.3	0.01
#2-ours	18	146	UNL1	C11	ALA44	CB	C.2::C.3	0.01
#2-ours	19	234	UNL1	C12	GLU92	C	C.2::C.2	0.01
#2-ours	23	385	UNL1	C16	LEU144	CD1	C.2::C.3	0.01
#2-ours	24	123	UNL1	C17	VAL31	CG2	C.2::C.3	0.01
#2-ours	7	386	UNL1	O2	LEU144	CD2	O.3::C.3	0.01
#2-ours	44	57	UNL1	H18	LEU23	CG	H::C.3	0.01
#2-ours	36	424	UNL1	H10	ASP155	OD2	H::O.co2	0.01
#2-ours	21	194	UNL1	C14	VAL75	CB	C.2::C.3	0.01
#2-ours	29	365	UNL1	H03	ASN142	OD1	H::O.2	0.01
#2-ours	23	221	UNL1	C16	MET91	SD	C.2::S.3	0.01
#2-ours	9	259	UNL1	N3	PHE93	HA	N.2::H	0.01
#2-ours	1	231	UNL1	CL1	MET91	HE3	Cl::H	0.01
#2-ours	18	249	UNL1	C11	PHE93	C	C.2::C.2	0.01
#2-ours	43	58	UNL1	H17	LEU23	CD1	H::C.3	0.01
#2-ours	15	56	UNL1	C8	LEU23	CB	C.3::C.3	0.01
#2-ours	23	411	UNL1	C16	ALA154	CB	C.2::C.3	0.01
#2-ours	1	175	UNL1	CL1	LYS46	HD3	Cl::H	0.01
#2-ours	21	202	UNL1	C14	VAL75	HG13	C.2::H	0.01
#2-ours	15	130	UNL1	C8	VAL31	HG21	C.3::H	0.01
#2-ours	22	219	UNL1	C15	MET91	CB	C.2::C.3	0.01
#2-ours	16	65	UNL1	C9	LEU23	HD11	C.2::H	0.01
#2-ours	5	359	UNL1	C2	ASN142	CA	C.3::C.3	0.01
#2-ours	2	411	UNL1	C1	ALA154	CB	C.3::C.3	0.01
#2-ours	32	350	UNL1	H06	ALA141	C	H::C.2	0.01
#2-ours	45	271	UNL1	H19	CYS94	CB	H::C.3	0.01
#2-ours	23	427	UNL1	C16	ASP155	HB2	C.2::H	0.01
#2-ours	28	385	UNL1	H02	LEU144	CD1	H::C.3	0.01
#2-ours	11	303	UNL1	N4	SER98	CB	N.3::C.3	0.01
#2-ours	1	164	UNL1	CL1	LYS46	CG	Cl::C.3	0.01
#2-ours	47	411	UNL1	H21	ALA154	CB	H::C.3	0.01
#2-ours	2	422	UNL1	C1	ASP155	CG	C.3::C.2	0.01
#2-ours	19	248	UNL1	C12	PHE93	CA	C.2::C.3	0.01
#2-ours	21	146	UNL1	C14	ALA44	CB	C.2::C.3	0.01
#2-ours	19	268	UNL1	C12	CYS94	CA	C.2::C.3	0.01
#2-ours	18	248	UNL1	C11	PHE93	CA	C.2::C.3	0.01
#2-ours	17	273	UNL1	C10	CYS94	H	C.2::H	0.01
#2-ours	12	97	UNL1	C5	TYR28	CZ	C.3::C.2	0.01
#2-ours	20	222	UNL1	C13	MET91	CE	C.2::C.3	0.01
#2-ours	26	386	UNL1	C19	LEU144	CD2	C.2::C.3	0.01
#2-ours	15	121	UNL1	C8	VAL31	CB	C.3::C.3	0.01
#2-ours	8	96	UNL1	C3	TYR28	CE2	C.3::C.2	0.01
#2-ours	40	365	UNL1	H14	ASN142	OD1	H::O.2	0.01
#2-ours	23	165	UNL1	C16	LYS46	CD	C.2::C.3	0.01
#2-ours	46	385	UNL1	H20	LEU144	CD1	H::C.3	0.01
#2-ours	6	149	UNL1	N2	ALA44	HB1	N.2::H	0.01
#2-ours	43	122	UNL1	H17	VAL31	CG1	H::C.3	0.01
#2-ours	34	247	UNL1	H08	PHE93	N	H::N.am	0.01
#2-ours	37	364	UNL1	H11	ASN142	ND2	H::N.pl3	0.01
#2-ours	17	275	UNL1	C10	CYS94	HB2	C.2::H	0.01
#2-ours	6	253	UNL1	N2	PHE93	CD1	N.2::C.2	0.01
#2-ours	26	151	UNL1	C19	ALA44	HB3	C.2::H	0.01
#2-ours	25	395	UNL1	C18	LEU144	HD21	C.2::H	0.01
#2-ours	3	98	UNL1	N1	TYR28	OH	N.4::O.3	0.01
#2-ours	11	384	UNL1	N4	LEU144	CG	N.3::C.3	0.01
#2-ours	20	414	UNL1	C13	ALA154	HB1	C.2::H	0.01
#2-ours	15	395	UNL1	C8	LEU144	HD21	C.3::H	0.01
#2-ours	21	235	UNL1	C14	GLU92	O	C.2::O.2	0.01
#2-ours	3	421	UNL1	N1	ASP155	CB	N.4::C.3	0.01
#2-ours	2	424	UNL1	C1	ASP155	OD2	C.3::O.co2	0.01
#2-ours	5	418	UNL1	C2	ASP155	CA	C.3::C.3	0.01
#2-ours	6	234	UNL1	N2	GLU92	C	N.2::C.2	0.01
#2-ours	20	219	UNL1	C13	MET91	CB	C.2::C.3	0.01
#2-ours	16	128	UNL1	C9	VAL31	HG12	C.2::H	0.01
#2-ours	4	130	UNL1	O1	VAL31	HG21	O.co2::H	0.01
#2-ours	12	107	UNL1	C5	TYR28	HH	C.3::H	0.01
#2-ours	10	97	UNL1	C4	TYR28	CZ	C.3::C.2	0.01
#2-ours	16	149	UNL1	C9	ALA44	HB1	C.2::H	0.01
#2-ours	16	386	UNL1	C9	LEU144	CD2	C.2::C.3	0.01
#2-ours	17	66	UNL1	C10	LEU23	HD12	C.2::H	0.01
#2-ours	18	262	UNL1	C11	PHE93	HD1	C.2::H	0.01
#2-ours	17	127	UNL1	C10	VAL31	HG11	C.2::H	0.01
#2-ours	19	67	UNL1	C12	LEU23	HD13	C.2::H	0.01
#2-ours	1	170	UNL1	CL1	LYS46	HB2	Cl::H	0.01
#2-ours	19	384	UNL1	C12	LEU144	CG	C.2::C.3	0.01
#2-ours	11	359	UNL1	N4	ASN142	CA	N.3::C.3	0.01
#2-ours	2	391	UNL1	C1	LEU144	HG	C.3::H	0.01
#2-ours	27	350	UNL1	H01	ALA141	C	H::C.2	0.01
#2-ours	26	384	UNL1	C19	LEU144	CG	C.2::C.3	0.01
#2-ours	10	371	UNL1	C4	ASN142	HD22	C.3::H	0.01
#2-ours	41	303	UNL1	H15	SER98	CB	H::C.3	0.01
#2-ours	26	275	UNL1	C19	CYS94	HB2	C.2::H	0.01
#2-ours	22	196	UNL1	C15	VAL75	CG2	C.2::C.3	0.01
#2-ours	9	271	UNL1	N3	CYS94	CB	N.2::C.3	0.01
#2-ours	23	130	UNL1	C16	VAL31	HG21	C.2::H	0.01
#2-ours	12	350	UNL1	C5	ALA141	C	C.3::C.2	0.01
#2-ours	17	293	UNL1	C10	GLY97	CA	C.2::C.3	0.01
#2-ours	20	384	UNL1	C13	LEU144	CG	C.2::C.3	0.01
#2-ours	22	230	UNL1	C15	MET91	HE2	C.2::H	0.01
#2-ours	15	62	UNL1	C8	LEU23	HB2	C.3::H	0.01
#2-ours	1	123	UNL1	CL1	VAL31	CG2	Cl::C.3	0.01
#2-ours	24	231	UNL1	C17	MET91	HE3	C.2::H	0.01
#2-ours	6	58	UNL1	N2	LEU23	CD1	N.2::C.3	0.01
#2-ours	6	67	UNL1	N2	LEU23	HD13	N.2::H	0.01
#2-ours	6	65	UNL1	N2	LEU23	HD11	N.2::H	0.01
#2-ours	47	417	UNL1	H21	ASP155	N	H::N.am	0.01
#2-ours	15	394	UNL1	C8	LEU144	HD13	C.3::H	0.01
#2-ours	26	58	UNL1	C19	LEU23	CD1	C.2::C.3	0.01
#2-ours	46	235	UNL1	H20	GLU92	O	H::O.2	0.01
#2-ours	25	150	UNL1	C18	ALA44	HB2	C.2::H	0.01
#2-ours	6	151	UNL1	N2	ALA44	HB3	N.2::H	0.01
#2-ours	9	267	UNL1	N3	CYS94	N	N.2::N.am	0.01
#2-ours	16	146	UNL1	C9	ALA44	CB	C.2::C.3	0.01
#2-ours	25	384	UNL1	C18	LEU144	CG	C.2::C.3	0.01
#2-ours	18	293	UNL1	C11	GLY97	CA	C.2::C.3	0.01
#2-ours	5	350	UNL1	C2	ALA141	C	C.3::C.2	0.01
#2-ours	18	385	UNL1	C11	LEU144	CD1	C.2::C.3	0.01
#2-ours	27	360	UNL1	H01	ASN142	C	H::C.2	0.01
#2-ours	20	221	UNL1	C13	MET91	SD	C.2::S.3	0.01
#2-ours	10	355	UNL1	C4	ALA141	HB1	C.3::H	0.01
#2-ours	2	414	UNL1	C1	ALA154	HB1	C.3::H	0.01
#2-ours	16	63	UNL1	C9	LEU23	HB3	C.2::H	0.01
#2-ours	29	96	UNL1	H03	TYR28	CE2	H::C.2	0.01
#2-ours	2	363	UNL1	C1	ASN142	CG	C.3::C.2	0.01
#2-ours	12	365	UNL1	C5	ASN142	OD1	C.3::O.2	0.01
#2-ours	13	355	UNL1	C6	ALA141	HB1	C.3::H	0.01
#2-ours	34	271	UNL1	H08	CYS94	CB	H::C.3	0.01
#2-ours	29	97	UNL1	H03	TYR28	CZ	H::C.2	0.01
#2-ours	22	220	UNL1	C15	MET91	CG	C.2::C.3	0.01
#2-ours	3	93	UNL1	N1	TYR28	CD1	N.4::C.2	0.01
#2-ours	45	257	UNL1	H19	PHE93	CZ	H::C.2	0.01
#2-ours	44	59	UNL1	H18	LEU23	CD2	H::C.3	0.01
#2-ours	11	396	UNL1	N4	LEU144	HD22	N.3::H	0.01
#2-ours	15	126	UNL1	C8	VAL31	HB	C.3::H	0.01
#2-ours	34	232	UNL1	H08	GLU92	N	H::N.am	0.01
#2-ours	33	93	UNL1	H07	TYR28	CD1	H::C.2	0.01
#2-ours	18	66	UNL1	C11	LEU23	HD12	C.2::H	0.01
#2-ours	19	249	UNL1	C12	PHE93	C	C.2::C.2	0.01
#2-ours	24	414	UNL1	C17	ALA154	HB1	C.2::H	0.01
#2-ours	23	170	UNL1	C16	LYS46	HB2	C.2::H	0.01
#2-ours	30	422	UNL1	H04	ASP155	CG	H::C.2	0.01
#2-ours	26	273	UNL1	C19	CYS94	H	C.2::H	0.01
#2-ours	3	106	UNL1	N1	TYR28	HE2	N.4::H	0.01
#2-ours	45	249	UNL1	H19	PHE93	C	H::C.2	0.01
#2-ours	13	303	UNL1	C6	SER98	CB	C.3::C.3	0.01
#2-ours	2	394	UNL1	C1	LEU144	HD13	C.3::H	0.01
#2-ours	22	226	UNL1	C15	MET91	HB3	C.2::H	0.01
#2-ours	15	123	UNL1	C8	VAL31	CG2	C.3::C.3	0.01
#2-ours	45	279	UNL1	H19	GLY95	CA	H::C.3	0.01
#2-ours	7	394	UNL1	O2	LEU144	HD13	O.3::H	0.01
#2-ours	11	365	UNL1	N4	ASN142	OD1	N.3::O.2	0.01
#2-ours	6	393	UNL1	N2	LEU144	HD12	N.2::H	0.01
#2-ours	34	236	UNL1	H08	GLU92	CB	H::C.3	0.01
#1-ours	5	279	UNL1	N2	CYS94	H	N.2::H	0.24
#1-ours	6	412	UNL1	O2	ASP155	H	O.2::H	0.19
#1-ours	30	241	UNL1	H04	GLU92	O	H::O.2	0.16
#1-ours	41	104	UNL1	H15	TYR28	OH	H::O.3	0.16
#1-ours	44	227	UNL1	H18	MET91	SD	H::S.3	0.12
#1-ours	5	273	UNL1	N2	CYS94	N	N.2::N.am	0.11
#1-ours	27	398	UNL1	H01	ALA154	CB	H::C.3	0.1
#1-ours	39	72	UNL1	H13	GLY24	C	H::C.2	0.1
#1-ours	26	235	UNL1	C21	MET91	HE1	C.3::H	0.1
#1-ours	13	64	UNL1	C8	LEU23	HD11	C.2::H	0.09
#1-ours	12	279	UNL1	C7	CYS94	H	C.2::H	0.09
#1-ours	20	76	UNL1	C15	GLY24	HA3	C.3::H	0.09
#1-ours	25	412	UNL1	C20	ASP155	H	C.2::H	0.09
#1-ours	23	227	UNL1	C18	MET91	SD	C.2::S.3	0.09
#1-ours	1	414	UNL1	C1	ASP155	HB2	C.3::H	0.08
#1-ours	5	265	UNL1	N2	PHE93	HA	N.2::H	0.08
#1-ours	6	404	UNL1	O2	ASP155	N	O.2::N.am	0.08
#1-ours	20	104	UNL1	C15	TYR28	OH	C.3::O.3	0.08
#1-ours	14	66	UNL1	C9	LEU23	HD13	C.2::H	0.08
#1-ours	46	405	UNL1	H20	ASP155	CA	H::C.3	0.08
#1-ours	22	209	UNL1	C17	VAL75	HG21	C.2::H	0.08
#1-ours	47	228	UNL1	H21	MET91	CE	H::C.3	0.08
#1-ours	47	171	UNL1	H21	LYS46	CD	H::C.3	0.08
#1-ours	13	57	UNL1	C8	LEU23	CD1	C.2::C.3	0.07
#1-ours	43	241	UNL1	H17	GLU92	O	H::O.2	0.07
#1-ours	16	62	UNL1	C11	LEU23	HB3	C.2::H	0.07
#1-ours	17	62	UNL1	C12	LEU23	HB3	C.2::H	0.07
#1-ours	39	71	UNL1	H13	GLY24	CA	H::C.3	0.07
#1-ours	12	276	UNL1	C7	CYS94	O	C.2::O.2	0.07
#1-ours	34	259	UNL1	H08	PHE93	CD1	H::C.2	0.07
#1-ours	26	413	UNL1	C21	ASP155	HA	C.3::H	0.07
#1-ours	26	180	UNL1	C21	LYS46	HD2	C.3::H	0.07
#1-ours	6	206	UNL1	O2	VAL75	HG11	O.2::H	0.07
#1-ours	34	261	UNL1	H08	PHE93	CE1	H::C.2	0.07
#1-ours	41	101	UNL1	H15	TYR28	CE1	H::C.2	0.07
#1-ours	15	66	UNL1	C10	LEU23	HD13	C.2::H	0.07
#1-ours	11	279	UNL1	C6	CYS94	H	C.2::H	0.07
#1-ours	2	241	UNL1	N1	GLU92	O	N.pl3::O.2	0.07
#1-ours	41	103	UNL1	H15	TYR28	CZ	H::C.2	0.07
#1-ours	10	372	UNL1	C5	LEU144	CD1	C.2::C.3	0.07
#1-ours	20	72	UNL1	C15	GLY24	C	C.3::C.2	0.07
#1-ours	9	372	UNL1	C4	LEU144	CD1	C.2::C.3	0.06
#1-ours	12	64	UNL1	C7	LEU23	HD11	C.2::H	0.06
#1-ours	20	71	UNL1	C15	GLY24	CA	C.3::C.3	0.06
#1-ours	25	235	UNL1	C20	MET91	HE1	C.2::H	0.06
#1-ours	9	381	UNL1	C4	LEU144	HD13	C.2::H	0.06
#1-ours	25	401	UNL1	C20	ALA154	HB1	C.2::H	0.06
#1-ours	10	381	UNL1	C5	LEU144	HD13	C.2::H	0.06
#1-ours	24	401	UNL1	C19	ALA154	HB1	C.2::H	0.06
#1-ours	39	77	UNL1	H13	GLY25	N	H::N.am	0.06
#1-ours	25	228	UNL1	C20	MET91	CE	C.2::C.3	0.06
#1-ours	6	227	UNL1	O2	MET91	SD	O.2::S.3	0.06
#1-ours	9	379	UNL1	C4	LEU144	HD11	C.2::H	0.06
#1-ours	25	227	UNL1	C20	MET91	SD	C.2::S.3	0.06
#1-ours	2	152	UNL1	N1	ALA44	CB	N.pl3::C.3	0.06
#1-ours	14	57	UNL1	C9	LEU23	CD1	C.2::C.3	0.06
#1-ours	11	156	UNL1	C6	ALA44	HB2	C.2::H	0.06
#1-ours	12	273	UNL1	C7	CYS94	N	C.2::N.am	0.06
#1-ours	20	77	UNL1	C15	GLY25	N	C.3::N.am	0.06
#1-ours	23	209	UNL1	C18	VAL75	HG21	C.2::H	0.06
#1-ours	23	237	UNL1	C18	MET91	HE3	C.2::H	0.06
#1-ours	6	401	UNL1	O2	ALA154	HB1	O.2::H	0.06
#1-ours	12	259	UNL1	C7	PHE93	CD1	C.2::C.2	0.06
#1-ours	23	228	UNL1	C18	MET91	CE	C.2::C.3	0.05
#1-ours	2	156	UNL1	N1	ALA44	HB2	N.pl3::H	0.05
#1-ours	20	132	UNL1	C15	VAL31	HB	C.3::H	0.05
#1-ours	28	408	UNL1	H02	ASP155	CB	H::C.3	0.05
#1-ours	13	66	UNL1	C8	LEU23	HD13	C.2::H	0.05
#1-ours	40	71	UNL1	H14	GLY24	CA	H::C.3	0.05
#1-ours	15	62	UNL1	C10	LEU23	HB3	C.2::H	0.05
#1-ours	12	275	UNL1	C7	CYS94	C	C.2::C.2	0.05
#1-ours	7	379	UNL1	C3	LEU144	HD11	C.2::H	0.05
#1-ours	26	228	UNL1	C21	MET91	CE	C.3::C.3	0.05
#1-ours	1	401	UNL1	C1	ALA154	HB1	C.3::H	0.05
#1-ours	22	202	UNL1	C17	VAL75	CG2	C.2::C.3	0.05
#1-ours	34	276	UNL1	H08	CYS94	O	H::O.2	0.05
#1-ours	20	111	UNL1	C15	TYR28	HE1	C.3::H	0.05
#1-ours	18	54	UNL1	C13	LEU23	O	C.2::O.2	0.05
#1-ours	21	133	UNL1	C16	VAL31	HG11	C.2::H	0.05
#1-ours	25	404	UNL1	C20	ASP155	N	C.2::N.am	0.05
#1-ours	34	275	UNL1	H08	CYS94	C	H::C.2	0.05
#1-ours	2	381	UNL1	N1	LEU144	HD13	N.pl3::H	0.05
#1-ours	26	405	UNL1	C21	ASP155	CA	C.3::C.3	0.05
#1-ours	18	62	UNL1	C13	LEU23	HB3	C.2::H	0.05
#1-ours	12	261	UNL1	C7	PHE93	CE1	C.2::C.2	0.05
#1-ours	24	228	UNL1	C19	MET91	CE	C.2::C.3	0.05
#1-ours	23	206	UNL1	C18	VAL75	HG11	C.2::H	0.05
#1-ours	17	54	UNL1	C12	LEU23	O	C.2::O.2	0.05
#1-ours	1	398	UNL1	C1	ALA154	CB	C.3::C.3	0.05
#1-ours	1	379	UNL1	C1	LEU144	HD11	C.3::H	0.05
#1-ours	44	201	UNL1	H18	VAL75	CG1	H::C.3	0.04
#1-ours	10	379	UNL1	C5	LEU144	HD11	C.2::H	0.04
#1-ours	44	225	UNL1	H18	MET91	CB	H::C.3	0.04
#1-ours	30	240	UNL1	H04	GLU92	C	H::C.2	0.04
#1-ours	30	152	UNL1	H04	ALA44	CB	H::C.3	0.04
#1-ours	5	156	UNL1	N2	ALA44	HB2	N.2::H	0.04
#1-ours	5	254	UNL1	N2	PHE93	CA	N.2::C.3	0.04
#1-ours	24	237	UNL1	C19	MET91	HE3	C.2::H	0.04
#1-ours	26	412	UNL1	C21	ASP155	H	C.3::H	0.04
#1-ours	21	66	UNL1	C16	LEU23	HD13	C.2::H	0.04
#1-ours	14	64	UNL1	C9	LEU23	HD11	C.2::H	0.04
#1-ours	23	202	UNL1	C18	VAL75	CG2	C.2::C.3	0.04
#1-ours	20	81	UNL1	C15	GLY25	H	C.3::H	0.04
#1-ours	6	201	UNL1	O2	VAL75	CG1	O.2::C.3	0.04
#1-ours	11	152	UNL1	C6	ALA44	CB	C.2::C.3	0.04
#1-ours	43	202	UNL1	H17	VAL75	CG2	H::C.3	0.04
#1-ours	1	403	UNL1	C1	ALA154	HB3	C.3::H	0.04
#1-ours	12	57	UNL1	C7	LEU23	CD1	C.2::C.3	0.04
#1-ours	15	57	UNL1	C10	LEU23	CD1	C.2::C.3	0.04
#1-ours	11	381	UNL1	C6	LEU144	HD13	C.2::H	0.04
#1-ours	22	241	UNL1	C17	GLU92	O	C.2::O.2	0.04
#1-ours	26	171	UNL1	C21	LYS46	CD	C.3::C.3	0.04
#1-ours	44	228	UNL1	H18	MET91	CE	H::C.3	0.04
#1-ours	39	127	UNL1	H13	VAL31	CB	H::C.3	0.04
#1-ours	22	231	UNL1	C17	MET91	HB2	C.2::H	0.04
#1-ours	24	227	UNL1	C19	MET91	SD	C.2::S.3	0.04
#1-ours	23	231	UNL1	C18	MET91	HB2	C.2::H	0.04
#1-ours	2	157	UNL1	N1	ALA44	HB3	N.pl3::H	0.04
#1-ours	1	408	UNL1	C1	ASP155	CB	C.3::C.3	0.04
#1-ours	23	225	UNL1	C18	MET91	CB	C.2::C.3	0.04
#1-ours	10	152	UNL1	C5	ALA44	CB	C.2::C.3	0.04
#1-ours	34	273	UNL1	H08	CYS94	N	H::N.am	0.04
#1-ours	43	225	UNL1	H17	MET91	CB	H::C.3	0.04
#1-ours	46	408	UNL1	H20	ASP155	CB	H::C.3	0.04
#1-ours	18	53	UNL1	C13	LEU23	C	C.2::C.2	0.04
#1-ours	25	206	UNL1	C20	VAL75	HG11	C.2::H	0.03
#1-ours	34	263	UNL1	H08	PHE93	CZ	H::C.2	0.03
#1-ours	5	255	UNL1	N2	PHE93	C	N.2::C.2	0.03
#1-ours	21	62	UNL1	C16	LEU23	HB3	C.2::H	0.03
#1-ours	10	157	UNL1	C5	ALA44	HB3	C.2::H	0.03
#1-ours	13	276	UNL1	C8	CYS94	O	C.2::O.2	0.03
#1-ours	42	128	UNL1	H16	VAL31	CG1	H::C.3	0.03
#1-ours	3	136	UNL1	O1	VAL31	HG21	O.3::H	0.03
#1-ours	23	232	UNL1	C18	MET91	HB3	C.2::H	0.03
#1-ours	29	373	UNL1	H03	LEU144	CD2	H::C.3	0.03
#1-ours	5	281	UNL1	N2	CYS94	HB2	N.2::H	0.03
#1-ours	7	372	UNL1	C3	LEU144	CD1	C.2::C.3	0.03
#1-ours	24	235	UNL1	C19	MET91	HE1	C.2::H	0.03
#1-ours	23	201	UNL1	C18	VAL75	CG1	C.2::C.3	0.03
#1-ours	22	372	UNL1	C17	LEU144	CD1	C.2::C.3	0.03
#1-ours	19	62	UNL1	C14	LEU23	HB3	C.2::H	0.03
#1-ours	16	55	UNL1	C11	LEU23	CB	C.2::C.3	0.03
#1-ours	20	101	UNL1	C15	TYR28	CE1	C.3::C.2	0.03
#1-ours	22	157	UNL1	C17	ALA44	HB3	C.2::H	0.03
#1-ours	46	404	UNL1	H20	ASP155	N	H::N.am	0.03
#1-ours	22	225	UNL1	C17	MET91	CB	C.2::C.3	0.03
#1-ours	39	70	UNL1	H13	GLY24	N	H::N.am	0.03
#1-ours	38	54	UNL1	H12	LEU23	O	H::O.2	0.03
#1-ours	2	279	UNL1	N1	CYS94	H	N.pl3::H	0.03
#1-ours	26	408	UNL1	C21	ASP155	CB	C.3::C.3	0.03
#1-ours	23	401	UNL1	C18	ALA154	HB1	C.2::H	0.03
#1-ours	2	372	UNL1	N1	LEU144	CD1	N.pl3::C.3	0.03
#1-ours	5	274	UNL1	N2	CYS94	CA	N.2::C.3	0.03
#1-ours	12	274	UNL1	C7	CYS94	CA	C.2::C.3	0.03
#1-ours	39	73	UNL1	H13	GLY24	O	H::O.2	0.03
#1-ours	3	132	UNL1	O1	VAL31	HB	O.3::H	0.03
#1-ours	18	76	UNL1	C13	GLY24	HA3	C.2::H	0.03
#1-ours	24	379	UNL1	C19	LEU144	HD11	C.2::H	0.03
#1-ours	15	55	UNL1	C10	LEU23	CB	C.2::C.3	0.03
#1-ours	22	232	UNL1	C17	MET91	HB3	C.2::H	0.03
#1-ours	25	405	UNL1	C20	ASP155	CA	C.2::C.3	0.03
#1-ours	22	379	UNL1	C17	LEU144	HD11	C.2::H	0.03
#1-ours	25	413	UNL1	C20	ASP155	HA	C.2::H	0.03
#1-ours	17	55	UNL1	C12	LEU23	CB	C.2::C.3	0.03
#1-ours	7	401	UNL1	C3	ALA154	HB1	C.2::H	0.03
#1-ours	47	172	UNL1	H21	LYS46	CE	H::C.3	0.03
#1-ours	34	258	UNL1	H08	PHE93	CG	H::C.2	0.03
#1-ours	22	210	UNL1	C17	VAL75	HG22	C.2::H	0.03
#1-ours	11	281	UNL1	C6	CYS94	HB2	C.2::H	0.03
#1-ours	40	72	UNL1	H14	GLY24	C	H::C.2	0.03
#1-ours	20	103	UNL1	C15	TYR28	CZ	C.3::C.2	0.03
#1-ours	6	398	UNL1	O2	ALA154	CB	O.2::C.3	0.03
#1-ours	10	380	UNL1	C5	LEU144	HD12	C.2::H	0.03
#1-ours	1	382	UNL1	C1	LEU144	HD21	C.3::H	0.03
#1-ours	44	202	UNL1	H18	VAL75	CG2	H::C.3	0.03
#1-ours	20	127	UNL1	C15	VAL31	CB	C.3::C.3	0.03
#1-ours	24	206	UNL1	C19	VAL75	HG11	C.2::H	0.03
#1-ours	12	265	UNL1	C7	PHE93	HA	C.2::H	0.03
#1-ours	26	404	UNL1	C21	ASP155	N	C.3::N.am	0.03
#1-ours	25	398	UNL1	C20	ALA154	CB	C.2::C.3	0.03
#1-ours	8	66	UNL1	N3	LEU23	HD13	N.2::H	0.03
#1-ours	21	128	UNL1	C16	VAL31	CG1	C.2::C.3	0.03
#1-ours	25	237	UNL1	C20	MET91	HE3	C.2::H	0.03
#1-ours	2	155	UNL1	N1	ALA44	HB1	N.pl3::H	0.03
#1-ours	35	57	UNL1	H09	LEU23	CD1	H::C.3	0.03
#1-ours	29	372	UNL1	H03	LEU144	CD1	H::C.3	0.03
#1-ours	20	129	UNL1	C15	VAL31	CG2	C.3::C.3	0.03
#1-ours	44	226	UNL1	H18	MET91	CG	H::C.3	0.03
#1-ours	18	55	UNL1	C13	LEU23	CB	C.2::C.3	0.03
#1-ours	39	129	UNL1	H13	VAL31	CG2	H::C.3	0.03
#1-ours	1	372	UNL1	C1	LEU144	CD1	C.3::C.3	0.03
#1-ours	8	381	UNL1	N3	LEU144	HD13	N.2::H	0.03
#1-ours	10	241	UNL1	C5	GLU92	O	C.2::O.2	0.03
#1-ours	41	77	UNL1	H15	GLY25	N	H::N.am	0.03
#1-ours	12	268	UNL1	C7	PHE93	HD1	C.2::H	0.03
#1-ours	4	414	UNL1	C2	ASP155	HB2	C.3::H	0.03
#1-ours	46	409	UNL1	H20	ASP155	CG	H::C.2	0.03
#1-ours	24	398	UNL1	C19	ALA154	CB	C.2::C.3	0.03
#1-ours	20	136	UNL1	C15	VAL31	HG21	C.3::H	0.03
#1-ours	23	379	UNL1	C18	LEU144	HD11	C.2::H	0.03
#1-ours	37	54	UNL1	H11	LEU23	O	H::O.2	0.03
#1-ours	6	405	UNL1	O2	ASP155	CA	O.2::C.3	0.03
#1-ours	40	104	UNL1	H14	TYR28	OH	H::O.3	0.03
#1-ours	6	400	UNL1	O2	ALA154	HA	O.2::H	0.03
#1-ours	47	227	UNL1	H21	MET91	SD	H::S.3	0.03
#1-ours	26	414	UNL1	C21	ASP155	HB2	C.3::H	0.03
#1-ours	22	237	UNL1	C17	MET91	HE3	C.2::H	0.02
#1-ours	21	55	UNL1	C16	LEU23	CB	C.2::C.3	0.02
#1-ours	10	155	UNL1	C5	ALA44	HB1	C.2::H	0.02
#1-ours	12	66	UNL1	C7	LEU23	HD13	C.2::H	0.02
#1-ours	17	53	UNL1	C12	LEU23	C	C.2::C.2	0.02
#1-ours	11	265	UNL1	C6	PHE93	HA	C.2::H	0.02
#1-ours	26	227	UNL1	C21	MET91	SD	C.3::S.3	0.02
#1-ours	46	410	UNL1	H20	ASP155	OD1	H::O.co2	0.02
#1-ours	19	55	UNL1	C14	LEU23	CB	C.2::C.3	0.02
#1-ours	6	395	UNL1	O2	ALA154	CA	O.2::C.3	0.02
#1-ours	23	210	UNL1	C18	VAL75	HG22	C.2::H	0.02
#1-ours	6	413	UNL1	O2	ASP155	HA	O.2::H	0.02
#1-ours	11	273	UNL1	C6	CYS94	N	C.2::N.am	0.02
#1-ours	5	259	UNL1	N2	PHE93	CD1	N.2::C.2	0.02
#1-ours	28	409	UNL1	H02	ASP155	CG	H::C.2	0.02
#1-ours	4	379	UNL1	C2	LEU144	HD11	C.3::H	0.02
#1-ours	40	77	UNL1	H14	GLY25	N	H::N.am	0.02
#1-ours	5	275	UNL1	N2	CYS94	C	N.2::C.2	0.02
#1-ours	23	235	UNL1	C18	MET91	HE1	C.2::H	0.02
#1-ours	26	409	UNL1	C21	ASP155	CG	C.3::C.2	0.02
#1-ours	33	372	UNL1	H07	LEU144	CD1	H::C.3	0.02
#1-ours	43	240	UNL1	H17	GLU92	C	H::C.2	0.02
#1-ours	27	404	UNL1	H01	ASP155	N	H::N.am	0.02
#1-ours	13	303	UNL1	C8	GLY97	HA2	C.2::H	0.02
#1-ours	5	276	UNL1	N2	CYS94	O	N.2::O.2	0.02
#1-ours	27	408	UNL1	H01	ASP155	CB	H::C.3	0.02
#1-ours	20	113	UNL1	C15	TYR28	HH	C.3::H	0.02
#1-ours	7	381	UNL1	C3	LEU144	HD13	C.2::H	0.02
#1-ours	11	155	UNL1	C6	ALA44	HB1	C.2::H	0.02
#1-ours	27	396	UNL1	H01	ALA154	C	H::C.2	0.02
#1-ours	10	209	UNL1	C5	VAL75	HG21	C.2::H	0.02
#1-ours	19	133	UNL1	C14	VAL31	HG11	C.2::H	0.02
#1-ours	6	396	UNL1	O2	ALA154	C	O.2::C.2	0.02
#1-ours	23	208	UNL1	C18	VAL75	HG13	C.2::H	0.02
#1-ours	5	277	UNL1	N2	CYS94	CB	N.2::C.3	0.02
#1-ours	27	372	UNL1	H01	LEU144	CD1	H::C.3	0.02
#1-ours	22	227	UNL1	C17	MET91	SD	C.2::S.3	0.02
#1-ours	22	380	UNL1	C17	LEU144	HD12	C.2::H	0.02
#1-ours	20	70	UNL1	C15	GLY24	N	C.3::N.am	0.02
#1-ours	6	228	UNL1	O2	MET91	CE	O.2::C.3	0.02
#1-ours	6	235	UNL1	O2	MET91	HE1	O.2::H	0.02
#1-ours	3	127	UNL1	O1	VAL31	CB	O.3::C.3	0.02
#1-ours	12	255	UNL1	C7	PHE93	C	C.2::C.2	0.02
#1-ours	22	152	UNL1	C17	ALA44	CB	C.2::C.3	0.02
#1-ours	21	61	UNL1	C16	LEU23	HB2	C.2::H	0.02
#1-ours	26	182	UNL1	C21	LYS46	HE2	C.3::H	0.02
#1-ours	29	371	UNL1	H03	LEU144	CG	H::C.3	0.02
#1-ours	45	408	UNL1	H19	ASP155	CB	H::C.3	0.02
#1-ours	45	409	UNL1	H19	ASP155	CG	H::C.2	0.02
#1-ours	39	78	UNL1	H13	GLY25	CA	H::C.3	0.02
#1-ours	16	66	UNL1	C11	LEU23	HD13	C.2::H	0.02
#1-ours	26	172	UNL1	C21	LYS46	CE	C.3::C.3	0.02
#1-ours	5	152	UNL1	N2	ALA44	CB	N.2::C.3	0.02
#1-ours	3	129	UNL1	O1	VAL31	CG2	O.3::C.3	0.02
#1-ours	3	133	UNL1	O1	VAL31	HG11	O.3::H	0.02
#1-ours	19	61	UNL1	C14	LEU23	HB2	C.2::H	0.02
#1-ours	38	53	UNL1	H12	LEU23	C	H::C.2	0.02
#1-ours	20	78	UNL1	C15	GLY25	CA	C.3::C.3	0.02
#1-ours	27	395	UNL1	H01	ALA154	CA	H::C.3	0.02
#1-ours	12	258	UNL1	C7	PHE93	CG	C.2::C.2	0.02
#1-ours	22	381	UNL1	C17	LEU144	HD13	C.2::H	0.02
#1-ours	35	58	UNL1	H09	LEU23	CD2	H::C.3	0.02
#1-ours	11	372	UNL1	C6	LEU144	CD1	C.2::C.3	0.02
#1-ours	34	274	UNL1	H08	CYS94	CA	H::C.3	0.02
#1-ours	4	401	UNL1	C2	ALA154	HB1	C.3::H	0.02
#1-ours	21	57	UNL1	C16	LEU23	CD1	C.2::C.3	0.02
#1-ours	12	270	UNL1	C7	PHE93	HE1	C.2::H	0.02
#1-ours	13	56	UNL1	C8	LEU23	CG	C.2::C.3	0.02
#1-ours	11	241	UNL1	C6	GLU92	O	C.2::O.2	0.02
#1-ours	12	281	UNL1	C7	CYS94	HB2	C.2::H	0.02
#1-ours	30	273	UNL1	H04	CYS94	N	H::N.am	0.02
#1-ours	16	57	UNL1	C11	LEU23	CD1	C.2::C.3	0.02
#1-ours	23	372	UNL1	C18	LEU144	CD1	C.2::C.3	0.02
#1-ours	12	254	UNL1	C7	PHE93	CA	C.2::C.3	0.02
#1-ours	34	285	UNL1	H08	GLY95	CA	H::C.3	0.02
#1-ours	25	201	UNL1	C20	VAL75	CG1	C.2::C.3	0.02
#1-ours	38	71	UNL1	H12	GLY24	CA	H::C.3	0.02
#1-ours	1	373	UNL1	C1	LEU144	CD2	C.3::C.3	0.02
#1-ours	6	208	UNL1	O2	VAL75	HG13	O.2::H	0.02
#1-ours	43	238	UNL1	H17	GLU92	N	H::N.am	0.02
#1-ours	23	226	UNL1	C18	MET91	CG	C.2::C.3	0.02
#1-ours	14	62	UNL1	C9	LEU23	HB3	C.2::H	0.02
#1-ours	5	241	UNL1	N2	GLU92	O	N.2::O.2	0.02
#1-ours	10	156	UNL1	C5	ALA44	HB2	C.2::H	0.02
#1-ours	34	262	UNL1	H08	PHE93	CE2	H::C.2	0.02
#1-ours	41	72	UNL1	H15	GLY24	C	H::C.2	0.02
#1-ours	13	67	UNL1	C8	LEU23	HD21	C.2::H	0.02
#1-ours	24	372	UNL1	C19	LEU144	CD1	C.2::C.3	0.02
#1-ours	34	255	UNL1	H08	PHE93	C	H::C.2	0.02
#1-ours	18	71	UNL1	C13	GLY24	CA	C.2::C.3	0.02
#1-ours	9	380	UNL1	C4	LEU144	HD12	C.2::H	0.02
#1-ours	26	181	UNL1	C21	LYS46	HD3	C.3::H	0.02
#1-ours	28	411	UNL1	H02	ASP155	OD2	H::O.co2	0.02
#1-ours	26	237	UNL1	C21	MET91	HE3	C.3::H	0.02
#1-ours	30	254	UNL1	H04	PHE93	CA	H::C.3	0.02
#1-ours	39	53	UNL1	H13	LEU23	C	H::C.2	0.02
#1-ours	15	64	UNL1	C10	LEU23	HD11	C.2::H	0.02
#1-ours	19	128	UNL1	C14	VAL31	CG1	C.2::C.3	0.02
#1-ours	2	380	UNL1	N1	LEU144	HD12	N.pl3::H	0.02
#1-ours	12	263	UNL1	C7	PHE93	CZ	C.2::C.2	0.02
#1-ours	5	268	UNL1	N2	PHE93	HD1	N.2::H	0.02
#1-ours	15	56	UNL1	C10	LEU23	CG	C.2::C.3	0.02
#1-ours	13	261	UNL1	C8	PHE93	CE1	C.2::C.2	0.02
#1-ours	20	53	UNL1	C15	LEU23	C	C.3::C.2	0.02
#1-ours	11	66	UNL1	C6	LEU23	HD13	C.2::H	0.02
#1-ours	25	414	UNL1	C20	ASP155	HB2	C.2::H	0.02
#1-ours	34	260	UNL1	H08	PHE93	CD2	H::C.2	0.02
#1-ours	19	132	UNL1	C14	VAL31	HB	C.2::H	0.02
#1-ours	39	104	UNL1	H13	TYR28	OH	H::O.3	0.02
#1-ours	13	58	UNL1	C8	LEU23	CD2	C.2::C.3	0.02
#1-ours	22	228	UNL1	C17	MET91	CE	C.2::C.3	0.02
#1-ours	19	76	UNL1	C14	GLY24	HA3	C.2::H	0.02
#1-ours	19	53	UNL1	C14	LEU23	C	C.2::C.2	0.02
#1-ours	43	223	UNL1	H17	MET91	C	H::C.2	0.02
#1-ours	21	134	UNL1	C16	VAL31	HG12	C.2::H	0.02
#1-ours	25	396	UNL1	C20	ALA154	C	C.2::C.2	0.02
#1-ours	34	284	UNL1	H08	GLY95	N	H::N.am	0.02
#1-ours	23	398	UNL1	C18	ALA154	CB	C.2::C.3	0.02
#1-ours	12	156	UNL1	C7	ALA44	HB2	C.2::H	0.02
#1-ours	41	78	UNL1	H15	GLY25	CA	H::C.3	0.02
#1-ours	11	277	UNL1	C6	CYS94	CB	C.2::C.3	0.02
#1-ours	16	56	UNL1	C11	LEU23	CG	C.2::C.3	0.02
#1-ours	8	57	UNL1	N3	LEU23	CD1	N.2::C.3	0.02
#1-ours	3	128	UNL1	O1	VAL31	CG1	O.3::C.3	0.02
#1-ours	24	412	UNL1	C19	ASP155	H	C.2::H	0.02
#1-ours	13	275	UNL1	C8	CYS94	C	C.2::C.2	0.02
#1-ours	12	277	UNL1	C7	CYS94	CB	C.2::C.3	0.02
#1-ours	7	398	UNL1	C3	ALA154	CB	C.2::C.3	0.02
#1-ours	15	61	UNL1	C10	LEU23	HB2	C.2::H	0.02
#1-ours	23	200	UNL1	C18	VAL75	CB	C.2::C.3	0.02
#1-ours	40	70	UNL1	H14	GLY24	N	H::N.am	0.02
#1-ours	25	408	UNL1	C20	ASP155	CB	C.2::C.3	0.01
#1-ours	1	371	UNL1	C1	LEU144	CG	C.3::C.3	0.01
#1-ours	20	82	UNL1	C15	GLY25	HA2	C.3::H	0.01
#1-ours	45	405	UNL1	H19	ASP155	CA	H::C.3	0.01
#1-ours	20	138	UNL1	C15	VAL31	HG23	C.3::H	0.01
#1-ours	25	395	UNL1	C20	ALA154	CA	C.2::C.3	0.01
#1-ours	2	240	UNL1	N1	GLU92	C	N.pl3::C.2	0.01
#1-ours	2	265	UNL1	N1	PHE93	HA	N.pl3::H	0.01
#1-ours	16	303	UNL1	C11	GLY97	HA2	C.2::H	0.01
#1-ours	11	157	UNL1	C6	ALA44	HB3	C.2::H	0.01
#1-ours	5	64	UNL1	N2	LEU23	HD11	N.2::H	0.01
#1-ours	44	200	UNL1	H18	VAL75	CB	H::C.3	0.01
#1-ours	45	171	UNL1	H19	LYS46	CD	H::C.3	0.01
#1-ours	24	201	UNL1	C19	VAL75	CG1	C.2::C.3	0.01
#1-ours	4	372	UNL1	C2	LEU144	CD1	C.3::C.3	0.01
#1-ours	2	281	UNL1	N1	CYS94	HB2	N.pl3::H	0.01
#1-ours	12	289	UNL1	C7	GLY95	HA2	C.2::H	0.01
#1-ours	40	53	UNL1	H14	LEU23	C	H::C.2	0.01
#1-ours	26	410	UNL1	C21	ASP155	OD1	C.3::O.co2	0.01
#1-ours	13	279	UNL1	C8	CYS94	H	C.2::H	0.01
#1-ours	1	404	UNL1	C1	ASP155	N	C.3::N.am	0.01
#1-ours	14	303	UNL1	C9	GLY97	HA2	C.2::H	0.01
#1-ours	1	354	UNL1	C1	ASN142	HA	C.3::H	0.01
#1-ours	9	133	UNL1	C4	VAL31	HG11	C.2::H	0.01
#1-ours	18	61	UNL1	C13	LEU23	HB2	C.2::H	0.01
#1-ours	24	209	UNL1	C19	VAL75	HG21	C.2::H	0.01
#1-ours	27	405	UNL1	H01	ASP155	CA	H::C.3	0.01
#1-ours	14	55	UNL1	C9	LEU23	CB	C.2::C.3	0.01
#1-ours	11	57	UNL1	C6	LEU23	CD1	C.2::C.3	0.01
#1-ours	1	409	UNL1	C1	ASP155	CG	C.3::C.2	0.01
#1-ours	20	73	UNL1	C15	GLY24	O	C.3::O.2	0.01
#1-ours	14	56	UNL1	C9	LEU23	CG	C.2::C.3	0.01
#1-ours	31	408	UNL1	H05	ASP155	CB	H::C.3	0.01
#1-ours	22	206	UNL1	C17	VAL75	HG11	C.2::H	0.01
#1-ours	4	408	UNL1	C2	ASP155	CB	C.3::C.3	0.01
#1-ours	1	405	UNL1	C1	ASP155	CA	C.3::C.3	0.01
#1-ours	43	239	UNL1	H17	GLU92	CA	H::C.3	0.01
#1-ours	29	398	UNL1	H03	ALA154	CB	H::C.3	0.01
#1-ours	16	68	UNL1	C11	LEU23	HD22	C.2::H	0.01
#1-ours	43	152	UNL1	H17	ALA44	CB	H::C.3	0.01
#1-ours	34	254	UNL1	H08	PHE93	CA	H::C.3	0.01
#1-ours	18	70	UNL1	C13	GLY24	N	C.2::N.am	0.01
#1-ours	16	58	UNL1	C11	LEU23	CD2	C.2::C.3	0.01
#1-ours	17	52	UNL1	C12	LEU23	CA	C.2::C.3	0.01
#1-ours	35	56	UNL1	H09	LEU23	CG	H::C.3	0.01
#1-ours	1	396	UNL1	C1	ALA154	C	C.3::C.2	0.01
#1-ours	19	127	UNL1	C14	VAL31	CB	C.2::C.3	0.01
#1-ours	41	129	UNL1	H15	VAL31	CG2	H::C.3	0.01
#1-ours	3	111	UNL1	O1	TYR28	HE1	O.3::H	0.01
#1-ours	25	180	UNL1	C20	LYS46	HD2	C.2::H	0.01
#1-ours	13	62	UNL1	C8	LEU23	HB3	C.2::H	0.01
#1-ours	46	406	UNL1	H20	ASP155	C	H::C.2	0.01
#1-ours	7	237	UNL1	C3	MET91	HE3	C.2::H	0.01
#1-ours	5	57	UNL1	N2	LEU23	CD1	N.2::C.3	0.01
#1-ours	19	54	UNL1	C14	LEU23	O	C.2::O.2	0.01
#1-ours	8	133	UNL1	N3	VAL31	HG11	N.2::H	0.01
#1-ours	26	185	UNL1	C21	LYS46	HZ2	C.3::H	0.01
#1-ours	11	254	UNL1	C6	PHE93	CA	C.2::C.3	0.01
#1-ours	39	101	UNL1	H13	TYR28	CE1	H::C.2	0.01
#1-ours	13	270	UNL1	C8	PHE93	HE1	C.2::H	0.01
#1-ours	35	276	UNL1	H09	CYS94	O	H::O.2	0.01
#1-ours	18	52	UNL1	C13	LEU23	CA	C.2::C.3	0.01
#1-ours	6	207	UNL1	O2	VAL75	HG12	O.2::H	0.01
#1-ours	36	299	UNL1	H10	GLY97	CA	H::C.3	0.01
#1-ours	27	371	UNL1	H01	LEU144	CG	H::C.3	0.01
#1-ours	5	258	UNL1	N2	PHE93	CG	N.2::C.2	0.01
#1-ours	13	259	UNL1	C8	PHE93	CD1	C.2::C.2	0.01
#1-ours	15	133	UNL1	C10	VAL31	HG11	C.2::H	0.01
#1-ours	3	76	UNL1	O1	GLY24	HA3	O.3::H	0.01
#1-ours	41	71	UNL1	H15	GLY24	CA	H::C.3	0.01
#1-ours	1	381	UNL1	C1	LEU144	HD13	C.3::H	0.01
#1-ours	47	170	UNL1	H21	LYS46	CG	H::C.3	0.01
#1-ours	22	240	UNL1	C17	GLU92	C	C.2::C.2	0.01
#1-ours	11	274	UNL1	C6	CYS94	CA	C.2::C.3	0.01
#1-ours	2	283	UNL1	N1	CYS94	HG	N.pl3::H	0.01
#1-ours	26	401	UNL1	C21	ALA154	HB1	C.3::H	0.01
#1-ours	22	201	UNL1	C17	VAL75	CG1	C.2::C.3	0.01
#1-ours	10	202	UNL1	C5	VAL75	CG2	C.2::C.3	0.01
#1-ours	4	398	UNL1	C2	ALA154	CB	C.3::C.3	0.01
#1-ours	28	405	UNL1	H02	ASP155	CA	H::C.3	0.01
#1-ours	31	409	UNL1	H05	ASP155	CG	H::C.2	0.01
#1-ours	9	155	UNL1	C4	ALA44	HB1	C.2::H	0.01
#1-ours	21	127	UNL1	C16	VAL31	CB	C.2::C.3	0.01
#1-ours	30	253	UNL1	H04	PHE93	N	H::N.am	0.01
#1-ours	2	273	UNL1	N1	CYS94	N	N.pl3::N.am	0.01
#1-ours	8	372	UNL1	N3	LEU144	CD1	N.2::C.3	0.01
#1-ours	8	156	UNL1	N3	ALA44	HB2	N.2::H	0.01
#1-ours	39	128	UNL1	H13	VAL31	CG1	H::C.3	0.01
#1-ours	7	228	UNL1	C3	MET91	CE	C.2::C.3	0.01
#1-ours	19	71	UNL1	C14	GLY24	CA	C.2::C.3	0.01
#1-ours	22	155	UNL1	C17	ALA44	HB1	C.2::H	0.01
#1-ours	5	261	UNL1	N2	PHE93	CE1	N.2::C.2	0.01
#1-ours	13	65	UNL1	C8	LEU23	HD12	C.2::H	0.01
#1-ours	20	128	UNL1	C15	VAL31	CG1	C.3::C.3	0.01
#1-ours	40	54	UNL1	H14	LEU23	O	H::O.2	0.01
#1-ours	12	284	UNL1	C7	GLY95	N	C.2::N.am	0.01
#1-ours	28	352	UNL1	H02	ASN142	OD1	H::O.2	0.01
#1-ours	30	372	UNL1	H04	LEU144	CD1	H::C.3	0.01
#1-ours	46	171	UNL1	H20	LYS46	CD	H::C.3	0.01
#1-ours	21	132	UNL1	C16	VAL31	HB	C.2::H	0.01
#1-ours	9	152	UNL1	C4	ALA44	CB	C.2::C.3	0.01
#1-ours	42	127	UNL1	H16	VAL31	CB	H::C.3	0.01
#1-ours	11	64	UNL1	C6	LEU23	HD11	C.2::H	0.01
#1-ours	16	54	UNL1	C11	LEU23	O	C.2::O.2	0.01
#1-ours	13	55	UNL1	C8	LEU23	CB	C.2::C.3	0.01
#1-ours	34	57	UNL1	H08	LEU23	CD1	H::C.3	0.01
#1-ours	19	136	UNL1	C14	VAL31	HG21	C.2::H	0.01
#1-ours	19	66	UNL1	C14	LEU23	HD13	C.2::H	0.01
#1-ours	2	379	UNL1	N1	LEU144	HD11	N.pl3::H	0.01
#1-ours	1	378	UNL1	C1	LEU144	HG	C.3::H	0.01
#1-ours	23	380	UNL1	C18	LEU144	HD12	C.2::H	0.01
#1-ours	25	400	UNL1	C20	ALA154	HA	C.2::H	0.01
#1-ours	8	152	UNL1	N3	ALA44	CB	N.2::C.3	0.01
#1-ours	5	257	UNL1	N2	PHE93	CB	N.2::C.3	0.01
#1-ours	13	299	UNL1	C8	GLY97	CA	C.2::C.3	0.01
#1-ours	30	278	UNL1	H04	CYS94	SG	H::S.3	0.01
#1-ours	5	66	UNL1	N2	LEU23	HD13	N.2::H	0.01
#1-ours	8	64	UNL1	N3	LEU23	HD11	N.2::H	0.01
#1-ours	9	382	UNL1	C4	LEU144	HD21	C.2::H	0.01
#1-ours	12	285	UNL1	C7	GLY95	CA	C.2::C.3	0.01
#1-ours	28	398	UNL1	H02	ALA154	CB	H::C.3	0.01
#1-ours	12	303	UNL1	C7	GLY97	HA2	C.2::H	0.01
#1-ours	39	124	UNL1	H13	VAL31	CA	H::C.3	0.01
#1-ours	30	255	UNL1	H04	PHE93	C	H::C.2	0.01
#1-ours	22	200	UNL1	C17	VAL75	CB	C.2::C.3	0.01
#1-ours	41	102	UNL1	H15	TYR28	CE2	H::C.2	0.01
#1-ours	45	410	UNL1	H19	ASP155	OD1	H::O.co2	0.01
#1-ours	8	155	UNL1	N3	ALA44	HB1	N.2::H	0.01
#1-ours	16	53	UNL1	C11	LEU23	C	C.2::C.2	0.01
#1-ours	16	61	UNL1	C11	LEU23	HB2	C.2::H	0.01
#1-ours	9	371	UNL1	C4	LEU144	CG	C.2::C.3	0.01
#1-ours	37	53	UNL1	H11	LEU23	C	H::C.2	0.01
#1-ours	3	104	UNL1	O1	TYR28	OH	O.3::O.3	0.01
#1-ours	22	211	UNL1	C17	VAL75	HG23	C.2::H	0.01
#1-ours	22	226	UNL1	C17	MET91	CG	C.2::C.3	0.01
#1-ours	1	395	UNL1	C1	ALA154	CA	C.3::C.3	0.01
#1-ours	43	222	UNL1	H17	MET91	CA	H::C.3	0.01
#1-ours	14	65	UNL1	C9	LEU23	HD12	C.2::H	0.01
#1-ours	1	412	UNL1	C1	ASP155	H	C.3::H	0.01
#1-ours	46	172	UNL1	H20	LYS46	CE	H::C.3	0.01
#1-ours	21	56	UNL1	C16	LEU23	CG	C.2::C.3	0.01
#1-ours	4	381	UNL1	C2	LEU144	HD13	C.3::H	0.01
#1-ours	38	70	UNL1	H12	GLY24	N	H::N.am	0.01
#1-ours	11	255	UNL1	C6	PHE93	C	C.2::C.2	0.01
#1-ours	14	381	UNL1	C9	LEU144	HD13	C.2::H	0.01
#1-ours	25	379	UNL1	C20	LEU144	HD11	C.2::H	0.01
#1-ours	20	54	UNL1	C15	LEU23	O	C.3::O.2	0.01
#1-ours	7	235	UNL1	C3	MET91	HE1	C.2::H	0.01
#1-ours	9	401	UNL1	C4	ALA154	HB1	C.2::H	0.01
#1-ours	12	257	UNL1	C7	PHE93	CB	C.2::C.3	0.01
#1-ours	22	223	UNL1	C17	MET91	C	C.2::C.2	0.01
#1-ours	10	237	UNL1	C5	MET91	HE3	C.2::H	0.01
#1-ours	15	303	UNL1	C10	GLY97	HA2	C.2::H	0.01
#1-ours	2	278	UNL1	N1	CYS94	SG	N.pl3::S.3	0.01
#1-ours	2	277	UNL1	N1	CYS94	CB	N.pl3::C.3	0.01
#1-ours	12	65	UNL1	C7	LEU23	HD12	C.2::H	0.01
#1-ours	46	228	UNL1	H20	MET91	CE	H::C.3	0.01
#1-ours	24	202	UNL1	C19	VAL75	CG2	C.2::C.3	0.01
#1-ours	35	261	UNL1	H09	PHE93	CE1	H::C.2	0.01
#1-ours	11	380	UNL1	C6	LEU144	HD12	C.2::H	0.01
#1-ours	17	61	UNL1	C12	LEU23	HB2	C.2::H	0.01
#1-ours	22	401	UNL1	C17	ALA154	HB1	C.2::H	0.01
#1-ours	43	227	UNL1	H17	MET91	SD	H::S.3	0.01
#1-ours	16	64	UNL1	C11	LEU23	HD11	C.2::H	0.01
#1-ours	39	103	UNL1	H13	TYR28	CZ	H::C.2	0.01
#1-ours	14	133	UNL1	C9	VAL31	HG11	C.2::H	0.01
#1-ours	16	52	UNL1	C11	LEU23	CA	C.2::C.3	0.01
#1-ours	21	136	UNL1	C16	VAL31	HG21	C.2::H	0.01
#1-ours	10	231	UNL1	C5	MET91	HB2	C.2::H	0.01
#1-ours	15	58	UNL1	C10	LEU23	CD2	C.2::C.3	0.01
#1-ours	5	240	UNL1	N2	GLU92	C	N.2::C.2	0.01
#1-ours	16	299	UNL1	C11	GLY97	CA	C.2::C.3	0.01
#1-ours	19	70	UNL1	C14	GLY24	N	C.2::N.am	0.01
#1-ours	8	279	UNL1	N3	CYS94	H	N.2::H	0.01
#1-ours	41	99	UNL1	H15	TYR28	CD1	H::C.2	0.01
#1-ours	20	133	UNL1	C15	VAL31	HG11	C.3::H	0.01
#1-ours	11	278	UNL1	C6	CYS94	SG	C.2::S.3	0.01
#1-ours	1	415	UNL1	C1	ASP155	HB3	C.3::H	0.01
#1-ours	15	128	UNL1	C10	VAL31	CG1	C.2::C.3	0.01
#1-ours	34	257	UNL1	H08	PHE93	CB	H::C.3	0.01
#1-ours	11	276	UNL1	C6	CYS94	O	C.2::O.2	0.01
#1-ours	12	260	UNL1	C7	PHE93	CD2	C.2::C.2	0.01
#1-ours	45	172	UNL1	H19	LYS46	CE	H::C.3	0.01
#1-ours	27	373	UNL1	H01	LEU144	CD2	H::C.3	0.01
#1-ours	25	208	UNL1	C20	VAL75	HG13	C.2::H	0.01
#1-ours	17	56	UNL1	C12	LEU23	CG	C.2::C.3	0.01
#1-ours	24	404	UNL1	C19	ASP155	N	C.2::N.am	0.01
#1-ours	36	55	UNL1	H10	LEU23	CB	H::C.3	0.01
#1-ours	19	129	UNL1	C14	VAL31	CG2	C.2::C.3	0.01
#1-ours	4	382	UNL1	C2	LEU144	HD21	C.3::H	0.01
#1-ours	12	152	UNL1	C7	ALA44	CB	C.2::C.3	0.01
#1-ours	19	134	UNL1	C14	VAL31	HG12	C.2::H	0.01
#1-ours	4	409	UNL1	C2	ASP155	CG	C.3::C.2	0.01
#1-ours	7	380	UNL1	C3	LEU144	HD12	C.2::H	0.01
#1-ours	22	156	UNL1	C17	ALA44	HB2	C.2::H	0.01
#1-ours	23	381	UNL1	C18	LEU144	HD13	C.2::H	0.01
#1-ours	2	254	UNL1	N1	PHE93	CA	N.pl3::C.3	0.01
#1-ours	36	58	UNL1	H10	LEU23	CD2	H::C.3	0.01
#1-ours	17	68	UNL1	C12	LEU23	HD22	C.2::H	0.01
#1-ours	20	75	UNL1	C15	GLY24	HA2	C.3::H	0.01
#1-ours	11	275	UNL1	C6	CYS94	C	C.2::C.2	0.01
#1-ours	24	381	UNL1	C19	LEU144	HD13	C.2::H	0.01
#1-ours	14	276	UNL1	C9	CYS94	O	C.2::O.2	0.01
#1-ours	12	67	UNL1	C7	LEU23	HD21	C.2::H	0.01
#1-ours	39	123	UNL1	H13	VAL31	N	H::N.am	0.01
#1-ours	24	402	UNL1	C19	ALA154	HB2	C.2::H	0.01
#1-ours	20	74	UNL1	C15	GLY24	H	C.3::H	0.01
#1-ours	8	281	UNL1	N3	CYS94	HB2	N.2::H	0.01
#1-ours	1	411	UNL1	C1	ASP155	OD2	C.3::O.co2	0.01
#1-ours	45	228	UNL1	H19	MET91	CE	H::C.3	0.01
#1-ours	30	277	UNL1	H04	CYS94	CB	H::C.3	0.01
#1-ours	12	262	UNL1	C7	PHE93	CE2	C.2::C.2	0.01
#1-ours	9	128	UNL1	C4	VAL31	CG1	C.2::C.3	0.01
#1-ours	45	404	UNL1	H19	ASP155	N	H::N.am	0.01
#1-ours	3	71	UNL1	O1	GLY24	CA	O.3::C.3	0.01
#1-ours	1	402	UNL1	C1	ALA154	HB2	C.3::H	0.01
#1-ours	25	171	UNL1	C20	LYS46	CD	C.2::C.3	0.01
#1-ours	22	238	UNL1	C17	GLU92	N	C.2::N.am	0.01
#1-ours	43	372	UNL1	H17	LEU144	CD1	H::C.3	0.01
#1-ours	10	371	UNL1	C5	LEU144	CG	C.2::C.3	0.01
#1-ours	5	155	UNL1	N2	ALA44	HB1	N.2::H	0.01
#1-ours	41	127	UNL1	H15	VAL31	CB	H::C.3	0.01
#1-ours	24	231	UNL1	C19	MET91	HB2	C.2::H	0.01
#1-ours	26	396	UNL1	C21	ALA154	C	C.3::C.2	0.01
#1-ours	4	136	UNL1	C2	VAL31	HG21	C.3::H	0.01
#1-ours	14	58	UNL1	C9	LEU23	CD2	C.2::C.3	0.01
#1-ours	10	240	UNL1	C5	GLU92	C	C.2::C.2	0.01
#1-ours	43	242	UNL1	H17	GLU92	CB	H::C.3	0.01
#1-ours	19	52	UNL1	C14	LEU23	CA	C.2::C.3	0.01
#1-ours	28	404	UNL1	H02	ASP155	N	H::N.am	0.01
#1-ours	35	299	UNL1	H09	GLY97	CA	H::C.3	0.01
#1-ours	11	283	UNL1	C6	CYS94	HG	C.2::H	0.01
#1-ours	26	173	UNL1	C21	LYS46	NZ	C.3::N.4	0.01
#1-ours	5	278	UNL1	N2	CYS94	SG	N.2::S.3	0.01
#1-ours	13	273	UNL1	C8	CYS94	N	C.2::N.am	0.01
#1-ours	5	381	UNL1	N2	LEU144	HD13	N.2::H	0.01
#1-ours	11	240	UNL1	C6	GLU92	C	C.2::C.2	0.01
#1-ours	30	239	UNL1	H04	GLU92	CA	H::C.3	0.01
#1-ours	40	103	UNL1	H14	TYR28	CZ	H::C.2	0.01
#1-ours	23	402	UNL1	C18	ALA154	HB2	C.2::H	0.01
#1-ours	23	157	UNL1	C18	ALA44	HB3	C.2::H	0.01
#1-ours	13	281	UNL1	C8	CYS94	HB2	C.2::H	0.01
#1-ours	42	129	UNL1	H16	VAL31	CG2	H::C.3	0.01
#1-ours	47	169	UNL1	H21	LYS46	CB	H::C.3	0.01
#1-ours	12	56	UNL1	C7	LEU23	CG	C.2::C.3	0.01
#1-ours	3	101	UNL1	O1	TYR28	CE1	O.3::C.2	0.01
#1-ours	9	373	UNL1	C4	LEU144	CD2	C.2::C.3	0.01
#1-ours	47	173	UNL1	H21	LYS46	NZ	H::N.4	0.01
#1-ours	26	236	UNL1	C21	MET91	HE2	C.3::H	0.01
#1-ours	6	434	UNL1	O2	PHE156	HE2	O.2::H	0.01
#1-ours	24	225	UNL1	C19	MET91	CB	C.2::C.3	0.01
#1-ours	42	57	UNL1	H16	LEU23	CD1	H::C.3	0.01
#1-ours	24	395	UNL1	C19	ALA154	CA	C.2::C.3	0.01
#1-ours	13	274	UNL1	C8	CYS94	CA	C.2::C.3	0.01
#1-ours	46	416	UNL1	H20	PHE156	N	H::N.am	0.01
#1-ours	13	263	UNL1	C8	PHE93	CZ	C.2::C.2	0.01
#1-ours	22	222	UNL1	C17	MET91	CA	C.2::C.3	0.01
#1-ours	9	157	UNL1	C4	ALA44	HB3	C.2::H	0.01
#1-ours	21	53	UNL1	C16	LEU23	C	C.2::C.2	0.01
#1-ours	22	208	UNL1	C17	VAL75	HG13	C.2::H	0.01
#1-ours	2	209	UNL1	N1	VAL75	HG21	N.pl3::H	0.01
#1-ours	13	68	UNL1	C8	LEU23	HD22	C.2::H	0.01
#1-ours	9	209	UNL1	C4	VAL75	HG21	C.2::H	0.01
#1-ours	1	346	UNL1	C1	ASN142	CA	C.3::C.3	0.01
#1-ours	28	396	UNL1	H02	ALA154	C	H::C.2	0.01
#1-ours	41	79	UNL1	H15	GLY25	C	H::C.2	0.01
#1-ours	8	128	UNL1	N3	VAL31	CG1	N.2::C.3	0.01
#1-ours	26	406	UNL1	C21	ASP155	C	C.3::C.2	0.01
#1-ours	26	170	UNL1	C21	LYS46	CG	C.3::C.3	0.01
#1-ours	9	237	UNL1	C4	MET91	HE3	C.2::H	0.01
#1-ours	37	55	UNL1	H11	LEU23	CB	H::C.3	0.01
#1-ours	21	129	UNL1	C16	VAL31	CG2	C.2::C.3	0.01
#1-ours	24	180	UNL1	C19	LYS46	HD2	C.2::H	0.01
#1-ours	17	76	UNL1	C12	GLY24	HA3	C.2::H	0.01
#1-ours	4	403	UNL1	C2	ALA154	HB3	C.3::H	0.01
#1-ours	17	58	UNL1	C12	LEU23	CD2	C.2::C.3	0.01
#1-ours	35	55	UNL1	H09	LEU23	CB	H::C.3	0.01
#1-ours	24	208	UNL1	C19	VAL75	HG13	C.2::H	0.01
#1-ours	29	338	UNL1	H03	ALA141	O	H::O.2	0.01
#1-ours	14	279	UNL1	C9	CYS94	H	C.2::H	0.01
#1-ours	46	227	UNL1	H20	MET91	SD	H::S.3	0.01
#1-ours	20	79	UNL1	C15	GLY25	C	C.3::C.2	0.01
#1-ours	43	226	UNL1	H17	MET91	CG	H::C.3	0.01
#1-ours	5	283	UNL1	N2	CYS94	HG	N.2::H	0.01
#1-ours	6	408	UNL1	O2	ASP155	CB	O.2::C.3	0.01
#1-ours	17	321	UNL1	C12	ASP101	OD2	C.2::O.co2	0.01
#1-ours	7	414	UNL1	C3	ASP155	HB2	C.2::H	0.01
#1-ours	5	157	UNL1	N2	ALA44	HB3	N.2::H	0.01
#1-ours	11	259	UNL1	C6	PHE93	CD1	C.2::C.2	0.01
#1-ours	14	299	UNL1	C9	GLY97	CA	C.2::C.3	0.01
#1-ours	36	57	UNL1	H10	LEU23	CD1	H::C.3	0.01
#1-ours	25	409	UNL1	C20	ASP155	CG	C.2::C.2	0.01
#1-ours	33	128	UNL1	H07	VAL31	CG1	H::C.3	0.01
#1-ours	14	128	UNL1	C9	VAL31	CG1	C.2::C.3	0.01
#1-ours	24	403	UNL1	C19	ALA154	HB3	C.2::H	0.01
#1-ours	25	402	UNL1	C20	ALA154	HB2	C.2::H	0.01
#1-ours	12	58	UNL1	C7	LEU23	CD2	C.2::C.3	0.01
#1-ours	46	396	UNL1	H20	ALA154	C	H::C.2	0.01
#1-ours	6	237	UNL1	O2	MET91	HE3	O.2::H	0.01
#1-ours	20	61	UNL1	C15	LEU23	HB2	C.3::H	0.01
#1-ours	10	225	UNL1	C5	MET91	CB	C.2::C.3	0.01
#1-ours	7	371	UNL1	C3	LEU144	CG	C.2::C.3	0.01
#1-ours	7	403	UNL1	C3	ALA154	HB3	C.2::H	0.01
#1-ours	26	398	UNL1	C21	ALA154	CB	C.3::C.3	0.01
#1-ours	15	134	UNL1	C10	VAL31	HG12	C.2::H	0.01
#1-ours	5	253	UNL1	N2	PHE93	N	N.2::N.am	0.01
#1-ours	14	61	UNL1	C9	LEU23	HB2	C.2::H	0.01
#1-ours	25	403	UNL1	C20	ALA154	HB3	C.2::H	0.01
#1-ours	22	239	UNL1	C17	GLU92	CA	C.2::C.3	0.01
#1-ours	10	279	UNL1	C5	CYS94	H	C.2::H	0.01
#1-ours	10	133	UNL1	C5	VAL31	HG11	C.2::H	0.01
#1-ours	24	380	UNL1	C19	LEU144	HD12	C.2::H	0.01
#1-ours	3	72	UNL1	O1	GLY24	C	O.3::C.2	0.01
#3-ours	4	330	UNL1	C2	CYS94	H	C.2::H	0.16467
#3-ours	45	292	UNL1	H15	GLU92	O	H::O.2	0.14469
#3-ours	33	312	UNL1	H3	PHE93	CE1	H::C.2	0.11589
#3-ours	31	445	UNL1	H1	ASP155	OD2	H::O.co2	0.11194
#3-ours	31	443	UNL1	H1	ASP155	CG	H::C.2	0.11184
#3-ours	3	260	UNL1	S1	VAL75	HG21	S.2::H	0.10717
#3-ours	35	338	UNL1	H5	GLY95	O	H::O.2	0.09752
#3-ours	6	70	UNL1	C3	LEU23	HD11	C.2::H	0.09149
#3-ours	48	438	UNL1	H18	ASP155	N	H::N.am	0.08379
#3-ours	50	110	UNL1	H20	TYR28	OH	H::O.3	0.0793
#3-ours	4	324	UNL1	C2	CYS94	N	C.2::N.am	0.07877
#3-ours	48	439	UNL1	H18	ASP155	CA	H::C.3	0.07754
#3-ours	23	447	UNL1	C19	ASP155	HA	C.3::H	0.07742
#3-ours	1	330	UNL1	C1	CYS94	H	C.2::H	0.07688
#3-ours	3	253	UNL1	S1	VAL75	CG2	S.2::C.3	0.07606
#3-ours	33	310	UNL1	H3	PHE93	CD1	H::C.2	0.07498
#3-ours	32	305	UNL1	H2	PHE93	CA	H::C.3	0.0728
#3-ours	11	338	UNL1	C7	GLY95	O	C.2::O.2	0.07069
#3-ours	3	282	UNL1	S1	MET91	HB2	S.2::H	0.07002
#3-ours	3	292	UNL1	S1	GLU92	O	S.2::O.2	0.06996
#3-ours	18	415	UNL1	C14	LEU144	HD13	C.2::H	0.0694
#3-ours	4	316	UNL1	C2	PHE93	HA	C.2::H	0.06919
#3-ours	9	357	UNL1	C5	GLY97	HA2	C.2::H	0.06888
#3-ours	23	439	UNL1	C19	ASP155	CA	C.3::C.3	0.06602
#3-ours	34	336	UNL1	H4	GLY95	CA	H::C.3	0.06557
#3-ours	19	415	UNL1	C15	LEU144	HD13	C.2::H	0.06524
#3-ours	25	107	UNL1	C21	TYR28	CE1	C.2::C.2	0.06457
#3-ours	8	327	UNL1	C4	CYS94	O	C.2::O.2	0.06376
#3-ours	6	327	UNL1	C3	CYS94	O	C.2::O.2	0.06366
#3-ours	23	442	UNL1	C19	ASP155	CB	C.3::C.3	0.06339
#3-ours	19	406	UNL1	C15	LEU144	CD1	C.2::C.3	0.06334
#3-ours	2	292	UNL1	N1	GLU92	O	N.pl3::O.2	0.06332
#3-ours	3	276	UNL1	S1	MET91	CB	S.2::C.3	0.063
#3-ours	30	288	UNL1	C26	MET91	HE3	C.2::H	0.06021
#3-ours	17	357	UNL1	C13	GLY97	HA2	C.2::H	0.06014
#3-ours	23	448	UNL1	C19	ASP155	HB2	C.3::H	0.05947
#3-ours	26	110	UNL1	C22	TYR28	OH	C.2::O.3	0.05916
#3-ours	53	278	UNL1	H23	MET91	SD	H::S.3	0.05902
#3-ours	49	109	UNL1	H19	TYR28	CZ	H::C.2	0.05878
#3-ours	32	310	UNL1	H2	PHE93	CD1	H::C.2	0.05832
#3-ours	53	279	UNL1	H23	MET91	CE	H::C.3	0.05828
#3-ours	6	63	UNL1	C3	LEU23	CD1	C.2::C.3	0.05737
#3-ours	6	312	UNL1	C3	PHE93	CE1	C.2::C.2	0.05724
#3-ours	7	443	UNL1	N3	ASP155	CG	N.2::C.2	0.05669
#3-ours	47	279	UNL1	H17	MET91	CE	H::C.3	0.05635
#3-ours	3	208	UNL1	S1	ALA44	HB3	S.2::H	0.05588
#3-ours	2	207	UNL1	N1	ALA44	HB2	N.pl3::H	0.05587
#3-ours	46	443	UNL1	H16	ASP155	CG	H::C.2	0.05571
#3-ours	25	109	UNL1	C21	TYR28	CZ	C.2::C.2	0.05559
#3-ours	4	207	UNL1	C2	ALA44	HB2	C.2::H	0.05539
#3-ours	3	283	UNL1	S1	MET91	HB3	S.2::H	0.05488
#3-ours	8	357	UNL1	C4	GLY97	HA2	C.2::H	0.05437
#3-ours	46	439	UNL1	H16	ASP155	CA	H::C.3	0.05398
#3-ours	28	139	UNL1	C24	VAL31	HG11	C.2::H	0.05365
#3-ours	32	324	UNL1	H2	CYS94	N	H::N.am	0.05364
#3-ours	2	203	UNL1	N1	ALA44	CB	N.pl3::C.3	0.05259
#3-ours	45	203	UNL1	H15	ALA44	CB	H::C.3	0.05238
#3-ours	23	446	UNL1	C19	ASP155	H	C.3::H	0.05201
#3-ours	30	279	UNL1	C26	MET91	CE	C.2::C.3	0.05163
#3-ours	6	330	UNL1	C3	CYS94	H	C.2::H	0.05156
#3-ours	6	310	UNL1	C3	PHE93	CD1	C.2::C.2	0.05146
#3-ours	48	442	UNL1	H18	ASP155	CB	H::C.3	0.05072
#3-ours	16	357	UNL1	C12	GLY97	HA2	C.2::H	0.05047
#3-ours	3	261	UNL1	S1	VAL75	HG22	S.2::H	0.04978
#3-ours	2	415	UNL1	N1	LEU144	HD13	N.pl3::H	0.04972
#3-ours	46	442	UNL1	H16	ASP155	CB	H::C.3	0.0497
#3-ours	22	448	UNL1	C18	ASP155	HB2	C.2::H	0.04894
#3-ours	10	340	UNL1	C6	GLY95	HA2	C.2::H	0.04866
#3-ours	49	107	UNL1	H19	TYR28	CE1	H::C.2	0.04808
#3-ours	8	70	UNL1	C4	LEU23	HD11	C.2::H	0.04746
#3-ours	33	314	UNL1	H3	PHE93	CZ	H::C.2	0.0473
#3-ours	31	442	UNL1	H1	ASP155	CB	H::C.3	0.04637
#3-ours	19	203	UNL1	C15	ALA44	CB	C.2::C.3	0.04475
#3-ours	34	337	UNL1	H4	GLY95	C	H::C.2	0.04449
#3-ours	23	286	UNL1	C19	MET91	HE1	C.3::H	0.04439
#3-ours	7	445	UNL1	N3	ASP155	OD2	N.2::O.co2	0.04421
#3-ours	2	330	UNL1	N1	CYS94	H	N.pl3::H	0.04417
#3-ours	9	353	UNL1	C5	GLY97	CA	C.2::C.3	0.04413
#3-ours	7	448	UNL1	N3	ASP155	HB2	N.2::H	0.04389
#3-ours	5	415	UNL1	N2	LEU144	HD13	N.2::H	0.04381
#3-ours	31	444	UNL1	H1	ASP155	OD1	H::O.co2	0.04374
#3-ours	4	310	UNL1	C2	PHE93	CD1	C.2::C.2	0.04351
#3-ours	1	415	UNL1	C1	LEU144	HD13	C.2::H	0.04333
#3-ours	3	406	UNL1	S1	LEU144	CD1	S.2::C.3	0.04328
#3-ours	44	406	UNL1	H14	LEU144	CD1	H::C.3	0.04252
#3-ours	46	444	UNL1	H16	ASP155	OD1	H::O.co2	0.04248
#3-ours	45	291	UNL1	H15	GLU92	C	H::C.2	0.04244
#3-ours	3	288	UNL1	S1	MET91	HE3	S.2::H	0.04222
#3-ours	10	337	UNL1	C6	GLY95	C	C.2::C.2	0.04195
#3-ours	10	338	UNL1	C6	GLY95	O	C.2::O.2	0.04187
#3-ours	23	438	UNL1	C19	ASP155	N	C.3::N.am	0.04181
#3-ours	1	332	UNL1	C1	CYS94	HB2	C.2::H	0.04145
#3-ours	29	142	UNL1	C25	VAL31	HG21	C.2::H	0.04144
#3-ours	30	278	UNL1	C26	MET91	SD	C.2::S.3	0.04107
#3-ours	6	326	UNL1	C3	CYS94	C	C.2::C.2	0.04088
#3-ours	23	231	UNL1	C19	LYS46	HD2	C.3::H	0.04049
#3-ours	1	207	UNL1	C1	ALA44	HB2	C.2::H	0.04021
#3-ours	4	70	UNL1	C2	LEU23	HD11	C.2::H	0.04012
#3-ours	34	314	UNL1	H4	PHE93	CZ	H::C.2	0.03957
#3-ours	25	117	UNL1	C21	TYR28	HE1	C.2::H	0.03947
#3-ours	23	443	UNL1	C19	ASP155	CG	C.3::C.2	0.03884
#3-ours	5	406	UNL1	N2	LEU144	CD1	N.2::C.3	0.03865
#3-ours	4	305	UNL1	C2	PHE93	CA	C.2::C.3	0.03856
#3-ours	16	353	UNL1	C12	GLY97	CA	C.2::C.3	0.03849
#3-ours	10	327	UNL1	C6	CYS94	O	C.2::O.2	0.03818
#3-ours	3	413	UNL1	S1	LEU144	HD11	S.2::H	0.03817
#3-ours	32	306	UNL1	H2	PHE93	C	H::C.2	0.03816
#3-ours	28	142	UNL1	C24	VAL31	HG21	C.2::H	0.03791
#3-ours	26	109	UNL1	C22	TYR28	CZ	C.2::C.2	0.03764
#3-ours	3	278	UNL1	S1	MET91	SD	S.2::S.3	0.03752
#3-ours	34	327	UNL1	H4	CYS94	O	H::O.2	0.03745
#3-ours	19	208	UNL1	C15	ALA44	HB3	C.2::H	0.03717
#3-ours	20	413	UNL1	C16	LEU144	HD11	C.2::H	0.0367
#3-ours	19	413	UNL1	C15	LEU144	HD11	C.2::H	0.03666
#3-ours	11	337	UNL1	C7	GLY95	C	C.2::C.2	0.03655
#3-ours	3	203	UNL1	S1	ALA44	CB	S.2::C.3	0.03563
#3-ours	25	110	UNL1	C21	TYR28	OH	C.2::O.3	0.03469
#3-ours	34	338	UNL1	H4	GLY95	O	H::O.2	0.03444
#3-ours	26	107	UNL1	C22	TYR28	CE1	C.2::C.2	0.03405
#3-ours	10	336	UNL1	C6	GLY95	CA	C.2::C.3	0.03388
#3-ours	8	63	UNL1	C4	LEU23	CD1	C.2::C.3	0.03384
#3-ours	4	63	UNL1	C2	LEU23	CD1	C.2::C.3	0.03379
#3-ours	18	332	UNL1	C14	CYS94	HB2	C.2::H	0.03349
#3-ours	4	319	UNL1	C2	PHE93	HD1	C.2::H	0.03272
#3-ours	9	327	UNL1	C5	CYS94	O	C.2::O.2	0.03237
#3-ours	7	442	UNL1	N3	ASP155	CB	N.2::C.3	0.03203
#3-ours	35	337	UNL1	H5	GLY95	C	H::C.2	0.03152
#3-ours	50	109	UNL1	H20	TYR28	CZ	H::C.2	0.0315
#3-ours	22	442	UNL1	C18	ASP155	CB	C.2::C.3	0.03124
#3-ours	6	324	UNL1	C3	CYS94	N	C.2::N.am	0.03096
#3-ours	5	413	UNL1	N2	LEU144	HD11	N.2::H	0.03092
#3-ours	10	356	UNL1	C6	GLY97	H	C.2::H	0.03083
#3-ours	6	72	UNL1	C3	LEU23	HD13	C.2::H	0.03071
#3-ours	4	306	UNL1	C2	PHE93	C	C.2::C.2	0.03047
#3-ours	2	208	UNL1	N1	ALA44	HB3	N.pl3::H	0.03037
#3-ours	10	357	UNL1	C6	GLY97	HA2	C.2::H	0.0303
#3-ours	18	406	UNL1	C14	LEU144	CD1	C.2::C.3	0.03009
#3-ours	32	203	UNL1	H2	ALA44	CB	H::C.3	0.02977
#3-ours	19	206	UNL1	C15	ALA44	HB1	C.2::H	0.02971
#3-ours	2	406	UNL1	N1	LEU144	CD1	N.pl3::C.3	0.02952
#3-ours	10	353	UNL1	C6	GLY97	CA	C.2::C.3	0.02952
#3-ours	19	292	UNL1	C15	GLU92	O	C.2::O.2	0.0294
#3-ours	24	142	UNL1	C20	VAL31	HG21	C.2::H	0.02907
#3-ours	10	352	UNL1	C6	GLY97	N	C.2::N.am	0.02871
#3-ours	3	414	UNL1	S1	LEU144	HD12	S.2::H	0.02862
#3-ours	30	413	UNL1	C26	LEU144	HD11	C.2::H	0.02839
#3-ours	1	324	UNL1	C1	CYS94	N	C.2::N.am	0.02823
#3-ours	26	117	UNL1	C22	TYR28	HE1	C.2::H	0.02812
#3-ours	9	73	UNL1	C5	LEU23	HD21	C.2::H	0.02789
#3-ours	30	286	UNL1	C26	MET91	HE1	C.2::H	0.02765
#3-ours	19	414	UNL1	C15	LEU144	HD12	C.2::H	0.02763
#3-ours	4	203	UNL1	C2	ALA44	CB	C.2::C.3	0.02739
#3-ours	20	406	UNL1	C16	LEU144	CD1	C.2::C.3	0.02729
#3-ours	27	142	UNL1	C23	VAL31	HG21	C.2::H	0.02694
#3-ours	16	358	UNL1	C12	GLY97	HA3	C.2::H	0.02674
#3-ours	22	443	UNL1	C18	ASP155	CG	C.2::C.2	0.02667
#3-ours	1	203	UNL1	C1	ALA44	CB	C.2::C.3	0.02663
#3-ours	4	325	UNL1	C2	CYS94	CA	C.2::C.3	0.02663
#3-ours	3	279	UNL1	S1	MET91	CE	S.2::C.3	0.02661
#3-ours	22	231	UNL1	C18	LYS46	HD2	C.2::H	0.02659
#3-ours	10	73	UNL1	C6	LEU23	HD21	C.2::H	0.02657
#3-ours	16	74	UNL1	C12	LEU23	HD22	C.2::H	0.02656
#3-ours	4	72	UNL1	C2	LEU23	HD13	C.2::H	0.02656
#3-ours	6	321	UNL1	C3	PHE93	HE1	C.2::H	0.02635
#3-ours	32	309	UNL1	H2	PHE93	CG	H::C.2	0.02627
#3-ours	30	435	UNL1	C26	ALA154	HB1	C.2::H	0.02622
#3-ours	4	327	UNL1	C2	CYS94	O	C.2::O.2	0.02602
#3-ours	44	407	UNL1	H14	LEU144	CD2	H::C.3	0.02584
#3-ours	33	63	UNL1	H3	LEU23	CD1	H::C.3	0.0257
#3-ours	17	353	UNL1	C13	GLY97	CA	C.2::C.3	0.02523
#3-ours	47	222	UNL1	H17	LYS46	CD	H::C.3	0.02521
#3-ours	15	358	UNL1	C11	GLY97	HA3	C.2::H	0.02521
#3-ours	49	110	UNL1	H19	TYR28	OH	H::O.3	0.02502
#3-ours	9	64	UNL1	C5	LEU23	CD2	C.2::C.3	0.02471
#3-ours	4	326	UNL1	C2	CYS94	C	C.2::C.2	0.0245
#3-ours	48	430	UNL1	H18	ALA154	C	H::C.2	0.02438
#3-ours	4	332	UNL1	C2	CYS94	HB2	C.2::H	0.02435
#3-ours	3	415	UNL1	S1	LEU144	HD13	S.2::H	0.0243
#3-ours	10	314	UNL1	C6	PHE93	CZ	C.2::C.2	0.02422
#3-ours	8	72	UNL1	C4	LEU23	HD13	C.2::H	0.02419
#3-ours	9	70	UNL1	C5	LEU23	HD11	C.2::H	0.02417
#3-ours	34	326	UNL1	H4	CYS94	C	H::C.2	0.02417
#3-ours	32	308	UNL1	H2	PHE93	CB	H::C.3	0.02416
#3-ours	17	327	UNL1	C13	CYS94	O	C.2::O.2	0.0239
#3-ours	28	134	UNL1	C24	VAL31	CG1	C.2::C.3	0.02376
#3-ours	19	207	UNL1	C15	ALA44	HB2	C.2::H	0.02369
#3-ours	8	353	UNL1	C4	GLY97	CA	C.2::C.3	0.02369
#3-ours	2	206	UNL1	N1	ALA44	HB1	N.pl3::H	0.02354
#3-ours	4	312	UNL1	C2	PHE93	CE1	C.2::C.2	0.02353
#3-ours	24	107	UNL1	C20	TYR28	CE1	C.2::C.2	0.02347
#3-ours	47	278	UNL1	H17	MET91	SD	H::S.3	0.02344
#3-ours	23	279	UNL1	C19	MET91	CE	C.3::C.3	0.02335
#3-ours	16	64	UNL1	C12	LEU23	CD2	C.2::C.3	0.02329
#3-ours	43	353	UNL1	H13	GLY97	CA	H::C.3	0.02301
#3-ours	45	305	UNL1	H15	PHE93	CA	H::C.3	0.02296
#3-ours	34	312	UNL1	H4	PHE93	CE1	H::C.2	0.02275
#3-ours	1	328	UNL1	C1	CYS94	CB	C.2::C.3	0.02259
#3-ours	6	319	UNL1	C3	PHE93	HD1	C.2::H	0.02258
#3-ours	15	74	UNL1	C11	LEU23	HD22	C.2::H	0.02251
#3-ours	1	316	UNL1	C1	PHE93	HA	C.2::H	0.02246
#3-ours	49	108	UNL1	H19	TYR28	CE2	H::C.2	0.0222
#3-ours	33	309	UNL1	H3	PHE93	CG	H::C.2	0.02216
#3-ours	8	326	UNL1	C4	CYS94	C	C.2::C.2	0.02206
#3-ours	45	324	UNL1	H15	CYS94	N	H::N.am	0.02184
#3-ours	33	327	UNL1	H3	CYS94	O	H::O.2	0.02144
#3-ours	15	353	UNL1	C11	GLY97	CA	C.2::C.3	0.02144
#3-ours	23	222	UNL1	C19	LYS46	CD	C.3::C.3	0.02131
#3-ours	25	142	UNL1	C21	VAL31	HG21	C.2::H	0.02115
#3-ours	30	260	UNL1	C26	VAL75	HG21	C.2::H	0.02103
#3-ours	20	415	UNL1	C16	LEU144	HD13	C.2::H	0.02085
#3-ours	26	142	UNL1	C22	VAL31	HG21	C.2::H	0.02078
#3-ours	1	406	UNL1	C1	LEU144	CD1	C.2::C.3	0.02021
#3-ours	48	432	UNL1	H18	ALA154	CB	H::C.3	0.02015
#3-ours	6	314	UNL1	C3	PHE93	CZ	C.2::C.2	0.0201
#3-ours	27	139	UNL1	C23	VAL31	HG11	C.2::H	0.01984
#3-ours	29	139	UNL1	C25	VAL31	HG11	C.2::H	0.01983
#3-ours	32	312	UNL1	H2	PHE93	CE1	H::C.2	0.01968
#3-ours	3	291	UNL1	S1	GLU92	C	S.2::C.2	0.01967
#3-ours	30	406	UNL1	C26	LEU144	CD1	C.2::C.3	0.01965
#3-ours	23	435	UNL1	C19	ALA154	HB1	C.3::H	0.01942
#3-ours	18	416	UNL1	C14	LEU144	HD21	C.2::H	0.01932
#3-ours	6	325	UNL1	C3	CYS94	CA	C.2::C.3	0.01929
#3-ours	9	356	UNL1	C5	GLY97	H	C.2::H	0.01916
#3-ours	9	352	UNL1	C5	GLY97	N	C.2::N.am	0.01895
#3-ours	2	332	UNL1	N1	CYS94	HB2	N.pl3::H	0.01885
#3-ours	28	135	UNL1	C24	VAL31	CG2	C.2::C.3	0.01883
#3-ours	16	68	UNL1	C12	LEU23	HB3	C.2::H	0.01871
#3-ours	29	135	UNL1	C25	VAL31	CG2	C.2::C.3	0.01859
#3-ours	9	358	UNL1	C5	GLY97	HA3	C.2::H	0.01859
#3-ours	23	444	UNL1	C19	ASP155	OD1	C.3::O.co2	0.01846
#3-ours	33	326	UNL1	H3	CYS94	C	H::C.2	0.0183
#3-ours	25	105	UNL1	C21	TYR28	CD1	C.2::C.2	0.0183
#3-ours	46	438	UNL1	H16	ASP155	N	H::N.am	0.01819
#3-ours	30	282	UNL1	C26	MET91	HB2	C.2::H	0.01815
#3-ours	17	72	UNL1	C13	LEU23	HD13	C.2::H	0.01803
#3-ours	18	407	UNL1	C14	LEU144	CD2	C.2::C.3	0.01801
#3-ours	2	316	UNL1	N1	PHE93	HA	N.pl3::H	0.01798
#3-ours	26	119	UNL1	C22	TYR28	HH	C.2::H	0.01792
#3-ours	20	288	UNL1	C16	MET91	HE3	C.2::H	0.01783
#3-ours	30	257	UNL1	C26	VAL75	HG11	C.2::H	0.01781
#3-ours	4	328	UNL1	C2	CYS94	CB	C.2::C.3	0.0178
#3-ours	24	117	UNL1	C20	TYR28	HE1	C.2::H	0.01778
#3-ours	10	323	UNL1	C6	PHE93	HZ	C.2::H	0.01776
#3-ours	3	257	UNL1	S1	VAL75	HG11	S.2::H	0.01774
#3-ours	9	74	UNL1	C5	LEU23	HD22	C.2::H	0.01767
#3-ours	11	352	UNL1	C7	GLY97	N	C.2::N.am	0.01757
#3-ours	10	312	UNL1	C6	PHE93	CE1	C.2::C.2	0.01756
#3-ours	52	134	UNL1	H22	VAL31	CG1	H::C.3	0.01736
#3-ours	11	340	UNL1	C7	GLY95	HA2	C.2::H	0.01735
#3-ours	18	330	UNL1	C14	CYS94	H	C.2::H	0.01723
#3-ours	4	309	UNL1	C2	PHE93	CG	C.2::C.2	0.01721
#3-ours	9	63	UNL1	C5	LEU23	CD1	C.2::C.3	0.01713
#3-ours	10	64	UNL1	C6	LEU23	CD2	C.2::C.3	0.01699
#3-ours	24	445	UNL1	C20	ASP155	OD2	C.2::O.co2	0.01689
#3-ours	16	73	UNL1	C12	LEU23	HD21	C.2::H	0.01679
#3-ours	3	206	UNL1	S1	ALA44	HB1	S.2::H	0.01673
#3-ours	34	335	UNL1	H4	GLY95	N	H::N.am	0.0167
#3-ours	10	326	UNL1	C6	CYS94	C	C.2::C.2	0.01665
#3-ours	6	316	UNL1	C3	PHE93	HA	C.2::H	0.01661
#3-ours	19	260	UNL1	C15	VAL75	HG21	C.2::H	0.01654
#3-ours	50	107	UNL1	H20	TYR28	CE1	H::C.2	0.01644
#3-ours	48	443	UNL1	H18	ASP155	CG	H::C.2	0.01642
#3-ours	49	105	UNL1	H19	TYR28	CD1	H::C.2	0.01641
#3-ours	3	252	UNL1	S1	VAL75	CG1	S.2::C.3	0.0164
#3-ours	32	292	UNL1	H2	GLU92	O	H::O.2	0.01638
#3-ours	15	357	UNL1	C11	GLY97	HA2	C.2::H	0.01638
#3-ours	2	414	UNL1	N1	LEU144	HD12	N.pl3::H	0.01621
#3-ours	6	309	UNL1	C3	PHE93	CG	C.2::C.2	0.01597
#3-ours	11	353	UNL1	C7	GLY97	CA	C.2::C.3	0.01583
#3-ours	3	274	UNL1	S1	MET91	C	S.2::C.2	0.01582
#3-ours	17	415	UNL1	C13	LEU144	HD13	C.2::H	0.0158
#3-ours	49	445	UNL1	H19	ASP155	OD2	H::O.co2	0.0157
#3-ours	3	277	UNL1	S1	MET91	CG	S.2::C.3	0.01554
#3-ours	22	439	UNL1	C18	ASP155	CA	C.2::C.3	0.01549
#3-ours	33	313	UNL1	H3	PHE93	CE2	H::C.2	0.01538
#3-ours	1	72	UNL1	C1	LEU23	HD13	C.2::H	0.01536
#3-ours	21	142	UNL1	C17	VAL31	HG21	C.2::H	0.0152
#3-ours	12	358	UNL1	C8	GLY97	HA3	C.2::H	0.01517
#3-ours	6	340	UNL1	C3	GLY95	HA2	C.2::H	0.01503
#3-ours	40	344	UNL1	H10	ALA96	C	H::C.2	0.015
#3-ours	11	336	UNL1	C7	GLY95	CA	C.2::C.3	0.01496
#3-ours	1	325	UNL1	C1	CYS94	CA	C.2::C.3	0.01488
#3-ours	20	435	UNL1	C16	ALA154	HB1	C.2::H	0.01487
#3-ours	46	222	UNL1	H16	LYS46	CD	H::C.3	0.01481
#3-ours	17	332	UNL1	C13	CYS94	HB2	C.2::H	0.0148
#3-ours	18	357	UNL1	C14	GLY97	HA2	C.2::H	0.0148
#3-ours	34	313	UNL1	H4	PHE93	CE2	H::C.2	0.01469
#3-ours	24	443	UNL1	C20	ASP155	CG	C.2::C.2	0.01465
#3-ours	2	291	UNL1	N1	GLU92	C	N.pl3::C.2	0.01454
#3-ours	1	206	UNL1	C1	ALA44	HB1	C.2::H	0.01453
#3-ours	17	63	UNL1	C13	LEU23	CD1	C.2::C.3	0.01448
#3-ours	21	413	UNL1	C17	LEU144	HD11	C.2::H	0.01443
#3-ours	22	447	UNL1	C18	ASP155	HA	C.2::H	0.01427
#3-ours	2	324	UNL1	N1	CYS94	N	N.pl3::N.am	0.01418
#3-ours	5	139	UNL1	N2	VAL31	HG11	N.2::H	0.01416
#3-ours	7	444	UNL1	N3	ASP155	OD1	N.2::O.co2	0.01395
#3-ours	1	292	UNL1	C1	GLU92	O	C.2::O.2	0.01389
#3-ours	18	328	UNL1	C14	CYS94	CB	C.2::C.3	0.01387
#3-ours	12	353	UNL1	C8	GLY97	CA	C.2::C.3	0.01378
#3-ours	6	73	UNL1	C3	LEU23	HD21	C.2::H	0.01372
#3-ours	3	251	UNL1	S1	VAL75	CB	S.2::C.3	0.01369
#3-ours	22	435	UNL1	C18	ALA154	HB1	C.2::H	0.01364
#3-ours	3	262	UNL1	S1	VAL75	HG23	S.2::H	0.0136
#3-ours	11	73	UNL1	C7	LEU23	HD21	C.2::H	0.01355
#3-ours	3	289	UNL1	S1	GLU92	N	S.2::N.am	0.01353
#3-ours	15	64	UNL1	C11	LEU23	CD2	C.2::C.3	0.01349
#3-ours	25	445	UNL1	C21	ASP155	OD2	C.2::O.co2	0.01345
#3-ours	30	276	UNL1	C26	MET91	CB	C.2::C.3	0.01343
#3-ours	24	448	UNL1	C20	ASP155	HB2	C.2::H	0.01331
#3-ours	11	356	UNL1	C7	GLY97	H	C.2::H	0.01329
#3-ours	18	72	UNL1	C14	LEU23	HD13	C.2::H	0.01314
#3-ours	20	279	UNL1	C16	MET91	CE	C.2::C.3	0.01309
#3-ours	27	135	UNL1	C23	VAL31	CG2	C.2::C.3	0.01301
#3-ours	44	405	UNL1	H14	LEU144	CG	H::C.3	0.013
#3-ours	25	108	UNL1	C21	TYR28	CE2	C.2::C.2	0.01293
#3-ours	5	206	UNL1	N2	ALA44	HB1	N.2::H	0.01286
#3-ours	45	304	UNL1	H15	PHE93	N	H::N.am	0.01254
#3-ours	17	70	UNL1	C13	LEU23	HD11	C.2::H	0.01252
#3-ours	46	223	UNL1	H16	LYS46	CE	H::C.3	0.01251
#3-ours	7	236	UNL1	N3	LYS46	HZ2	N.2::H	0.01249
#3-ours	2	334	UNL1	N1	CYS94	HG	N.pl3::H	0.01242
#3-ours	24	135	UNL1	C20	VAL31	CG2	C.2::C.3	0.01242
#3-ours	12	74	UNL1	C8	LEU23	HD22	C.2::H	0.01241
#3-ours	10	358	UNL1	C6	GLY97	HA3	C.2::H	0.0124
#3-ours	30	253	UNL1	C26	VAL75	CG2	C.2::C.3	0.01235
#3-ours	48	429	UNL1	H18	ALA154	CA	H::C.3	0.01235
#3-ours	8	73	UNL1	C4	LEU23	HD21	C.2::H	0.01233
#3-ours	11	344	UNL1	C7	ALA96	C	C.2::C.2	0.01226
#3-ours	3	207	UNL1	S1	ALA44	HB2	S.2::H	0.0122
#3-ours	4	308	UNL1	C2	PHE93	CB	C.2::C.3	0.01216
#3-ours	1	327	UNL1	C1	CYS94	O	C.2::O.2	0.01215
#3-ours	6	306	UNL1	C3	PHE93	C	C.2::C.2	0.01213
#3-ours	4	292	UNL1	C2	GLU92	O	C.2::O.2	0.01205
#3-ours	23	278	UNL1	C19	MET91	SD	C.3::S.3	0.01204
#3-ours	3	273	UNL1	S1	MET91	CA	S.2::C.3	0.01199
#3-ours	1	63	UNL1	C1	LEU23	CD1	C.2::C.3	0.01196
#3-ours	18	417	UNL1	C14	LEU144	HD22	C.2::H	0.01187
#3-ours	45	306	UNL1	H15	PHE93	C	H::C.2	0.01183
#3-ours	39	383	UNL1	H9	ASP101	CB	H::C.3	0.0118
#3-ours	18	327	UNL1	C14	CYS94	O	C.2::O.2	0.01162
#3-ours	33	311	UNL1	H3	PHE93	CD2	H::C.2	0.01158
#3-ours	31	439	UNL1	H1	ASP155	CA	H::C.3	0.01158
#3-ours	8	356	UNL1	C4	GLY97	H	C.2::H	0.01147
#3-ours	22	222	UNL1	C18	LYS46	CD	C.2::C.3	0.01137
#3-ours	28	133	UNL1	C24	VAL31	CB	C.2::C.3	0.01133
#3-ours	22	286	UNL1	C18	MET91	HE1	C.2::H	0.01133
#3-ours	30	432	UNL1	C26	ALA154	CB	C.2::C.3	0.01122
#3-ours	40	338	UNL1	H10	GLY95	O	H::O.2	0.01115
#3-ours	8	64	UNL1	C4	LEU23	CD2	C.2::C.3	0.01108
#3-ours	10	70	UNL1	C6	LEU23	HD11	C.2::H	0.01108
#3-ours	23	233	UNL1	C19	LYS46	HE2	C.3::H	0.01104
#3-ours	1	305	UNL1	C1	PHE93	CA	C.2::C.3	0.01104
#3-ours	6	357	UNL1	C3	GLY97	HA2	C.2::H	0.01102
#3-ours	5	203	UNL1	N2	ALA44	CB	N.2::C.3	0.01102
#3-ours	35	336	UNL1	H5	GLY95	CA	H::C.3	0.01101
#3-ours	4	206	UNL1	C2	ALA44	HB1	C.2::H	0.011
#3-ours	23	223	UNL1	C19	LYS46	CE	C.3::C.3	0.01097
#3-ours	8	312	UNL1	C4	PHE93	CE1	C.2::C.2	0.01095
#3-ours	6	332	UNL1	C3	CYS94	HB2	C.2::H	0.01094
#3-ours	27	134	UNL1	C23	VAL31	CG1	C.2::C.3	0.0109
#3-ours	21	435	UNL1	C17	ALA154	HB1	C.2::H	0.01084
#3-ours	10	74	UNL1	C6	LEU23	HD22	C.2::H	0.01081
#3-ours	23	430	UNL1	C19	ALA154	C	C.3::C.2	0.0108
#3-ours	42	353	UNL1	H12	GLY97	CA	H::C.3	0.01078
#3-ours	6	305	UNL1	C3	PHE93	CA	C.2::C.3	0.01077
#3-ours	2	328	UNL1	N1	CYS94	CB	N.pl3::C.3	0.01071
#3-ours	32	63	UNL1	H2	LEU23	CD1	H::C.3	0.01068
#3-ours	11	358	UNL1	C7	GLY97	HA3	C.2::H	0.01067
#3-ours	8	330	UNL1	C4	CYS94	H	C.2::H	0.01066
#3-ours	6	207	UNL1	C3	ALA44	HB2	C.2::H	0.01061
#3-ours	14	344	UNL1	C10	ALA96	C	C.3::C.2	0.01047
#3-ours	3	435	UNL1	S1	ALA154	HB1	S.2::H	0.01046
#3-ours	32	325	UNL1	H2	CYS94	CA	H::C.3	0.01043
#3-ours	32	291	UNL1	H2	GLU92	C	H::C.2	0.01041
#3-ours	6	62	UNL1	C3	LEU23	CG	C.2::C.3	0.0104
#3-ours	33	324	UNL1	H3	CYS94	N	H::N.am	0.01038
#3-ours	8	62	UNL1	C4	LEU23	CG	C.2::C.3	0.01037
#3-ours	30	252	UNL1	C26	VAL75	CG1	C.2::C.3	0.01035
#3-ours	3	259	UNL1	S1	VAL75	HG13	S.2::H	0.01033
#3-ours	1	326	UNL1	C1	CYS94	C	C.2::C.2	0.01032
#3-ours	24	109	UNL1	C20	TYR28	CZ	C.2::C.2	0.01031
#3-ours	12	338	UNL1	C8	GLY95	O	C.2::O.2	0.01031
#3-ours	10	344	UNL1	C6	ALA96	C	C.2::C.2	0.0103
#3-ours	7	231	UNL1	N3	LYS46	HD2	N.2::H	0.01029
#3-ours	11	357	UNL1	C7	GLY97	HA2	C.2::H	0.01024
#3-ours	27	117	UNL1	C23	TYR28	HE1	C.2::H	0.01024
#3-ours	21	448	UNL1	C17	ASP155	HB2	C.2::H	0.01019
#3-ours	22	445	UNL1	C18	ASP155	OD2	C.2::O.co2	0.01017
#3-ours	9	62	UNL1	C5	LEU23	CG	C.2::C.3	0.01016
#3-ours	21	231	UNL1	C17	LYS46	HD2	C.2::H	0.01016
#3-ours	30	415	UNL1	C26	LEU144	HD13	C.2::H	0.01015
#3-ours	9	326	UNL1	C5	CYS94	C	C.2::C.2	0.01014
#3-ours	34	352	UNL1	H4	GLY97	N	H::N.am	0.01011
#3-ours	32	304	UNL1	H2	PHE93	N	H::N.am	0.01005
#3-ours	16	352	UNL1	C12	GLY97	N	C.2::N.am	0.01003
#3-ours	6	71	UNL1	C3	LEU23	HD12	C.2::H	0.00998
#3-ours	1	70	UNL1	C1	LEU23	HD11	C.2::H	0.00993
#3-ours	11	64	UNL1	C7	LEU23	CD2	C.2::C.3	0.00992
#3-ours	24	105	UNL1	C20	TYR28	CD1	C.2::C.2	0.00987
#3-ours	22	446	UNL1	C18	ASP155	H	C.2::H	0.00979
#3-ours	11	323	UNL1	C7	PHE93	HZ	C.2::H	0.00974
#3-ours	3	290	UNL1	S1	GLU92	CA	S.2::C.3	0.00964
#3-ours	30	283	UNL1	C26	MET91	HB3	C.2::H	0.00959
#3-ours	33	336	UNL1	H3	GLY95	CA	H::C.3	0.00957
#3-ours	6	64	UNL1	C3	LEU23	CD2	C.2::C.3	0.00955
#3-ours	16	63	UNL1	C12	LEU23	CD1	C.2::C.3	0.00954
#3-ours	25	119	UNL1	C21	TYR28	HH	C.2::H	0.00953
#3-ours	29	134	UNL1	C25	VAL31	CG1	C.2::C.3	0.00952
#3-ours	4	71	UNL1	C2	LEU23	HD12	C.2::H	0.00946
#3-ours	2	329	UNL1	N1	CYS94	SG	N.pl3::S.3	0.00942
#3-ours	26	135	UNL1	C22	VAL31	CG2	C.2::C.3	0.0094
#3-ours	6	336	UNL1	C3	GLY95	CA	C.2::C.3	0.00936
#3-ours	23	236	UNL1	C19	LYS46	HZ2	C.3::H	0.00933
#3-ours	53	252	UNL1	H23	VAL75	CG1	H::C.3	0.0093
#3-ours	21	406	UNL1	C17	LEU144	CD1	C.2::C.3	0.00925
#3-ours	6	328	UNL1	C3	CYS94	CB	C.2::C.3	0.00922
#3-ours	5	414	UNL1	N2	LEU144	HD12	N.2::H	0.00917
#3-ours	47	439	UNL1	H17	ASP155	CA	H::C.3	0.00914
#3-ours	22	236	UNL1	C18	LYS46	HZ2	C.2::H	0.00914
#3-ours	40	345	UNL1	H10	ALA96	O	H::O.2	0.00914
#3-ours	12	352	UNL1	C8	GLY97	N	C.2::N.am	0.00913
#3-ours	17	354	UNL1	C13	GLY97	C	C.2::C.2	0.00913
#3-ours	18	405	UNL1	C14	LEU144	CG	C.2::C.3	0.00911
#3-ours	10	321	UNL1	C6	PHE93	HE1	C.2::H	0.00911
#3-ours	3	298	UNL1	S1	GLU92	H	S.2::H	0.0091
#3-ours	2	305	UNL1	N1	PHE93	CA	N.pl3::C.3	0.00907
#3-ours	9	68	UNL1	C5	LEU23	HB3	C.2::H	0.00906
#3-ours	16	62	UNL1	C12	LEU23	CG	C.2::C.3	0.00906
#3-ours	12	64	UNL1	C8	LEU23	CD2	C.2::C.3	0.00905
#3-ours	1	208	UNL1	C1	ALA44	HB3	C.2::H	0.00904
#3-ours	4	321	UNL1	C2	PHE93	HE1	C.2::H	0.00899
#3-ours	25	135	UNL1	C21	VAL31	CG2	C.2::C.3	0.00898
#3-ours	27	133	UNL1	C23	VAL31	CB	C.2::C.3	0.00894
#3-ours	22	438	UNL1	C18	ASP155	N	C.2::N.am	0.00889
#3-ours	1	306	UNL1	C1	PHE93	C	C.2::C.2	0.00886
#3-ours	1	329	UNL1	C1	CYS94	SG	C.2::S.3	0.00885
#3-ours	16	61	UNL1	C12	LEU23	CB	C.2::C.3	0.00882
#3-ours	3	334	UNL1	S1	CYS94	HG	S.2::H	0.00879
#3-ours	21	139	UNL1	C17	VAL31	HG11	C.2::H	0.00876
#3-ours	20	286	UNL1	C16	MET91	HE1	C.2::H	0.00875
#3-ours	20	139	UNL1	C16	VAL31	HG11	C.2::H	0.00874
#3-ours	43	354	UNL1	H13	GLY97	C	H::C.2	0.00873
#3-ours	9	340	UNL1	C5	GLY95	HA2	C.2::H	0.00872
#3-ours	9	72	UNL1	C5	LEU23	HD13	C.2::H	0.00871
#3-ours	47	223	UNL1	H17	LYS46	CE	H::C.3	0.0087
#3-ours	23	432	UNL1	C19	ALA154	CB	C.3::C.3	0.00869
#3-ours	24	442	UNL1	C20	ASP155	CB	C.2::C.3	0.00864
#3-ours	11	74	UNL1	C7	LEU23	HD22	C.2::H	0.00861
#3-ours	18	63	UNL1	C14	LEU23	CD1	C.2::C.3	0.00853
#3-ours	17	407	UNL1	C13	LEU144	CD2	C.2::C.3	0.00852
#3-ours	27	110	UNL1	C23	TYR28	OH	C.2::O.3	0.0085
#3-ours	15	73	UNL1	C11	LEU23	HD21	C.2::H	0.00847
#3-ours	23	288	UNL1	C19	MET91	HE3	C.3::H	0.00845
#3-ours	15	386	UNL1	C11	ASP101	OD2	C.2::O.co2	0.00844
#3-ours	6	335	UNL1	C3	GLY95	N	C.2::N.am	0.00843
#3-ours	40	343	UNL1	H10	ALA96	CA	H::C.3	0.00836
#3-ours	16	70	UNL1	C12	LEU23	HD11	C.2::H	0.00834
#3-ours	8	352	UNL1	C4	GLY97	N	C.2::N.am	0.00834
#3-ours	17	417	UNL1	C13	LEU144	HD22	C.2::H	0.00831
#3-ours	19	253	UNL1	C15	VAL75	CG2	C.2::C.3	0.00831
#3-ours	46	445	UNL1	H16	ASP155	OD2	H::O.co2	0.00823
#3-ours	8	332	UNL1	C4	CYS94	HB2	C.2::H	0.00819
#3-ours	1	414	UNL1	C1	LEU144	HD12	C.2::H	0.00819
#3-ours	11	314	UNL1	C7	PHE93	CZ	C.2::C.2	0.00819
#3-ours	27	107	UNL1	C23	TYR28	CE1	C.2::C.2	0.00817
#3-ours	17	326	UNL1	C13	CYS94	C	C.2::C.2	0.00812
#3-ours	48	440	UNL1	H18	ASP155	C	H::C.2	0.0081
#3-ours	7	439	UNL1	N3	ASP155	CA	N.2::C.3	0.00808
#3-ours	53	276	UNL1	H23	MET91	CB	H::C.3	0.00806
#3-ours	17	416	UNL1	C13	LEU144	HD21	C.2::H	0.00806
#3-ours	39	345	UNL1	H9	ALA96	O	H::O.2	0.00806
#3-ours	49	106	UNL1	H19	TYR28	CD2	H::C.2	0.00801
#3-ours	9	312	UNL1	C5	PHE93	CE1	C.2::C.2	0.00799
#3-ours	14	345	UNL1	C10	ALA96	O	C.3::O.2	0.00795
#3-ours	21	135	UNL1	C17	VAL31	CG2	C.2::C.3	0.00795
#3-ours	45	329	UNL1	H15	CYS94	SG	H::S.3	0.00794
#3-ours	18	414	UNL1	C14	LEU144	HD12	C.2::H	0.00789
#3-ours	2	413	UNL1	N1	LEU144	HD11	N.pl3::H	0.00787
#3-ours	27	138	UNL1	C23	VAL31	HB	C.2::H	0.00786
#3-ours	10	335	UNL1	C6	GLY95	N	C.2::N.am	0.00782
#3-ours	10	342	UNL1	C6	ALA96	N	C.2::N.am	0.00779
#3-ours	12	73	UNL1	C8	LEU23	HD21	C.2::H	0.00775
#3-ours	12	357	UNL1	C8	GLY97	HA2	C.2::H	0.00774
#3-ours	14	358	UNL1	C10	GLY97	HA3	C.3::H	0.00773
#3-ours	3	301	UNL1	S1	GLU92	HB3	S.2::H	0.00769
#3-ours	8	68	UNL1	C4	LEU23	HB3	C.2::H	0.00765
#3-ours	22	444	UNL1	C18	ASP155	OD1	C.2::O.co2	0.00754
#3-ours	9	337	UNL1	C5	GLY95	C	C.2::C.2	0.00752
#3-ours	19	330	UNL1	C15	CYS94	H	C.2::H	0.00751
#3-ours	39	344	UNL1	H9	ALA96	C	H::C.2	0.00749
#3-ours	32	326	UNL1	H2	CYS94	C	H::C.2	0.00748
#3-ours	30	414	UNL1	C26	LEU144	HD12	C.2::H	0.00739
#3-ours	23	232	UNL1	C19	LYS46	HD3	C.3::H	0.00737
#3-ours	3	286	UNL1	S1	MET91	HE1	S.2::H	0.00735
#3-ours	20	432	UNL1	C16	ALA154	CB	C.2::C.3	0.00734
#3-ours	23	440	UNL1	C19	ASP155	C	C.3::C.2	0.00733
#3-ours	12	344	UNL1	C8	ALA96	C	C.2::C.2	0.00733
#3-ours	16	386	UNL1	C12	ASP101	OD2	C.2::O.co2	0.00731
#3-ours	23	445	UNL1	C19	ASP155	OD2	C.3::O.co2	0.00729
#3-ours	19	291	UNL1	C15	GLU92	C	C.2::C.2	0.00728
#3-ours	22	279	UNL1	C18	MET91	CE	C.2::C.3	0.00726
#3-ours	17	328	UNL1	C13	CYS94	CB	C.2::C.3	0.00725
#3-ours	49	104	UNL1	H19	TYR28	CG	H::C.2	0.00722
#3-ours	14	390	UNL1	C10	ASP101	HB3	C.3::H	0.0072
#3-ours	33	64	UNL1	H3	LEU23	CD2	H::C.3	0.00719
#3-ours	15	352	UNL1	C11	GLY97	N	C.2::N.am	0.00716
#3-ours	8	325	UNL1	C4	CYS94	CA	C.2::C.3	0.00715
#3-ours	46	440	UNL1	H16	ASP155	C	H::C.2	0.00713
#3-ours	25	443	UNL1	C21	ASP155	CG	C.2::C.2	0.00712
#3-ours	6	313	UNL1	C3	PHE93	CE2	C.2::C.2	0.00698
#3-ours	34	353	UNL1	H4	GLY97	CA	H::C.3	0.00694
#3-ours	17	330	UNL1	C13	CYS94	H	C.2::H	0.00689
#3-ours	45	328	UNL1	H15	CYS94	CB	H::C.3	0.0068
#3-ours	45	406	UNL1	H15	LEU144	CD1	H::C.3	0.00679
#3-ours	10	313	UNL1	C6	PHE93	CE2	C.2::C.2	0.00677
#3-ours	4	208	UNL1	C2	ALA44	HB3	C.2::H	0.00673
#3-ours	26	108	UNL1	C22	TYR28	CE2	C.2::C.2	0.00671
#3-ours	18	413	UNL1	C14	LEU144	HD11	C.2::H	0.00665
#3-ours	42	61	UNL1	H12	LEU23	CB	H::C.3	0.00661
#3-ours	30	277	UNL1	C26	MET91	CG	C.2::C.3	0.00661
#3-ours	17	406	UNL1	C13	LEU144	CD1	C.2::C.3	0.00659
#3-ours	1	334	UNL1	C1	CYS94	HG	C.2::H	0.00658
#3-ours	11	343	UNL1	C7	ALA96	CA	C.2::C.3	0.00658
#3-ours	7	107	UNL1	N3	TYR28	CE1	N.2::C.2	0.00655
#3-ours	8	310	UNL1	C4	PHE93	CD1	C.2::C.2	0.00649
#3-ours	9	336	UNL1	C5	GLY95	CA	C.2::C.3	0.00649
#3-ours	34	342	UNL1	H4	ALA96	N	H::N.am	0.00648
#3-ours	22	142	UNL1	C18	VAL31	HG21	C.2::H	0.00647
#3-ours	19	405	UNL1	C15	LEU144	CG	C.2::C.3	0.00646
#3-ours	20	414	UNL1	C16	LEU144	HD12	C.2::H	0.00645
#3-ours	3	432	UNL1	S1	ALA154	CB	S.2::C.3	0.00645
#3-ours	4	314	UNL1	C2	PHE93	CZ	C.2::C.2	0.00644
#3-ours	4	291	UNL1	C2	GLU92	C	C.2::C.2	0.00642
#3-ours	22	432	UNL1	C18	ALA154	CB	C.2::C.3	0.00642
#3-ours	26	105	UNL1	C22	TYR28	CD1	C.2::C.2	0.0064
#3-ours	6	311	UNL1	C3	PHE93	CD2	C.2::C.2	0.00639
#3-ours	19	332	UNL1	C15	CYS94	HB2	C.2::H	0.00637
#3-ours	10	63	UNL1	C6	LEU23	CD1	C.2::C.3	0.00637
#3-ours	8	321	UNL1	C4	PHE93	HE1	C.2::H	0.00633
#3-ours	15	68	UNL1	C11	LEU23	HB3	C.2::H	0.00633
#3-ours	53	277	UNL1	H23	MET91	CG	H::C.3	0.00629
#3-ours	41	386	UNL1	H11	ASP101	OD2	H::O.co2	0.00626
#3-ours	30	208	UNL1	C26	ALA44	HB3	C.2::H	0.00624
#3-ours	18	353	UNL1	C14	GLY97	CA	C.2::C.3	0.00622
#3-ours	11	342	UNL1	C7	ALA96	N	C.2::N.am	0.00622
#3-ours	8	340	UNL1	C4	GLY95	HA2	C.2::H	0.00615
#3-ours	28	138	UNL1	C24	VAL31	HB	C.2::H	0.00613
#3-ours	17	358	UNL1	C13	GLY97	HA3	C.2::H	0.00613
#3-ours	33	306	UNL1	H3	PHE93	C	H::C.2	0.00611
#3-ours	21	415	UNL1	C17	LEU144	HD13	C.2::H	0.0061
#3-ours	7	142	UNL1	N3	VAL31	HG21	N.2::H	0.0061
#3-ours	19	139	UNL1	C15	VAL31	HG11	C.2::H	0.00609
#3-ours	27	109	UNL1	C23	TYR28	CZ	C.2::C.2	0.00608
#3-ours	28	416	UNL1	C24	LEU144	HD21	C.2::H	0.00606
#3-ours	32	200	UNL1	H2	ALA44	CA	H::C.3	0.00604
#3-ours	43	407	UNL1	H13	LEU144	CD2	H::C.3	0.00598
#3-ours	18	325	UNL1	C14	CYS94	CA	C.2::C.3	0.00597
#3-ours	5	208	UNL1	N2	ALA44	HB3	N.2::H	0.00592
#3-ours	3	329	UNL1	S1	CYS94	SG	S.2::S.3	0.00592
#3-ours	47	438	UNL1	H17	ASP155	N	H::N.am	0.00592
#3-ours	5	134	UNL1	N2	VAL31	CG1	N.2::C.3	0.0059
#3-ours	42	64	UNL1	H12	LEU23	CD2	H::C.3	0.00589
#3-ours	21	286	UNL1	C17	MET91	HE1	C.2::H	0.00589
#3-ours	4	415	UNL1	C2	LEU144	HD13	C.2::H	0.00589
#3-ours	11	327	UNL1	C7	CYS94	O	C.2::O.2	0.00588
#3-ours	9	354	UNL1	C5	GLY97	C	C.2::C.2	0.00587
#3-ours	18	326	UNL1	C14	CYS94	C	C.2::C.2	0.00583
#3-ours	9	61	UNL1	C5	LEU23	CB	C.2::C.3	0.00582
#3-ours	18	324	UNL1	C14	CYS94	N	C.2::N.am	0.00581
#3-ours	19	282	UNL1	C15	MET91	HB2	C.2::H	0.0058
#3-ours	8	328	UNL1	C4	CYS94	CB	C.2::C.3	0.00579
#3-ours	7	447	UNL1	N3	ASP155	HA	N.2::H	0.00577
#3-ours	53	432	UNL1	H23	ALA154	CB	H::C.3	0.00577
#3-ours	8	61	UNL1	C4	LEU23	CB	C.2::C.3	0.00577
#3-ours	12	337	UNL1	C8	GLY95	C	C.2::C.2	0.00575
#3-ours	18	70	UNL1	C14	LEU23	HD11	C.2::H	0.00575
#3-ours	50	108	UNL1	H20	TYR28	CE2	H::C.2	0.00573
#3-ours	45	200	UNL1	H15	ALA44	CA	H::C.3	0.00573
#3-ours	25	104	UNL1	C21	TYR28	CG	C.2::C.2	0.0057
#3-ours	8	358	UNL1	C4	GLY97	HA3	C.2::H	0.0057
#3-ours	48	444	UNL1	H18	ASP155	OD1	H::O.co2	0.0057
#3-ours	33	305	UNL1	H3	PHE93	CA	H::C.3	0.00568
#3-ours	21	279	UNL1	C17	MET91	CE	C.2::C.3	0.00568
#3-ours	29	133	UNL1	C25	VAL31	CB	C.2::C.3	0.00567
#3-ours	20	278	UNL1	C16	MET91	SD	C.2::S.3	0.00566
#3-ours	17	356	UNL1	C13	GLY97	H	C.2::H	0.00566
#3-ours	49	443	UNL1	H19	ASP155	CG	H::C.2	0.00566
#3-ours	16	356	UNL1	C12	GLY97	H	C.2::H	0.00565
#3-ours	9	314	UNL1	C5	PHE93	CZ	C.2::C.2	0.00565
#3-ours	34	310	UNL1	H4	PHE93	CD1	H::C.2	0.00563
#3-ours	8	324	UNL1	C4	CYS94	N	C.2::N.am	0.00558
#3-ours	46	224	UNL1	H16	LYS46	NZ	H::N.4	0.00555
#3-ours	29	117	UNL1	C25	TYR28	HE1	C.2::H	0.00553
#3-ours	20	206	UNL1	C16	ALA44	HB1	C.2::H	0.00551
#3-ours	33	335	UNL1	H3	GLY95	N	H::N.am	0.00551
#3-ours	39	353	UNL1	H9	GLY97	CA	H::C.3	0.00549
#3-ours	1	310	UNL1	C1	PHE93	CD1	C.2::C.2	0.00545
#3-ours	2	325	UNL1	N1	CYS94	CA	N.pl3::C.3	0.00544
#3-ours	21	432	UNL1	C17	ALA154	CB	C.2::C.3	0.00543
#3-ours	21	442	UNL1	C17	ASP155	CB	C.2::C.3	0.0054
#3-ours	33	325	UNL1	H3	CYS94	CA	H::C.3	0.0054
#3-ours	3	293	UNL1	S1	GLU92	CB	S.2::C.3	0.00536
#3-ours	2	306	UNL1	N1	PHE93	C	N.pl3::C.2	0.00533
#3-ours	32	311	UNL1	H2	PHE93	CD2	H::C.2	0.00531
#3-ours	45	290	UNL1	H15	GLU92	CA	H::C.3	0.00531
#3-ours	19	288	UNL1	C15	MET91	HE3	C.2::H	0.0053
#3-ours	30	203	UNL1	C26	ALA44	CB	C.2::C.3	0.00529
#3-ours	9	321	UNL1	C5	PHE93	HE1	C.2::H	0.00529
#3-ours	14	353	UNL1	C10	GLY97	CA	C.3::C.3	0.00527
#3-ours	16	354	UNL1	C12	GLY97	C	C.2::C.2	0.00527
#3-ours	17	352	UNL1	C13	GLY97	N	C.2::N.am	0.00526
#3-ours	7	105	UNL1	N3	TYR28	CD1	N.2::C.2	0.00526
#3-ours	45	325	UNL1	H15	CYS94	CA	H::C.3	0.00526
#3-ours	16	72	UNL1	C12	LEU23	HD13	C.2::H	0.00525
#3-ours	6	308	UNL1	C3	PHE93	CB	C.2::C.3	0.00525
#3-ours	30	261	UNL1	C26	VAL75	HG22	C.2::H	0.00524
#3-ours	21	288	UNL1	C17	MET91	HE3	C.2::H	0.00519
#3-ours	19	334	UNL1	C15	CYS94	HG	C.2::H	0.00518
#3-ours	6	353	UNL1	C3	GLY97	CA	C.2::C.3	0.00516
#3-ours	22	223	UNL1	C18	LYS46	CE	C.2::C.3	0.00516
#3-ours	31	105	UNL1	H1	TYR28	CD1	H::C.2	0.00515
#3-ours	24	236	UNL1	C20	LYS46	HZ2	C.2::H	0.00515
#3-ours	18	207	UNL1	C14	ALA44	HB2	C.2::H	0.00514
#3-ours	23	429	UNL1	C19	ALA154	CA	C.3::C.3	0.00511
#3-ours	17	68	UNL1	C13	LEU23	HB3	C.2::H	0.0051
#3-ours	20	203	UNL1	C16	ALA44	CB	C.2::C.3	0.00506
#3-ours	29	107	UNL1	C25	TYR28	CE1	C.2::C.2	0.00505
#3-ours	19	329	UNL1	C15	CYS94	SG	C.2::S.3	0.00504
#3-ours	6	203	UNL1	C3	ALA44	CB	C.2::C.3	0.00504
#3-ours	1	291	UNL1	C1	GLU92	C	C.2::C.2	0.00502
#3-ours	8	354	UNL1	C4	GLY97	C	C.2::C.2	0.00502
#3-ours	47	442	UNL1	H17	ASP155	CB	H::C.3	0.00501
#3-ours	14	338	UNL1	C10	GLY95	O	C.3::O.2	0.00498
#3-ours	9	344	UNL1	C5	ALA96	C	C.2::C.2	0.00496
#3-ours	10	343	UNL1	C6	ALA96	CA	C.2::C.3	0.00494
#3-ours	15	384	UNL1	C11	ASP101	CG	C.2::C.2	0.00493
#3-ours	6	356	UNL1	C3	GLY97	H	C.2::H	0.00492
#3-ours	14	383	UNL1	C10	ASP101	CB	C.3::C.3	0.00492
#3-ours	52	135	UNL1	H22	VAL31	CG2	H::C.3	0.00489
#3-ours	8	74	UNL1	C4	LEU23	HD22	C.2::H	0.00485
#3-ours	4	200	UNL1	C2	ALA44	CA	C.2::C.3	0.00485
#3-ours	8	336	UNL1	C4	GLY95	CA	C.2::C.3	0.00484
#3-ours	20	134	UNL1	C16	VAL31	CG1	C.2::C.3	0.00484
#3-ours	4	329	UNL1	C2	CYS94	SG	C.2::S.3	0.0048
#3-ours	52	133	UNL1	H22	VAL31	CB	H::C.3	0.00479
#3-ours	8	314	UNL1	C4	PHE93	CZ	C.2::C.2	0.00476
#3-ours	21	134	UNL1	C17	VAL31	CG1	C.2::C.3	0.00476
#3-ours	48	279	UNL1	H18	MET91	CE	H::C.3	0.00473
#3-ours	20	260	UNL1	C16	VAL75	HG21	C.2::H	0.00473
#3-ours	4	304	UNL1	C2	PHE93	N	C.2::N.am	0.0047
#3-ours	30	259	UNL1	C26	VAL75	HG13	C.2::H	0.00468
#3-ours	4	311	UNL1	C2	PHE93	CD2	C.2::C.2	0.00466
#3-ours	2	260	UNL1	N1	VAL75	HG21	N.pl3::H	0.00466
#3-ours	33	62	UNL1	H3	LEU23	CG	H::C.3	0.00464
#3-ours	18	203	UNL1	C14	ALA44	CB	C.2::C.3	0.00464
#3-ours	23	449	UNL1	C19	ASP155	HB3	C.3::H	0.00462
#3-ours	25	106	UNL1	C21	TYR28	CD2	C.2::C.2	0.00462
#3-ours	6	323	UNL1	C3	PHE93	HZ	C.2::H	0.0046
#3-ours	40	352	UNL1	H10	GLY97	N	H::N.am	0.00459
#3-ours	29	143	UNL1	C25	VAL31	HG22	C.2::H	0.00458
#3-ours	14	348	UNL1	C10	ALA96	HA	C.3::H	0.00456
#3-ours	9	338	UNL1	C5	GLY95	O	C.2::O.2	0.00453
#3-ours	29	448	UNL1	C25	ASP155	HB2	C.2::H	0.00452
#3-ours	41	384	UNL1	H11	ASP101	CG	H::C.2	0.00451
#3-ours	5	416	UNL1	N2	LEU144	HD21	N.2::H	0.00449
#3-ours	30	287	UNL1	C26	MET91	HE2	C.2::H	0.00446
#3-ours	29	413	UNL1	C25	LEU144	HD11	C.2::H	0.00445
#3-ours	39	384	UNL1	H9	ASP101	CG	H::C.2	0.00445
#3-ours	23	224	UNL1	C19	LYS46	NZ	C.3::N.4	0.00442
#3-ours	32	328	UNL1	H2	CYS94	CB	H::C.3	0.00438
#3-ours	14	343	UNL1	C10	ALA96	CA	C.3::C.3	0.00433
#3-ours	29	416	UNL1	C25	LEU144	HD21	C.2::H	0.00428
#3-ours	35	314	UNL1	H5	PHE93	CZ	H::C.2	0.00427
#3-ours	48	278	UNL1	H18	MET91	SD	H::S.3	0.00426
#3-ours	14	352	UNL1	C10	GLY97	N	C.3::N.am	0.00425
#3-ours	29	406	UNL1	C25	LEU144	CD1	C.2::C.3	0.00424
#3-ours	42	386	UNL1	H12	ASP101	OD2	H::O.co2	0.00424
#3-ours	28	117	UNL1	C24	TYR28	HE1	C.2::H	0.00423
#3-ours	35	344	UNL1	H5	ALA96	C	H::C.2	0.00423
#3-ours	17	325	UNL1	C13	CYS94	CA	C.2::C.3	0.00421
#3-ours	22	413	UNL1	C18	LEU144	HD11	C.2::H	0.00421
#3-ours	32	327	UNL1	H2	CYS94	O	H::O.2	0.00417
#3-ours	11	312	UNL1	C7	PHE93	CE1	C.2::C.2	0.00417
#3-ours	20	142	UNL1	C16	VAL31	HG21	C.2::H	0.00417
#3-ours	33	308	UNL1	H3	PHE93	CB	H::C.3	0.00415
#3-ours	21	222	UNL1	C17	LYS46	CD	C.2::C.3	0.00414
#3-ours	2	200	UNL1	N1	ALA44	CA	N.pl3::C.3	0.00414
#3-ours	3	200	UNL1	S1	ALA44	CA	S.2::C.3	0.00413
#3-ours	7	222	UNL1	N3	LYS46	CD	N.2::C.3	0.00412
#3-ours	10	62	UNL1	C6	LEU23	CG	C.2::C.3	0.00407
#3-ours	19	200	UNL1	C15	ALA44	CA	C.2::C.3	0.00405
#3-ours	30	251	UNL1	C26	VAL75	CB	C.2::C.3	0.00403
#3-ours	22	288	UNL1	C18	MET91	HE3	C.2::H	0.00402
#3-ours	43	359	UNL1	H13	SER98	N	H::N.am	0.00401
#3-ours	32	314	UNL1	H2	PHE93	CZ	H::C.2	0.00401
#3-ours	12	356	UNL1	C8	GLY97	H	C.2::H	0.00399
#3-ours	19	134	UNL1	C15	VAL31	CG1	C.2::C.3	0.00399
#3-ours	1	413	UNL1	C1	LEU144	HD11	C.2::H	0.00398
#3-ours	5	405	UNL1	N2	LEU144	CG	N.2::C.3	0.00397
#3-ours	3	405	UNL1	S1	LEU144	CG	S.2::C.3	0.00397
#3-ours	46	279	UNL1	H16	MET91	CE	H::C.3	0.00396
#3-ours	1	407	UNL1	C1	LEU144	CD2	C.2::C.3	0.00394
#3-ours	35	352	UNL1	H5	GLY97	N	H::N.am	0.00394
#3-ours	31	224	UNL1	H1	LYS46	NZ	H::N.4	0.00391
#3-ours	19	276	UNL1	C15	MET91	CB	C.2::C.3	0.00391
#3-ours	13	338	UNL1	C9	GLY95	O	C.3::O.2	0.00391
#3-ours	22	135	UNL1	C18	VAL31	CG2	C.2::C.3	0.00389
#3-ours	30	436	UNL1	C26	ALA154	HB2	C.2::H	0.00389
#3-ours	18	139	UNL1	C14	VAL31	HG11	C.2::H	0.00389
#3-ours	28	140	UNL1	C24	VAL31	HG12	C.2::H	0.00388
#3-ours	18	329	UNL1	C14	CYS94	SG	C.2::S.3	0.00388
#3-ours	25	115	UNL1	C21	TYR28	HD1	C.2::H	0.00388
#3-ours	26	133	UNL1	C22	VAL31	CB	C.2::C.3	0.00386
#3-ours	40	337	UNL1	H10	GLY95	C	H::C.2	0.00385
#3-ours	10	310	UNL1	C6	PHE93	CD1	C.2::C.2	0.00384
#3-ours	1	319	UNL1	C1	PHE93	HD1	C.2::H	0.00383
#3-ours	4	335	UNL1	C2	GLY95	N	C.2::N.am	0.00383
#3-ours	28	415	UNL1	C24	LEU144	HD13	C.2::H	0.00382
#3-ours	53	253	UNL1	H23	VAL75	CG2	H::C.3	0.00381
#3-ours	41	353	UNL1	H11	GLY97	CA	H::C.3	0.00381
#3-ours	42	63	UNL1	H12	LEU23	CD1	H::C.3	0.0038
#3-ours	30	206	UNL1	C26	ALA44	HB1	C.2::H	0.00378
#3-ours	30	446	UNL1	C26	ASP155	H	C.2::H	0.00377
#3-ours	1	139	UNL1	C1	VAL31	HG11	C.2::H	0.00377
#3-ours	23	461	UNL1	C19	PHE156	H	C.3::H	0.00377
#3-ours	31	107	UNL1	H1	TYR28	CE1	H::C.2	0.00375
#3-ours	20	231	UNL1	C16	LYS46	HD2	C.2::H	0.00375
#3-ours	4	62	UNL1	C2	LEU23	CG	C.2::C.3	0.00374
#3-ours	1	405	UNL1	C1	LEU144	CG	C.2::C.3	0.00373
#3-ours	21	443	UNL1	C17	ASP155	CG	C.2::C.2	0.00371
#3-ours	15	344	UNL1	C11	ALA96	C	C.2::C.2	0.00369
#3-ours	5	207	UNL1	N2	ALA44	HB2	N.2::H	0.00368
#3-ours	8	71	UNL1	C4	LEU23	HD12	C.2::H	0.00368
#3-ours	24	231	UNL1	C20	LYS46	HD2	C.2::H	0.00368
#3-ours	34	311	UNL1	H4	PHE93	CD2	H::C.2	0.00365
#3-ours	19	328	UNL1	C15	CYS94	CB	C.2::C.3	0.00364
#3-ours	16	327	UNL1	C12	CYS94	O	C.2::O.2	0.00364
#3-ours	20	405	UNL1	C16	LEU144	CG	C.2::C.3	0.00362
#3-ours	15	61	UNL1	C11	LEU23	CB	C.2::C.3	0.00362
#3-ours	13	358	UNL1	C9	GLY97	HA3	C.3::H	0.00361
#3-ours	42	62	UNL1	H12	LEU23	CG	H::C.3	0.00356
#3-ours	35	343	UNL1	H5	ALA96	CA	H::C.3	0.00353
#3-ours	25	448	UNL1	C21	ASP155	HB2	C.2::H	0.00352
#3-ours	22	430	UNL1	C18	ALA154	C	C.2::C.2	0.00352
#3-ours	24	139	UNL1	C20	VAL31	HG11	C.2::H	0.00351
#3-ours	30	231	UNL1	C26	LYS46	HD2	C.2::H	0.00348
#3-ours	17	62	UNL1	C13	LEU23	CG	C.2::C.3	0.00347
#3-ours	35	342	UNL1	H5	ALA96	N	H::N.am	0.00347
#3-ours	6	337	UNL1	C3	GLY95	C	C.2::C.2	0.00346
#3-ours	3	436	UNL1	S1	ALA154	HB2	S.2::H	0.0034
#3-ours	51	134	UNL1	H21	VAL31	CG1	H::C.3	0.00339
#3-ours	21	143	UNL1	C17	VAL31	HG22	C.2::H	0.00335
#3-ours	24	110	UNL1	C20	TYR28	OH	C.2::O.3	0.00335
#3-ours	28	406	UNL1	C24	LEU144	CD1	C.2::C.3	0.00335
#3-ours	6	61	UNL1	C3	LEU23	CB	C.2::C.3	0.00334
#3-ours	8	337	UNL1	C4	GLY95	C	C.2::C.2	0.00334
#3-ours	20	208	UNL1	C16	ALA44	HB3	C.2::H	0.00333
#3-ours	17	61	UNL1	C13	LEU23	CB	C.2::C.3	0.00333
#3-ours	4	334	UNL1	C2	CYS94	HG	C.2::H	0.00333
#3-ours	18	354	UNL1	C14	GLY97	C	C.2::C.2	0.00332
#3-ours	15	62	UNL1	C11	LEU23	CG	C.2::C.3	0.0033
#3-ours	26	139	UNL1	C22	VAL31	HG11	C.2::H	0.00327
#3-ours	22	224	UNL1	C18	LYS46	NZ	C.2::N.4	0.00324
#3-ours	11	348	UNL1	C7	ALA96	HA	C.2::H	0.00322
#3-ours	19	316	UNL1	C15	PHE93	HA	C.2::H	0.00322
#3-ours	19	407	UNL1	C15	LEU144	CD2	C.2::C.3	0.00322
#3-ours	47	443	UNL1	H17	ASP155	CG	H::C.2	0.00321
#3-ours	29	415	UNL1	C25	LEU144	HD13	C.2::H	0.00321
#3-ours	20	416	UNL1	C16	LEU144	HD21	C.2::H	0.00319
#3-ours	34	64	UNL1	H4	LEU23	CD2	H::C.3	0.00318
#3-ours	28	107	UNL1	C24	TYR28	CE1	C.2::C.2	0.00317
#3-ours	43	327	UNL1	H13	CYS94	O	H::O.2	0.00317
#3-ours	7	224	UNL1	N3	LYS46	NZ	N.2::N.4	0.00316
#3-ours	10	341	UNL1	C6	GLY95	HA3	C.2::H	0.00316
#3-ours	34	344	UNL1	H4	ALA96	C	H::C.2	0.00316
#3-ours	7	117	UNL1	N3	TYR28	HE1	N.2::H	0.00313
#3-ours	18	404	UNL1	C14	LEU144	CB	C.2::C.3	0.00313
#3-ours	11	326	UNL1	C7	CYS94	C	C.2::C.2	0.00312
#3-ours	28	141	UNL1	C24	VAL31	HG13	C.2::H	0.00311
#3-ours	8	335	UNL1	C4	GLY95	N	C.2::N.am	0.00311
#3-ours	23	221	UNL1	C19	LYS46	CG	C.3::C.3	0.00311
#3-ours	20	135	UNL1	C16	VAL31	CG2	C.2::C.3	0.00305
#3-ours	2	304	UNL1	N1	PHE93	N	N.pl3::N.am	0.00305
#3-ours	16	344	UNL1	C12	ALA96	C	C.2::C.2	0.00304
#3-ours	1	200	UNL1	C1	ALA44	CA	C.2::C.3	0.00303
#3-ours	4	406	UNL1	C2	LEU144	CD1	C.2::C.3	0.00303
#3-ours	13	344	UNL1	C9	ALA96	C	C.3::C.2	0.00303
#3-ours	18	411	UNL1	C14	LEU144	HB3	C.2::H	0.00302
#3-ours	29	231	UNL1	C25	LYS46	HD2	C.2::H	0.00301
#3-ours	3	330	UNL1	S1	CYS94	H	S.2::H	0.00301
#3-ours	4	340	UNL1	C2	GLY95	HA2	C.2::H	0.003
#3-ours	7	449	UNL1	N3	ASP155	HB3	N.2::H	0.00299
#3-ours	5	407	UNL1	N2	LEU144	CD2	N.2::C.3	0.00298
#3-ours	25	442	UNL1	C21	ASP155	CB	C.2::C.3	0.00298
#3-ours	13	353	UNL1	C9	GLY97	CA	C.3::C.3	0.00297
#3-ours	26	138	UNL1	C22	VAL31	HB	C.2::H	0.00296
#3-ours	47	221	UNL1	H17	LYS46	CG	H::C.3	0.00296
#3-ours	19	416	UNL1	C15	LEU144	HD21	C.2::H	0.00295
#3-ours	17	359	UNL1	C13	SER98	N	C.2::N.am	0.00294
#3-ours	4	313	UNL1	C2	PHE93	CE2	C.2::C.2	0.00294
#3-ours	7	135	UNL1	N3	VAL31	CG2	N.2::C.3	0.00294
#3-ours	3	275	UNL1	S1	MET91	O	S.2::O.2	0.00293
#3-ours	46	430	UNL1	H16	ALA154	C	H::C.2	0.00291
#3-ours	1	416	UNL1	C1	LEU144	HD21	C.2::H	0.00291
#3-ours	19	279	UNL1	C15	MET91	CE	C.2::C.3	0.00291
#3-ours	1	357	UNL1	C1	GLY97	HA2	C.2::H	0.0029
#3-ours	17	405	UNL1	C13	LEU144	CG	C.2::C.3	0.0029
#3-ours	40	353	UNL1	H10	GLY97	CA	H::C.3	0.0029
#3-ours	24	115	UNL1	C20	TYR28	HD1	C.2::H	0.0029
#3-ours	28	143	UNL1	C24	VAL31	HG22	C.2::H	0.00289
#3-ours	21	227	UNL1	C17	LYS46	HB2	C.2::H	0.00287
#3-ours	25	144	UNL1	C21	VAL31	HG23	C.2::H	0.00283
#3-ours	5	288	UNL1	N2	MET91	HE3	N.2::H	0.00283
#3-ours	18	206	UNL1	C14	ALA44	HB1	C.2::H	0.00283
#3-ours	1	134	UNL1	C1	VAL31	CG1	C.2::C.3	0.00282
#3-ours	10	354	UNL1	C6	GLY97	C	C.2::C.2	0.00281
#3-ours	17	324	UNL1	C13	CYS94	N	C.2::N.am	0.00279
#3-ours	7	223	UNL1	N3	LYS46	CE	N.2::C.3	0.00279
#3-ours	20	227	UNL1	C16	LYS46	HB2	C.2::H	0.00277
#3-ours	2	405	UNL1	N1	LEU144	CG	N.pl3::C.3	0.00275
#3-ours	21	416	UNL1	C17	LEU144	HD21	C.2::H	0.00274
#3-ours	22	233	UNL1	C18	LYS46	HE2	C.2::H	0.00274
#3-ours	4	336	UNL1	C2	GLY95	CA	C.2::C.3	0.00273
#3-ours	16	384	UNL1	C12	ASP101	CG	C.2::C.2	0.00272
#3-ours	20	257	UNL1	C16	VAL75	HG11	C.2::H	0.00271
#3-ours	19	261	UNL1	C15	VAL75	HG22	C.2::H	0.00271
#3-ours	24	144	UNL1	C20	VAL31	HG23	C.2::H	0.0027
#3-ours	13	74	UNL1	C9	LEU23	HD22	C.3::H	0.0027
#3-ours	45	308	UNL1	H15	PHE93	CB	H::C.3	0.00269
#3-ours	22	221	UNL1	C18	LYS46	CG	C.2::C.3	0.00269
#3-ours	24	143	UNL1	C20	VAL31	HG22	C.2::H	0.00267
#3-ours	26	144	UNL1	C22	VAL31	HG23	C.2::H	0.00267
#3-ours	23	257	UNL1	C19	VAL75	HG11	C.3::H	0.00266
#3-ours	32	199	UNL1	H2	ALA44	N	H::N.am	0.00266
#3-ours	29	443	UNL1	C25	ASP155	CG	C.2::C.2	0.00265
#3-ours	30	227	UNL1	C26	LYS46	HB2	C.2::H	0.00265
#3-ours	3	256	UNL1	S1	VAL75	HB	S.2::H	0.00264
#3-ours	1	312	UNL1	C1	PHE93	CE1	C.2::C.2	0.00264
#3-ours	16	365	UNL1	C12	SER98	H	C.2::H	0.00263
#3-ours	16	58	UNL1	C12	LEU23	CA	C.2::C.3	0.0026
#3-ours	1	71	UNL1	C1	LEU23	HD12	C.2::H	0.0026
#3-ours	51	133	UNL1	H21	VAL31	CB	H::C.3	0.0026
#3-ours	44	328	UNL1	H14	CYS94	CB	H::C.3	0.00259
#3-ours	39	352	UNL1	H9	GLY97	N	H::N.am	0.00257
#3-ours	22	449	UNL1	C18	ASP155	HB3	C.2::H	0.00255
#3-ours	29	442	UNL1	C25	ASP155	CB	C.2::C.3	0.00253
#3-ours	2	253	UNL1	N1	VAL75	CG2	N.pl3::C.3	0.00253
#3-ours	20	282	UNL1	C16	MET91	HB2	C.2::H	0.00252
#3-ours	4	317	UNL1	C2	PHE93	HB2	C.2::H	0.00252
#3-ours	15	356	UNL1	C11	GLY97	H	C.2::H	0.0025
#3-ours	31	223	UNL1	H1	LYS46	CE	H::C.3	0.0025
#3-ours	53	406	UNL1	H23	LEU144	CD1	H::C.3	0.00249
#3-ours	21	439	UNL1	C17	ASP155	CA	C.2::C.3	0.00249
#3-ours	26	134	UNL1	C22	VAL31	CG1	C.2::C.3	0.00247
#3-ours	28	407	UNL1	C24	LEU144	CD2	C.2::C.3	0.00246
#3-ours	4	357	UNL1	C2	GLY97	HA2	C.2::H	0.00246
#3-ours	9	323	UNL1	C5	PHE93	HZ	C.2::H	0.00245
#3-ours	51	135	UNL1	H21	VAL31	CG2	H::C.3	0.00245
#3-ours	17	64	UNL1	C13	LEU23	CD2	C.2::C.3	0.00242
#3-ours	6	352	UNL1	C3	GLY97	N	C.2::N.am	0.00241
#3-ours	19	283	UNL1	C15	MET91	HB3	C.2::H	0.00239
#3-ours	43	352	UNL1	H13	GLY97	N	H::N.am	0.00237
#3-ours	22	278	UNL1	C18	MET91	SD	C.2::S.3	0.00237
#3-ours	15	354	UNL1	C11	GLY97	C	C.2::C.2	0.00236
#3-ours	27	144	UNL1	C23	VAL31	HG23	C.2::H	0.00235
#3-ours	19	435	UNL1	C15	ALA154	HB1	C.2::H	0.00233
#3-ours	6	68	UNL1	C3	LEU23	HB3	C.2::H	0.00233
#3-ours	34	325	UNL1	H4	CYS94	CA	H::C.3	0.00233
[truncated: 23,721 more rows]
